# Supplementary material for: Comparative whole transcriptome analysis of gene expression in three canine soft tissue sarcoma types
Source: PLoS One. 2022 Sep 13;17(9):e0273705. doi: 10.1371/journal.pone.0273705 (PMC9469979; doi:10.1371/journal.pone.0273705)
Supplement: S1 Table — (XLSX) [file pone.0273705.s001.xlsx]

## Sheet: Sheet1
Sample ID	Year	Age (y)	Repro	Breed	Location	Extremity group	Tumor size	Tumor largest dimension	Tumor size group	CS duration	Clinpath abnorm	Thorac. imaging	Abd imaging	FNA/bx	# surgeries	Margin status	Margin group	Mitoses /10 hpf	Mitosis/10hpf-2	Mitosis group	% necrosis	Necrosis group	Differentiation score	Grade	Grade group	Initial Histologic subtype	Initial Histology group	Histology group	Presence of Inflammation	Inflammatio group	Adjuvant RT?	RT group	Adjuvant chemo?	Chemo group	Last follow-up/outcome	Days until death/last follow up	Local recurrence?	Was this tumor a recurrence itself?	Recurrance group	Metastasis?	Metastasis group	Other co-morbidities
S1-10	2017	11.7	MN	Australian Cattle Dog	Proximal thigh = Extremity	Yes	4 x 4 cm	4	S	2 mo, left hindlimb lameness intermittent	Thrombocytosis 536k, ALP elevation 573 U/L, hyperglycemia 143 mg/dL, hyperalbuminemia 3.9 mg/dL, AG elevation 24.5 mEq/L	CXR: Unremarkable	AUS: Unremarkable	FNA: spindle cell sarcoma. Bx: STS grade 1 (low cellular atypia, MC 2/10 hpf)	1 bx, 1 sx (10/24/17)	Complete excision based on additional tissue margin obtained	complete	3 (22 on LW count)	22	H	10% (0 on LW count)	Low	1	2	2	PWT	PWT	PNST	-		No	No	No	No	Euthanasia 7/8/19 (622d since sx)	622	None noted as of 6/6/19	No	No	None noted as of CXR 12/31/18	No	Chronic cough since 07/2018 - open for etiology; chronic rhinitis (histologic confirmation), pituitary-dependent hyperadrenocorticism (macroadenoma), multicentric lypmhoma (diagnosed 1/9/18)
S1-11	2018	13	MN	Golden Retriever	Right lateral stifle = Extremity	Yes	20 x 7 x 20 cm	20	L	~ 6 mo, progressive in size, self-trauma to the mass 2 days prior	Hct 24%, MCHC 33 (hypochromic), low BUN 6 mg/dL, low creatinine 0.7 mg/dL, hypoalbuminemia 2.4 g/dL	CXR: Unremarkable	AUS: bilateral adrenomegaly (2 hyperechoic nodules in cranial pole of R adrenal gland), small solitary splenic nodule. Gallbladder sludge. Urinary bladder sediment.	FNA: mildly atypical mesenchymal cells with hemodilution	1 sx (7/6/18), 1 revision due to dehiscence	Narrow excision (<250 um)	narrow	18 (13 on LW count)	13	H	<50	Medium	2	2	2	Fibrosarcoma	FS	FS	-		3 fr x 8 Gy, 46 days after sx	Yes	No	No	Passed away May 2019 (299d since sx)	299	None noted per record	No	No	No thoracic radiographs performed as follow-up	No	Hypothyroidism diagnosed June 2018, intramuscular sarcocystis minimal (incidental)
S1-12	2018	9	FS	Whippet	Left metacarpus	Yes	2 cm	2	S	1/9/15: 1.5 cm L metacarpal pad mass (FNA: mesenchymal proliferation); 2/3/15: 3 cm, incomplete removal low grade biphasic adnexal sarcoma; 7/18/16: 1 cm, exuberant granulation tissue at site, 1/2/18: incomplete excision 2-3 cm grade 2 fibrosarcoma (MI 1-2 / hpf). 2/12/18-3/7/18: 18 fr x 3 Gy RT. Paw pad slough SE. 10/8/18: 2cm L antebrachium mass	Slight elevated Hct 61%, thrombocytopenia 166k	CXR: Faint soft tissue structure 8 x 9 mm at cranial thorax only noted in R lat view, stable from July 2016	AUS 4 mo prior: mild degen changes to kidneys, mild left medial iliac lymph node enlargement (reactive likely, 0.65 cm)	FNA: atypical mesenchymal cells	1 sx for this mass, historic STSs (2) in same leg	Incomplete excision		25 (28 on LW count)	25	H	0	Low	2	2	2	Fibrosarcoma	FS	FS	-		No, 11/29/18 (22d after last sx) amputation of the left forelimb as another mass at left shoulder FNA consistent with mod atypical mesenchymal cells	No	No	No	Last evaluated 7/24/20; cough.	934	None noted as of 6/27/20	Yes	Yes	No	No	Chronic cough since 07/19 - suspect chronic bronchitis 2/6/20 via BAL, cervical pain 6/27/20
S1-2	2016	11	FS	Beagle	Right prescapular, subcutaneous (shoulder) = Extremity	Yes	1.2 x 2 cm	2	S	Incidental	Thrombocytosis 543k, lymphopenia 0.828k, ALP elevation 135 U/L, hypercholestronemia 424 mg/dL, hypoalbuminemia 2.8 mg/dL, AG elevation 23.3 mEq/L	CT: R caudal lung lobe mass. No pulmonary met or regional lymphadenopathy. R axillary contrast enhancing mass.	CT: Mineral attenuating mass in R liver. Fluid attenuating nodules in liver.(FNA: vacuolar degen & EMH)	FNA: consistent with STS. Bx: STS grade 1 (<5% necrosis, MC 5/10 hpf)	1 bx, 1 sx	Narrow excision (deep 50 um)	narrow	2 (9 on LW count)	9	M	<50	Medium	2	1 (2 on LW count)	44198	Fibrosarcoma	FS	FS	-		No	No	No	No	Euthanasia 1/11/17 (329d since sx) progressive azotemia (previous glomerularnephritis, first diagnosed 6/1/16), pleural effusion with an intersitial pattern	329	None noted on 1/10/17	No	No	Not radiographically on 1/10/17	No	Pulmonary adenocarcinoma, low grade (1/10 hpf) removed 2/21/16
S1-3	2016	8	F	Boxer	Right caudal hip = Trunk	No	9 x 9 x 7 cm	9	L	Diagnosed May 2015 as STS. Progressive growth, Jan 2016 evaluated by VCA NW Vet Specailists. Progressive growth despite metronomic chemotherapy (chlorambucil).	Lymphopenia 0.76 k/uL, hypoalubminemia 2.7 mg/dL	CT: Very small, soft tissue attenuating focus @ left cranial lung lobe, peripherally oriented, amongst other osteomatas.	CT: No regional lymphadenopathy. Mildly fluid filled uterine horns. Normal liver/spleen.	FNA: consistent with STS.	1 sx (7/26/16)	Incomplete excision (deep)	incomplete	2 (1 on LW count)	1	L	<50	Medium	2	2	2	PNST = Peripheral Nerve Sheath Tumor	PNST	PNST	Mild	M	Reportedly November 2019, no record	UK	Metronomic chemotherapy (chlorambucil) received for 3 weeks prior to presentation	Yes	Euthanized 8/28/20 (1494d since sx)	1494	Recurrence 7/5/2017 (344 d since sx) confirned via FNA, narrow excision 7/19/17 (grade 2 STS, moderate MI, minimal necrosis, >7mm @ deep), revision for flap 8/9/17. Recurrence May 2019 FNA confirmed 6/18/19. Started carprofen 9/17/19.	No	Yes	Not radiographically on 6/18/19	No	Left 5th mammary adenocarcinoma grade III incomplete excision with MI 18/10 hpf on 7/26/16. Right 3rd mammary carcinosarcoma grade I narrow excision (< 1mm deep) with MI 1/10 hpf on 7/26/16. Melanocytoma 7/26/16. Pyometra 9/26/18 (resolved with OVH). Thyroid carcinoma 06/18/19 via FNA.
S1-4	2016	10	FS	Standard Poodle	Knee = Extremity	Yes	1.3 cm	1	S	3 weeks, incidental	Neutropenia 2.46k, lymphopenia 0.45k, macrocytic (MCV 74 fL), hypochromic (29 g/dL), elevated AG (23 mEq/L).	CXR: Unremarkable	None	FNA: consistent with STS. Bx: STS grade 1, MI 2/10 hpf, L had lymphoplasmatytic vascullitis whereas R did not	1 bx, 1 sx (10/4/16). Dehiscence of left knee incision requiring repair with drain & stents 10/15/16 and 10/24/16.	Incomplete excision (deep)	incomplete	1 (2 on LW count)	2	L	0	Low	2	1	1	PNST	PNST	PNST	Mild - moderate	MM	No	No	No	No	Last evaluated 7/13/20; decreased appetite, lethargy, diarrhea.	1368	None noted as of 7/13/20	No	No	No thoracic radiographs performed as follow-up	No	Hyperadrenocorticism (treated with trilostane, d/c 1/20/17 iatrogenic hypoadrenocorticism; then started again 8/14/17), arthritis, urinary incontinence (Proin), cough (unknown etiology)
S1-5	2016	10	FS	Standard Poodle	Knee = Extremity	Yes	1.3 cm	1	S	3 weeks, incidental	Neutropenia 2.46k, lymphopenia 0.45k, macrocytic (MCV 74 fL), hypochromic (29 g/dL), elevated AG (23 mEq/L).	CXR: Unremarkable	None	FNA: consistent with STS. Bx: STS grade 1, MI 2/10 hpf, L had lymphoplasmatytic vascullitis whereas R did not	1 bx, 1 sx (10/4/16). Dehiscence of left knee incision requiring repair with drain & stents 10/15/16 and 10/24/16.	Incomplete excision (deep)	complete	1 (2 on LW count)	2	L	0	Low	2	1	1	PNST	PNST	PNST	Mild - moderate	MM	No	No	No	No	Last evaluated 7/13/20; decreased appetite, lethargy, diarrhea.	1368	None noted as of 7/13/20	No	No	No thoracic radiographs performed as follow-up	No	Hyperadrenocorticism (treated with trilostane, d/c 1/20/17 iatrogenic hypoadrenocorticism; then started again 8/14/17), arthritis, urinary incontinence (Proin), cough (unknown etiology)
S1-7	2016	12	FS	Plott hound mix	Thoracic wall = Trunk	No	3.1 x 2.5 cm	3	S	1 mo, progressive in size	Thrombocytopenia 133 k/uL; hypokalemia 3.5 mEq/L	CT: No evidence of pulmonary metastasis. Two distinctly marginated, heterogenously contrast enhancing, ovoid, left body wall masses. The larger = 3.2 x 1.8 cm, continous with ventrla margin of latissimus dorsi, ventroaxial aspect abuts dorsal aspect of external obliquie muslce belly, with unchanged underlying rib. The smaller 1.8 cm x 0.7 cm @ L3-4 level.	CT: Small amount of gravity-dependent mineral attenuating material in gallbladder, left renal cyst.	FNA: consistent with STS. Bx: STS grade 2, 14/10 hpf, Fontana-Masson positive black granules but some were extracellular, all negative for Melan-A.	1 bx, 1 sx (11/17/16)	Complete but somewhat narrow excision (1 cm caudal, 2.5 cm ventral, 1.0 cm dorsal, 1.5 cm cranial). Ventral and dorsal margin one tissue plane (skeletal muscles).	complete	6 (4 on LW count)	4	M	<50	Medium	2	2	2	PWT	PWT	PWT	Moderate	MO	No	No	No	No	Euthanized 6/28/19 (953d since sx). Decreased appetite, V+.	953	None noted as of 4/11/19	No	No	None noted as of CXR 4/11/19	No	Melanocytoma right upper lip.
S1-9	2017	9	MN	Australian Shepherd	Left ilum = Trunk	No	5 x 5.9 x 2.6 cm	6	M	6 mo, progressive in size in last 4 mo	Lymphopenia 0.793k	CXR 1 mo prior: Unremarkable	CT: 2mm non-contrast enhancing soft tissue to minteral attenuating nodule in the dorsal subcutaneous space just to the right of midline, at the level of the sacrum. No regional lymphadenopathy.	FNA: consistent with STS.	1	Narrow excision (deep 3.75 mm)	narrow	0	0	L	<50	Medium	2	1 (2 on LW count)	44198	PNST	PNST	PNST	-		3 fr x 8 Gy, 34 days after sx	Yes	No	No	Deceased date 4/13/20 (935d since sx)	935	None noted as of 2/24/20, none noted by owner	No (thought to be a de novo tumor as location was different than the previous tumor)	No	No thoracic radiographs performed as follow-up	No	4/10/18 left caudal thigh new mass - unchanged in size
S2-11	2018	12.5	MN	Labrador Retriever	Craniolateral aspect of right carpus = Extremity	Yes	6 x 5 x 2 cm (6.0 x 4.0 x 2.0 cm @ processing)	6	M	8/21/15: FNA of a slowly growing mass of few week duration, onsistent with spindle/mesenchymal cell neoplasm. 8/28/15: peripheral nerve sheath tumor, grade 1, incompletely excised. Followed with 3 fr x 8 Gy radiation therapy (9/29/15 through 10/22/15). Regrowth July 2017.	Hyposthenuria 1.008 USG	CXR: Unremarkable	-	FNA: consistent with soft tissue sarcoma.	1 previous (8/28/15). 1 current (2/1/18).	Incomplete excision	incomplete	24	24	H	<50%	Medium	3	3	3	Undifferentiated / PWT?	PWT	PWT	-		Previous RT (3 fr x 8 Gy radiation therapy 9/29/15 through 10/22/15); additional 3 fr x 8 Gy delivered 2/23/18 - 3/16/18.	Yes	No	No	Euthanized 9/17/20 (959d since sx) due to impaired mobility and weeping wounds.	959	Recurred (proximal to original site, likely outside of radiation field) and progressive in the last 4 months prior to euthanasia.	Yes	Yes	No thoracic radiograph follow-up.	No	Chronic kidney disease IRIS stage 2. Osteoarthritis of elbow and shoulder (received 2 Gy to left elbow 3/16/18). Recurrent non-healing wounds (no biopsy performed, suspect cutaneous lymphoma).
S2-3	2015	12	FS	Golden Retriever	Head	No	1.8 x 2.5 cm (6.5 x 4.0 x 0.8 cm @ processing)	6.5	M	2 mo duration.	Decreased MCHC 33 g/dL, hyponatremia 107 mEq/L.	CXR: Unremarkable.	Mildly heterogenous liver with ill-defined hypoechoic regions. Static size of left liver regenerative nodule.	FNA: consistent with neoplasia (likely mesenchymal tumor). Bx (MI 2/10 hpf, STS low grade)	1 bx, 1 current (7/8/15) - received tumor paint injection 7/6/15.	Narrow excision (<0.1 cm @ deep)	narrow	7	7	M	0	Low	2	1	1	PWT	PWT	PWT	-		3 fr x 8 Gy from 8/11/15 to 9/1/15.	Yes	No	No	Euthanasia 7/21/18 (1109d) due to old age.	1109	None noted as of 6/19/18	No	No	No pulmonary metastasis 8/17/17	No	Recurrent UTI - vavuloplasty 1/6/14. Mild L6-7, LS IVD protrusion 7/22/14. Regenerative liver nodule 7/22/14, vacuolar hepatopathy 7/8/15. Proteinuria (glomerular disease) 11/18/16. Cognitive dysfunction 1/27/17. Peripheral vestibular disease 2/27/17. Chronic pancreatitis 6/11/17. Hypertension 8/8/17. Cerebral vascular event 8/11/17.
S2-4	2016	14	FS	Tibetan Terrier	Left antebrachium = Extremity	Yes	6.5 x 4.5 x 3 cm (8.0 x 7.0 x 4.0 cm @ processing)	6.5	M	STS MI 12/10 hpf, incomplete excision.	Elevated RDW 16%, thrombocytosis 503 k/uL, elevated ALT 117 U/L, elevated ALP 198 U/L, elevated BUN 59 mg/dL, elevated creatinine 1.7 mg/dL, isosthenuria 1.017 USG.	CXR: Unremarkable.	Mildly rounded liever margins.	(previous surgery)	1 previous (12/15/15), 1 current (12/23/16).	Incomplete excision	incomplete	2	2	L	0	Low	2	1	1	PWT	PWT	PWT	-		5 fr x 6 Gy 1/20/17 through 1/30/17	Yes	No	No	(see below)	NA	Recurrence 4-6 months before 12/18/17 (cytologic confirmation; 360 d since sx).	No, but it did go on to recur once more	Yes	No pulmonary metastasis 12/18/17	No	Left perianal lipoma surgically removed in 12/15/15. Regrwoth noted May 2016. Recurrent urinary tract infections / urinary incontinence (managed with Proin, Incurin and natural estrogen supplement. Chronic kidney disease stage 2. Moderate degenerative mitral and tricuspid valvular nsufficiency stage B2, mild-moderate pulmonary hypertension, mild concentric left ventricular hypertorphy 12/18/17.
S2-6	2017	11	FS	Golden Retriever	Right hip = Trunk	No	8 x 6.2 x 2.7 cm (13 x 9 x 4 cm @ processing)	8	L	2 mo ago, noticed during PE 2/23/17.	Hypoalbuminemia 2.8 mg/dL, hyponatremia 146 mEq/L	CXR: Unremarkable	CT: mild right popliteal lymphadenopathy. Incidental osteoarthritis.	FNA: consistent with STS. Bx: STS, grade 2-3, MI 10/10 hpf, no necrosis.	1 bx, 1 sx (4/7/17), wound dehisence 4/15/17 - tie-over bandage, JP drain.	Narrow excision (0.5 cm in deep and lateral)	narrow	45	45	H	>50%	High	3	3	3	Undifferentiated / fibrosarcoma ?	FS	FS	Actinomyces canis infection		3 fr x 8 Gy 5/10/17 through 5/31/17.	Yes	Doxorubicin 3 doses (30 mg/m2; 7/31/17, 8/21/17, 9/14/17). Grade 3 asymptomatic neutropenia (0.9k/uL) 7d post. Transitioned to metronomic chemothreapy (cyclophosphamide + Deramaxx) since 10/20/17.	Yes	Euthanized April 2018 (359d since sx).	359	None noted as of 3/29/18; partial remission of the muzzle STS site as of 3/29/18.	No, did develop another STS at a different site	No	Unremarkable CXR and AUS 3/29/18. New STS noted @ left muzzle (cytologic consistent with mesenchymal proliferation 7/24/17; treated with 3 fr x 8 Gy (8/4/17 to 8/21/17) and chemotherapy to partial remission	Yes	Splenectomy 12/15/15 (GDV), osteoarthritis, chronic kidney disease IRIS stage 1, hypothyroidism.
S2-7	2015	13	FS	American Cocker Spaniel	Interdigit 3-4 left forelimb = Extremity	Yes	2.3 x 2.3 cm (4.0 x 3.0 x 1.8 cm @ processing)	4	S	4 years duration - antibiotics decreased the size initially; mass first removed two years ago (no histopath report available). Recurrence December 2014. Incomplete excision (soft tissue sarcoma grade 1; MI <1/10 hpf) on 1/14/15. Recurrence July 2015.	Anemia 34%, neutrophelia 15k/uL with left shift (bands 0.4k/uL), lymphocytosis 4.4k/uL, monocytosis 2.0k/uL, elevated ALP 221 U/L.	CXR: Unremarkable.	-	FNA: consistent with soft tissue sarcoma.	2 previous (2013, 1/14/15), 1 current (9/23/15) - received tumor paint injection 9/21/15.	Incomplete excision	incomplete	2	2	L	0	Low	2	1	1	PNST	PNST	PNST	-		3 fr x 8 Gy from 11/23/15 to 12/14/15	Yes	No	No	Deceased as of 8/2018 (1043d since sx)	1043	None noted as of 6/3/16	Yes	Yes	No thoracic radiographs performed as follow-up.	No	Anorexia, coughing 6/3/16
S2-8	2019	2	MN	Great Pyrenees	Ventral thorax = Trunk	No	3 x 5 cm (8 x 5 x 5 cm sample @ processing)	8	L	Incidental, noticed at time of neuter after adoption	Decreased MCHC 33 g/dL, increased MPV 13.7 fL, hyperphosphatemia 6.5 mg/dL, hyponatremia 147 mEq/L	CXR: Unremarkable	-	Bx: STS grade 2, MI 16/10 hpf	1 (1/25/19)	Incomplete excision ((ateral)	incomplete	0	0	L	0	Low	1	1	1	Fibrosarcoma	FS	PWT	-		No	No	No	No	Last evaluated 4/3/20; vaccines.	434	None noted as of 4/3/20	No	No	No thoracic radiographs performed as follow-up	No	-
S2-9	2016	9	FS	Mixed Breed Dog	Right lateral thorax = Trunk	No	5 cm in diameter, multi-nodular	5	M	Grade 2 soft tissue sarcoma (MI 14/10 hpf, 0% necrosis) incompletely excised in 9/13/14, recurrence and incompletely excision (again grade 2 soft tissue sarcoma, MI 3-12/10 hpf, 0% necrosis) on 4/21/15, again recurrence and incomplete excision of grade 1 hemangiopericytoma on 7/2/15 (MI 1/10 hpf, . This was followed by finely-fractionated, curative-intent radiation therapy (18 fr x 3 Gy) from 8/4…	Lymphopenia 0.546 k/uL, elevated BUN 29 mg/dL, hyponatremia 148 mEq/L, USG 1.029	CT: Solitary small pulmonary nodule. mass invasion through musculature but not thoracic cavity (6-8th rib)	CT thorax: Small liver nodule.	FNA: spindle cell tumor recurrence.	3 previous (9/13/14, 4/21/15, 7/2/15), 1 current (2/5/16) - received tumor paint injection 2/3/16, iatrogenic pneumothorax peri-operatively.	Incomplete excision (deep, caudal)	incomplete	4	4	M	0	Low	2	1	1	PWT	PWT	PWT	-		18 fr x 3 Gy from 2/22/16 to 3/16/16	Yes	No	No	Euthanasia on 8/14/17 (546d) due to urinary bladder mass causing hematuria and inappropriate elimination.	546	No local recurrence as of 3/22/17	Yes	No	No pulmonary metastasis 3/22/17	No	-
