# Supplementary material for: Comparative whole transcriptome analysis of gene expression in three canine soft tissue sarcoma types
Source: PLoS One. 2022 Sep 13;17(9):e0273705. doi: 10.1371/journal.pone.0273705 (PMC9469979; doi:10.1371/journal.pone.0273705)
Supplement: S2 Table — (XLSX) [file pone.0273705.s002.xlsx]

## Sheet: Sheet1
	S1-2	S1-11	S1-12	S2-6	S1-3	S1-4	S1-5	S1-9	S1-10	S2-7	S1-7	S2-3	S2-4	S2-8	S2-9	S2-11			FS
gene-A1BG	3.60937	2.70832	3.06681	2.83533	3.88239	3.65955	3.84632	3.60552	3.04217	3.3738	3.23413	3.12258	2.63399	3.6614	3.08407	3.15895			PNST
gene-A1CF	0.327766	0.1556	0.353093	0.133932	0.423743	0.291347	0.456981	0.0774911	0.0990993	1.38899	0.862635	0.350026	0.284365	1.47044	0.551563	1.60064			PWT
gene-A2ML1	-1.08859	-1.06558	-0.90341	-1.07802	-1.09812	-0.632063	-0.113775	-1.0962	-1.08938	-0.426775	-1.06466	-1.0852	-0.943735	-1.07119	-1.01509	-1.02451
gene-A3GALT2	2.28377	2.06853	2.48861	1.8306	2.56572	2.79899	2.48848	2.30703	1.85273	2.33275	2.56228	2.57577	2.05515	2.53005	2.5739	2.22814
gene-A4GALT	4.36543	5.16119	5.34964	4.31883	6.80055	5.24154	5.32363	5.97084	6.33201	5.63645	6.63364	5.01764	4.9162	4.70705	6.1999	4.1476
gene-A4GNT	-1.51166	-1.46841	-1.09995	-1.05716	-1.51934	-1.32827	-1.00225	-1.51779	-1.51229	-1.46989	-1.46763	-1.50754	-1.36441	-1.4732	-1.42531	-1.43336
gene-AAAS	4.58734	5.31602	4.09938	4.19868	4.76743	4.76348	4.91065	4.77345	4.56777	4.81725	4.89527	3.74503	4.15894	4.43871	3.63197	4.1437
gene-AACS	4.95522	4.59044	3.77729	4.53207	3.95941	4.00031	3.82001	4.35246	4.50773	4.17385	4.239	4.17463	4.03186	3.93557	4.08571	3.94984
gene-AADAC	0.565783	-0.311039	-0.124178	-0.326121	-0.369119	0.276575	-0.306074	-0.364914	0.0486279	-0.312239	-0.310405	1.03251	0.553623	-0.0364898	-0.274792	-0.281719
gene-AADACL2	-2.30326	-2.29855	-2.28532	-2.30037	-2.28423	-2.3049	-2.29797	-2.30559	-2.30348	-2.29869	-2.29848	-2.30229	-2.28861	-2.29901	-2.29443	-2.2952
gene-AADACL3	1.48533	0.210891	1.58349	0.185469	0.110689	1.51959	1.64662	0.118178	0.144137	0.208882	0.211953	1.18019	0.355751	0.927502	0.270686	0.259385
gene-AADACL4	0.577792	-0.767112	-0.588613	-0.778978	-0.813742	-0.806417	0.0965275	-0.810277	-0.571697	-0.76805	-0.473576	-0.549467	-0.646514	-0.770136	-0.737739	-0.743451
gene-AADAT	4.33414	2.21543	2.21744	1.6863	2.66125	3.55241	4.60967	3.49564	2.99245	3.35253	2.81962	4.8594	2.45695	1.73228	2.4293	3.36986
gene-AAGAB	6.55763	6.14244	5.90922	6.17137	6.18095	6.42366	6.52587	6.47362	6.50084	6.53536	6.71524	6.27165	6.40031	6.5678	6.50558	6.44991
gene-AAK1	8.36071	7.41971	8.00025	7.59247	7.68246	7.52392	7.31771	7.13802	7.63578	7.34114	7.52406	7.64429	7.73193	7.26371	7.44689	7.60818
gene-AAMDC	3.20803	3.08925	2.89851	2.58924	3.04564	2.75106	3.20986	3.21902	3.3315	3.64843	2.91342	2.84395	2.46515	2.66621	2.63536	3.40596
gene-AAMP	6.16802	6.56171	6.15354	5.85079	6.75846	6.17956	6.29065	6.54063	6.71515	6.28857	6.21628	5.35322	5.49849	6.35599	5.83986	6.17991
gene-AANAT	0.22652	-0.515555	1.14304	-0.533015	-0.584499	-0.573607	0.473857	-0.579344	-0.561465	-0.516934	-0.189858	-0.0641006	-0.364135	-0.202917	-0.472914	-0.482411
gene-AAR2	4.66891	4.35907	4.70785	4.8934	4.77327	4.74375	4.99566	5.00098	4.9056	4.34774	4.62182	4.70179	4.55194	4.90463	4.10981	4.13402
gene-AARS1	7.26384	7.69568	6.29273	7.28653	7.24936	6.66389	6.60169	7.05942	7.14651	7.08163	6.94459	6.38219	6.40105	7.04406	6.88009	6.37823
gene-AARS2	3.72008	4.17951	2.76518	3.79686	4.32786	4.09875	3.67051	3.95927	4.13073	3.46542	3.88786	3.29394	3.86863	4.3399	3.93486	3.87657
gene-AASDH	4.55521	4.95018	6.846	4.91891	4.94108	4.59212	4.64833	5.2	4.78764	5.20402	5.14112	5.73838	5.67826	5.41224	5.19981	5.54483
gene-AASDHPPT	5.67227	5.525	6.70567	6.31758	5.76636	5.78286	5.69116	6.2331	5.84309	6.08661	6.06211	6.06458	6.39616	5.77974	5.96247	6.20044
gene-AASS	2.0044	1.77652	2.16377	1.53831	2.34087	2.13905	1.95242	1.03864	1.80236	1.77023	2.17261	2.29652	1.7268	1.75627	1.96654	1.50818
gene-AATF	6.02457	6.21363	6.16154	6.43886	6.0354	5.73709	6.15935	6.11726	5.92053	6.12008	5.91031	5.74862	5.52702	5.9275	5.57831	5.21911
gene-AATK	2.14032	2.27043	3.90101	1.66386	2.46382	2.05304	2.67156	2.73695	2.88605	1.72471	2.63885	2.30164	2.64753	2.24544	2.12825	2.96041
gene-ABAT	5.39158	5.1819	3.77597	4.22778	5.51086	5.46116	5.17922	5.45436	5.11343	5.38452	5.87973	5.06313	4.14874	5.53633	5.08464	5.2737
gene-ABCA1	10.3416	8.54605	8.29662	10.1061	10.5076	10.1012	10.3485	10.4261	10.3717	10.6851	10.4432	9.96039	11.4279	10.9358	10.6027	10.2216
gene-ABCA12	5.20894	2.84366	4.28429	3.4539	3.75515	4.48763	4.54628	3.52961	3.48603	3.7205	3.11379	4.9585	3.6127	3.88348	3.89377	3.98964
gene-ABCA13	1.21733	1.67069	1.61614	1.04257	1.44486	0.901899	1.12464	1.47742	0.943681	1.09939	0.646221	1.37273	1.1784	1.08849	0.70204	0.691089
gene-ABCA2	7.60581	7.22945	7.2483	7.12501	7.62379	7.57558	8.34361	8.37	8.43394	7.64826	7.43331	7.0336	6.85418	7.61278	7.18808	6.84355
gene-ABCA3	6.49383	6.06754	5.87483	5.2171	5.30796	5.3588	5.86992	5.6827	5.86868	5.315	5.49946	5.44077	5.30951	5.09458	4.70891	4.44596
gene-ABCA4	3.1998	3.18244	3.07073	4.66648	3.95832	5.1448	5.19229	4.88607	4.30986	4.95431	4.48551	5.34841	3.97442	5.00233	3.80231	4.92446
gene-ABCA5	5.59506	5.91819	5.86384	6.40025	5.73925	4.85818	4.84652	5.6553	5.56033	5.85569	6.13145	5.77749	5.72365	5.9686	6.43004	5.79194
gene-ABCA6	8.94056	7.43052	8.59287	8.36301	9.33291	9.0365	9.68563	10.2999	10.3788	9.67441	10.2487	10.6802	10.4748	10.2897	10.737	10.9271
gene-ABCA7	3.06233	3.14847	3.84422	2.47293	3.7144	3.63593	3.99941	3.58183	3.8148	2.94167	3.32169	2.61942	3.30603	2.92194	3.21582	3.16529
gene-ABCA8	8.99011	8.43458	7.64679	9.45605	10.0784	9.43516	9.67403	10.3952	10.2972	10.1709	10.2502	10.2648	10.3157	10.8922	10.608	10.9473
gene-ABCA9	8.17528	8.12356	6.78664	7.91257	10.1077	9.3243	9.22622	9.86906	9.98079	9.82437	9.9284	9.3773	9.93121	10.1535	9.61468	10.4307
gene-ABCB1	6.41154	0.774862	1.1766	2.1586	1.2018	1.7179	1.43552	0.822285	1.52658	1.11824	1.40892	0.9618	1.55759	1.38106	2.10216	0.883023
gene-ABCB10	5.79862	5.0261	5.14957	5.80114	5.53724	5.25819	5.23248	5.73679	5.78845	5.30719	4.92696	5.96411	5.81927	5.72097	5.54255	5.79027
gene-ABCB11	3.87463	3.69901	4.19245	3.6108	6.31935	5.54553	7.90984	7.40451	8.23376	6.93578	7.96776	7.50695	7.4744	7.38481	7.45658	7.2328
gene-ABCB4	4.77411	2.17245	1.28676	1.40483	1.57579	1.52023	1.73192	1.72719	1.0487	1.23283	1.70447	1.50301	1.63697	1.46894	2.58463	1.01958
gene-ABCB5	-2.13635	-2.12367	-2.08802	-2.12857	-2.14435	-2.14078	-2.12211	-2.14264	-2.13697	-2.12406	-2.12347	-2.01525	-2.09689	-2.12491	-2.11257	-2.11465
gene-ABCB6	6.47576	6.49826	5.73038	5.58097	6.64288	6.49339	6.41439	7.20127	6.84329	6.71079	6.04264	5.80631	5.24802	6.43311	5.83388	6.12227
gene-ABCB7	5.48958	5.76343	5.53645	5.82549	5.8728	5.63336	5.50208	5.35596	5.07147	5.96543	5.27524	5.78586	5.83532	6.26091	6.18105	5.84471
gene-ABCB8	6.66222	6.97769	6.59641	6.7079	6.89266	6.70972	6.93526	7.19293	7.09519	6.65179	6.34008	6.55308	6.43131	6.42123	6.22084	6.68265
gene-ABCB9	3.24529	3.78206	2.78902	3.64589	4.30964	3.87911	4.68239	4.16425	4.64579	3.94684	4.01688	3.563	3.7528	3.86685	3.69785	4.10546
gene-ABCC1	7.31733	7.39967	5.82901	6.30106	6.41433	6.73949	5.99724	7.03872	5.94705	7.60438	6.10395	6.1669	5.61439	6.24378	5.5041	5.44001
gene-ABCC10	5.83586	5.56675	5.46756	5.15544	5.63343	5.70489	5.77438	5.84784	5.60404	5.24796	5.70967	5.60418	5.04829	5.58564	5.26091	5.02971
gene-ABCC11	4.16003	1.04788	2.29867	1.52526	1.80421	4.03963	4.11469	0.827697	0.892092	1.04336	1.05027	3.2309	1.78853	1.59314	1.17923	1.50587
gene-ABCC12	-2.13895	-2.05725	-2.08406	-2.13012	-2.14804	-2.14398	-2.12277	-2.14609	-2.07235	-2.12499	-2.12433	-2.136	-2.09413	-2.12596	-2.11195	-2.1143
gene-ABCC2	-1.31908	-1.27953	-0.839964	-1.30223	-1.32988	-1.32523	-1.27227	-1.32769	-1.31996	-1.2813	-1.2786	-1.07466	-1.15546	-0.785448	-0.679253	-0.963281
gene-ABCC3	5.37097	4.08133	4.76267	3.58121	3.61936	4.61239	3.8293	4.04643	3.91261	3.63033	3.72078	4.15849	4.57392	3.81582	2.76121	4.40848
gene-ABCC4	4.75333	4.47125	3.14861	4.7719	3.45429	3.83557	3.24918	2.81712	2.78857	2.74963	2.76244	3.76573	2.96739	3.17667	3.39665	2.96046
gene-ABCC5	6.72147	6.0938	6.70323	5.98169	6.80296	6.57295	6.78369	6.98705	7.01551	6.41123	6.62553	6.33252	6.72377	6.49998	7.13259	6.24868
gene-ABCC6	0.963905	0.0971341	0.260918	0.309394	0.0398118	0.609988	0.360786	0.352966	0.662961	0.344911	0.86889	0.439799	0.588575	0.536257	0.134384	0.127177
gene-ABCC8	-0.76727	-0.130911	-0.587559	-0.75564	-0.489943	-0.227398	-0.109987	-0.775584	-0.582603	-0.748235	-0.747246	-0.763548	-0.631471	-0.749666	-0.417837	-0.719428
gene-ABCC9	6.63007	6.24972	5.0869	6.51985	4.65492	5.23721	5.29233	3.92644	4.86247	5.98687	4.61301	5.51958	6.21064	4.66021	5.84001	4.60295
gene-ABCD1	5.22503	5.33179	4.7706	4.6362	4.40636	4.58336	4.22349	4.50291	4.3976	4.16533	4.01643	3.24151	3.79129	3.70904	4.12845	3.72014
gene-ABCD2	-0.433339	-0.91705	-0.462815	-0.689043	-0.782589	-0.613084	-0.914404	-0.944861	-0.579126	-0.917688	-0.444625	-0.932854	-0.792668	-0.9191	-0.868633	-0.878664
gene-ABCD3	6.09488	6.35074	6.70714	6.84343	6.63314	6.3447	6.26132	6.13706	6.33671	7.20799	6.45959	6.91945	7.1362	6.73565	6.70468	6.97126
gene-ABCD4	2.05965	1.81544	1.71556	2.05899	2.32818	1.63207	1.51963	1.2582	2.04633	1.49257	1.29758	2.25865	1.23169	1.28229	1.65746	1.62677
gene-ABCE1	6.21288	6.1935	6.11707	6.84694	6.30544	6.19316	5.94793	6.26786	5.83189	6.6684	6.33705	7.10216	6.6555	6.20813	6.37931	6.63057
gene-ABCF1	6.82808	6.98609	6.79606	6.96079	7.27259	6.65604	6.71082	7.14975	7.40156	7.12831	6.54043	6.42216	6.15525	6.95039	6.54466	6.42305
gene-ABCF2	5.123	5.99702	5.69533	5.98052	5.46131	5.48762	5.25538	5.96158	5.72395	5.78655	4.59316	4.9369	5.61264	5.45713	4.9187	4.74899
gene-ABCF3	6.76061	6.79586	6.69315	6.39637	7.05616	6.80635	6.81372	6.79051	6.93089	6.79155	6.63604	6.56445	6.11152	6.69668	6.6934	6.27146
gene-ABCG1	6.30707	3.31218	4.60167	5.00647	6.81641	5.26375	6.37771	4.22919	5.46488	5.06483	6.20695	5.35622	5.90772	4.87301	5.19292	4.95589
gene-ABCG2	4.29526	4.08041	4.06168	4.48078	3.93612	4.15872	3.76178	3.09564	3.78996	4.21356	3.72439	4.08494	4.7829	4.31521	4.56778	3.51145
gene-ABCG4	2.50034	2.9008	3.31837	2.49919	3.41351	3.89799	4.68048	4.96021	3.7966	4.27361	4.69294	3.24479	4.28164	4.36013	3.15502	4.12302
gene-ABCG5	2.45039	2.95945	1.5104	2.1455	2.20185	1.80558	1.878	2.24042	1.3251	1.67239	1.47493	1.93442	2.54378	2.1071	1.84768	1.81516
gene-ABCG8	-0.924008	-0.498984	-0.937779	-1.0925	-0.729464	-1.10459	-1.07471	-0.955098	-1.10111	-0.853243	-1.0802	-1.09797	-0.973396	-1.08597	-0.798384	-1.04474
gene-ABHD1	4.23959	3.49833	3.44072	2.95173	3.1422	4.1255	3.73974	3.68226	3.62089	2.94404	3.75988	3.36062	3.42721	3.39167	3.72264	3.48874
gene-ABHD10	3.70379	4.13673	7.10398	2.55008	4.38291	3.77167	4.1271	4.5697	3.92972	4.50188	4.80486	4.15372	4.7811	4.2545	4.35776	4.5802
gene-ABHD11	2.30786	1.99401	1.50638	2.4122	1.74013	1.98433	1.69809	2.45299	2.29381	1.4681	1.4748	1.36159	1.8048	2.57891	2.35461	2.31047
gene-ABHD12	6.83611	6.28115	6.41928	6.43696	5.7596	6.30855	6.37334	6.25749	5.8404	5.94744	6.18156	5.62632	6.00831	5.95189	5.8449	5.74987
gene-ABHD12B	4.16108	3.02893	3.49564	2.69718	3.55072	3.47624	3.41622	2.66709	2.71282	2.52232	4.35644	3.45612	2.26747	3.76319	3.96395	2.52694
gene-ABHD13	5.6686	4.52021	5.39387	5.3535	5.09391	5.15251	4.78316	4.30433	4.53443	5.11401	5.0764	5.73617	5.17847	4.84213	5.3401	5.50703
gene-ABHD14A	3.66171	4.27029	3.95167	4.12312	4.00963	4.73735	4.4468	4.4733	4.0336	4.57131	4.80719	3.27975	4.53502	4.03749	3.49407	4.28387
gene-ABHD14B	4.47778	4.71395	5.41256	4.64164	4.9075	5.45189	5.07859	5.87158	5.21573	5.54195	5.37466	5.33942	5.42341	4.79041	5.01628	5.1874
gene-ABHD15	4.38539	4.01181	4.38004	4.38623	3.77861	4.52354	4.47744	3.89698	3.64143	4.20505	4.17467	4.15854	4.01345	4.39062	3.90624	4.08257
gene-ABHD16A	6.58343	6.54971	7.19806	6.50534	6.93535	6.91761	7.24007	6.97457	7.09984	6.82614	6.72099	6.70242	6.38977	7.18606	7.16369	6.79786
gene-ABHD16B	-0.407877	-0.767207	-0.270405	-0.777113	-0.482032	-0.608598	-0.763928	-0.802167	-0.792712	-0.767999	0.0649586	-0.786956	-0.63818	-0.288182	-0.722879	-0.422668
gene-ABHD17A	6.03347	6.15834	5.89583	5.59687	5.70079	5.81293	5.59259	6.39733	6.00252	5.78447	5.56928	4.60457	4.95346	5.87262	5.32337	5.79615
gene-ABHD17B	6.31587	5.82982	4.82911	5.53706	4.28671	4.70046	4.60462	4.74682	3.98273	4.94924	4.19971	5.54636	5.06272	4.79131	4.75223	5.15737
gene-ABHD17C	4.19423	4.18092	3.84569	3.40086	3.8953	3.87159	4.13344	4.18782	4.38846	3.97339	3.75128	3.74829	4.04412	4.23	3.62879	3.67369
gene-ABHD18	5.01014	4.90963	3.89711	6.09674	4.23426	4.65684	3.85072	4.4266	4.25478	5.12763	4.8837	5.66637	5.65794	4.66083	4.97075	6.00957
gene-ABHD2	7.84102	7.41901	8.09079	6.81992	7.60739	7.8624	7.78536	8.07643	7.81304	8.0407	7.549	7.53696	7.45339	7.64052	7.7406	7.72918
gene-ABHD3	4.44413	3.29301	3.28485	4.79963	3.61319	2.851	2.70079	2.65687	2.50439	2.78947	3.51652	3.34811	2.59008	2.77003	3.30523	3.45189
gene-ABHD4	7.40136	7.10477	7.46141	6.88891	7.08496	6.97754	6.76084	7.52277	7.0218	7.32005	6.92514	6.61637	7.0032	6.72857	6.98369	6.86376
gene-ABHD5	6.45864	5.91783	5.8635	6.45208	5.0713	5.46211	5.33706	5.69759	5.35802	5.88854	5.94075	6.04369	5.72339	5.52005	5.70435	5.6633
gene-ABHD6	3.87566	3.43811	2.49336	3.89016	3.3581	3.77516	3.14133	3.36342	3.56298	2.99228	2.76743	3.88648	2.9588	3.40522	3.66126	3.82834
gene-ABHD8	3.99015	3.84617	3.55686	4.10523	3.71994	3.36	3.4697	3.61581	3.74718	3.34233	2.99245	3.01944	2.68277	2.72211	2.64349	3.20304
gene-ABI1	7.3238	6.96426	7.25399	7.48591	7.4563	7.08865	7.23642	7.27354	7.44242	7.51426	7.43502	7.50452	7.85303	7.69833	7.89764	7.76205
gene-ABI2	6.10918	6.74199	6.37951	6.74622	6.59595	6.50137	6.46814	6.30168	6.10932	6.42527	6.58091	6.78016	6.45615	6.24285	6.62341	6.67647
gene-ABI3	3.1965	3.01461	3.28042	2.06337	1.97888	2.44308	2.32757	2.10214	1.62632	1.35637	2.00962	2.29273	2.52406	2.26785	2.01068	1.73845
gene-ABI3BP	10.1918	9.8507	7.95975	9.05698	10.4145	10.7459	11.251	11.1723	11.1496	10.9973	11.3236	10.9081	11.8916	10.7851	10.7352	10.8765
gene-ABITRAM	4.48497	4.22278	4.36994	4.58501	4.15981	4.18014	3.97942	4.62137	4.26342	4.75953	4.32568	4.7398	4.25013	4.32797	4.83968	4.59422
gene-ABL1	9.25903	8.77024	8.75076	8.30302	9.19071	8.61276	8.57579	8.95972	8.85825	8.85582	8.75799	8.18657	8.58647	8.50926	8.8638	8.17847
gene-ABL2	7.72105	7.41236	7.73635	8.41112	7.85021	8.76503	8.609	7.7412	8.51798	8.6956	8.23245	8.79746	8.35098	8.21292	8.4858	8.30349
gene-ABLIM1	7.37843	6.88924	6.74963	6.66668	8.24854	8.43998	8.77307	8.89626	9.00347	9.18191	8.64107	8.27755	8.46568	8.84525	8.19469	8.45954
gene-ABLIM2	4.33081	5.53002	3.97162	3.31248	5.75344	5.35831	6.50933	6.78156	6.80529	5.53863	5.95201	6.40519	4.9663	5.87115	5.13762	6.11587
gene-ABLIM3	5.11445	6.11206	5.39064	6.10312	4.73407	6.09804	6.62173	5.91969	6.19268	5.10853	6.0494	5.80294	5.95773	5.57034	5.63295	5.00725
gene-ABO	0.377796	1.00836	0.393524	0.789468	0.321916	0.629225	0.492804	0.47983	0.676895	0.854082	0.222864	0.186947	0.731992	0.217588	0.82651	1.16412
gene-ABR	8.64052	8.43113	8.0402	7.29648	6.90481	7.62966	7.38725	7.21645	6.80383	6.86512	7.06263	6.87328	7.12405	6.51744	6.84908	6.48991
gene-ABRA	-1.13091	-0.859602	-0.953489	-1.12143	-1.1394	-0.689694	-1.10028	-1.13769	-1.13161	-1.10868	-0.652778	-1.12788	-0.991669	-1.11235	-0.329756	-1.06815
gene-ABRACL	4.19385	3.66387	2.8714	4.11247	2.55468	3.43756	3.34651	3.14491	2.61216	3.11285	4.07725	3.76634	4.04221	3.18628	4.32532	2.81589
gene-ABRAXAS1	5.10881	4.75133	4.99451	4.94793	5.09409	5.32901	5.26878	5.29492	5.61538	5.73911	5.4469	5.47495	6.17704	6.15456	5.1775	5.45645
gene-ABRAXAS2	4.86982	5.05129	3.28292	4.75268	4.46417	4.427	4.52188	4.37007	4.82906	4.89753	5.03099	5.14542	5.32172	4.67419	4.99067	4.84137
gene-ABT1	5.38315	5.12262	5.60923	5.78912	4.80595	5.19096	4.59399	5.27004	5.08034	5.24275	5.5867	5.40993	5.00087	4.64282	4.83152	5.19389
gene-ABTB1	3.95264	4.41694	4.13271	3.93321	5.25908	4.78733	5.54975	5.71118	5.81274	5.0949	5.33612	4.25675	4.76009	5.51007	5.534	5.29012
gene-ABTB2	5.16259	5.18225	4.7474	3.89305	3.75059	3.79477	3.09111	3.83453	2.82717	2.47228	3.05694	3.23204	2.75841	2.62493	2.89261	3.76992
gene-ACAA1	6.31939	6.05584	6.17525	5.79533	6.16192	6.17355	6.34701	6.57793	6.44802	6.16021	6.44124	5.43086	5.83973	6.11701	6.10674	5.60307
gene-ACAA2	7.14702	7.25154	6.17149	7.22861	6.80916	7.05801	6.94817	7.59837	7.00699	7.30147	7.31619	6.29693	7.02719	7.13343	6.75558	6.76895
gene-ACACA	8.20006	8.4213	7.8533	8.5678	8.48099	8.38899	8.7359	8.74394	9.05215	8.8302	8.90414	8.62407	9.07072	9.29408	8.71132	8.85918
gene-ACACB	4.19866	3.4452	4.33024	4.70876	4.091	5.25538	4.72493	4.34163	4.45596	3.33957	2.50897	3.47949	3.46754	3.65715	5.82854	2.41786
gene-ACAD10	2.89544	3.35433	2.65539	3.08579	3.21179	2.97456	3.32583	3.25781	3.37045	3.63778	2.61366	2.80546	3.00056	2.70875	2.98089	3.3612
gene-ACAD11	5.72698	5.59567	5.57336	6.4966	6.20708	6.03553	5.71326	6.36269	6.0943	6.28602	6.0159	5.80025	6.01235	6.05752	6.03153	6.08725
gene-ACAD8	5.94427	5.72853	5.35232	5.48734	5.94408	5.63813	5.80033	5.9536	5.89123	6.24677	5.23092	6.08548	5.91743	5.86537	5.85945	6.33132
gene-ACAD9	6.05827	5.89482	5.83727	6.05683	5.72704	5.94287	5.59516	5.79465	5.97841	6.32125	5.77766	5.81669	5.17344	6.19644	5.58334	5.74397
gene-ACADL	6.38278	5.86308	6.99768	6.2892	5.16528	5.70964	5.1002	4.803	4.54172	5.63773	4.56832	5.6505	5.69029	4.6687	6.21956	4.93323
gene-ACADM	6.15176	5.87879	5.83811	6.29844	5.84273	6.03768	5.87391	5.65331	5.8402	6.56072	6.31133	6.71918	6.82059	6.09901	6.64031	6.52557
gene-ACADS	4.20845	3.75461	3.93735	4.06629	4.44569	4.2176	4.25888	4.71209	4.77824	3.93768	4.06722	3.72239	3.72002	4.62838	4.20597	3.55056
gene-ACADSB	7.09956	7.50232	6.73996	7.22847	7.78585	7.50438	7.41569	7.67723	7.28008	7.7234	7.80866	7.3367	7.54009	7.56344	7.72711	7.77053
gene-ACADVL	7.38107	7.69563	6.7596	6.48245	7.3839	7.17971	7.22313	7.58051	7.6436	7.36865	7.06704	6.79788	7.13049	7.6274	7.33718	6.78125
gene-ACAN	0.959569	7.03956	1.18923	0.0896531	0.215105	-0.0957241	1.30687	0.248815	-0.0362848	0.602871	0.613551	0.421135	1.06076	0.142204	0.806881	0.280387
gene-ACAP1	6.06815	6.52502	6.45314	5.08504	6.10826	6.1136	5.83314	6.36895	6.30172	4.99056	5.96071	5.48237	5.3883	6.44114	5.42112	5.46042
gene-ACAP2	7.04191	7.0263	6.6989	7.2183	7.62957	7.33947	6.92313	7.11748	7.20864	7.62768	7.35306	7.54772	7.90988	7.64118	7.74211	7.70657
gene-ACAP3	6.51844	6.70347	6.43213	6.5892	7.18716	7.20395	7.37313	7.60438	7.52448	7.14268	7.34884	6.36578	6.75808	7.73803	6.78534	7.37932
gene-ACAT1	6.17404	5.00535	5.76748	5.59609	6.33327	5.84056	6.27277	5.81807	6.04071	6.36315	5.80286	5.92222	6.1148	5.87982	6.19168	6.66215
gene-ACAT2	5.17053	5.11972	4.25772	4.91024	4.59109	4.42253	3.78558	3.95102	4.37861	4.93053	4.52256	4.17171	4.38585	4.55487	4.27486	4.34607
gene-ACBD3	7.23379	7.1811	7.13315	7.96565	7.25107	7.15822	7.23597	6.56445	7.45181	7.31298	7.2735	7.49335	7.50022	7.32741	7.31985	7.19902
gene-ACBD4	4.29265	4.45369	4.76823	3.70935	4.76967	4.60372	4.7001	5.21396	5.43301	4.30525	4.7604	4.33789	3.73371	5.0522	4.22299	4.30299
gene-ACBD5	6.5285	5.82136	6.86036	6.69513	6.58955	5.89514	6.16197	5.9372	6.32849	6.3127	6.27882	6.52914	6.78887	6.76671	6.77667	6.80137
gene-ACBD6	5.64523	5.04268	5.46048	5.85163	5.24997	4.67535	4.68108	5.38314	5.01964	5.84	5.41821	4.75715	5.04308	5.49741	5.49602	5.54082
gene-ACBD7	-1.54137	-1.50153	-1.37897	-1.51837	-1.54732	-1.54478	-1.49614	-1.24876	-1.54186	-1.50284	-1.29716	-1.53617	-1.40945	-1.50577	-0.852359	-1.47049
gene-ACCS	6.05373	6.16733	5.32353	6.61265	6.62231	6.24056	6.09853	6.51009	6.1134	6.61176	6.17421	5.44946	6.38046	7.33566	6.3029	5.7313
gene-ACD	3.75933	4.47063	3.28247	4.11933	4.30898	4.48601	4.59273	4.54593	4.42167	4.16079	4.1781	4.16186	3.73042	4.39435	3.71985	4.21838
gene-ACE	4.6973	5.29798	3.17002	3.7443	3.90862	5.30989	3.72936	3.55311	3.96232	3.93313	4.29638	3.85296	3.46205	3.57706	4.21334	3.06258
gene-ACE2	0.610956	0.0246855	0.191941	0.241733	0.132133	0.742941	0.293362	-0.0283085	0.180379	1.0434	0.0253218	0.649019	0.131415	0.47219	0.622197	0.0544184
gene-ACER1	0.913513	-0.00444402	0.654311	-0.0258988	-0.0885199	1.09252	1.52088	-0.0822875	-0.0606121	0.292042	-0.00354701	1.47111	0.132524	-0.0099179	0.0462535	0.0366506
gene-ACER2	6.47141	5.31793	4.48412	5.08119	4.70302	4.96073	5.0522	5.75542	4.95717	5.81974	6.00348	5.63214	6.38751	4.52613	5.42779	5.25778
gene-ACER3	5.73858	5.3162	5.04836	6.21478	5.19856	5.38648	5.44277	5.28312	5.24619	5.61748	5.42181	6.00232	5.59603	5.19623	5.56943	5.95794
gene-ACHE	2.23849	4.84737	3.32708	1.88647	2.74723	2.83905	3.19094	3.65278	3.22485	3.65406	3.06866	2.71796	2.04008	2.32485	2.75008	2.33803
gene-ACIN1	7.5937	8.14644	8.32599	7.90865	7.8918	7.98097	8.14458	7.78531	8.1366	7.59271	7.49904	7.81351	7.84824	7.62943	7.91183	7.77355
gene-ACKR1	1.40165	2.83458	1.02777	0.992227	0.619693	2.8374	1.94448	0.630372	1.39065	1.04491	1.91393	1.13386	0.963327	0.751933	1.86078	1.15891
gene-ACKR2	4.15406	5.81232	3.17476	7.00058	3.11319	5.20055	4.13502	4.36777	3.51071	4.01751	3.54037	4.96218	2.68185	2.95299	3.53266	2.85825
gene-ACKR3	6.46383	6.2211	5.37119	6.0123	6.95396	7.88537	7.4449	6.97525	7.39277	6.53195	6.55218	7.35514	5.70504	6.31999	7.48963	5.12779
gene-ACKR4	3.95987	5.05088	4.20872	4.28206	5.41822	5.06679	5.0399	6.30389	5.50512	5.99688	4.82468	5.40052	5.36644	4.4882	6.52576	4.69627
gene-ACLY	7.08496	7.91936	7.21581	7.57619	7.03719	7.06594	6.55734	6.92339	6.91866	7.26941	6.85326	6.88983	7.19891	7.04982	6.81159	6.92299
gene-ACMSD	1.90257	1.22507	1.52838	2.85805	2.2242	1.71108	2.41656	1.88321	2.52287	1.68593	1.69476	2.77289	2.1268	1.67309	1.31751	2.88433
gene-ACO1	6.87973	7.23692	6.28869	6.88322	6.56543	6.73928	6.58564	6.56835	6.67464	6.19251	6.78261	6.39841	6.74706	6.53328	6.61295	5.96006
gene-ACO2	7.34832	7.02534	6.72359	6.94339	6.94426	6.64637	6.69248	6.8226	6.87088	6.69576	6.58028	5.82176	6.5409	6.27127	6.48637	6.30797
gene-ACOD1	2.93983	2.08923	3.63556	3.95019	3.66393	3.42375	3.85595	2.71373	3.77756	3.40896	3.3435	4.4247	3.96812	3.59705	3.80289	3.81926
gene-ACOT11	3.11465	1.58685	0.966381	2.28318	0.776276	0.595963	1.0166	1.72187	1.04076	1.72233	1.73447	1.25309	0.904354	0.984027	0.78993	0.774781
gene-ACOT12	1.26488	1.15025	0.884646	0.890863	0.752158	1.56824	0.686018	0.918892	1.56116	1.14517	0.940983	1.71281	1.78719	1.30766	1.96686	0.728091
gene-ACOT13	4.99115	5.09879	4.85469	5.69922	4.44978	4.4788	4.9366	4.90058	4.86659	5.41846	5.07737	5.40625	4.94377	5.13824	4.77642	5.24384
gene-ACOT4	0.641779	0.517147	0.631763	0.989844	0.159818	0.681543	0.0582592	0.442272	0.208772	0.307086	0.311879	0.0221338	0.160346	0.672355	0.0911232	0.0837857
gene-ACOT6	2.02585	1.56545	0.987617	2.3394	1.50372	1.28038	0.778521	1.35587	1.34008	1.69056	1.03081	1.70978	0.933058	0.762489	0.83541	1.12433
gene-ACOT7	3.00339	2.59439	1.67743	2.91365	1.76436	1.93351	2.72284	1.38472	2.10799	2.13113	2.27563	2.27075	2.49666	1.59003	1.75021	3.00081
gene-ACOT8	4.72938	4.61439	4.75067	4.85142	5.07728	5.05446	5.00389	4.8306	5.16605	4.47764	4.4032	4.23169	5.28364	5.07547	4.30808	4.2493
gene-ACOT9	6.25734	5.8364	6.4014	7.14447	6.17459	6.26589	6.03908	6.38764	6.28953	6.65571	6.50966	6.26065	6.86656	6.8287	6.53028	6.36023
gene-ACOX1	7.2766	6.50503	6.95871	7.02102	7.13436	7.06759	7.08236	7.34825	7.00517	7.35269	7.18408	7.8327	7.67842	7.52149	7.51655	7.46602
gene-ACOX2	3.67943	1.9359	2.25309	2.52501	2.32987	2.24698	3.25194	1.63463	2.42087	2.40122	2.53657	4.07631	2.41387	1.70436	2.33358	1.85204
gene-ACOX3	5.10956	5.21359	4.24857	4.61963	5.44772	4.966	5.50256	6.04668	5.66786	5.51899	5.55846	4.4272	5.01092	5.47021	4.89176	5.51331
gene-ACOXL	0.0820437	0.549097	-0.0865479	-0.0316037	-0.311327	0.172511	-0.255795	-0.307688	0.454672	-0.261315	0.222265	-0.287029	0.562168	-0.263694	-0.227502	0.0813939
gene-ACP1	3.9623	3.4548	2.62321	4.19995	3.66208	3.26309	3.32901	3.57011	3.41628	3.6534	3.8458	3.32965	3.46202	3.90728	3.97915	3.98468
gene-ACP2	5.85431	5.90963	5.49371	5.7274	6.26285	6.1626	5.86022	6.26156	6.09297	5.66186	5.48411	5.4006	6.05112	5.48407	5.46368	5.36233
gene-ACP3	5.07025	4.27675	5.15401	4.23767	2.60219	5.28629	5.82832	1.78872	2.08369	2.8542	3.00452	5.77121	3.11646	2.6819	3.41724	3.3613
gene-ACP4	-1.97536	-1.9569	-1.905	-1.96404	-1.90332	-1.9818	-1.95462	-1.98451	-1.97625	-1.95746	-1.95661	-1.88533	-1.91791	-1.87245	-1.94074	-1.94376
gene-ACP5	6.55031	4.10977	3.26749	3.90245	6.01604	4.90399	4.3888	4.96146	4.93694	3.63292	4.97496	3.87612	4.77713	5.04148	7.28763	3.88653
gene-ACP6	2.96243	4.05702	4.73073	4.43241	3.18241	3.5044	3.75296	3.52882	3.38394	3.35759	2.60822	2.94511	2.36247	3.07018	3.38322	3.32953
gene-ACP7	1.93918	1.39299	1.72643	1.35025	2.69342	2.51893	2.46344	3.05737	2.14519	2.52651	2.72729	2.75524	2.01046	2.84993	1.49453	3.04016
gene-ACR	-1.97003	-1.95176	-1.90039	-1.95882	-1.98114	-1.89103	-1.86414	-1.89424	-1.97092	-1.95231	-1.95147	-1.96628	-1.91317	-1.95354	-1.93577	-1.93875
gene-ACRBP	0.354244	0.663138	0.198605	0.0175919	0.139284	0.654967	0.299692	0.716383	0.348061	0.931926	0.494168	0.00279642	0.526888	0.0286819	0.0691354	0.0620593
gene-ACRV1	0.334225	0.113615	0.416884	1.09754	-0.211886	-0.0143419	0.126603	-0.0266091	0.0118142	-0.156576	0.115272	0.215253	-0.0384366	0.103527	-0.119435	0.190779
gene-ACSBG1	4.35593	3.27426	2.33402	3.06163	4.77516	3.67476	3.72506	2.78172	2.76634	4.16283	2.11501	3.21218	3.25758	2.61312	2.01017	3.11545
gene-ACSBG2	-0.00451097	0.126489	-0.167173	0.231128	-0.213292	-0.1927	-0.0657477	-0.370979	-0.169402	-0.332139	-0.330748	-0.148662	-0.220065	0.663118	0.0100933	-0.308662
gene-ACSF2	4.3264	3.07166	2.98023	3.32116	2.96348	3.88618	3.56333	2.95198	2.75121	2.86231	3.0767	3.18205	3.53222	3.20918	2.51351	2.00225
gene-ACSF3	4.20166	4.43694	4.48091	4.74597	4.67943	4.72505	4.48526	4.32728	4.77281	4.61527	4.63372	3.36667	4.34259	4.656	3.4563	4.17412
gene-ACSL1	6.45171	6.37765	5.77781	5.76451	5.2893	5.70352	5.46109	5.43624	5.08678	5.5096	4.66562	5.95751	5.04311	4.52715	5.43763	5.46524
gene-ACSL3	5.59181	5.31872	5.04282	5.22081	5.72665	5.04074	4.89645	4.72276	4.29955	4.9015	4.78201	4.94157	5.26263	4.12078	5.54501	4.59691
gene-ACSL4	7.73338	6.57686	5.84571	7.35672	6.90735	6.31714	6.5607	6.60715	6.10792	6.73106	6.64955	7.51102	7.12645	6.63141	7.08507	6.40794
gene-ACSL5	5.54576	4.34067	3.52	3.35447	3.24256	4.32371	3.53055	2.91784	3.54925	3.30612	3.41041	4.41221	3.93598	2.3425	4.02994	3.34067
gene-ACSL6	0.325727	0.0209046	0.1754	0.554479	0.469255	0.611202	0.473756	0.490753	0.168281	0.0198644	0.262872	0.189244	0.11776	0.442682	0.58582	0.0468193
gene-ACSM3	2.5809	2.56225	2.44308	3.50541	1.92547	2.92674	2.13894	2.51545	3.59422	2.77587	2.28723	3.31154	2.30716	2.93913	2.66362	3.58701
gene-ACSM5	-0.31244	-0.283587	-0.119556	-0.295351	-0.327839	0.341948	0.192611	-0.324733	-0.122457	0.340046	-0.0279982	0.213152	0.188351	0.161311	-0.254572	0.0419174
gene-ACSS1	8.28642	7.36639	6.62597	6.87377	7.85764	6.90766	6.58885	7.14747	7.14304	7.00766	7.22745	6.6483	6.82366	6.45732	6.70439	6.64944
gene-ACSS2	7.48444	7.49026	6.34675	7.14555	6.67225	6.9141	6.80481	7.065	7.4306	7.15848	6.38142	6.78985	6.67025	6.88317	6.85999	6.6044
gene-ACSS3	6.93095	4.84131	4.7375	6.0193	5.31957	5.3208	5.32562	5.59282	4.91523	5.06583	4.84758	5.65464	5.31196	4.6847	5.47276	4.86286
gene-ACTA1	1.81274	8.66369	2.37697	1.21887	1.61036	2.02413	2.17882	2.10645	1.59261	1.63046	7.51855	1.42147	1.77461	1.28639	4.99646	1.83176
gene-ACTA2	4.38749	7.75055	6.59307	5.50338	4.87523	5.89072	4.91582	3.9262	4.46797	5.01279	4.11268	4.95078	3.8891	3.22112	5.84183	4.05092
gene-ACTB	10.574	11.3158	9.29059	9.93933	10.3416	10.3705	10.2591	10.4196	10.5465	10.1511	10.2698	9.53627	9.49715	9.94059	9.84089	9.52719
gene-ACTBL2	-1.04269	-1.02697	-0.884011	-0.829289	-1.04958	-0.648104	-0.790105	-1.0482	-0.874791	-0.802284	-1.02616	-0.705737	-0.919559	-1.03082	-0.744882	-0.990766
gene-ACTC1	-0.617902	6.37849	-0.132837	-0.535824	-0.706227	-0.250554	-0.471253	-0.280127	-0.624591	-0.490327	-0.484584	-0.590007	-0.222844	-0.498774	0.177423	-0.401782
gene-ACTG1	10.7809	11.4238	10.6722	10.9669	10.6096	10.7369	10.6398	11.1655	10.7515	10.6871	10.9238	10.5828	10.5321	10.6657	10.673	10.4538
gene-ACTG2	3.30303	6.91991	3.13348	3.44953	5.00018	4.17861	4.05653	2.49346	4.24475	4.05184	3.31716	2.82489	3.79449	2.15181	4.53277	6.56494
gene-ACTL10	1.9792	3.79691	2.35204	2.85834	2.76789	2.80635	3.72279	2.81177	2.78533	2.02564	2.36002	2.48099	1.86073	2.46181	1.98455	2.81733
gene-ACTL6A	4.76359	5.16773	5.03489	4.5086	5.45542	4.76998	5.55255	4.7339	5.03893	5.60348	5.62342	4.73428	5.72258	6.21991	4.94882	5.72022
gene-ACTL6B	1.6486	1.8169	2.66175	2.37814	2.32614	3.44926	3.5355	3.04147	3.62356	3.04967	2.90392	2.01534	1.85138	2.17538	2.73222	2.53885
gene-ACTL7A	2.25034	2.27231	2.55696	2.18026	2.7209	2.81044	2.15525	3.01407	2.74811	2.7026	2.40402	1.9596	2.40152	2.5894	2.32787	2.10299
gene-ACTL7B	0.971853	0.920732	0.860223	1.22139	1.21508	1.05391	1.14407	1.69147	1.74884	1.2887	1.68927	0.623557	1.1987	1.2758	0.726815	1.00953
gene-ACTL8	-2.15503	-2.12999	-2.05956	-2.13967	-2.17083	-2.16378	-2.12689	-2.16745	-2.0392	-2.13075	-2.12959	-2.1499	-1.96002	-2.13243	-2.10806	-2.11215
gene-ACTL9	0	0	0	0	0	0	0	0	0	0	0	0	0	0	0	0
gene-ACTN1	7.77584	8.50965	7.31052	6.72326	5.96398	6.49368	6.07438	5.43303	5.34945	5.5022	5.29565	6.18167	5.59748	5.1534	6.67637	4.4514
gene-ACTN2	2.39632	7.10566	0.851748	0.389969	0.499233	0.233976	0.471258	0.210154	0.897438	0.446928	2.29564	0.323958	0.761558	0.827684	1.92771	0.562422
gene-ACTN3	3.53907	5.65626	2.813	2.73424	4.20028	3.45376	2.75073	3.55964	4.06157	2.55504	3.58317	2.72544	2.31649	3.5415	3.75327	2.92296
gene-ACTN4	9.02491	9.19307	9.67956	8.35441	9.38517	8.92986	9.03116	8.64515	9.04865	8.78983	8.66287	8.35562	8.66602	8.8877	8.8022	8.78363
gene-ACTR10	6.05507	5.9892	5.86778	6.14424	6.35124	6.00978	5.78901	5.72412	5.88484	6.59336	6.17644	5.85769	5.74851	6.35213	6.33331	6.68074
gene-ACTR1A	7.78163	7.58235	6.44609	6.6321	7.1589	7.38351	7.65964	7.8585	7.72399	7.77083	7.4317	6.98613	7.20554	7.5945	6.98502	7.37179
gene-ACTR1B	7.34495	6.59975	6.45639	6.44829	6.2265	6.29865	6.18275	6.53267	6.41546	6.36336	6.4079	5.75006	6.19526	6.10334	6.22284	6.13258
gene-ACTR2	9.24081	8.66312	8.37821	9.01463	8.40686	8.321	8.17753	8.23605	8.15994	8.91828	8.59538	8.60148	8.91706	8.22834	8.70529	8.69754
gene-ACTR3	8.07255	7.79284	7.90819	8.44772	7.52537	7.63531	7.70287	7.71057	7.70342	8.03022	8.29318	8.49887	8.36821	7.90813	8.44372	8.66098
gene-ACTR3B	4.33347	4.64886	3.8358	4.63791	5.18658	4.97175	5.21402	4.84386	4.81729	4.99349	4.24428	4.78417	4.679	4.6106	4.77926	5.33299
gene-ACTR5	6.48431	5.96125	6.08183	6.95706	6.59491	6.22082	6.43118	7.01496	6.63371	6.48671	6.30426	6.67089	6.71528	6.99153	6.57328	7.05035
gene-ACTR6	4.03232	3.98056	3.6499	3.93976	3.97765	3.54984	3.78437	3.30026	3.70049	3.96948	3.98641	3.9219	4.4351	3.89002	4.51818	4.35514
gene-ACTR8	5.83558	5.92037	5.84714	6.02782	5.98846	5.89574	5.55801	5.99133	5.803	6.08977	5.9436	6.02511	5.3267	5.73885	6.05605	5.92065
gene-ACTRT2	0	0	0	0	0	0	0	0	0	0	0	0	0	0	0	0
gene-ACTRT3	0	0	0	0	0	0	0	0	0	0	0	0	0	0	0	0
gene-ACVR1	6.44636	6.56537	6.98487	7.00458	6.50357	6.70718	6.34611	6.58031	6.48733	6.78057	6.41936	6.19	6.74741	6.6764	6.39531	6.835
gene-ACVR1B	4.99305	5.26724	4.88946	5.63082	4.90535	4.57356	5.29672	5.05312	4.71707	4.55306	5.10218	4.99863	4.1832	4.56852	4.34233	4.48222
gene-ACVR1C	0.190314	0.12593	-0.328892	-0.0924508	-0.52451	0.0265393	-0.485428	-0.522007	-0.173252	-0.489394	-0.239549	-0.507638	-0.377565	-0.491098	-0.157302	-0.469463
gene-ACVR2A	5.97824	6.09842	6.7467	6.66443	5.84639	6.0486	6.05987	5.33616	5.6375	6.00937	6.04484	6.44146	5.77395	5.75589	6.04505	6.31676
gene-ACVR2B	4.2569	4.39417	5.08029	5.14431	4.07449	3.92214	4.21008	4.18174	4.46275	3.92674	4.26763	4.36796	4.18465	4.35627	3.95238	3.48776
gene-ACVRL1	7.0851	6.93794	7.23202	6.63103	6.39941	6.87041	6.56263	6.65795	6.40845	6.81599	7.23279	5.53507	6.23832	6.64703	5.91864	6.4791
gene-ACY3	-1.4568	-1.5545	-1.47543	-1.43397	-1.39478	-1.47234	-1.55102	-1.47843	-1.58165	-1.55535	-1.55406	-1.57685	-1.49509	-1.55724	-1.52988	-1.53448
gene-ACYP1	2.69489	1.92397	1.81628	1.65574	2.66356	2.30819	2.83074	3.12423	3.04804	2.94099	3.0282	1.59177	1.72948	1.9044	2.30482	3.11017
gene-ACYP2	4.4235	4.02061	3.28559	3.00467	4.3383	3.92361	4.45003	4.03299	4.86738	4.21546	4.32364	3.73449	4.53859	4.18984	4.70859	4.76678
gene-ADA	5.51962	5.1315	4.69457	5.18701	5.80461	5.46201	5.89904	6.38737	7.22804	6.09889	6.09085	5.50805	5.43987	6.59678	6.70224	5.86864
gene-ADA2	3.89524	2.49675	2.8341	2.73715	2.0916	3.23087	3.38678	2.23082	2.92116	2.48877	2.75217	4.32174	2.89506	2.71878	2.73525	2.52508
gene-ADAD1	-2.30875	-2.29955	-2.27365	-2.30311	-2.31456	-2.31197	-2.29841	-2.31332	-2.3092	-2.29982	-2.25636	-2.30687	-2.28009	-2.30044	-2.29148	-2.29299
gene-ADAD2	0	0	0	0	0	0	0	0	0	0	0	0	0	0	0	0
gene-ADAL	4.4772	4.59745	4.83542	4.52198	4.46177	4.91031	4.60542	4.70451	4.62056	4.86467	3.75538	5.08922	5.62739	4.51922	4.66474	5.1057
gene-ADAM10	6.71028	7.23361	6.45868	6.75121	6.22858	6.08805	6.0716	5.92227	5.69302	6.27588	6.18373	6.67457	6.82877	6.10544	6.37748	6.19493
gene-ADAM11	3.03726	3.6691	4.06455	3.7483	2.77324	2.73132	2.04065	3.65552	2.82424	2.77916	3.38665	2.82774	2.09046	3.13159	2.41682	2.37906
gene-ADAM12	8.66367	9.05939	7.00614	8.43557	9.34951	9.52967	9.09821	7.98986	8.8391	9.18224	9.41823	7.84431	9.04232	9.01042	8.8241	7.08145
gene-ADAM15	6.97124	6.54457	6.99728	6.46283	6.83334	6.64015	6.69669	6.45212	6.99412	6.896	6.67989	6.47357	6.32177	7.1285	6.20705	6.07138
gene-ADAM17	7.38219	7.30613	6.91513	7.63429	8.25005	7.69471	8.30148	7.89168	8.02828	8.41607	8.59977	7.7267	8.56194	8.2682	8.50865	8.50026
gene-ADAM18	0.328382	0.148481	1.52128	0.123943	0.0518148	0.28892	0.156487	1.04483	0.0840634	0.882439	0.149505	1.00719	1.58458	0.142228	1.07632	0.54449
gene-ADAM19	7.48459	7.6942	8.33461	7.59704	6.27417	7.20075	6.49656	5.95309	6.52759	6.44203	5.95557	6.51263	6.64627	5.62498	6.61652	5.34353
gene-ADAM2	-0.267145	-0.660456	0.630069	-0.399009	-0.513669	-0.703862	-0.34629	-0.502297	-0.462708	-0.661508	-0.6599	0.0729848	-0.519476	-0.663844	-0.616108	-0.628867
gene-ADAM20	-0.472818	-0.877671	-0.67964	0.671996	-0.923685	-0.916565	-0.873784	-0.920322	-0.908559	-0.573381	-0.877175	-0.901483	-0.38857	-0.880702	-0.82148	-0.494972
gene-ADAM21	1.09944	0.695432	0.325134	2.49432	0.941754	0.254152	0.115856	0.235416	0.0242533	0.103666	0.698354	0.327078	0.73857	0.0983438	0.175182	0.538021
gene-ADAM22	4.25519	5.99824	6.08488	3.28349	3.27186	3.86893	3.62828	2.04267	2.78865	3.12851	3.24727	3.13773	3.60225	2.18946	3.44362	2.98255
gene-ADAM23	2.1555	1.00489	0.974343	0.681845	0.782053	1.98172	2.11996	3.11084	0.625717	1.42254	1.00724	1.25959	0.911967	1.21817	0.796878	1.37465
gene-ADAM28	5.90986	4.77024	5.04146	5.2712	6.35713	6.15786	6.86834	7.4311	6.63725	6.34245	7.53836	4.96572	8.12533	7.24414	7.85271	5.39986
gene-ADAM29	0	0	0	0	0	0	0	0	0	0	0	0	0	0	0	0
gene-ADAM32	0.948135	1.77936	1.50769	1.23231	0.684991	0.905173	1.09941	1.69161	1.27248	2.42803	1.48802	2.18177	1.96734	0.801746	0.885679	1.96682
gene-ADAM33	7.8718	6.99197	7.91834	7.44402	8.23395	7.8733	8.9664	9.2644	9.01333	8.43296	8.09	8.47838	8.38799	9.17951	7.79255	8.72284
gene-ADAM7	0	0	0	0	0	0	0	0	0	0	0	0	0	0	0	0
gene-ADAM8	4.62108	3.70826	3.05542	4.78076	3.07175	3.36224	2.71282	3.16888	2.88267	3.63935	2.81507	2.46446	3.60893	2.78205	3.42607	2.30412
gene-ADAM9	7.61957	7.37413	5.6495	6.80138	6.68862	6.95656	6.56217	7.66501	7.19941	7.86076	6.27086	6.83685	6.96742	6.33822	6.53905	6.24296
gene-ADAMDEC1	1.50724	1.66825	1.76206	1.96702	3.29546	2.61336	2.37654	2.05859	2.5823	1.66318	2.34711	3.31954	3.36327	2.435	2.26464	2.39352
gene-ADAMTS1	8.40727	9.23925	8.05419	9.23515	8.7014	9.39757	9.70447	9.86303	9.44798	9.03523	9.25518	8.67375	9.62364	9.42192	8.89245	9.1583
gene-ADAMTS10	5.76432	6.11633	7.24981	6.38597	6.49872	6.56367	5.78166	6.17959	6.08207	6.04463	5.49048	5.18672	5.7904	5.83759	6.22356	4.20227
gene-ADAMTS12	6.171	7.26992	8.12617	6.25985	6.92342	7.09187	5.95929	4.54588	5.25998	5.99108	5.76537	5.07017	5.268	5.0085	5.5752	4.67408
gene-ADAMTS13	3.6416	4.32058	5.21987	4.17275	4.6459	4.37532	3.97411	5.45251	5.19472	4.21061	4.17529	4.39487	4.36044	4.41564	5.35669	2.90619
gene-ADAMTS14	4.55852	3.71935	2.74621	4.94131	2.26982	2.25424	2.26207	4.11874	1.59651	2.03018	2.3985	1.84862	1.8858	2.01393	3.0783	2.21275
gene-ADAMTS15	4.97138	5.70587	4.1806	5.2711	5.50921	5.13074	5.55584	5.93705	7.47692	7.28512	4.44955	4.98165	5.25465	5.68184	5.65435	5.02072
gene-ADAMTS16	4.09638	2.10907	2.45698	3.9883	2.23516	3.18596	2.8409	3.45976	3.63132	2.2782	1.64996	2.81527	2.316	2.66476	2.82838	2.03696
gene-ADAMTS17	6.00029	6.55298	4.06126	5.20787	5.2886	5.50105	4.93579	3.94087	5.12815	3.22373	4.41809	4.20021	4.61462	4.55373	4.64732	4.83443
gene-ADAMTS18	3.18562	4.1064	6.60217	7.07632	5.48345	6.10522	4.03875	2.6408	3.88087	2.64933	2.66227	3.25826	2.69141	5.79557	3.41434	2.3753
gene-ADAMTS19	1.22222	1.96101	0.970438	5.05832	0.705776	0.962389	0.662777	1.1076	0.800135	1.2396	1.47032	1.43859	0.895482	0.636481	1.44168	1.40475
gene-ADAMTS2	9.40335	9.5654	7.84478	8.24691	8.65622	8.94572	9.34368	8.41635	9.9742	8.00114	9.06977	8.57961	8.49313	8.04064	8.97018	7.73998
gene-ADAMTS20	2.59372	3.15725	1.13706	3.27862	1.56899	1.11346	1.15428	0.686862	1.16842	1.12931	0.83947	1.54116	1.48927	1.35263	0.932355	1.73943
gene-ADAMTS3	4.66635	4.3794	5.38984	4.61428	2.56457	3.42992	2.30764	1.70599	1.37322	2.06901	1.84812	3.00846	2.32623	1.54422	2.70941	2.00605
gene-ADAMTS4	4.57869	7.27529	7.00421	6.18441	5.62452	6.15038	5.56284	5.1925	4.65982	5.52036	6.28741	4.96183	5.49354	5.53573	6.31755	4.43449
gene-ADAMTS5	8.79555	9.43027	9.73743	10.4288	10.9169	10.9253	11.3567	12.3078	11.7931	11.1644	11.5175	11.8206	12.1517	11.6063	11.414	12.1933
gene-ADAMTS6	5.14478	5.78291	5.27998	6.76197	7.54879	6.79091	5.2863	5.16048	5.37772	5.71207	4.8443	5.85451	5.89529	6.54453	6.68921	5.49423
gene-ADAMTS7	5.65709	5.08322	5.84637	4.43411	3.9383	3.98309	3.51269	3.95897	3.64345	3.36812	3.56368	3.83576	3.67617	3.60522	3.7705	3.24717
gene-ADAMTS8	2.5855	3.84991	4.75494	1.54403	3.39617	2.95393	2.11374	2.3465	2.57038	2.26084	2.27269	1.90491	3.22036	2.66168	3.56401	2.62908
gene-ADAMTS9	4.8299	6.87772	5.92961	7.64222	4.88749	5.54384	4.85679	3.80567	4.06407	4.45435	4.19371	5.36622	4.47099	4.08709	5.38223	3.62304
gene-ADAMTSL1	5.28679	5.90357	3.22866	3.87777	3.25285	4.91107	4.71865	4.352	5.18984	3.785	3.71587	6.91663	4.56547	5.51079	5.31348	4.59298
gene-ADAMTSL2	2.32896	4.10306	3.23275	1.62148	1.52124	2.22123	3.01476	1.9089	1.29253	2.19817	2.33994	1.70754	1.86597	1.68301	1.30445	1.28296
gene-ADAMTSL3	6.84059	6.41038	5.10746	4.8464	7.84411	7.67865	8.61909	6.28778	7.99517	6.14602	8.46055	6.82471	7.30175	7.99587	8.18451	6.96143
gene-ADAMTSL4	6.20148	7.21711	6.57534	5.63134	6.90061	6.50312	7.15537	7.34571	7.59004	6.2705	7.6358	6.92175	6.79931	6.67047	7.20279	7.12889
gene-ADAMTSL5	4.26483	5.50968	5.72053	4.57451	5.92977	5.74507	6.56471	6.8033	6.41561	5.81246	5.89946	5.71085	4.52168	5.65629	5.78469	5.78912
gene-ADAP1	4.84136	4.82114	4.97613	4.13879	4.07888	4.16267	4.38023	4.50752	3.92571	3.87536	3.25723	3.54317	3.01114	3.32309	3.74124	3.2209
gene-ADAP2	6.81396	5.75601	4.7338	6.08708	4.92823	5.00169	4.95638	5.6006	6.22905	5.52445	5.21525	6.46209	6.59752	5.45155	5.40649	5.06282
gene-ADAR	7.8913	7.8092	7.43511	7.50231	7.58231	7.75837	7.59259	7.39304	7.68307	7.38478	7.6527	7.91501	7.57153	7.28234	7.3637	6.90977
gene-ADARB1	5.07594	5.39138	5.34295	4.52688	5.19472	5.35356	5.59008	5.91064	5.55876	4.43211	5.00474	4.62107	4.91821	4.98975	5.32531	5.25745
gene-ADARB2	0.920033	0.499681	0.415363	0.460684	1.16431	0.642487	0.886644	0.620986	0.805559	0.496563	0.867113	0.421918	0.355211	0.250832	0.595424	0.286921
gene-ADAT1	5.42005	5.41919	4.50025	5.61936	5.46021	5.53529	5.85718	5.18249	5.25599	5.70553	4.98418	5.63572	5.33845	5.54703	5.46511	5.19181
gene-ADAT2	4.82099	4.798	3.50324	5.35849	4.8447	4.45411	4.51429	4.6961	4.02978	4.41098	4.28616	4.98636	4.19606	4.65889	5.09143	4.5515
gene-ADAT3	2.14795	2.52667	3.11201	3.16218	3.0207	2.57051	2.91669	3.3153	3.51543	4.01518	2.66127	2.19367	2.41979	2.74505	3.60287	3.10034
gene-ADCK1	3.35993	3.12069	3.15336	3.39173	3.82391	3.58752	4.13814	3.2439	3.44317	3.51276	3.21872	3.04952	3.53613	3.42072	3.83129	3.11103
gene-ADCK2	4.47713	4.87373	4.76471	4.83586	5.08873	4.69043	4.35604	5.43672	5.07976	4.92304	4.78085	4.2447	4.85897	4.62746	4.46	5.16644
gene-ADCK5	4.48592	4.70313	4.26246	4.86407	4.91972	4.45066	4.75301	4.74035	4.90775	4.62136	4.35417	3.75115	3.88404	4.62989	4.53002	4.07168
gene-ADCY1	1.52061	2.12506	5.44137	0.707367	2.22922	1.56723	1.13417	1.86706	0.610002	1.3784	1.38947	0.950988	1.53141	0.750107	1.28571	1.55828
gene-ADCY10	1.3151	1.26277	1.60353	1.7536	0.843668	1.13474	0.62801	1.1071	0.757387	0.874266	1.2659	1.64501	1.16113	0.613996	0.678133	1.20935
gene-ADCY2	3.88679	6.00274	6.15235	3.72935	5.62043	5.10882	4.10896	4.13312	4.31286	3.34525	3.46394	2.99834	3.59741	4.93806	4.67766	2.79739
gene-ADCY3	4.97471	6.25536	5.82772	5.09153	3.30888	4.75336	3.85482	4.0157	4.04551	4.05877	3.47797	3.30256	3.40595	4.08964	4.90372	3.81297
gene-ADCY4	5.60206	6.38928	6.38717	5.55405	4.73773	5.77709	5.41996	5.47994	4.53839	4.72011	4.77802	5.36124	4.45627	4.12879	5.47509	4.67126
gene-ADCY5	3.81295	5.97368	4.78525	4.08862	4.6667	4.55324	4.12259	3.58807	4.83954	4.52724	3.58695	3.14567	3.79803	5.16799	4.21144	4.40525
gene-ADCY6	6.97571	7.72713	7.81643	7.35226	6.63202	7.31351	7.26941	6.77766	6.5007	6.74212	6.86793	6.84489	6.76116	7.07121	6.30835	6.55647
gene-ADCY7	7.0793	7.32542	6.68324	6.49864	5.91451	6.96665	5.9471	6.17157	6.36587	5.99251	6.06288	6.59412	6.96361	6.14031	6.20359	5.95307
gene-ADCY8	-0.106136	-0.266029	-0.107404	-0.0550144	-0.0204786	-0.132674	0.5134	-0.0060922	-0.109949	-0.26692	0.180871	0.447606	-0.160202	0.165293	-0.23852	-0.243867
gene-ADCY9	7.30218	7.04823	6.71078	6.97607	6.67169	6.77904	6.92393	6.93334	6.99104	7.01971	6.65263	6.7467	6.56754	6.53938	6.68283	6.88958
gene-ADCYAP1	0.0526639	0.571739	0.501372	6.23928	-0.0216039	0.011283	0.918486	0.54974	0.0468592	1.89267	0.174829	0.0771985	0.419266	0.553749	0.276288	0.257355
gene-ADCYAP1R1	4.45102	4.80721	2.66366	5.45592	2.76693	2.99316	3.20937	2.58252	2.15615	3.39936	2.97412	2.7113	2.5064	2.93675	2.85107	1.90061
gene-ADD1	8.33829	8.49871	7.75176	7.75855	8.58529	8.7482	8.84683	8.66998	8.85895	8.61493	8.54055	7.74294	8.55781	8.64517	8.60476	8.70881
gene-ADD2	5.9196	5.49203	5.38122	5.8822	5.74461	5.27053	4.94771	6.47657	5.76165	5.33937	5.33336	4.21966	5.76147	5.7047	4.76904	5.5159
gene-ADD3	8.81899	8.92867	6.96395	8.0608	9.23957	8.92261	8.93269	9.42038	9.48271	9.49326	9.68618	9.32298	9.83238	9.65538	9.73981	9.66629
gene-ADGB	-1.12954	-1.49335	-1.39384	-1.34166	-1.5287	-1.5271	-1.3236	-1.52795	-1.52525	-1.49442	-1.49279	-1.52149	-1.41859	-1.33143	-1.46237	-1.46815
gene-ADGRA1	0.457232	0.56917	0.934524	0.274676	0.547143	1.55949	0.30327	1.51653	1.4559	0.294479	0.973223	0.253072	0.42392	0.557658	0.347881	0.907985
gene-ADGRA2	5.60998	8.67017	6.78347	7.18633	6.96079	7.54906	6.53853	6.04611	5.94458	6.37544	5.6599	5.18826	6.32654	5.40831	6.33852	5.07429
gene-ADGRA3	7.11557	6.9683	5.25624	5.20589	6.2021	6.06772	6.02917	6.07001	5.91519	5.89525	6.19254	5.7735	6.51651	6.30771	5.55247	5.83564
gene-ADGRB1	1.81534	5.11613	2.3981	1.81677	1.774	2.17284	2.65957	3.39853	2.85305	1.705	1.71591	1.52706	1.47911	1.6891	1.29498	1.27008
gene-ADGRB2	5.27973	6.88961	5.95761	4.5481	5.93135	5.63716	5.00587	5.45456	4.78341	5.37324	4.85886	3.15825	5.3658	4.81328	4.43838	4.57765
gene-ADGRB3	1.96636	1.04811	1.34047	2.32142	2.7777	2.24298	1.06057	1.4096	3.09085	1.87062	1.0497	1.20022	1.26864	2.11146	1.45725	2.46299
gene-ADGRD1	7.46633	7.27328	8.72369	7.32391	8.84186	8.86542	9.49889	9.88356	9.97511	9.62986	9.57648	8.74917	9.19815	9.4061	8.74852	8.90446
gene-ADGRD2	-0.378423	0.269843	-0.189838	-0.136207	-0.23444	-0.214253	-0.348126	0.143749	0.419779	-0.352622	-0.351288	0.139143	-0.241767	-0.354555	0.229153	-0.330068
gene-ADGRE1	5.42752	4.67418	3.30002	6.97997	3.49366	3.69437	3.6685	3.49068	3.89951	4.15027	4.36555	5.35472	5.24529	3.5901	3.94072	3.15428
gene-ADGRE2	0.465884	1.65471	0.29973	1.87508	0.00740763	0.696396	0.406592	0.0139077	0.0365193	0.0933933	0.096106	0.665597	0.230493	0.37931	0.779568	0.13815
gene-ADGRE3	-0.186201	-0.128012	0.0688634	1.82312	-0.220352	0.633629	-0.120603	0.353579	-0.188922	-0.129812	0.190384	0.75644	-0.00189312	-0.133822	0.585222	0.278014
gene-ADGRE5	6.6393	6.3286	5.88443	6.54178	5.47634	6.0019	5.82218	4.87601	5.40763	5.70032	5.53526	6.02588	5.4324	4.76673	5.55368	4.51357
gene-ADGRF1	2.13668	1.65344	1.89547	1.88319	1.71971	2.57438	2.54448	1.74886	1.47204	1.64793	2.22296	1.90781	1.78056	1.6357	2.57887	1.78795
gene-ADGRF2	1.93906	0.170721	0.386478	0.14543	0.0708829	1.01164	1.51202	0.0783588	0.104255	0.168722	0.171776	1.95968	0.314368	0.462001	0.591848	0.569538
gene-ADGRF3	2.56001	3.59635	3.07551	4.07975	2.92485	3.18281	3.7585	4.06852	3.60607	2.82607	2.83917	2.90205	3.12089	3.20585	2.78601	4.32758
gene-ADGRF4	1.14847	0.00610074	1.08346	-0.0172775	-0.0862578	1.13563	0.582933	0.320818	-0.05537	0.00425403	0.00707559	1.96474	0.150515	0.000147463	0.0608949	0.0505616
gene-ADGRF5	8.0793	7.24777	6.9656	7.14946	6.4189	7.1743	7.48338	6.59181	7.14082	7.43144	7.48683	7.72396	7.98142	6.89625	7.79698	6.75503
gene-ADGRG1	4.8815	3.74639	4.29952	3.21964	3.95824	4.69986	5.18653	3.67122	3.65726	4.0322	3.99604	4.22271	3.63048	3.09873	3.98931	3.05482
gene-ADGRG2	3.29577	5.69348	5.70124	2.01163	3.00813	3.5541	2.36131	4.08944	5.07845	4.01898	2.71507	5.40872	2.5179	3.38764	2.96473	4.473
gene-ADGRG3	1.47844	2.42329	1.74973	2.46144	1.05061	2.67799	3.1244	1.06837	1.12951	1.00714	1.28772	1.89922	1.23259	1.48877	2.07715	1.85781
gene-ADGRG4	7.14285	1.99623	1.11647	1.25808	0.411156	2.38087	1.64164	2.58993	0.509848	1.05313	0.690281	1.15275	1.02062	0.671256	0.831734	1.21642
gene-ADGRG5	1.03113	1.37718	1.39964	1.32138	2.05706	2.52972	2.40662	1.68729	2.07018	1.75571	2.82592	1.7308	2.25207	1.74131	1.75497	1.72266
gene-ADGRG6	5.99496	4.46016	4.24048	4.95255	3.81308	5.01455	5.05658	3.76995	4.4611	4.73474	4.88969	5.78733	6.00885	3.82582	5.40558	4.6377
gene-ADGRG7	-1.41557	-0.981992	0.716897	-1.38101	-1.16028	-1.42817	-1.34072	-1.43335	-1.41735	-1.35287	-1.34923	-1.40802	-1.18363	-1.35818	-1.28135	-1.29425
gene-ADGRL1	7.04397	8.17931	8.01564	7.41721	7.4047	7.36459	7.28741	7.53032	7.15869	7.33109	6.76152	6.44051	7.12996	6.8519	6.7161	6.78047
gene-ADGRL2	5.61564	6.30801	6.48016	4.46518	4.03617	5.37686	5.59151	3.56696	4.17219	5.19309	4.43574	5.85169	5.38049	4.39261	5.44219	3.8918
gene-ADGRL3	7.24945	6.49316	5.03087	5.32467	3.44111	5.50985	5.40148	3.30663	3.53026	2.99793	3.5047	5.43509	3.44628	3.36156	4.737	2.59007
gene-ADGRL4	4.55742	5.21341	3.94287	5.09129	4.30782	4.95505	4.70272	3.41227	3.61798	4.44382	4.82749	4.95915	5.10055	4.06848	5.24978	4.30443
gene-ADGRV1	3.55531	3.92091	2.87429	3.00724	3.24845	3.82275	3.42377	3.3817	3.90608	3.64373	2.79002	3.43316	3.68147	2.99333	3.76064	3.62363
gene-ADH4	3.78359	3.82053	4.41069	3.34926	3.65904	3.43576	3.14864	4.09221	3.19927	5.3833	2.36681	4.11635	3.92718	3.36654	2.95801	3.81285
gene-ADH5	4.905	5.0519	4.17353	4.42537	4.77177	4.6189	4.19128	4.49363	4.76187	5.22948	4.36336	4.72543	4.55016	4.71832	4.79126	4.57835
gene-ADHFE1	2.80882	2.22581	1.98001	1.79837	3.47543	2.63771	2.08242	2.8193	2.85393	2.36503	2.99446	3.41177	2.23828	3.03306	3.09562	2.39431
gene-ADI1	5.46702	4.89247	5.36834	4.82626	4.78796	4.59715	4.91043	5.05221	4.59006	4.55288	4.76465	4.34136	4.9524	4.64656	4.66016	5.11752
gene-ADIG	-0.0298453	-0.199103	0.356091	0.383214	-0.250957	0.0947542	0.293925	-0.247271	0.397521	-0.200195	0.0659895	0.314442	0.2987	0.261408	-0.16576	-0.172189
gene-ADIPOQ	4.58382	4.58589	3.2426	3.39735	1.91144	5.76178	5.08051	1.74483	5.07255	3.44736	4.09017	3.32146	2.44544	2.45436	4.6728	2.44101
gene-ADIPOR1	7.24547	7.13967	7.07195	7.60138	7.13093	7.21836	6.95487	7.48067	7.24996	7.61558	7.29344	6.98485	6.75467	6.93027	6.88175	7.10412
gene-ADIPOR2	7.18587	6.72199	6.61043	6.78477	6.44727	6.75064	6.70913	5.91886	6.1575	6.32017	6.42919	6.65348	6.67354	6.40409	5.91763	6.49944
gene-ADIRF	7.53352	6.06593	6.86332	6.10387	7.32148	7.30725	7.55524	7.86657	7.51462	7.62769	7.44437	6.54649	6.73508	7.54274	6.75312	7.32969
gene-ADK	5.5393	5.85697	6.73083	5.36506	5.84484	5.43541	5.43186	4.87875	5.95182	6.79721	5.5322	5.64096	6.13235	5.52907	5.25077	5.5659
gene-ADM	3.70145	4.28696	3.8249	4.56936	4.32362	3.79642	5.50544	5.19042	5.86963	3.74019	5.01812	5.86708	4.58868	4.91316	5.52229	5.28415
gene-ADM2	0.191257	-0.27569	-0.110356	-0.0566856	-0.0208449	0.528665	-0.271702	0.414901	-0.306463	-0.276651	-0.275182	0.0778929	0.19832	-0.278781	-0.246165	0.290456
gene-ADM5	1.17139	1.71651	0.790872	1.41218	0.830668	1.1067	0.874866	1.17865	0.90627	0.857001	1.23167	1.42285	0.745803	0.8493	1.20496	0.946106
gene-ADNP	7.58551	7.44393	8.11903	7.73964	8.00054	7.93185	7.93764	7.87993	7.88038	7.76993	8.08298	7.89197	7.90657	8.07592	7.80866	8.10502
gene-ADNP2	6.59309	6.84662	6.83832	7.07471	7.04826	7.03929	6.71585	7.03064	7.13693	6.92401	7.03635	7.08366	7.10124	7.63063	7.66808	7.01722
gene-ADO	5.60295	5.53651	6.14411	5.94727	4.96037	5.1096	5.05729	5.59049	5.03899	5.73482	5.56418	6.01112	5.18132	4.66458	5.72322	5.72791
gene-ADORA1	1.0947	2.61285	2.88171	-0.102466	-0.223003	0.106638	0.645381	-0.210154	-0.167052	-0.0677844	0.321985	-0.142362	0.131601	-0.0743066	0.0182238	0.00304382
gene-ADORA2A	2.50125	1.8155	2.39278	2.6883	2.2568	2.33472	2.28804	2.4728	2.18955	2.24859	2.13206	1.8191	2.24187	2.1053	1.46635	2.30221
gene-ADORA2B	2.68686	3.23674	2.20186	3.69788	3.03487	3.34351	2.42684	3.86975	3.49101	3.42755	2.23174	3.32197	2.09889	2.51818	2.61424	3.31355
gene-ADORA3	2.38499	1.81013	2.31106	1.84675	1.21229	1.25462	1.28961	1.85145	1.68885	1.2678	1.27429	2.03918	1.89576	1.46399	1.09374	2.37438
gene-ADPGK	6.5743	6.54568	5.94735	7.31462	5.97036	6.49055	6.28809	6.16344	6.55281	6.30137	6.2688	6.04927	6.28347	6.20675	6.14954	5.92759
gene-ADPRH	5.95396	5.63688	5.76233	5.43466	5.67182	5.75064	5.72998	5.9921	5.89081	5.44484	6.08614	5.67906	6.01853	5.97884	5.71607	5.9397
gene-ADPRHL1	0.472261	1.4918	-0.189806	0.132793	-0.0518145	-0.204519	-0.0398132	-0.452813	-0.431096	-0.378973	-0.052462	-0.418395	-0.260965	-0.382481	-0.331761	-0.340216
gene-ADPRM	3.12897	2.53166	2.18656	3.44507	3.29577	3.35996	2.41648	2.91398	2.73776	3.2062	3.42129	2.5525	3.27522	3.31952	2.18639	2.98351
gene-ADPRS	4.28694	4.49006	4.65672	4.25645	5.16149	4.59808	5.06369	5.03081	5.17994	3.96245	4.65103	3.33885	4.59281	4.49254	4.48332	4.1577
gene-ADRA1A	2.36261	0.963715	2.99208	1.47003	1.05766	1.36823	1.5951	0.753906	1.00795	0.959205	0.669651	1.05278	1.29476	0.949176	1.37289	0.734688
gene-ADRA1B	-0.900628	-1.05226	-0.913233	-0.859017	-0.937904	-0.407803	-1.04614	-1.07392	-1.06926	-1.05375	-1.05147	-0.737331	-0.947803	-0.837597	-1.00897	-1.01705
gene-ADRA1D	0.122343	-0.699972	-0.212151	-0.276786	-0.568436	-0.730655	-0.696799	-0.5589	-0.525373	-0.700737	-0.434098	-0.505056	-0.576862	-0.444526	-0.660855	-0.671945
gene-ADRA2A	4.76687	5.82411	5.57146	5.93929	3.95057	5.66666	5.13251	5.99848	4.67296	4.67853	4.09818	5.76494	3.45915	3.47249	4.66593	4.28181
gene-ADRA2B	1.26472	1.47449	0.891027	0.899996	0.909879	1.56154	0.961964	1.36346	2.08207	1.31979	0.692969	1.17616	1.5339	1.1368	0.751655	1.27457
gene-ADRA2C	-0.554985	0.187113	-0.563326	-0.738822	-0.600428	-0.580856	-0.726967	-0.591199	-0.752703	-0.730639	-0.729549	-0.747599	-0.609224	-0.480022	-0.137375	-0.403948
gene-ADRB1	-0.344298	-0.0628227	-0.152378	-0.327666	-0.198807	-0.352865	-0.0509642	-0.356269	0.140505	0.136917	-0.061311	-0.134049	0.149878	0.127535	0.0250346	0.245733
gene-ADRB2	3.59445	4.20046	2.53838	3.00474	2.3932	3.42947	3.3926	3.14276	2.9287	2.85349	1.99748	3.52095	2.6747	1.9777	2.74448	2.12429
gene-ADRB3	-1.05773	-0.366203	-1.0745	-1.01447	-1.09673	-1.24103	-1.20488	-1.08885	-1.23775	-1.21234	-1.21011	-1.23479	-1.10842	-1.2156	-1.16842	-1.17634
gene-ADRM1	6.15167	5.95278	5.88433	5.75464	5.8833	5.9266	6.23685	6.17931	6.32954	5.90758	5.42146	5.23347	5.23655	6.09953	5.40368	5.50805
gene-ADSL	4.36146	4.20063	4.28742	4.68865	4.44027	4.35435	4.29515	4.14214	4.31427	4.08784	4.3438	3.90849	3.91603	4.34228	3.85042	4.18349
gene-ADSS1	2.87353	3.73822	3.00841	2.76829	3.0647	2.56475	2.72108	3.0692	3.08212	1.91972	2.89122	2.55957	2.31676	3.23649	1.79987	2.62624
gene-ADSS2	6.78001	6.03722	6.33039	6.57251	5.9622	5.52119	5.50594	5.15243	5.8594	5.77051	6.14575	6.0575	5.78542	5.77926	6.01303	5.85038
gene-ADTRP	-1.43057	-1.40168	-1.29532	-1.4163	-1.43472	-1.43295	-1.22024	-1.08974	-1.27938	-1.22606	-1.22432	-1.42905	-1.32177	-1.40537	-1.36857	-1.37475
gene-AEBP1	10.7466	10.8577	8.90741	8.62813	10.5383	10.5017	10.17	10.3494	9.28295	9.9539	8.72946	8.51058	9.14938	8.59133	9.60632	8.69472
gene-AEBP2	5.96632	5.25241	6.58154	6.18489	6.18651	5.9232	6.18004	5.96548	5.81517	6.6103	6.02432	6.51307	6.76066	6.18345	5.84255	7.11295
gene-AEN	6.329	6.55021	6.09203	4.79623	6.65419	6.27391	5.83745	7.29394	6.48565	6.2242	6.02457	5.93164	5.70586	6.02327	5.93094	6.10819
gene-AFAP1	7.68772	7.55094	7.22038	7.03558	7.63955	8.06782	8.34464	8.18781	8.06723	7.87423	8.02849	7.67811	8.00334	8.21053	7.39563	8.19941
gene-AFAP1L1	4.19692	4.62225	4.59081	4.68581	3.85905	4.06538	4.59911	4.10501	4.52423	4.538	4.43812	4.93176	4.84004	3.81301	4.22883	3.84941
gene-AFAP1L2	5.50532	6.1241	6.90163	6.15264	7.46102	6.41064	6.32169	6.75318	6.93608	7.35919	7.47448	6.74659	7.62575	7.31676	7.15546	7.61198
gene-AFDN	8.46027	7.9782	8.91538	8.58971	9.21362	8.99753	9.78258	8.38718	9.69824	8.58898	9.06059	8.48353	9.18496	9.31003	8.95385	8.9916
gene-AFF1	8.0799	8.0761	7.51504	7.1218	9.01972	8.3237	8.63668	8.2481	8.99646	8.32215	8.4043	8.3891	8.59898	8.62273	8.87693	8.68741
gene-AFF2	2.6897	4.10937	3.00202	2.55695	1.81581	1.99163	2.43439	1.15386	0.988464	1.11365	2.00723	2.04652	1.38796	1.61923	1.83312	1.20874
gene-AFF3	5.62378	5.55524	4.2836	5.987	5.07489	5.23649	4.71464	3.48391	5.30963	4.22498	4.6315	5.19343	4.5531	4.07863	5.54477	5.03096
gene-AFF4	9.22262	9.09334	9.0872	9.38878	9.08097	9.13226	9.06563	9.09171	9.06694	9.48688	9.79559	9.52253	9.90569	9.45315	9.56763	9.37489
gene-AFG1L	2.67455	3.41877	3.80393	3.49424	4.03415	3.46718	3.95535	3.94124	3.8774	2.93734	3.49865	3.66402	3.02515	3.38643	3.43578	3.74016
gene-AFG3L2	6.51177	6.31966	6.90808	6.68866	6.25484	6.16624	6.0966	6.13563	6.21816	6.17	6.31362	6.30091	6.25631	6.58975	6.15342	6.2434
gene-AFM	0	0	0	0	0	0	0	0	0	0	0	0	0	0	0	0
gene-AFMID	2.53782	3.31747	2.77436	3.49222	1.56671	2.43136	2.09049	1.73073	1.49695	2.34361	2.22001	2.0176	1.68053	2.03841	2.9629	3.18139
gene-AFP	-2.30826	-2.29946	-2.27471	-2.30286	-2.31381	-2.31133	-2.29837	-2.31262	-2.30868	-2.29972	-2.29932	-2.30645	-2.28086	-2.25919	-2.29175	-2.29319
gene-AFTPH	6.71502	5.95758	6.03427	6.53674	6.22321	6.25183	6.17321	5.99857	6.04502	6.24915	6.2956	6.22533	6.62716	6.27204	6.2379	6.50481
gene-AGA	4.88829	6.27624	4.46119	5.08699	5.64793	5.47474	5.44549	5.44738	5.1946	5.23364	4.55006	5.06272	5.61878	4.84011	6.06171	5.51816
gene-AGAP1	7.67003	7.89885	8.63185	8.03478	9.5432	8.80754	9.47802	8.97964	9.76484	8.43519	9.65037	8.14216	8.91257	8.87597	9.01863	9.02401
gene-AGAP2	3.5389	5.12688	3.12602	3.43929	3.26979	4.03225	3.40319	3.06336	3.2697	3.3508	3.28431	3.16828	3.16814	2.84694	2.82913	3.42555
gene-AGAP3	5.95005	6.47881	5.96628	5.59859	5.68829	5.466	5.58019	5.55156	5.532	4.97223	4.95704	4.53593	4.60831	4.60063	5.02426	4.45332
gene-AGBL1	-0.459827	0.531946	0.282944	-0.398652	-0.723755	-0.492393	-0.663871	-0.719689	-0.46447	-0.669628	-0.667913	-0.696996	-0.147822	-0.368263	-0.621727	-0.634827
gene-AGBL2	3.72691	3.23752	3.51451	3.51053	3.59384	3.18405	3.80095	3.18498	2.91321	3.30735	3.24262	3.47124	2.64718	3.20639	3.09378	3.16814
gene-AGBL3	2.58469	2.74706	1.74485	1.59092	1.40336	2.08321	2.87139	2.71402	2.0565	1.64947	1.86772	3.30573	2.76534	1.84473	3.12423	2.88165
gene-AGBL4	3.0003	4.00524	3.61062	2.86242	4.66607	4.1929	3.94157	3.59597	3.79909	3.5543	4.43962	3.60974	4.22578	4.8297	3.86945	3.63449
gene-AGBL5	3.83418	4.05367	4.3661	3.74428	4.22547	3.93821	4.50385	4.36899	4.75162	3.73683	4.16202	4.37112	3.86353	4.11953	3.59439	4.26288
gene-AGER	2.46166	2.72028	3.54541	2.88228	2.96183	2.7946	3.0396	2.80668	2.82405	2.60195	2.82652	2.68263	2.07823	2.88588	2.7069	3.3776
gene-AGFG1	7.73596	7.32089	7.346	7.90811	7.49327	7.74116	7.09576	7.47754	7.00336	7.78252	7.28596	7.76181	7.85354	7.36988	7.55343	7.75845
gene-AGFG2	8.04781	7.811	7.37215	7.18593	6.82417	7.00644	7.32476	7.72719	7.1174	6.95441	8.07192	7.67975	7.30617	6.78036	7.48439	7.69153
gene-AGGF1	6.8764	6.83482	6.40124	6.28553	7.00308	6.65175	6.78472	6.64589	6.69548	6.91712	7.11528	6.96223	7.12371	6.77354	6.86874	7.07673
gene-AGK	5.63579	5.76185	6.2708	5.75062	5.73838	5.81124	5.81479	5.35904	5.60153	5.54753	5.20521	5.80237	6.17407	5.32838	6.38243	5.88416
gene-AGL	7.27696	7.48113	7.05001	7.56187	7.0337	7.13571	7.15613	6.97544	6.62112	7.46178	7.53353	7.50508	7.94901	7.92227	7.41355	7.70092
gene-AGMAT	-0.412543	-0.385167	-0.219497	-0.396325	-0.427165	-0.244154	0.094796	-0.255069	-0.220788	-0.131646	0.251395	-0.199996	0.0787792	-0.137975	0.206783	-0.0580992
gene-AGMO	2.00578	2.62757	3.3923	2.68906	4.11111	4.56408	4.1848	2.90453	4.32389	2.78789	5.85476	4.1135	5.16291	4.6671	5.41444	3.91354
gene-AGO1	7.15886	7.27932	7.84669	7.46987	7.71885	7.70714	7.83663	7.8328	7.49088	7.60865	7.80572	7.40426	7.60118	7.4502	7.21307	7.47135
gene-AGO2	6.6349	6.85968	7.43431	8.34268	6.33626	6.26183	6.30629	6.59156	6.29087	6.43628	6.17048	6.2273	6.17525	6.31973	6.27268	5.70431
gene-AGO3	7.87966	7.73608	7.75282	8.29919	8.15477	7.89183	7.94582	7.99542	7.93938	7.99899	7.94724	8.51477	8.19213	8.14054	8.07883	8.30914
gene-AGO4	7.02868	6.42408	6.6885	7.30512	6.88828	6.92878	7.14563	6.9345	7.25313	6.74787	6.79766	7.2395	6.96742	7.18768	7.37315	6.90845
gene-AGPAT1	5.1519	5.68546	5.85038	5.7251	5.79599	6.2903	5.90839	6.45544	5.95971	6.03525	6.29487	5.56983	5.76507	5.96091	5.68734	5.9886
gene-AGPAT2	5.18177	5.15121	5.46512	4.85719	4.76431	5.41718	5.22853	5.02187	5.00223	4.7778	4.89795	4.57656	5.05434	4.75117	4.5767	4.24413
gene-AGPAT3	6.0294	3.99363	4.61963	4.45732	5.59275	6.06374	6.02821	5.79068	5.68749	5.29615	5.79822	5.52353	5.3222	5.31687	5.03339	4.82393
gene-AGPAT4	4.6333	4.54185	4.40098	4.64395	4.49678	4.60584	4.9188	6.38147	5.33563	4.664	6.3454	4.74286	6.09205	6.07781	5.93183	5.0002
gene-AGPAT5	6.06793	6.51225	7.02865	5.82503	6.2665	6.47683	6.589	6.64898	6.59712	6.47658	6.54125	6.71062	6.49299	5.71168	6.15828	6.61822
gene-AGPS	6.6718	6.45661	7.0124	7.3857	6.65867	6.74802	6.7242	6.79206	6.66473	6.90882	7.23917	7.21902	7.55579	7.00976	7.19206	7.20442
gene-AGR2	1.32069	1.08311	0.801759	0.56493	1.07772	1.00861	1.92503	0.685797	0.735389	1.07792	0.866188	1.24655	1.15934	1.24594	2.34348	0.643789
gene-AGRN	6.36226	7.31931	6.64355	6.59461	7.01123	7.28203	7.03448	7.09565	7.2658	6.90687	6.9185	6.49488	7.26293	7.43989	6.73194	6.96928
gene-AGRP	-1.2315	-1.20607	-1.07234	-1.22427	-1.23789	-1.0778	-1.20018	-0.496984	-1.05912	-1.2075	-1.20531	-1.22919	-1.1056	-0.991683	-0.942206	-1.1722
gene-AGT	0.155699	1.53461	-0.0231572	0.0329105	-0.088421	0.253775	0.0887395	-0.27528	0.148906	0.0715856	-0.214111	-0.00940992	0.327036	-0.219128	-0.174536	-0.182213
gene-AGTPBP1	6.01098	5.77841	5.74726	6.23245	5.92797	5.67117	5.33499	5.37147	5.67916	5.70971	5.49675	6.12074	6.00467	5.37766	6.06011	5.45304
gene-AGTR1	3.72924	4.7602	3.20202	4.26022	2.11978	3.7803	2.83644	3.72414	3.66968	3.14466	3.15939	3.15436	3.73607	3.46593	5.06177	2.84558
gene-AGTR2	0	0	0	0	0	0	0	0	0	0	0	0	0	0	0	0
gene-AGTRAP	5.49679	4.9582	4.791	4.67735	5.3903	4.94249	5.27646	4.91573	5.08498	4.75037	5.07873	3.9432	4.43057	4.88824	4.54735	4.5452
gene-AGXT	-2.30481	-2.29883	-2.28201	-2.30115	-2.30859	-2.3069	-2.29809	-2.30778	-2.27715	-2.29901	-2.29874	-2.30359	-2.2862	-2.29942	-2.2936	-2.29457
gene-AGXT2	-2.13096	-2.12185	-2.09623	-2.12537	-2.05155	-2.13414	-2.12072	-2.13548	-2.1314	-2.12212	-2.1217	-2.12909	-2.1026	-2.12274	-2.11387	-2.11536
gene-AHCTF1	8.49934	8.014	7.63668	9.17331	8.50639	8.18972	8.20011	7.81847	8.16043	8.33526	8.07183	8.50086	8.22129	8.60331	8.53374	8.08696
gene-AHCY	6.09976	6.32401	5.43366	6.27785	6.31477	6.16374	6.09113	5.79717	5.75879	6.39206	5.93039	5.78612	6.29476	6.02621	5.97596	6.11992
gene-AHCYL1	8.47364	8.67878	8.78085	8.78102	8.87227	8.93791	8.87629	9.14273	9.00706	9.2095	9.26446	8.98959	9.02646	9.0602	8.98555	9.31252
gene-AHCYL2	4.28258	4.0904	4.0151	4.16277	4.18546	4.09178	4.27603	3.59555	3.95081	3.86417	3.53457	4.00825	3.45958	3.7796	3.73195	4.25372
gene-AHDC1	6.93364	7.7225	7.60142	6.79687	7.4466	6.98928	7.15626	7.26346	7.1244	6.59896	6.88922	6.24101	6.50136	6.58119	6.15373	6.67814
gene-AHI1	6.94302	5.81583	5.705	6.10046	5.96727	5.60093	5.86839	6.04237	5.93917	6.03752	5.37037	6.47794	6.08081	6.31145	6.33795	5.23984
gene-AHNAK	13.2524	12.9381	12.3604	12.8003	13.7278	13.0251	13.3311	13.0772	13.3861	13.1548	13.5851	12.7294	13.2086	13.909	13.3426	13.197
gene-AHNAK2	9.8104	9.22249	8.93936	8.29368	10.6056	9.62478	9.95684	10.6691	10.5721	9.9632	9.52369	8.40263	8.85977	9.0846	9.07558	9.67212
gene-AHR	7.37647	7.59776	6.59897	6.45441	5.71978	6.84234	6.25117	5.63664	5.89726	6.02242	6.37448	8.02079	6.48688	6.53899	6.89233	6.66607
gene-AHRR	2.37987	2.61566	4.84282	1.41748	1.90238	1.86865	1.96442	2.62875	2.66432	1.92464	1.19841	2.75419	1.50203	1.47304	2.16268	1.63188
gene-AHSA1	5.63428	5.31158	5.45046	5.69002	6.17222	5.43286	5.36209	5.88667	5.89377	5.8432	5.37067	5.48422	5.49154	6.28317	5.38823	5.89966
gene-AHSA2P	1.42507	2.47382	2.17489	2.57708	1.45394	1.73461	2.09445	1.88489	1.05206	1.38909	1.93295	2.06711	1.7276	1.58359	2.74556	1.73846
gene-AHSG	0	0	0	0	0	0	0	0	0	0	0	0	0	0	0	0
gene-AHSP	-1.64848	-1.62293	-1.55105	-1.6328	-1.39512	-1.65124	-1.61976	-1.46335	-1.53374	-1.6237	-1.62252	-1.64324	-1.56892	-1.62541	-1.60055	-1.60472
gene-AICDA	-1.40962	-1.3824	-1.27951	-1.22555	-1.29373	-1.16491	-1.20689	-1.2873	-1.40995	-1.21251	-1.38182	-1.4082	-1.30509	-1.38596	-1.35036	-1.35634
gene-AIDA	8.60404	8.04909	7.33921	7.59307	8.39628	7.98388	8.25004	9.00867	7.85829	8.46607	8.84738	8.12523	8.30358	8.41216	8.35431	8.77977
gene-AIF1	4.27231	3.3589	2.26767	3.41076	2.38649	3.39281	2.30488	2.73585	2.94167	3.11922	2.84371	3.32088	3.74827	3.00974	3.42126	2.62479
gene-AIF1L	3.74009	3.8081	5.11695	3.13329	2.65727	4.2215	3.85559	3.30287	3.31099	2.83757	2.97081	4.47541	2.65016	2.36746	3.36247	2.06922
gene-AIFM1	5.08942	5.14454	4.91596	4.59479	5.143	4.7109	4.96677	4.43988	4.97631	5.65859	5.15117	4.74102	5.23166	5.20238	4.43916	4.23552
gene-AIFM2	5.38323	4.6566	5.23365	5.18923	4.72529	4.78597	4.62847	4.72581	4.74531	4.34955	4.62511	3.55148	3.95523	4.85072	4.88738	4.28169
gene-AIFM3	1.70486	2.55872	1.76994	2.53972	2.91762	2.54138	2.94013	2.96385	2.75012	2.44543	2.06379	1.88989	1.68787	2.18403	2.70426	1.80475
gene-AIG1	6.02716	5.47973	4.55206	4.85289	6.25143	5.49652	5.773	6.21448	6.13603	6.01624	6.03632	6.23085	6.04273	6.33317	6.23188	6.21301
gene-AIMP1	4.41693	4.63299	3.36388	4.17608	4.56345	4.35755	4.41413	4.02139	4.3703	4.35474	4.18554	4.41232	4.20221	4.78011	4.20486	4.44938
gene-AIMP2	3.69849	3.67494	3.92958	3.33025	3.79757	3.7689	3.78327	3.96462	4.16395	3.59594	3.86461	3.93605	3.54995	3.70562	3.91063	3.77465
gene-AIP	4.44257	4.5526	3.26606	4.44209	5.41249	4.90776	5.04382	5.41156	5.16544	4.8618	4.78321	3.63228	4.36415	5.49602	4.76336	4.64891
gene-AIPL1	-0.0689133	-0.0769471	-0.358622	-0.305502	-0.396996	-0.0105573	-0.511441	-0.545366	-0.537145	-0.275167	-0.271124	0.189628	-0.405751	-0.516725	-0.489144	-0.496519
gene-AIRE	0.893127	1.49236	1.20885	0.983137	0.931682	0.694363	0.853996	0.826206	1.25667	1.35619	1.61215	1.06921	1.11259	1.02815	0.641078	0.926589
gene-AJAP1	0.0436148	0.829223	0.0496052	-0.144328	-0.011251	-0.178977	0.979785	-4.11515e-05	-0.168798	-0.130112	-0.128229	0.756615	-0.010698	0.132512	0.239773	0.472023
gene-AJM1	1.75307	2.98096	1.84927	1.44519	3.20438	2.88219	2.76934	3.18865	2.93452	2.51745	2.63798	1.61273	2.41064	1.92918	2.13416	3.2238
gene-AJUBA	5.77885	6.58642	7.48699	7.08073	6.40068	6.10663	6.61077	5.86457	5.81155	6.34923	6.00838	6.16397	6.17977	6.34416	5.82216	6.30755
gene-AK1	5.43479	6.02768	5.47438	3.56453	4.74146	5.09683	4.33262	4.84907	4.58232	4.76487	5.02313	3.71502	4.06893	4.34605	3.66626	3.93272
gene-AK2	5.8077	5.51434	4.72331	5.94267	6.04213	5.82437	6.22045	6.13857	6.07222	6.02523	6.15938	5.59065	5.85796	6.2848	5.74943	6.42652
gene-AK3	4.33231	4.04251	3.5791	4.63365	3.84301	3.83414	3.76152	4.43173	4.25458	4.36737	4.20525	4.69351	4.27853	4.45879	4.42701	4.52169
gene-AK4	7.66412	7.74377	6.52331	6.62675	4.9875	6.1477	6.0256	6.60542	6.02651	5.79364	5.19113	7.31459	6.18607	5.49852	5.14193	5.97952
gene-AK5	1.91995	1.08073	1.74238	1.7518	1.76721	1.98544	1.86607	1.62483	1.61254	2.07221	1.96973	1.97188	1.63377	1.67274	2.0443	1.13966
gene-AK6	2.98689	3.10191	2.63099	3.7652	3.57019	2.95853	4.00605	3.61903	3.47768	3.89696	3.74514	3.51405	4.01632	4.29819	3.9246	4.58896
gene-AK7	2.19746	2.34814	2.18396	2.12477	2.52397	2.3543	2.49897	1.87585	2.08429	1.89388	2.91599	3.18105	2.34379	2.32262	1.8427	3.06759
gene-AK8	1.03747	1.52519	1.12903	1.91267	1.5257	1.95338	1.94467	1.85149	1.4505	1.66418	1.15812	1.06036	1.07352	1.64934	1.27243	1.67125
gene-AK9	-1.63388	-1.602	-1.51233	-1.31627	-1.63844	-1.50739	-1.59806	-1.63781	-1.63544	-1.45394	-1.60149	-1.62735	-1.53462	-1.45608	-1.57408	-1.57929
gene-AKAIN1	3.08218	2.12454	2.4421	2.66669	3.04882	2.69168	2.59446	2.91907	2.84538	2.86372	2.29369	3.09909	1.96792	3.21803	3.04328	2.99276
gene-AKAP1	6.60273	6.26958	6.53323	6.48095	7.11273	6.28379	6.53945	6.60282	6.883	6.56294	6.76366	6.48666	6.46448	6.80216	6.20157	7.0617
gene-AKAP10	6.26507	6.09755	5.4431	6.3921	6.21726	6.19718	5.96396	6.5338	6.33648	6.39532	6.08867	6.62212	6.70393	6.59956	6.50933	6.4217
gene-AKAP11	7.87504	7.52264	7.81894	8.30464	8.06135	8.06236	8.05977	7.59093	7.4262	8.21114	8.17988	8.2651	8.25579	7.87901	8.30175	8.213
gene-AKAP12	9.22709	8.92045	7.32132	10.0089	10.2734	10.288	10.4982	11.2107	11.3681	11.0675	10.4151	10.167	10.5331	11.209	10.6525	10.291
gene-AKAP13	10.5422	10.2957	9.93784	9.85567	10.801	10.756	10.8072	10.6251	11.1007	10.8575	10.8788	10.5718	10.8382	11.1815	10.8931	10.6136
gene-AKAP14	0.0870774	0.17368	0.0881705	0.464875	0.28132	0.199057	0.384197	0.29941	-0.095102	0.170856	0.175173	0.103592	0.0327099	0.164602	0.260864	0.469749
gene-AKAP17A	5.70679	6.04007	6.13852	5.61141	5.78766	6.0992	6.35866	5.82697	6.33953	5.46426	5.35425	5.91858	5.80074	5.88944	5.67853	5.66743
gene-AKAP3	0.750461	0.889983	1.03621	0.833486	0.409054	0.707239	0.908671	0.914786	0.744254	0.692108	0.892367	1.14578	0.56889	1.2862	0.50562	1.33203
gene-AKAP4	-1.97369	-1.95661	-1.9086	-1.96321	-1.90699	-1.97965	-1.9545	-1.90278	-1.97452	-1.95713	-1.95634	-1.97019	-1.92054	-1.87848	-1.94166	-1.94445
gene-AKAP5	3.52209	4.90013	3.88107	4.29687	3.73388	3.99718	3.61131	3.84763	3.40475	3.83134	3.78466	4.59792	4.18513	3.86717	4.01271	4.74816
gene-AKAP6	3.19264	5.25084	4.55782	5.58744	3.52433	3.62824	4.25168	6.06399	3.49338	8.08876	3.72354	4.25708	4.16925	3.49834	5.4394	4.29661
gene-AKAP7	5.04772	5.07044	5.02173	5.55791	5.1646	5.21108	4.85339	5.07358	5.08578	5.22272	5.04691	5.44555	5.78659	5.03095	5.0289	5.36401
gene-AKAP8	6.03677	5.80515	5.51225	5.50919	6.38652	6.06124	6.17437	5.85842	6.07205	6.02108	5.65666	5.63312	5.09262	6.27771	5.58048	5.68845
gene-AKAP8L	5.47286	5.58834	5.71678	5.30289	5.75818	5.44313	5.24984	5.7301	5.72575	5.07168	4.69492	5.17441	4.50496	5.40265	5.44445	4.82039
gene-AKAP9	8.0257	7.65365	8.0278	7.76687	7.73691	7.40128	7.59351	7.30712	7.77765	7.52488	7.21993	7.88417	7.66144	7.58362	7.58978	7.37293
gene-AKIP1	5.06949	4.58754	4.57867	4.75945	5.48583	4.52122	5.11352	4.96596	5.26249	4.96379	5.17463	4.62797	4.74308	4.81077	4.50438	5.38847
gene-AKIRIN1	6.02644	6.23382	6.05383	6.55326	6.21581	6.16892	5.90708	6.24028	6.23377	6.35935	6.42626	6.53698	6.20735	5.58776	6.28561	5.76982
gene-AKIRIN2	4.35196	3.63877	4.52948	3.58528	3.69334	3.99307	3.74857	3.96889	3.93446	3.88591	4.44558	4.65136	3.94861	3.53735	4.21534	3.95043
gene-AKNA	5.75747	5.33833	6.10517	5.4714	5.25683	5.81422	5.70915	5.25907	5.37452	4.55086	5.76827	5.46685	4.99023	5.19617	5.08421	4.47318
gene-AKNAD1	1.5186	1.36462	2.22448	1.28755	1.27917	0.97165	1.20768	0.795494	1.01628	0.969243	0.975226	1.20948	0.871351	1.16966	1.54943	1.68497
gene-AKR1A1	4.63331	5.28085	3.56562	4.77253	5.01497	4.65555	4.20622	4.48521	5.01152	5.24622	4.42574	4.76553	4.56728	5.02753	4.60297	4.78809
gene-AKR1B1	5.46058	4.30428	3.46004	3.61607	5.02508	4.77332	4.30115	5.10904	4.60103	5.39262	4.35832	3.23265	4.28619	4.70499	4.87848	4.67857
gene-AKR1C3	-1.79057	-1.76611	-1.69732	-1.77556	-1.79923	-1.79838	-1.76308	-1.79883	-1.67744	-1.76685	-1.76572	-1.55691	-1.71442	-1.65417	-1.74469	-1.74869
gene-AKR1D1	-2.32984	-2.30333	-2.10489	-2.31358	-2.34656	-2.33909	-2.30005	-2.34298	-2.33113	-2.30413	-2.30291	-2.32441	-2.24732	-2.30591	-2.28012	-2.28445
gene-AKR1E2	4.27499	2.64623	3.09248	3.25992	4.85425	3.9935	4.4799	3.06152	4.01391	3.98679	4.32287	2.846	3.87472	4.89974	4.0176	3.88243
gene-AKR7A2	4.33501	4.79436	4.74828	4.20212	5.63703	4.75852	5.00235	4.86323	5.31135	4.63901	4.83398	3.90414	4.38677	5.09908	4.82931	4.66776
gene-AKT1	8.34709	8.76134	8.04919	7.791	8.36361	7.9535	8.05827	8.04641	8.39316	7.48031	7.76049	6.91292	7.40416	7.80193	7.24885	8.07425
gene-AKT1S1	6.34129	6.56701	7.0697	6.18307	6.5728	6.73579	6.90589	6.94157	6.85373	6.36103	6.93297	6.54042	6.71369	6.27859	6.51404	6.85899
gene-AKT2	7.19379	8.02227	7.78808	6.54115	7.44087	7.56071	7.61758	7.47582	7.33018	7.28996	7.35566	6.58496	6.29625	7.19252	6.94938	7.00061
gene-AKT3	6.62176	6.76184	6.42003	6.89925	6.22079	6.47258	6.57194	5.27347	6.38588	6.27514	6.47954	6.32728	5.78078	6.64537	6.74082	5.88109
gene-AKTIP	5.12903	5.43683	5.57876	4.77738	5.53138	5.02584	5.65889	5.75672	5.68186	5.08109	5.57272	5.30849	5.35756	5.88597	5.45109	5.76271
gene-ALAD	5.55876	5.60604	5.93858	5.49708	5.76686	5.43544	5.02394	5.85149	5.63903	5.05976	5.68786	4.87005	4.52927	5.3295	5.09274	5.1113
gene-ALAS1	6.73711	6.10734	5.30215	6.9228	5.85703	6.25558	6.393	6.17607	6.23534	6.16715	6.35756	7.17519	6.36467	5.90444	6.01594	4.91187
gene-ALAS2	2.09276	2.35168	2.18542	3.71878	2.73518	2.42958	1.44562	2.31601	2.44496	2.21087	2.68066	2.25124	2.05749	2.32554	1.53681	3.08541
gene-ALB	-0.731882	-0.699494	-0.142398	-0.712496	-0.7499	-0.350363	-0.695227	-0.539611	-0.500156	-0.700526	-0.698948	0.840541	-0.557381	-0.407274	-0.302292	-0.665571
gene-ALCAM	8.07484	6.18588	5.04912	4.72253	5.12351	5.24163	5.29003	4.19073	5.85229	5.22594	4.3389	5.93292	5.86931	6.48318	5.72077	5.34771
gene-ALDH16A1	5.2249	4.38644	4.92793	4.23928	4.79494	4.77721	4.52079	4.78595	4.37537	3.87839	4.63326	3.95231	4.02248	4.81491	4.40408	3.89334
gene-ALDH18A1	6.9826	7.68748	6.92712	7.25619	6.75054	6.80552	6.5862	6.6203	6.57795	6.85225	6.62963	6.33184	6.54176	6.77789	6.49721	6.40982
gene-ALDH1A1	5.57614	1.80729	0.910594	0.51536	0.358528	1.75524	1.46896	0.375018	0.726474	1.42825	0.567447	2.73344	0.829724	0.552771	0.678193	0.657332
gene-ALDH1A2	4.38759	3.41109	4.67093	5.11287	8.42299	6.31941	8.15306	6.6393	6.34041	5.37539	7.8448	4.30256	7.4427	7.03896	6.7537	6.8761
gene-ALDH1A3	4.02252	6.19808	3.68776	7.48697	3.35393	4.62688	5.92708	5.74239	6.60381	3.50509	6.32301	7.02135	7.10649	5.96672	6.87392	3.9736
gene-ALDH1B1	0	0	0	0	0	0	0	0	0	0	0	0	0	0	0	0
gene-ALDH1L1	6.55216	5.42252	5.10415	7.36007	6.99223	7.54306	7.14348	6.52263	6.95126	7.87303	7.37745	5.42001	7.36612	7.62458	7.3381	5.96296
gene-ALDH1L2	7.40885	7.02133	5.48398	6.53133	4.81558	4.64183	4.0763	4.5574	4.29016	4.77375	4.03689	4.68635	3.88096	3.67039	4.6858	4.50098
gene-ALDH2	7.45471	7.01163	4.8644	5.59384	5.03134	6.30488	6.18864	5.62694	5.99317	6.10669	5.47795	6.32724	5.82302	5.45603	6.21309	5.33248
gene-ALDH3A1	1.12375	0.712834	1.23457	1.00318	2.81275	0.742277	0.739325	0.373801	2.47808	10.4589	0.716251	0.536543	1.12223	1.39619	0.89412	2.1645
gene-ALDH3A2	0.777669	1.11905	1.88291	1.81917	1.19909	2.02858	1.83293	0.930005	1.8319	1.32781	1.33602	1.01402	1.74004	1.49221	2.28428	0.914064
gene-ALDH3B1	4.39902	3.94632	4.36728	3.43206	4.07593	3.76203	3.60303	4.55585	4.16961	3.38667	3.48697	3.75614	3.58312	4.51874	3.06263	3.53103
gene-ALDH4A1	6.2067	4.68222	4.66111	4.44631	6.26493	5.27469	6.12684	5.54657	6.12965	5.19642	5.9384	5.12799	5.02016	6.04091	4.97263	5.35004
gene-ALDH5A1	4.17699	3.89896	3.18601	4.36836	3.79931	3.84828	3.18459	3.36122	3.47015	3.23046	2.67197	3.55951	3.40782	3.01543	3.61966	3.13791
gene-ALDH6A1	5.98249	5.57841	6.37589	5.89177	6.84546	6.39772	6.53657	6.46499	6.592	6.64958	6.50062	6.85711	6.33191	6.65825	6.74628	7.15219
gene-ALDH7A1	5.32522	6.09247	5.66875	5.61622	5.80361	5.56109	5.75952	5.87114	5.87296	5.93412	6.09948	5.00628	5.50382	5.66541	5.74065	5.6448
gene-ALDH8A1	2.78901	1.59461	2.38781	2.69112	2.18343	1.81194	2.77878	2.67435	2.18224	2.2424	2.47737	1.4765	1.94545	2.44475	1.44015	1.9391
gene-ALDH9A1	7.49473	7.08334	6.55294	6.35785	6.61348	6.78059	6.4162	6.40977	6.11378	6.33632	6.65957	5.75941	6.62701	6.29425	5.77528	5.67897
gene-ALDOA	8.48822	9.0709	6.96514	8.48474	7.92014	7.88118	7.80014	8.52062	8.26702	8.42285	8.15125	7.1588	7.13265	7.91156	7.56976	7.39937
gene-ALDOB	-0.905719	-1.06254	-0.918982	-0.416756	-0.821178	-0.794298	-1.05622	-0.936609	-1.08127	-1.06407	-1.06173	-1.07814	-0.954679	-1.06751	-0.779276	-1.02618
gene-ALDOC	4.09515	4.98136	3.74558	3.81399	3.96232	3.36002	3.37875	4.42439	3.79222	5.48696	3.34277	3.07915	2.54938	3.81225	3.14716	2.94064
gene-ALG1	6.67243	6.55616	6.76747	6.5221	6.60553	6.63539	6.71689	6.92275	6.7021	6.60768	6.71873	6.05152	6.52295	6.5025	6.92156	6.34555
gene-ALG11	5.40997	5.33654	5.53281	5.20605	5.1691	5.3671	5.28215	5.03686	5.17251	5.80549	5.75837	6.14774	5.80651	5.41475	5.46975	5.9822
gene-ALG12	5.49962	5.51314	5.26295	4.77531	5.50216	5.24034	5.04387	5.99332	5.45193	5.30604	5.51997	4.36966	4.83107	4.85656	4.52363	4.59038
gene-ALG13	5.02174	5.24479	5.46314	4.89147	4.90248	5.03443	5.51051	5.59751	5.51287	5.40127	4.81006	5.82948	5.18455	5.32739	5.40461	5.59584
gene-ALG14	2.81615	3.28299	2.74666	3.72423	3.2407	3.29342	3.2428	3.57945	3.56545	3.19337	3.28821	3.48582	2.27868	3.17192	3.05717	3.67558
gene-ALG2	3.88446	3.31741	3.00516	4.07977	3.77985	3.56833	3.52264	3.91683	3.75556	3.67871	3.40758	3.47426	3.78759	3.52218	3.93363	3.9438
gene-ALG3	4.1206	4.5167	4.2737	3.82778	4.14645	4.28145	4.26049	4.73493	3.37147	4.20086	3.66417	3.62896	3.61006	3.19902	3.37727	3.3278
gene-ALG5	4.93236	5.08047	5.47477	5.20768	4.45639	4.92489	4.88401	5.29146	4.97295	4.98212	5.03033	4.64674	4.47466	4.79578	5.03597	5.2253
gene-ALG6	5.22486	5.02571	4.62164	5.40804	5.1683	5.38256	4.90182	5.18068	4.99212	5.49888	5.59882	5.94693	5.87144	5.26669	5.70287	5.49933
gene-ALG8	3.67312	3.1571	2.91702	4.26129	3.36737	3.72969	3.45783	3.82996	3.43043	3.24089	3.34172	4.24092	3.2359	3.38408	3.05883	3.94748
gene-ALG9	5.30111	4.65579	5.8944	5.33537	4.90857	4.77459	4.52062	5.16611	4.80416	4.93698	4.70306	5.38843	5.45715	5.24141	5.30806	5.27323
gene-ALK	1.90273	2.35022	1.18842	1.15206	1.27689	1.64433	2.30595	1.6107	1.0704	1.72448	1.2051	1.95763	1.12836	1.39209	1.5681	1.73288
gene-ALKAL1	1.03692	1.12579	1.41375	1.08992	1.56223	2.34943	1.80419	2.41241	2.17203	2.83477	2.07186	1.60718	2.94195	1.57841	2.15254	1.93855
gene-ALKAL2	-0.0430327	1.2723	-0.25703	0.634621	-0.52752	-0.515858	-0.449038	-0.113192	-0.250736	-0.456338	-0.454158	-0.491708	0.115225	-0.459513	-0.413059	-0.420881
gene-ALKBH1	4.16311	3.74023	4.08431	4.5576	4.26545	4.12061	3.2428	3.87778	4.23651	4.13842	3.87897	4.0662	4.50579	4.44716	3.79416	4.52056
gene-ALKBH2	4.00739	4.28777	4.08841	4.27656	4.58174	4.22487	4.17758	4.59763	4.91288	4.17543	4.82434	4.5267	4.87518	4.68419	4.51661	4.61002
gene-ALKBH3	4.73793	4.60108	4.87437	5.26252	5.1658	4.9593	4.8486	4.91714	4.9471	5.10287	5.27608	5.49451	5.39295	5.34232	5.22529	4.92167
gene-ALKBH4	4.63757	4.57196	5.28031	4.21947	4.8691	4.60547	4.65847	4.39143	4.84834	5.0156	4.50071	3.59612	3.99841	3.83229	3.82777	3.95893
gene-ALKBH5	7.96771	7.89681	7.88565	7.81547	7.92246	7.95805	8.02568	8.26286	7.90713	7.91367	8.04115	7.67608	7.76159	7.56428	7.50048	7.62709
gene-ALKBH6	5.05245	5.38443	5.36012	5.08087	5.28691	5.60213	5.76888	5.76547	5.76517	4.67929	5.13959	4.91502	4.76712	4.73339	4.7892	5.16846
gene-ALKBH7	2.93225	2.27652	2.81656	2.30521	2.67955	2.33418	2.55414	2.94583	2.56499	2.397	2.7232	2.08914	2.12728	2.25283	1.62628	2.72212
gene-ALKBH8	4.01678	3.43446	3.31976	4.14913	3.45968	3.59896	3.47494	3.27224	3.86186	3.93801	3.84681	3.61174	3.8231	4.1841	4.1024	3.67159
gene-ALLC	-2.30397	-2.29868	-2.28381	-2.30072	-2.3073	-2.2811	-2.29803	-2.30659	-2.30422	-2.29884	-2.2986	-2.30288	-2.28751	-2.29919	-2.29405	-2.29491
gene-ALMS1	7.02768	7.60341	7.69058	8.53493	7.19654	7.26567	6.88832	6.49423	7.17598	6.98144	6.9292	7.56936	7.15786	7.41757	7.39942	7.6211
gene-ALOX12	3.89759	3.8775	4.29114	3.20357	4.21203	4.06829	4.02793	3.81159	3.91412	3.12219	3.13594	3.64103	3.1117	3.89451	2.9833	3.81442
gene-ALOX12B	-0.0421957	-0.584453	-0.676082	-0.848189	-0.870217	-0.543975	-0.0365827	-0.868117	-0.860653	-0.840822	-0.83984	-0.856075	-0.719376	-0.59297	-0.795981	-0.806096
gene-ALOX15	2.01679	3.08164	2.10566	2.18803	1.68574	4.472	3.02567	2.78329	6.14375	2.2896	2.47381	4.94114	2.66834	2.27033	2.90515	2.03295
gene-ALOX15B	1.55483	0.179265	0.366459	0.410291	0.284115	0.474124	0.468556	1.08001	0.127346	1.2633	0.180106	1.4178	0.29932	0.4429	0.227362	0.218163
gene-ALOX5	4.22917	4.30792	2.70984	3.59072	3.32896	3.64328	4.50012	3.62941	4.06726	3.71554	3.85241	3.88572	3.954	3.32083	3.73241	3.48517
gene-ALOXE3	3.12723	0.929236	0.885394	0.874024	1.26485	1.53216	2.1458	0.901346	1.27736	0.924869	0.931542	1.68158	0.82571	0.629487	0.715341	1.035
gene-ALPI	-0.13598	-0.0136591	-0.290138	-0.0633149	-0.091805	0.0504301	-0.43935	-0.319987	-0.465073	-0.44306	-0.44196	-0.270517	-0.337738	-0.0264402	-0.124427	-0.424345
gene-ALPK1	5.32403	4.88484	4.70547	5.11205	5.45035	5.77442	5.87091	5.83966	5.57365	6.09722	5.30228	5.39234	5.64962	6.04119	5.97414	5.53607
gene-ALPK2	1.5189	1.09767	0.825497	1.76496	1.09205	1.58804	1.70471	0.544638	0.567772	0.627941	1.27662	1.37107	0.77622	0.875928	1.77425	0.677154
gene-ALPK3	4.57138	5.2061	4.25993	4.10411	3.78583	3.61665	3.21314	2.87402	2.84688	2.49983	4.09826	3.4925	3.04155	4.00808	3.07396	2.68159
gene-ALPL	-0.209443	2.55687	0.103612	-0.158353	-0.261167	0.0453652	0.964437	-0.250223	0.519774	-0.128746	-0.124941	-0.19241	0.54136	0.501133	0.364959	0.341206
gene-ALS2	5.86331	6.2545	5.64289	6.44251	6.39386	6.07561	6.43455	5.86339	6.40127	6.60166	6.17896	6.17426	6.18142	6.47082	5.95003	6.27601
gene-ALS2CL	5.65395	6.37645	6.11019	6.84182	5.82969	6.09817	6.15321	4.61689	5.72628	5.6582	5.69816	5.54252	6.25164	5.40131	5.83161	6.67601
gene-ALX1	-0.517802	0.430815	-0.176928	-0.728405	-0.762762	-0.547947	-0.712401	-0.759402	-0.52211	-0.717321	-0.420751	-0.304091	-0.229157	-0.719447	-0.67063	-0.682832
gene-ALX3	3.39089	4.12861	5.25006	4.25016	2.27587	4.17883	3.43124	4.84149	1.90312	4.53053	3.09816	3.52197	4.42596	3.58761	2.25193	3.54212
gene-ALX4	3.78825	7.27841	7.75162	6.97591	7.54864	7.38667	7.29387	6.57799	5.78358	6.12144	7.57287	5.27855	7.3708	6.96223	5.77062	5.09103
gene-ALYREF	5.05776	5.19369	4.75467	5.37167	5.18226	4.44461	5.0928	4.81645	5.05479	4.28876	4.87169	3.85299	4.27691	4.61831	4.57376	4.81542
gene-AMACR	5.34014	6.79634	6.97483	6.68372	5.63976	5.84616	5.89692	6.02982	5.90792	6.49612	6.17663	6.44504	6.46506	5.62125	5.64825	6.34466
gene-AMBN	-2.30855	-2.29951	-2.27409	-2.303	-2.31425	-2.3117	-2.29839	-2.31303	-2.30899	-2.25753	-2.29937	-2.3067	-2.28041	-2.30039	-2.29159	-2.29307
gene-AMBP	-2.14223	-2.12566	-2.07906	-2.13207	-2.15268	-2.07057	-2.12361	-2.15045	-2.14304	-2.12616	-2.1254	-2.13884	-2.09065	-2.12728	-2.11115	-2.03642
gene-AMBRA1	6.69482	6.62924	6.452	6.3038	7.3253	6.64679	7.09294	6.89855	7.10986	6.53904	6.61469	6.33634	6.68446	6.83369	6.59842	6.64699
gene-AMD1	6.48233	6.94025	6.00024	5.91229	6.44274	6.40507	5.83685	6.46726	6.21747	6.36852	6.42473	6.88159	6.15219	6.42117	6.17401	6.16577
gene-AMDHD1	4.40297	3.07718	2.45566	3.35182	3.48498	3.81263	3.45573	3.3814	3.30396	3.16181	2.73886	3.58739	3.331	2.94571	3.54965	3.4942
gene-AMDHD2	5.9441	5.08609	5.006	5.13558	5.17899	5.2422	5.39626	5.45648	5.59303	5.10229	5.30349	4.28849	5.31439	5.36971	4.7128	4.24507
gene-AMELX	3.12081	1.95032	2.48089	2.48898	3.16465	2.90026	2.94782	3.35417	3.33109	2.31006	2.59732	3.54097	2.62054	2.5665	2.10872	3.47343
gene-AMER1	5.22415	5.58863	5.51969	5.6815	4.77507	4.666	4.59253	4.53837	4.71546	5.13216	4.35963	5.0213	4.82752	4.46313	5.0192	4.50643
gene-AMER2	3.901	3.52779	3.6182	3.60739	2.41078	3.79311	3.28901	2.44663	2.66269	2.74578	3.32961	3.1235	2.53674	2.72662	4.37309	2.24668
gene-AMER3	1.15646	1.96288	1.64121	1.23049	2.02823	1.90409	1.57477	3.01666	2.58648	1.95563	3.46524	2.16157	1.94164	3.27497	1.71094	3.74
gene-AMFR	8.32158	8.0532	8.0518	7.90956	8.34199	7.74067	8.18565	7.94676	8.071	7.67822	7.98743	7.55945	7.79051	8.04	7.85012	7.83678
gene-AMH	-0.619804	-0.361934	-0.628186	-0.408797	-0.433471	-0.641951	-0.77126	-0.417102	-0.622997	-0.549096	-0.773135	-0.786015	-0.667754	-0.775064	-0.737768	-0.747013
gene-AMHR2	2.33577	2.26673	1.84797	2.1745	2.88855	2.70529	2.98902	2.42618	1.90268	2.6039	2.12539	2.55571	2.6252	2.764	2.13042	2.71051
gene-AMIGO1	5.0105	5.8187	5.45126	6.18536	6.14401	5.50047	5.99251	6.55065	5.59832	6.01966	6.35322	5.76133	5.71732	6.51995	6.05852	5.3936
gene-AMIGO2	2.95016	1.5514	1.64284	1.22592	1.27818	1.78627	2.30367	2.67518	3.49353	1.27138	2.71158	1.17516	1.94406	2.4784	3.54216	3.41663
gene-AMIGO3	4.43962	4.68821	4.98607	4.88483	5.01269	5.00795	4.81073	5.00977	5.03015	4.94439	4.76785	5.00031	4.43155	4.91706	5.07722	4.6548
gene-AMMECR1	6.3692	5.64534	5.40926	6.49563	6.07177	6.28116	6.11554	7.02173	6.33961	6.80014	6.78595	6.96483	6.68009	6.1908	7.02215	7.03744
gene-AMMECR1L	6.81882	6.22536	7.29078	7.64949	6.19205	6.57811	6.4643	6.58857	6.66315	6.77635	7.23884	6.75408	7.12512	6.84598	6.90765	6.9631
gene-AMN	0.459388	0.945305	1.26109	0.712809	0.87622	0.931599	0.31211	0.902475	0.619147	0.766765	0.773902	0.268261	0.420815	0.301028	0.913677	0.646142
gene-AMN1	4.40942	4.18704	3.90758	3.72673	4.40238	3.92154	3.69815	3.6826	3.96103	4.17561	4.04237	3.97662	4.40764	3.76395	4.11118	4.83476
gene-AMOT	6.18672	7.20835	5.4536	8.85851	6.38233	6.41084	6.4634	7.30272	6.88546	7.79151	6.9898	5.58144	7.21116	7.0819	6.87121	6.45963
gene-AMOTL1	6.91772	9.08515	8.49379	6.67001	7.88569	7.73474	6.97662	6.31337	7.41194	8.35246	7.24285	6.15298	7.64318	7.23488	7.53712	6.4325
gene-AMOTL2	5.88247	6.99732	8.10206	6.27092	6.53465	7.05417	7.58057	7.16343	7.71122	6.24418	7.22148	7.69052	6.50315	6.96231	7.51985	6.91785
gene-AMPD1	2.94868	2.90219	3.02535	3.01793	2.57537	2.99454	2.49682	2.54603	2.81097	2.69717	2.4698	3.32063	2.34712	3.03752	2.95932	2.6483
gene-AMPD2	6.41724	7.7962	6.75187	6.97686	6.93901	7.03381	7.40278	7.5973	7.33969	6.80172	6.84943	6.74991	6.68948	6.77293	6.60124	6.72474
gene-AMPD3	6.79846	4.40852	5.42302	5.0408	3.81758	4.34521	5.07	4.11238	3.76687	3.90415	3.77483	5.19812	3.44943	3.65461	3.69426	4.25098
gene-AMPH	6.06422	5.8226	3.28546	3.44208	4.62869	4.41176	4.39135	5.82136	5.73381	5.25948	5.23298	3.11186	4.38777	4.53636	5.13006	5.06145
gene-AMT	6.73117	6.96242	7.22706	6.51186	7.90417	7.62747	7.97579	8.13006	8.38277	7.37448	8.1022	7.04781	7.84075	8.12175	7.72449	7.964
gene-AMTN	0	0	0	0	0	0	0	0	0	0	0	0	0	0	0	0
gene-AMZ1	-0.870076	-0.854775	-0.707081	-0.653917	-0.87803	-0.370353	-0.61373	-0.876438	-0.557284	-0.626215	-0.622513	-0.867208	-0.745967	-0.448466	-0.814775	-0.823861
gene-AMZ2	6.38328	6.42019	5.99307	6.24009	6.15821	5.93061	6.19504	6.53037	6.23351	6.15689	5.99423	5.87243	6.23076	6.07035	5.98281	5.93804
gene-ANAPC1	6.00452	6.27616	6.32757	6.74631	6.1431	5.88951	5.93257	6.38944	6.40504	6.59603	6.01288	6.38678	6.18396	6.7578	6.2716	6.77846
gene-ANAPC10	2.46797	2.49998	2.52291	3.24752	2.93938	3.16791	2.21724	2.98316	2.5459	3.01705	3.03161	2.78178	3.51222	2.71389	3.21616	3.06147
gene-ANAPC11	5.29164	5.83766	6.79817	4.96443	5.30847	5.21182	5.77255	6.02693	5.60864	5.13787	5.81186	4.71214	5.41297	4.50164	4.75384	5.78655
gene-ANAPC13	2.78687	2.73417	3.06308	2.90004	2.72333	2.61162	3.06129	3.11416	3.39384	1.97453	2.73873	2.77497	2.37589	3.14628	3.81726	2.51643
gene-ANAPC15	1.23179	1.57717	0.846263	1.05318	1.53601	0.908049	1.72749	1.8191	0.782464	0.642862	0.907775	1.14122	1.75022	0.638408	0.705669	1.23991
gene-ANAPC16	4.68272	4.68024	4.78107	4.63579	4.54961	4.84395	4.31772	5.06211	4.61222	4.93699	5.06962	4.76472	5.01607	4.84846	5.18022	5.33338
gene-ANAPC2	5.4126	5.38849	5.8856	4.88144	5.85116	5.48028	5.48653	5.51075	5.65791	5.44375	5.56825	4.66009	4.73349	5.7208	5.17145	4.88455
gene-ANAPC4	6.67559	6.30494	5.95823	6.35027	6.181	6.28088	5.92994	6.08927	6.37337	6.78566	6.31183	6.57753	6.60801	6.3985	6.4985	6.61772
gene-ANAPC5	4.95011	4.68146	4.08443	4.73383	5.14225	4.96914	4.69124	4.74758	4.58689	5.33712	4.43255	4.86303	4.87573	5.28731	4.94902	5.04223
gene-ANAPC7	5.14841	5.50992	5.30607	5.42387	4.87329	5.10942	5.47745	5.0157	5.51512	5.57594	5.10139	4.93497	5.03394	5.58448	4.96295	5.61013
gene-ANGEL1	4.67894	4.53027	3.42211	4.58491	4.65749	4.11674	4.65419	4.92049	4.80478	3.98726	4.17582	4.56633	4.24925	4.23485	4.60812	4.49226
gene-ANGEL2	5.93793	5.60585	6.19929	6.93541	6.22523	6.31256	6.00856	6.21138	6.06123	6.37944	6.29862	6.67793	6.68952	6.49656	6.4529	6.73326
gene-ANGPT1	3.54946	2.43999	2.45232	2.85347	2.78884	2.87871	2.47175	3.22819	3.17949	3.26052	1.68619	3.00208	2.31703	1.90788	2.94444	3.29456
gene-ANGPT2	3.49012	4.55997	3.92078	5.03006	4.61435	4.60973	4.34729	4.29171	4.71072	4.33638	4.30626	5.39258	4.66725	3.99089	4.41159	5.27765
gene-ANGPT4	4.09586	5.74795	3.99859	4.92255	3.67719	4.19278	4.02063	2.55552	3.68317	3.84489	4.72948	3.77726	4.03365	2.63324	3.70664	3.01735
gene-ANGPTL1	5.51131	5.37705	4.30967	4.6129	3.93474	5.61122	4.51651	3.70367	4.418	5.40789	4.73833	7.96364	4.35429	3.94679	5.21254	6.52162
gene-ANGPTL2	9.02508	9.35948	10.7253	7.94896	8.06286	8.88206	7.58237	7.08798	7.12351	8.02003	7.47654	7.61303	7.4961	6.99146	8.45947	6.96936
gene-ANGPTL3	3.14963	2.88401	3.10246	2.97364	2.73862	3.34204	3.0195	3.1061	3.01168	3.46667	3.77141	3.70249	3.85786	3.73163	4.28196	3.18768
gene-ANGPTL4	5.78772	7.02375	5.67841	5.23728	6.45342	5.83905	5.26902	6.12906	6.70854	6.3548	6.19159	5.12654	6.19271	5.69354	5.50542	5.43916
gene-ANGPTL5	-0.441986	-0.751682	-0.599581	-0.758865	-0.506644	-0.36056	-0.50429	-0.379553	-0.769927	-0.75226	-0.513383	-0.765881	-0.641363	-0.753539	-0.203283	-0.725054
gene-ANGPTL6	2.00499	2.56909	2.64845	2.26445	2.37597	2.6734	2.40285	2.91372	2.18516	2.24494	2.12665	1.66112	1.58808	1.5902	2.17329	1.71601
gene-ANGPTL7	3.9179	4.14844	4.91056	3.78626	4.21825	4.1383	4.46829	3.8901	4.61247	3.62961	3.98917	4.18756	4.63846	4.69332	4.09932	4.30634
gene-ANGPTL8	2.40546	2.78517	3.32934	2.44315	3.66427	2.91692	3.27101	3.35698	3.36157	2.53376	2.89423	3.26371	3.12413	2.86022	1.91872	3.21145
gene-ANHX	-2.31232	-2.30019	-2.26607	-2.30488	-2.31997	-2.31655	-2.29869	-2.31833	-2.31291	-2.30055	-2.29999	-2.30983	-2.27455	-2.30137	-2.28956	-2.23484
gene-ANK1	4.7789	4.646	3.08207	3.73741	4.04162	4.54306	3.50589	3.53529	4.27256	3.27382	4.31291	3.34878	4.10481	3.03928	4.32581	2.60696
gene-ANK2	8.75572	8.51735	6.70671	7.37997	7.49683	7.68725	7.45975	7.26119	8.09457	7.98597	7.5713	6.8156	6.5652	7.38625	7.54531	6.78126
gene-ANK3	4.54783	4.55973	4.12527	4.91055	2.46059	4.52959	4.34143	2.26491	2.82272	3.03692	3.05139	4.50786	3.01833	2.76782	2.88681	3.0037
gene-ANKAR	2.86468	2.94275	2.52781	3.46136	2.98861	2.28872	2.22259	2.93716	3.02919	2.62325	2.94762	3.05469	2.66288	2.81969	3.40091	3.25955
gene-ANKDD1A	3.14055	1.15485	1.14281	1.30351	1.64394	1.28467	1.17277	1.83682	1.47434	1.368	1.15714	2.25207	1.47902	1.69023	0.963579	1.50866
gene-ANKEF1	-1.38617	-1.17178	-1.24583	-1.37308	-1.26178	-1.12452	-1.35279	-1.38983	-1.38655	-1.35891	-1.35707	-1.21513	-1.27365	-1.17566	-1.32287	-1.14345
gene-ANKFN1	-0.798072	-1.27724	-0.882175	-1.06072	-1.31982	-1.31622	-1.27071	-1.14294	-1.31211	-1.27883	-1.2764	-1.30843	-1.16573	-0.828208	-1.23103	-1.23965
gene-ANKFY1	8.11001	8.40348	8.49763	8.59022	8.8014	8.73001	8.87693	8.80981	8.90381	8.69736	8.45819	8.28459	8.24439	8.72678	8.40342	8.40741
gene-ANKH	4.29047	4.39717	4.43543	4.50141	4.84431	4.37092	4.89214	5.12181	4.69513	4.10254	3.739	3.71811	3.40867	4.22722	4.0391	3.60467
gene-ANKHD1	8.07412	7.75109	8.02451	8.38339	8.79539	8.45675	8.85967	8.17464	8.62574	8.51124	8.34679	8.35886	8.53846	8.9447	8.64495	8.64575
gene-ANKIB1	7.26657	6.90234	7.24204	7.53758	7.35889	7.4301	7.21747	7.39548	7.51457	7.59807	7.32156	7.83789	7.97249	7.32473	7.47247	8.2724
gene-ANKK1	0.22887	-0.614793	-0.0999002	-0.625706	-0.656283	-0.0475858	-0.106917	-0.65333	-0.436149	-0.615665	-0.614333	0.0525512	-0.488924	-0.617598	-0.578516	-0.590346
gene-ANKLE1	2.9911	4.08951	4.32089	5.18562	3.25905	3.02222	3.06396	3.59574	3.30556	2.9009	3.23296	3.27091	3.21142	3.51293	3.5206	3.24835
gene-ANKLE2	7.08942	7.00589	6.20903	6.46426	6.81093	6.82932	6.86595	6.66294	6.71606	6.92011	6.583	6.8086	7.08334	7.02269	6.90102	6.73927
gene-ANKMY1	2.38475	1.71638	2.19769	1.99994	2.3543	2.12261	2.71012	3.08621	2.92053	2.83158	2.58249	2.35557	2.07354	2.20634	2.44997	2.05717
gene-ANKMY2	6.20923	5.2149	5.67303	5.81014	5.662	5.4501	4.75816	6.50395	5.96425	6.13909	6.01466	6.25714	6.41805	6.03981	5.88053	6.36742
gene-ANKRA2	4.92634	4.85955	5.00194	5.17795	5.25301	4.9458	4.90867	4.5431	4.99073	5.17994	5.34637	5.09485	5.69131	5.27557	5.50508	5.49141
gene-ANKRD1	-0.463851	6.9603	0.0443361	-0.374188	-0.560061	-0.516666	0.196453	-0.539199	-0.471146	-0.324354	0.174852	0.00852182	-0.0466001	-0.333614	0.342661	-0.226986
gene-ANKRD10	7.41404	6.33893	6.8972	6.92558	6.98753	6.79271	6.97844	6.58881	6.30772	6.67031	6.59425	6.45261	6.90016	7.05572	6.40374	6.79293
gene-ANKRD11	8.34454	8.83931	7.98411	8.55092	8.71904	8.62067	8.64401	8.61996	8.81961	8.31953	8.28533	7.85247	8.25583	8.56921	8.05435	8.07174
gene-ANKRD12	8.56591	8.17035	7.8013	9.17438	8.63738	8.35053	8.35704	8.85769	8.71615	8.66106	9.15449	8.98069	9.29215	8.96058	9.15122	9.02104
gene-ANKRD13A	6.47468	6.67432	6.68502	6.99411	7.31736	7.25822	7.00625	7.04023	6.9233	7.4214	7.1601	6.94864	7.13497	6.76441	7.05841	6.77919
gene-ANKRD13B	3.25103	3.82352	4.4295	4.27272	3.23521	3.23792	3.09712	3.23592	3.11569	3.23239	3.60711	2.72267	2.90508	3.50373	2.79031	2.56344
gene-ANKRD13C	7.39696	7.48924	7.45447	7.83953	7.96166	8.03887	8.0113	7.59289	8.39586	8.36416	8.79849	7.65181	8.67913	8.69088	8.50847	8.84569
gene-ANKRD13D	4.75391	4.57797	4.62262	4.46162	4.71848	4.38205	4.89412	4.9309	5.12129	4.31668	4.18468	3.53891	3.49449	4.50163	4.32649	4.26575
gene-ANKRD16	4.68209	4.20489	5.27239	4.33151	5.01486	4.45002	5.01234	4.29449	4.63981	4.29154	4.67302	3.89704	4.046	4.44098	4.2116	4.40998
gene-ANKRD17	7.58815	8.0289	8.3997	7.61316	7.41498	7.55663	7.65281	7.59677	7.7904	7.66272	7.59338	7.71607	7.10935	7.58582	7.49804	6.8302
gene-ANKRD2	1.2955	2.15331	2.51327	1.15366	0.597346	1.09588	0.523984	1.06513	0.667681	0.80285	0.809266	0.699997	0.686897	1.02346	1.20596	0.57185
gene-ANKRD22	1.15789	0.821597	0.751781	1.81064	0.455306	0.826898	1.77072	1.16612	1.01884	0.55098	1.51204	0.909184	1.67823	0.54653	1.19153	0.601919
gene-ANKRD23	4.41689	4.28401	3.76518	4.24246	4.18643	3.57612	3.57483	3.91101	3.91816	3.52301	3.86777	3.03606	3.84621	3.14626	3.55508	3.69258
gene-ANKRD24	2.5002	2.98939	2.70142	3.2683	3.47356	2.59649	2.805	4.16175	3.81914	3.24371	3.47266	2.84015	3.04646	3.76358	2.52887	3.40838
gene-ANKRD26	4.59928	5.48484	5.06453	5.05742	5.40165	5.07579	4.59997	4.76341	4.68961	5.04352	4.90717	5.35729	4.88197	5.62532	5.18592	5.1903
gene-ANKRD27	7.01128	7.58262	7.07166	7.17773	6.8471	6.82459	6.94298	7.1012	7.21438	6.62952	6.90398	6.38514	6.76661	6.62211	6.48695	6.94343
gene-ANKRD28	7.82936	7.40011	7.25786	7.6762	7.68176	7.61166	7.1139	7.9328	7.66446	7.78388	7.69879	8.49901	7.47963	7.55891	7.39487	7.36036
gene-ANKRD29	5.73452	7.34491	5.85881	6.60133	6.98943	6.27632	6.1754	5.89373	6.39191	6.76097	6.47858	5.22931	6.89007	6.86426	6.54919	6.93323
gene-ANKRD31	-0.807429	-1.29983	-1.18316	-1.31586	-1.33108	-1.186	-0.908067	-1.33011	-1.32662	-1.30108	-1.29917	-1.15368	-1.21217	-1.30387	-1.2635	-1.27028
gene-ANKRD33	-1.25084	-1.36751	-1.26752	-1.38125	-1.2817	-1.0609	-1.36311	-1.17031	-1.3931	-1.36858	-1.36694	-1.3915	-1.29238	-1.2048	-1.33638	-1.34219
gene-ANKRD33B	5.964	5.77544	5.35568	5.67247	5.73091	5.16975	5.47646	5.17218	5.53183	4.70624	5.25848	5.00402	5.89343	4.97734	5.05638	5.62897
gene-ANKRD34A	2.6111	2.16601	3.26379	2.58603	2.41953	2.22993	2.04484	2.3987	2.03347	2.01047	1.6439	2.46423	1.63468	1.99558	2.21878	2.61709
gene-ANKRD34B	3.09196	2.23238	3.15374	2.1441	2.19142	3.18588	2.26123	2.66263	2.66889	2.72296	2.92148	3.05928	3.26845	2.04234	2.01631	2.83456
gene-ANKRD34C	-0.881621	-0.8673	-0.723366	-0.504721	-0.434949	-0.606864	-0.632084	-0.887548	-0.716893	-0.867777	-0.867048	-0.550392	-0.761081	-0.64953	-0.827816	-0.836627
gene-ANKRD35	3.1676	3.83929	3.42801	2.027	3.31857	3.25097	4.21039	2.75776	3.98335	2.96031	2.62019	3.44829	2.52737	2.0812	2.85757	3.56428
gene-ANKRD37	3.30708	3.85761	3.95255	2.68288	2.78016	2.41713	2.05319	3.37478	2.9002	3.3071	2.40367	2.98162	3.45485	2.65102	2.61949	3.00962
gene-ANKRD39	4.94907	4.07151	4.6552	4.30734	4.44574	4.25572	3.3163	4.338	4.05102	3.95208	4.07746	4.07626	3.49122	3.24896	3.76192	3.49997
gene-ANKRD40	6.32369	6.31777	5.9129	6.00773	5.64084	5.99185	6.29663	6.28509	6.29414	5.79066	6.11095	6.17577	5.68347	6.22518	6.02847	6.02446
gene-ANKRD40CL	2.55117	2.82897	3.55298	3.21037	3.23726	2.70239	3.31203	2.72887	2.71277	3.67742	2.83356	3.57436	2.49102	3.43532	2.82065	3.03975
gene-ANKRD42	4.58641	4.4189	4.63652	4.60423	4.14202	4.57244	4.33925	3.85527	4.09135	4.48439	3.98954	4.35231	3.59001	3.75745	4.02113	4.18097
gene-ANKRD44	5.98883	5.47662	5.21892	5.78726	5.24206	5.7621	4.82954	3.64364	4.67204	4.32079	4.58426	5.8582	5.43101	3.90791	5.09642	4.47791
gene-ANKRD45	0.621809	0.00610488	0.604444	0.867542	-0.0570377	0.300501	0.0115874	-0.0525309	-0.0366309	0.486363	0.00680431	0.193105	0.119941	0.652348	0.631561	0.977927
gene-ANKRD46	6.36327	5.19165	6.48198	5.04682	6.32316	5.84382	6.32961	5.58984	6.85039	6.52433	6.67566	6.25805	7.34923	6.60563	6.88827	6.75591
gene-ANKRD49	3.82842	3.74597	4.21781	3.72703	3.67289	3.28904	3.49979	3.8223	3.44328	3.73535	4.07834	4.32686	4.08697	3.98781	3.45007	3.78129
gene-ANKRD50	7.65243	7.0947	7.19446	8.62683	8.51274	8.28689	8.02174	8.27004	8.29743	9.02349	8.43811	7.44688	7.69746	8.04171	8.12672	8.57069
gene-ANKRD52	7.7278	7.75906	8.33147	7.83317	7.48417	7.47978	7.70357	7.6966	7.53186	7.28509	7.3856	7.16526	6.8925	7.33532	7.09725	6.9013
gene-ANKRD53	-0.0742864	-0.146644	-0.234721	0.156169	-0.144344	-0.42775	-0.391387	-0.430792	-0.0799879	-0.149406	-0.394387	-0.215301	-0.285382	0.0401092	0.378187	-0.374232
gene-ANKRD54	5.39839	5.05	4.86379	4.48664	5.24694	5.23551	5.26364	5.46533	5.56988	5.09414	5.33779	4.86058	4.6091	4.71501	4.41679	5.03696
gene-ANKRD55	0.600715	0.450098	0.633761	0.666944	0.685138	0.565768	1.12258	1.22925	0.763548	0.448359	1.61062	0.799953	0.983649	1.47519	0.819643	1.41086
gene-ANKRD6	4.75985	3.18126	3.09918	3.05514	4.00184	4.7672	6.44225	3.40697	3.1942	2.91912	5.98934	3.42615	3.18688	4.19242	3.59272	3.41945
gene-ANKRD60	-1.98086	-1.84236	-1.8878	-1.96589	-1.99626	-1.98938	-1.95343	-1.99297	-1.98205	-1.95719	-1.72788	-1.97586	-1.90487	-1.95883	-1.93508	-1.93907
gene-ANKRD61	2.44107	2.53642	4.01426	2.18265	2.17987	1.82558	2.3132	2.57818	2.13791	2.82528	2.54104	2.41083	1.76304	3.10469	2.79769	2.10342
gene-ANKRD63	-0.489196	0.431039	-0.671094	-0.854753	-0.562032	-0.687162	-0.562544	-0.697917	-0.869116	-0.846341	-0.845224	-0.863821	-0.71695	-0.847961	-0.798091	-0.808804
gene-ANKRD65	0.241965	-0.298632	-0.149149	0.0742959	0.0443546	-0.036339	0.140567	0.0616969	-0.00389377	-0.299403	-0.0640564	-0.130911	-0.198912	-0.0739595	-0.274622	-0.279317
gene-ANKRD66	3.70936	3.32713	2.59353	2.78928	2.51192	2.50898	2.25726	4.13826	3.3452	3.67241	2.23325	3.78868	2.95494	2.00983	3.56206	2.58149
gene-ANKRD9	3.91384	4.77987	3.99399	3.65808	3.9672	3.74739	3.95946	4.62651	3.93284	3.22107	3.73445	3.32431	3.76642	3.69487	3.88855	4.34568
gene-ANKS1A	6.30999	6.77066	6.30921	5.91619	6.74513	6.44298	6.50199	6.47294	6.55592	6.12868	6.7511	6.12561	6.27508	6.39321	6.33193	6.26156
gene-ANKS1B	4.65194	4.0783	4.50169	6.30932	5.71849	5.86092	6.76172	5.36422	6.30279	5.30704	6.20907	4.88706	7.26674	6.39983	6.15446	6.80323
gene-ANKS3	5.41575	5.70899	5.52288	5.95628	5.71557	5.3708	5.12041	5.59807	6.16605	5.6593	5.10853	4.84628	5.52983	5.59266	5.20753	4.92219
gene-ANKS4B	4.38142	1.5227	1.91438	2.35721	2.3046	2.53866	2.92834	2.68619	2.06176	2.45606	2.59085	2.91838	2.91897	1.97289	2.39176	3.29993
gene-ANKS6	6.06097	6.56117	6.87975	6.57023	7.79694	6.64681	8.11014	7.78523	8.18123	6.89132	7.31931	7.13806	6.87341	7.89111	6.2394	8.04529
gene-ANKUB1	0.497856	1.13216	0.954856	1.05138	0.705718	0.617471	0.352715	0.939744	0.297209	0.805375	0.812541	0.692093	0.463524	0.341469	1.3257	0.925293
gene-ANKZF1	4.4666	4.45947	4.82401	4.08736	5.17557	4.70935	4.76764	4.55118	4.55097	3.93221	4.0726	4.40101	4.00727	4.9908	4.02421	4.04957
gene-ANLN	5.6926	6.29116	5.86612	7.06623	4.88398	5.12896	5.3116	5.17068	4.84042	5.0001	5.1802	5.2216	5.76157	5.87694	5.62594	6.66265
gene-ANO1	3.48378	3.33459	4.36568	3.20313	2.80131	3.55048	3.90606	2.54855	2.91555	3.46324	2.49331	3.13434	3.40576	1.86788	3.26852	2.97486
gene-ANO10	4.55143	4.42451	4.51425	4.91441	4.23105	4.28396	4.51431	4.40454	4.11446	4.74083	4.19628	4.83747	4.37622	4.58112	4.12249	4.55993
gene-ANO2	4.50048	1.45122	2.6562	2.87353	3.7478	3.35718	1.16945	0.942034	1.00279	1.68694	1.90073	1.51438	1.8689	1.87153	2.12707	1.25499
gene-ANO3	2.69982	3.04188	1.86251	2.55368	1.87089	1.94011	1.97261	1.44971	2.99295	2.28508	4.71491	2.90574	3.37842	2.53162	2.6957	1.55492
gene-ANO4	1.21664	1.16411	0.12674	-0.0795611	0.0561809	0.24911	0.235004	-0.1256	-0.108054	-0.0631422	-0.0609744	-0.0974774	0.477005	0.770957	-0.0189362	0.562846
gene-ANO5	4.62927	4.00224	3.44793	4.44332	1.27229	2.84926	2.07467	1.06728	1.59137	2.82081	1.30495	2.25052	1.63985	1.81576	1.44398	1.74773
gene-ANO6	8.7281	8.42344	7.69918	8.08778	7.94086	8.16517	7.82455	7.17769	6.84638	7.48625	7.62991	7.95013	7.92992	7.77314	7.83716	7.53612
gene-ANO7	2.06055	3.05812	2.8439	1.71983	2.70259	2.56478	2.57719	3.12196	2.51483	2.41871	2.83536	2.50849	2.15072	1.76587	2.5211	2.62047
gene-ANO8	4.99091	6.01045	5.13847	5.35431	5.90573	6.12505	6.06479	6.52153	6.7227	5.803	5.69178	4.99545	5.62652	6.05363	5.26297	5.79087
gene-ANO9	2.4767	1.46608	1.94077	1.40616	1.92936	2.5385	3.04053	1.96411	2.63706	1.20063	1.2055	3.01081	1.81983	1.66055	1.60853	2.34294
gene-ANOS1	4.26372	8.15731	6.31691	4.35915	4.87823	5.29162	4.69811	5.18427	5.33094	5.07581	4.78225	4.76072	4.94762	5.5335	4.9524	5.56478
gene-ANP32A	5.11712	5.70845	5.80014	5.45055	5.84987	5.40551	5.47828	5.4909	4.28808	5.84568	6.0668	4.60661	5.55907	5.49374	4.7457	5.5511
gene-ANP32B	6.02565	7.08744	6.93784	6.55092	6.46626	6.09423	6.18204	6.63547	6.29398	6.02042	6.58571	6.19871	6.38723	5.71088	6.1806	6.28584
gene-ANP32E	4.53219	5.33826	5.34467	5.13252	4.43349	4.14917	4.03843	3.46646	4.2663	3.8553	3.80235	3.70741	4.05862	4.07056	3.64538	4.31996
gene-ANPEP	7.27684	6.91273	4.92735	8.03682	6.52239	8.42226	6.42147	6.72452	4.64395	5.89052	7.21253	6.6339	5.79089	5.27633	6.55808	5.28746
gene-ANTKMT	-0.535055	-0.512097	-0.352759	-0.521484	-0.14504	0.269525	-0.508966	0.159657	-0.351412	-0.512851	-0.0636281	-0.53071	-0.400916	-0.273644	-0.181767	-0.493328
gene-ANTXR1	8.8896	9.75857	11.0024	9.37216	9.72441	9.79928	8.72875	7.18804	9.67408	7.60619	8.64135	8.0625	8.57695	8.54766	9.03256	8.1992
gene-ANTXR2	9.58307	8.29103	9.19291	8.3568	8.75661	9.02644	9.01219	9.29564	9.72352	8.2541	8.6819	9.44786	9.65242	9.29265	9.79714	9.05196
gene-ANTXRL	0.780781	0.181015	0.357076	0.597044	0.428886	0.464135	1.26424	1.3082	0.646602	0.179575	1.11911	0.144956	0.292041	0.17638	0.545231	0.216423
gene-ANXA1	8.7026	8.13954	7.97755	7.83323	8.51556	8.1039	8.25971	8.00891	8.41046	8.73813	8.15053	8.44173	8.57052	8.73413	8.82224	7.97401
gene-ANXA10	0	0	0	0	0	0	0	0	0	0	0	0	0	0	0	0
gene-ANXA11	8.5612	8.08627	7.86029	7.69134	8.21937	7.89881	7.99727	8.00402	8.10053	7.65527	8.0821	7.55175	7.58791	8.03843	7.77143	7.72118
gene-ANXA13	0.495378	0.170447	0.770158	0.388806	0.747787	0.582412	0.443222	0.431823	0.630231	0.169071	0.641219	0.136159	0.993634	0.623992	0.212497	0.950361
gene-ANXA2	9.95451	9.81406	8.63318	9.64527	9.18122	9.345	9.33826	9.80574	9.9292	9.93339	9.21892	9.33449	9.49572	9.72032	9.8866	9.84604
gene-ANXA3	5.53415	2.98223	4.71362	4.21379	4.98641	3.86727	4.45689	5.25443	5.06428	4.23564	5.08452	5.59974	5.8288	6.10473	5.22508	6.0463
gene-ANXA4	7.72625	7.49229	8.28368	7.69851	8.30981	7.75474	7.68239	7.99976	8.18861	8.02605	8.46724	8.0906	8.5988	8.07027	8.23902	8.54372
gene-ANXA5	8.60253	8.56268	8.16146	8.84595	8.55067	8.42497	7.69376	8.82638	8.29727	9.60708	8.5357	7.80365	8.69271	8.54346	8.72268	8.693
gene-ANXA6	7.92574	8.85014	8.29843	8.15866	7.99101	7.85999	7.71462	7.73878	8.10034	8.02406	7.72541	7.07214	7.59958	7.93736	7.93428	7.26285
gene-ANXA7	7.18911	6.50736	6.51855	6.96133	7.62593	7.25029	7.19295	7.45153	7.50878	8.01044	7.25512	7.18461	7.22576	7.49759	7.6064	7.75287
gene-ANXA8L1	6.44778	6.6553	5.15787	7.29265	7.05101	5.48034	5.98248	6.25776	4.97088	5.65357	4.41346	4.61302	4.89405	4.92075	4.06155	5.16924
gene-ANXA9	4.06516	2.8644	2.02357	2.83079	2.01238	3.33799	3.36255	2.4949	2.14719	2.25144	2.26244	3.42881	2.28046	2.73732	2.79084	2.5985
gene-AOAH	3.88936	2.5197	1.82545	3.22753	1.86047	2.78369	2.29313	1.89139	2.32014	1.70491	2.91244	3.71947	2.10473	1.693	2.64856	1.83969
gene-AOC1	-0.399166	-0.475704	-0.564757	-0.508606	-0.755984	-0.437858	-0.464763	-0.591355	-0.560152	-0.72594	-0.724931	-0.741568	-0.311868	-0.727401	-0.394387	-0.410205
gene-AOC2	3.55429	4.20185	4.07944	4.20626	3.59149	4.53651	3.56961	4.42121	3.842	3.43775	3.3668	4.35154	2.90374	3.56866	2.84171	3.92663
gene-AOC3	3.70536	6.08676	5.35157	5.10727	4.06088	5.82632	4.34079	5.35608	5.31342	5.00773	4.24494	5.89713	3.40958	3.80499	4.63138	4.24544
gene-AOX2	1.52245	1.02728	0.549047	1.96764	0.73623	1.19849	0.644959	0.4677	0.961891	0.626493	0.361185	0.31624	0.491117	0.618518	0.73907	0.403011
gene-AOX4	3.33453	0.45649	2.55142	1.22419	0.260416	1.53561	0.832408	0.770366	0.329331	0.452827	0.45842	3.71532	0.701299	0.444652	0.561676	0.542309
gene-AP1AR	4.25857	4.582	4.58555	4.35648	4.10833	4.27159	3.95366	3.6176	4.02993	4.28421	4.51361	4.94573	4.60993	4.43007	4.53195	4.61858
gene-AP1B1	7.19379	6.99601	6.40555	6.49234	6.87097	7.06287	7.1223	7.1497	7.06921	7.22978	6.90999	6.70089	7.05691	7.05343	7.05327	6.98072
gene-AP1G1	7.61652	7.89024	7.00914	8.07023	7.60903	7.45134	7.52017	7.56342	7.71521	8.0394	7.9105	8.03087	7.98265	8.15101	7.83554	8.15182
gene-AP1G2	5.58405	5.29887	5.24564	5.06092	6.13171	5.68533	5.71167	6.23638	6.01346	5.50236	5.25114	5.02758	5.20577	5.9478	4.96226	5.81894
gene-AP1M1	6.42238	6.2889	6.67006	6.26376	6.51759	6.67011	6.50741	6.83088	6.83017	6.42839	6.43637	6.31122	6.13565	6.72733	6.30596	6.55437
gene-AP1M2	-0.151462	-0.525041	0.398575	-0.276298	-0.575698	-0.567942	0.365742	-0.377062	-0.559185	-0.526089	-0.23568	0.0374267	-0.392847	-0.528416	-0.490323	-0.16127
gene-AP1S1	6.08303	5.55009	5.52244	5.81532	5.87939	5.81378	6.15455	5.92062	5.92265	6.33841	6.04945	5.51429	5.71222	5.84225	5.41874	6.27782
gene-AP1S2	8.13558	6.80106	7.25237	6.90421	5.54947	5.92903	6.12472	5.75251	5.79932	5.75185	5.84993	6.97167	6.45078	5.72557	6.54634	6.39465
gene-AP2A1	6.84477	6.92159	6.21339	6.07306	6.88193	6.81716	6.84281	7.08646	6.75439	6.65171	6.36712	5.68808	5.88213	6.76118	6.29128	6.16082
gene-AP2A2	7.71574	7.60327	6.98631	7.36496	7.67119	7.78433	7.58711	7.61014	7.97538	7.6161	7.30567	7.20706	7.48173	7.86224	7.32876	7.30508
gene-AP2B1	7.21823	7.49784	7.46443	7.35508	7.51029	7.54658	7.24029	7.76863	7.7552	7.87676	7.40132	7.35891	7.23699	7.8666	7.80556	7.21533
gene-AP2M1	8.73481	8.69528	7.63788	7.50633	8.83281	8.35828	8.54001	8.752	8.66562	8.67893	8.39367	7.77563	7.98409	8.50936	8.27398	8.32032
gene-AP2S1	4.7161	3.73088	3.41242	3.4583	3.52898	4.41651	3.84048	4.69256	4.40429	3.96096	4.42087	3.51915	3.22937	3.76161	3.80527	3.74881
gene-AP3B1	7.88719	7.66648	6.98836	6.8979	6.91805	7.04686	6.81265	6.88741	6.9116	7.17478	7.13663	7.22754	7.25393	7.29794	7.22509	7.1819
gene-AP3B2	3.17072	4.24112	3.84462	4.47011	5.59397	6.02687	6.20846	6.18405	6.33297	6.16193	5.41372	5.59078	4.7854	5.55317	5.5224	5.18915
gene-AP3D1	8.11711	8.61759	7.85392	7.96843	8.24032	8.15469	8.2251	8.14538	8.44443	7.99769	8.08635	7.41748	7.60833	7.89111	7.78767	7.66391
gene-AP3M1	6.97544	6.75276	7.11545	7.00437	6.27014	6.77727	6.82678	6.68519	6.92675	7.28762	6.92564	7.39251	6.78571	6.66998	7.14149	6.72697
gene-AP3M2	2.36578	1.79544	1.65625	3.01174	1.63193	1.80836	2.40879	2.29463	1.59954	1.78953	2.25945	2.7024	3.14	1.7764	2.62672	2.30268
gene-AP3S1	5.26964	6.21719	5.44192	5.76219	5.04942	4.97388	5.07871	5.57488	5.24969	5.99197	5.95242	5.80536	6.10717	5.79063	5.74884	6.21226
gene-AP3S2	4.66953	4.03708	2.83452	3.94355	4.20573	4.11673	3.97435	3.88319	3.91035	4.17013	4.35553	3.69778	3.78402	4.18854	3.90427	3.46644
gene-AP4B1	5.55281	4.68804	5.24585	5.38313	5.11947	5.36397	5.35327	4.90715	5.42198	4.75914	5.1762	5.25033	5.52843	5.73968	5.61866	5.91552
gene-AP4E1	6.79017	6.31041	6.76344	7.75454	6.58914	6.45863	6.62054	6.69265	6.63828	7.3358	6.73406	7.12134	6.58116	6.59129	6.67108	7.1876
gene-AP4M1	3.83679	4.25181	3.74394	3.7471	4.35951	4.28928	4.10162	4.43402	4.35605	4.28426	3.68268	3.7181	4.00149	4.59018	4.26507	4.32263
gene-AP4S1	4.07038	4.01962	4.83045	3.76794	3.76664	4.06497	3.21163	4.48122	3.86626	3.70046	4.12867	4.57566	3.66988	3.81013	4.22926	4.34291
gene-AP5B1	4.75944	3.90399	3.47229	3.76564	4.23834	4.39533	3.59729	4.68904	4.58213	4.51732	4.22143	3.50478	3.66717	3.74337	4.01793	3.38227
gene-AP5M1	6.63865	6.3966	6.90276	6.47233	6.62544	6.39382	6.41001	6.06826	6.32099	6.79318	6.6162	7.24444	7.12124	6.51165	6.86915	7.5106
gene-AP5S1	5.38724	5.80785	5.76071	6.3119	5.4663	5.43419	5.87768	5.63411	5.61298	5.21098	5.78005	5.48754	5.80765	5.36316	5.18765	5.74766
gene-AP5Z1	5.21392	5.48025	4.29346	5.06026	5.57992	5.81585	5.63511	6.04765	5.80487	4.9359	5.44368	5.03964	4.70836	5.50064	5.1504	5.04346
gene-APAF1	6.69484	6.44745	6.45519	7.19608	5.95792	6.49498	6.80154	5.85064	6.64723	6.11227	6.36547	6.99307	7.3686	6.96913	6.58039	6.62768
gene-APBA1	5.93463	4.97681	4.97521	5.41117	4.91328	4.99918	4.86938	5.97479	4.65791	4.80687	4.79114	4.28887	4.4127	3.98042	4.32807	3.82717
gene-APBA2	2.58968	2.29075	2.99224	0.796487	1.63628	1.61441	0.845864	1.35802	1.31763	1.11592	1.7117	0.758388	1.461	1.10563	0.920987	1.70736
gene-APBA3	3.62829	4.08739	4.18287	4.02657	3.77327	3.77931	3.75762	4.07289	4.02342	3.6381	3.78117	2.81749	3.33948	3.79871	3.41525	3.36422
gene-APBB1	5.59954	5.83518	6.16972	5.56177	5.83058	5.83009	5.87052	6.28415	6.37204	5.69214	5.8936	5.04595	5.48861	6.21348	6.12129	5.26138
gene-APBB1IP	5.36726	4.66116	4.71773	5.1981	6.21348	4.58271	4.45834	3.76715	4.47213	3.42168	4.41662	5.11753	4.2332	4.58429	4.47665	5.09711
gene-APBB2	7.64722	8.43377	8.17664	7.602	8.4569	8.32025	8.36816	8.08183	8.27261	8.65991	8.21917	8.10528	8.57581	7.99409	8.29059	8.48787
gene-APBB3	4.92855	4.75721	5.5152	5.6835	6.18645	5.3543	6.31009	5.51713	6.37177	5.1162	5.98364	5.40841	5.24003	6.25661	5.74947	5.87189
gene-APC	8.4288	8.19227	7.69165	7.87742	7.96712	7.70773	7.9737	8.28078	7.99666	8.06128	7.65144	7.94281	8.15369	7.79215	8.26995	7.51521
gene-APC2	3.80732	4.60219	4.4749	4.66587	5.79079	5.78277	6.29168	6.57492	6.42095	5.35133	6.28688	4.54575	4.81878	6.05923	5.03776	5.18051
gene-APCDD1	5.03711	7.14508	8.92281	4.31121	2.51393	4.8929	5.03846	2.86415	2.7061	3.49693	2.58379	4.72353	2.62029	2.08999	3.21712	2.9901
gene-APCDD1L	0.172708	0.0154211	0.17832	0.413636	-0.0383695	0.143734	0.278632	0.132131	0.581861	0.263063	0.786191	0.83901	0.118935	0.256358	0.601844	0.340934
gene-APEH	5.71182	6.21697	5.94202	6.50817	6.79599	6.69338	6.88144	7.01772	7.10929	6.67563	6.71533	5.82487	6.27359	6.94875	6.38089	6.23538
gene-APELA	2.53063	2.30139	2.60059	0.236688	-0.241237	-0.215085	-0.0751808	-0.22876	-0.186821	-0.0897708	-0.0853998	-0.16274	0.11276	-0.096165	-0.00525014	-0.0201926
gene-APEX1	5.94762	6.21792	6.27988	5.89322	6.5281	6.19039	6.23022	6.4268	6.2983	6.02911	6.40088	5.91522	5.94525	6.12012	5.75006	6.5037
gene-APEX2	4.42663	4.78854	5.11025	5.30666	4.83509	4.71263	4.65504	4.9701	5.11061	4.8095	4.39522	4.85139	4.26444	4.96211	4.0544	4.50015
gene-APH1A	6.33093	6.15574	6.73269	6.00528	6.24945	6.45286	6.43667	6.58641	6.48531	6.28124	6.4366	5.90171	5.90026	6.15717	6.1406	6.40336
gene-APH1B	4.19752	4.05253	3.95356	3.91651	4.61708	4.49751	4.74199	4.89531	4.8357	4.74776	4.86087	5.23874	4.69125	4.54427	4.30388	4.86751
gene-API5	7.17978	6.88742	6.32253	7.46199	7.0335	6.97704	6.92278	6.69649	6.92568	7.32593	7.20083	7.42174	7.6226	7.15724	7.35797	7.51578
gene-APIP	4.99182	5.02923	4.50563	4.92234	4.55875	4.55922	4.38741	4.90682	4.46823	4.84147	4.68936	4.78064	4.8372	4.35361	5.03523	4.88914
gene-APLF	6.32365	5.53602	5.66593	6.71665	6.65478	6.30226	6.48875	6.13951	6.47118	6.05875	6.67907	6.05325	5.69774	6.55111	6.36668	6.54629
gene-APLN	2.42049	3.87229	4.34256	4.53484	2.67221	2.98229	3.09216	3.61805	3.53547	4.32887	3.57683	3.80336	4.08363	3.46619	3.44165	2.85422
gene-APLNR	4.38213	5.20942	5.25758	5.22542	3.79686	5.31309	4.73305	3.40056	4.12689	4.19714	4.6893	4.63426	4.68074	3.45017	5.14887	4.22898
gene-APLP1	4.87776	5.56203	5.3785	4.77923	4.92698	5.04304	4.7292	5.0623	5.24984	5.23003	4.76546	5.14833	4.79976	5.69126	5.32583	4.36485
gene-APLP2	9.68914	9.68071	8.92545	9.47366	9.33216	9.30295	9.54139	10.0165	9.79633	9.9601	9.32941	8.78086	8.21082	9.2267	8.70369	9.34147
gene-APMAP	7.07761	5.62919	6.62146	6.96551	5.6073	5.90925	6.37403	6.30527	5.95471	5.78437	5.86077	6.42868	5.41003	5.9017	5.78934	6.21504
gene-APOA1	1.99174	2.55241	2.26143	1.17126	2.00231	2.90858	1.88021	1.41154	2.85785	2.13062	1.85635	1.81836	1.43502	1.65796	2.50745	1.57917
gene-APOA2	-2.13406	-2.1229	-2.0915	-2.12722	-2.14111	-2.13796	-2.12152	-2.08742	-2.13461	-2.12324	-2.12272	-2.0796	-2.09931	-2.12399	-2.11313	-2.11495
gene-APOA4	0	0	0	0	0	0	0	0	0	0	0	0	0	0	0	0
gene-APOA5	-1.19953	-1.28141	-1.34919	-1.1385	-1.4858	-1.48414	-1.4471	-1.48503	-1.48221	-1.45271	-1.28083	-1.48044	-1.37466	-1.45515	-1.41972	-1.42567
gene-APOB	5.06102	4.19317	4.80095	4.41645	4.9067	4.79168	4.34519	4.16737	3.87111	4.23607	4.78926	5.07772	4.44231	4.97824	5.14306	4.76401
gene-APOBEC1	-1.58197	-1.54768	-1.44779	-1.56141	-1.58587	-1.58421	-1.54329	-1.58509	-1.42781	-1.54875	-1.54712	-1.04114	-1.47263	-1.55114	-1.51658	-1.35638
gene-APOBEC2	0.732671	1.60789	0.437136	0.237786	0.182652	0.539721	0.263661	1.04907	0.724477	0.518803	0.915767	0.900016	0.783901	0.25225	0.879274	0.295291
gene-APOBEC3Z1	0	0	0	0	0	0	0	0	0	0	0	0	0	0	0	0
gene-APOBEC3Z3	2.53291	2.40121	1.70485	2.57181	2.34757	2.70537	2.31754	2.25372	1.64718	1.8318	2.15919	3.19536	2.27362	2.25998	1.48533	2.33254
gene-APOBEC4	1.34077	1.58394	0.73275	0.52729	1.11076	1.06312	0.557224	0.645561	0.689807	0.802829	0.808302	1.5682	1.08123	1.31559	0.915405	1.49756
gene-APOBR	4.371	4.37158	2.61501	5.6322	3.16842	4.27281	3.7357	2.72962	3.5336	3.08161	4.03869	3.77119	3.48227	2.07174	4.77598	2.88957
gene-APOC1	3.58538	2.01025	2.32375	2.47381	2.31117	3.02653	2.61878	2.62176	2.38781	1.8007	2.01354	3.66449	2.9076	2.55531	2.19701	2.66383
gene-APOC2	-0.137735	0.307708	-0.30233	-0.476466	0.109377	-0.499102	-0.462746	-0.0717686	0.400507	-0.215352	-0.465736	-0.486618	-0.352544	-0.468825	-0.440761	-0.445688
gene-APOC3	-2.07164	-2.12456	-2.08405	-2.13012	-2.14805	-2.14399	-2.12278	-2.1461	-2.13966	-2.05767	-2.12433	-2.13601	-2.09412	-2.12596	-2.11194	-2.1143
gene-APOC4	-2.30326	-2.29855	-2.28532	-2.30037	-2.28423	-2.3049	-2.29797	-2.30559	-2.30348	-2.29869	-2.29848	-2.30229	-2.28861	-2.29901	-2.29443	-2.2952
gene-APOD	2.78745	3.42788	3.35552	3.06059	3.01382	3.96851	2.77447	3.65114	2.6812	3.55497	3.80475	3.40438	4.00375	4.26051	3.88342	2.38142
gene-APOE	10.1089	6.57544	6.4224	6.21036	5.7889	7.40693	6.69683	6.19094	6.6797	6.69137	6.96691	5.75485	6.2471	7.48863	6.11857	6.84482
gene-APOF	0.0571414	-0.258993	-0.100285	0.287557	0.102129	-0.125744	-0.00121731	0.000904839	-0.102975	-0.259889	0.625735	0.0818895	-0.153238	-0.261873	0.0736605	-0.2367
gene-APOH	-1.47837	-1.59224	-1.50112	-1.60477	-1.62895	-1.62755	-1.4368	-1.62829	-1.48098	-1.44178	-1.59173	-1.61801	-1.52378	-1.44396	-1.56387	-1.56917
gene-APOL5	7.23836	5.44465	5.03407	5.58124	6.41777	6.59041	6.52892	6.29038	7.34172	5.72669	6.89388	6.47219	6.54465	6.64551	6.51724	5.91901
gene-APOL6	5.79672	4.89006	4.59746	4.7902	4.65131	4.82252	5.08374	4.86591	5.0365	4.34853	4.66215	4.5687	3.95475	4.16911	4.53331	3.76935
gene-APOLD1	6.36067	7.29838	5.87577	5.44018	5.21408	4.91774	5.37374	4.81521	4.79087	5.19785	4.7481	6.00882	6.20125	5.28199	7.13863	5.34151
gene-APOM	4.41593	3.95386	4.31924	3.98515	4.80784	4.30566	4.7156	4.70602	4.44974	3.81178	4.60403	4.2515	4.08064	4.41022	3.9692	4.07202
gene-APOO	1.59941	1.94174	1.44871	2.35494	1.78436	1.7549	2.41855	1.97585	1.71233	1.78989	2.47417	1.76542	1.38177	1.91938	2.15142	1.94872
gene-APOOL	2.67962	2.99551	3.15076	3.01348	2.42357	2.57476	2.65773	2.30609	1.48269	2.81524	2.22953	2.74254	3.39861	2.88243	2.99679	1.97866
gene-APP	10.2923	10.2943	9.47276	9.26047	10.1531	9.50099	9.13162	9.02348	9.02076	10.4742	9.01458	8.58221	9.74934	9.77916	9.15834	10.0906
gene-APPBP2	6.96741	6.85274	7.55706	7.66941	7.43679	7.21397	7.18797	7.21881	7.1963	7.85331	7.58199	7.74382	8.0128	7.77948	7.87484	7.85347
gene-APPL1	6.92273	7.36719	6.78727	7.55285	7.32029	7.32594	7.65276	7.28849	7.55368	7.87687	8.07478	8.22676	8.29053	7.66795	7.77853	8.27019
gene-APPL2	7.1643	6.36477	5.80291	6.31059	6.53152	6.34004	6.30285	6.30321	6.33683	5.97882	5.18609	6.47305	6.27006	6.20668	6.4034	6.38186
gene-APRT	5.31041	5.87168	5.69233	5.56474	5.8507	5.89263	6.03808	6.31379	6.17487	6.11406	6.21262	4.66696	4.89113	6.0844	5.55796	6.0352
gene-APTX	4.81481	4.76728	4.76874	5.2817	4.9629	4.90512	5.29562	4.75167	4.81874	5.04656	5.20105	4.87146	5.22653	5.58306	5.44789	5.32181
gene-AQP1	4.33492	6.17767	4.45443	4.34082	4.02573	5.04724	5.02745	3.08807	4.77847	4.35819	3.26721	3.65954	3.94081	3.44367	5.14741	3.90418
gene-AQP10	1.41155	1.43372	1.97887	2.3289	1.96522	1.4669	1.45557	1.32317	1.73887	1.42844	1.22995	1.44977	1.15651	1.86288	2.24358	1.32768
gene-AQP11	2.69081	1.84089	1.50297	2.47446	1.90878	1.69458	1.69538	2.15687	1.75566	2.10641	1.8442	2.28073	1.79866	1.96362	1.83663	1.99426
gene-AQP12B	-0.0527773	-0.122637	-0.208626	-0.373174	-0.399975	-0.0915518	0.088779	0.11274	-0.388379	0.0679671	-0.36293	-0.0288327	-0.258644	-0.131309	-0.338848	0.172178
gene-AQP2	-0.543759	-0.115569	-0.707443	-0.651304	-0.609576	-0.885972	-0.861177	-0.730383	-0.881532	-0.864109	-0.618364	-0.877532	-0.748289	-0.865367	-0.547583	-0.830107
gene-AQP3	3.55197	1.62563	3.94914	2.11335	1.31966	3.83556	3.60258	1.34358	1.42482	1.61969	2.5025	3.9517	2.05266	1.60648	1.47294	2.42327
gene-AQP4	-0.4797	-0.792794	-0.639327	-0.799923	-0.819264	-0.815377	-0.790408	-0.416547	-0.633719	-0.556034	-0.195185	-0.201462	-0.680744	-0.794637	-0.754029	-0.763706
gene-AQP5	2.90671	3.88074	2.83719	2.02909	2.46676	2.48457	2.95303	3.4436	1.73082	1.72566	2.27713	2.07364	2.12003	2.60821	2.13069	1.85822
gene-AQP6	-0.689932	-0.570007	-0.856633	-0.218078	-1.03616	-1.03265	-0.757039	-0.876428	-1.02862	-1.01247	-1.00994	-1.02499	-0.894972	-1.01394	-0.962812	-0.971769
gene-AQP7	0.786153	0.328758	0.663142	0.0435713	0.169836	0.194343	0.342363	0.334001	0.537034	0.538901	0.0615249	0.426657	0.175393	0.0563782	0.428786	1.314
gene-AQP8	2.04332	2.27053	2.92166	2.18177	4.20242	4.37643	6.24799	7.21312	3.12694	6.88386	6.76418	2.08918	2.76206	3.93515	6.43774	4.79801
gene-AQP9	3.09922	2.59197	1.43356	6.52302	0.684784	2.00181	2.0549	0.708314	0.786876	1.58269	0.975211	3.85308	1.32816	0.955236	2.64189	1.09673
gene-AQR	6.93691	6.54841	6.42198	7.13274	6.73262	6.5491	6.51873	6.5419	6.73731	6.80834	6.55522	6.96268	6.99181	6.63519	6.92032	6.77426
gene-AR	3.5992	3.0722	2.1077	2.02079	1.00572	2.17699	2.28667	0.809723	1.2873	1.84975	0.97203	1.90571	1.21295	0.959231	1.67995	1.05194
gene-ARAF	5.7152	5.91434	5.499	5.66492	5.75178	5.88308	6.21771	6.65159	6.28645	5.68645	5.95344	5.7229	5.2289	5.53354	5.53611	5.53243
gene-ARAP1	8.00103	7.74811	7.8641	7.82194	8.52883	8.58829	8.64551	8.21634	8.63293	7.91938	8.08705	7.67921	7.76959	8.61142	7.65843	7.88944
gene-ARAP2	6.40783	4.40344	3.58028	4.06689	3.55562	5.0432	5.28257	2.79372	4.57444	3.85281	4.32031	5.39772	4.74976	2.94298	3.63819	3.88789
gene-ARAP3	6.95508	6.72284	5.77216	6.01401	5.95399	6.09344	6.1524	6.06962	5.76869	5.94617	5.74878	5.65357	5.60654	5.68125	6.43913	5.43415
gene-ARC	1.46374	1.37201	1.22134	0.583987	0.823846	1.45911	1.24965	0.965829	0.900299	1.05139	1.37543	0.766143	0.738748	1.04079	1.2018	0.940556
gene-ARCN1	8.58045	9.10347	9.11497	8.61961	8.23156	8.25619	8.26122	8.20985	8.03422	8.48681	8.05858	8.1662	7.94711	8.12851	8.06587	8.20763
gene-AREG	-1.87041	-1.95522	-1.89029	-1.96414	-1.99275	-1.98636	-1.95236	-1.98975	-1.97942	-1.95591	-1.95485	-1.86568	-1.90644	-1.95746	-1.82711	-1.93878
gene-AREL1	6.37565	6.60115	6.25553	6.64768	6.29663	6.38636	6.59362	6.18344	6.44715	6.32754	6.0595	6.52148	6.04877	6.3479	6.22476	6.45531
gene-ARF1	7.78188	8.00976	7.13238	7.3752	8.05544	7.83909	7.43911	7.91452	7.97735	7.5618	7.30337	6.89628	7.24445	7.64132	7.06829	7.43426
gene-ARF3	7.18293	7.15203	7.36892	6.58241	6.46884	7.28052	7.41104	6.32709	6.13769	6.9103	7.13128	7.07957	7.07255	6.54077	6.2602	6.19252
gene-ARF4	7.48894	8.04856	7.35352	7.76188	7.53607	7.69399	7.3324	7.58996	7.82022	7.9921	7.90967	8.27743	7.85625	7.72588	8.00759	8.10276
gene-ARF5	4.90787	4.21278	4.7797	4.52762	5.06143	5.31179	4.8716	4.87249	5.02264	5.35716	5.09618	3.75683	4.52459	4.64036	4.98927	5.33398
gene-ARF6	7.28653	7.47835	6.89664	6.99775	7.03356	7.03297	6.99128	7.14949	6.78991	7.5186	7.32551	7.60493	7.03182	6.68088	6.87085	7.5552
gene-ARFGAP1	5.59406	5.89277	6.38794	5.80856	6.23926	5.94832	6.30937	6.31845	6.3136	5.82767	6.07302	4.876	5.2623	5.90075	5.69015	5.83394
gene-ARFGAP2	6.50787	6.60941	6.50031	6.47956	6.75592	6.43272	6.88178	6.73129	6.68287	6.56463	6.47317	6.22151	6.2746	6.57666	6.24603	6.02473
gene-ARFGAP3	7.76334	7.35103	7.26523	6.88896	7.33447	6.80917	6.93393	7.12247	6.70402	7.36163	7.50765	6.45394	7.33294	6.51983	7.21906	7.02045
gene-ARFGEF1	7.29526	6.87696	7.47776	7.31995	6.82054	7.32984	7.07577	6.97183	7.56407	7.25172	7.00279	7.7004	7.48518	7.51	7.51825	7.3277
gene-ARFGEF2	7.24112	7.25984	6.71957	7.25571	6.88999	7.08493	7.00688	7.11843	7.39874	7.56447	6.82376	6.88166	6.88597	7.32789	6.7973	6.87238
gene-ARFGEF3	7.04294	6.56077	6.70258	7.49007	5.29114	5.9613	5.36762	4.55852	5.06588	5.09116	5.00376	5.70191	5.77554	4.99556	5.6525	6.18983
gene-ARFIP1	6.04763	6.23086	6.20764	6.00911	6.20552	6.02495	5.93681	6.0995	5.95125	6.35778	6.4135	6.38987	6.18478	6.0293	6.48371	6.80501
gene-ARFIP2	4.50762	4.54205	4.86925	4.83437	4.47481	4.58705	4.84082	4.86187	4.9992	4.53027	4.82841	3.93551	4.18931	4.58035	4.30276	4.0148
gene-ARFRP1	5.84738	5.39225	5.73377	5.13619	5.33968	5.51978	5.05653	5.33305	5.6729	5.40268	5.57169	4.86937	5.2112	5.48285	4.90233	5.45412
gene-ARG1	3.14646	2.84658	3.57759	2.62534	3.33243	2.91664	2.31828	2.67485	2.45098	3.20532	3.29642	3.63647	3.7493	3.51607	2.67623	3.36892
gene-ARG2	5.76347	4.43442	5.40435	5.19817	5.02982	5.2362	5.03994	5.00598	4.92583	5.25374	5.02717	5.69746	5.24997	4.88643	4.58593	5.34508
gene-ARGLU1	6.5999	6.71891	7.02874	7.70501	7.34431	7.23666	7.40469	6.41132	6.58661	7.11537	6.74662	6.83947	7.38537	6.92902	7.28416	6.99818
gene-ARHGAP1	7.72226	7.98085	7.67147	7.95372	7.50408	7.99461	7.69022	8.13996	7.92693	7.81923	8.12664	7.60393	7.76835	8.04544	7.88955	7.58319
gene-ARHGAP10	7.13119	7.20684	6.75792	6.87053	8.02642	7.59147	7.61257	7.62967	7.69326	7.61369	7.51265	7.23125	7.9849	8.29178	7.71371	7.70145
gene-ARHGAP12	7.26875	6.7655	6.53076	7.09721	7.62926	7.10607	7.42359	7.22378	7.85065	7.12586	7.5883	8.02945	8.20565	8.0767	7.51853	7.96532
gene-ARHGAP15	2.81222	2.37903	2.21948	2.38908	1.47211	3.10227	2.98969	1.64479	2.67769	1.91827	1.72227	3.03985	2.37852	2.22288	2.7518	2.92328
gene-ARHGAP17	7.25356	6.94038	7.30927	7.08284	7.30215	7.58831	7.58451	7.56136	7.62052	7.71032	7.69675	8.02144	8.06375	7.93833	7.46819	7.7846
gene-ARHGAP18	5.96401	5.53034	5.26393	5.66791	5.50271	5.69975	5.44268	5.13938	5.68082	5.8213	5.34756	5.70008	5.79984	5.13579	6.20171	5.55466
gene-ARHGAP19	4.80971	4.87374	5.64061	5.06281	4.51266	4.25089	4.85836	4.87676	4.62337	4.24466	4.848	5.15233	4.50962	4.58846	4.64001	5.16692
gene-ARHGAP20	3.07298	3.77422	3.03766	2.59493	2.63531	3.10208	2.16133	2.08827	3.10899	2.29974	2.13804	2.96403	3.82277	2.56151	3.29113	2.29151
gene-ARHGAP21	8.32817	9.08647	8.50581	9.81137	10.1727	9.5566	10.2012	9.66513	9.23619	9.8911	9.85618	9.35489	10.184	10.6248	10.2614	10.1125
gene-ARHGAP22	5.45126	4.78249	4.09455	4.22279	3.63361	3.97635	4.17749	3.79085	3.72893	4.16271	3.16693	3.63184	3.36739	2.75117	3.0146	2.78958
gene-ARHGAP23	6.01424	7.08523	7.80406	6.90852	6.27926	6.97264	6.23062	6.46907	6.55602	6.31924	6.15386	6.35775	5.81617	5.84734	6.44284	6.18607
gene-ARHGAP24	5.4069	5.77842	4.42133	3.19352	3.47915	4.22321	4.70715	4.52621	6.07714	3.30841	3.3234	5.9494	3.09993	2.55634	3.60941	3.95002
gene-ARHGAP25	4.5014	4.03255	4.40447	3.83772	4.20248	4.46515	4.47191	3.34652	3.90512	3.58447	3.98543	4.27226	4.03921	3.39856	3.81293	2.67824
gene-ARHGAP26	6.81293	6.49086	5.90283	6.35859	5.89732	6.19265	6.17886	5.00871	5.4307	5.99056	5.89249	6.74594	6.43442	5.54235	6.43535	5.3357
gene-ARHGAP27	3.95226	3.40345	3.24389	3.39667	2.87159	3.54459	3.37485	3.17385	3.22579	2.50162	3.09477	3.85249	3.24024	2.48565	2.72575	2.6842
gene-ARHGAP28	5.69914	7.2901	8.26904	7.02952	5.72911	5.98158	5.60717	5.32696	5.78765	5.46724	5.53779	5.81418	6.48328	6.78744	7.03046	5.34295
gene-ARHGAP29	6.75464	7.44819	7.36988	7.38014	8.12933	8.13254	8.06792	8.9348	8.55235	8.33436	7.87321	8.62137	8.17894	8.74119	8.09967	8.38981
gene-ARHGAP30	5.83105	4.96637	4.52941	4.71896	4.65914	5.22382	5.1296	4.497	4.72246	4.49032	5.21016	5.09911	4.40423	4.46457	4.07619	4.6834
gene-ARHGAP31	7.63519	7.83205	7.82734	8.03028	6.10165	7.58415	7.63353	6.25167	7.64591	6.89691	7.28506	7.94846	8.32229	6.94272	7.69249	7.229
gene-ARHGAP32	7.9134	8.11078	7.2944	8.12913	7.6892	7.90963	8.38347	7.52623	7.85994	7.32849	7.97486	7.43272	7.77502	7.99509	8.31417	7.47933
gene-ARHGAP33	4.05334	4.46549	4.59349	5.48206	5.08663	4.76411	5.23315	5.44715	5.31968	4.78162	5.35232	4.72499	4.46659	5.23685	4.75084	5.40225
gene-ARHGAP35	8.45415	8.60182	8.62667	7.89634	8.75132	8.65923	8.63276	9.01768	8.8156	8.76622	8.54964	8.48062	8.61893	8.90363	8.64117	8.49998
gene-ARHGAP36	-0.385071	1.14374	-0.389536	-0.601536	-0.441972	-0.634044	-0.582634	0.0149977	-0.62441	-0.588431	-0.586705	-0.615901	-0.446034	-0.29425	0.0969119	-0.559204
gene-ARHGAP39	3.4253	4.0227	3.60326	2.81509	3.66786	3.35409	3.76886	3.58507	4.14116	3.30425	3.60913	3.20545	3.39314	3.28255	3.03547	3.24744
gene-ARHGAP4	4.36316	4.53449	4.17121	4.81418	5.4034	5.00372	4.93718	5.11296	5.25039	4.18946	4.95173	4.01405	4.09529	4.45474	3.91945	5.15099
gene-ARHGAP40	-1.23156	-0.996374	-1.0806	-1.02437	-1.23724	-1.23483	-1.20226	-0.971796	-1.23203	-1.20922	-0.995656	-1.2295	-1.11224	-0.674631	-1.16824	-1.17563
gene-ARHGAP42	8.45352	7.33711	8.37336	7.90416	7.93838	7.34614	6.99793	7.55426	7.70784	7.7146	7.34397	8.10703	8.2109	8.09385	8.19045	7.99637
gene-ARHGAP44	4.74663	3.95538	3.61905	4.08583	4.06229	4.19829	4.4583	4.88235	4.01211	4.43902	4.23624	4.06628	4.50558	4.94237	4.05463	4.69142
gene-ARHGAP45	5.85478	5.51447	5.72701	5.25637	7.10375	6.66848	6.30719	6.46735	7.15836	5.3986	6.19286	5.34964	5.45085	6.02836	5.77026	6.65975
gene-ARHGAP5	7.9327	8.23015	8.76236	8.14908	8.21507	7.89449	7.49457	7.8419	7.39916	8.20608	7.68865	8.35078	8.27142	7.77933	8.32174	8.43665
gene-ARHGAP6	6.15291	5.26889	5.43813	5.78677	7.15667	6.2807	6.5877	7.10621	7.35984	7.10281	6.42238	6.53088	6.60556	7.04478	6.84016	6.81523
gene-ARHGAP8	-0.835229	-0.185232	-0.652028	-0.823554	-0.845705	-0.520946	-0.812805	-0.536636	-0.645883	-0.563555	-0.815149	-0.62674	-0.404378	-0.817571	-0.77271	-0.495184
gene-ARHGAP9	3.21291	3.6227	2.02143	2.90143	2.12086	3.39152	2.8941	2.15288	2.7637	2.39839	2.26178	3.37275	2.27717	2.51023	3.13433	2.23962
gene-ARHGDIA	7.94224	7.77096	7.19288	6.85768	7.72226	7.41008	7.65272	7.78485	8.03018	7.39425	7.16024	6.0958	6.37488	7.07203	6.80095	6.60676
gene-ARHGDIB	5.42547	6.13332	4.72706	5.95722	4.4038	5.33968	5.45691	4.85119	4.42458	4.12783	4.6144	5.90791	5.07222	3.81236	5.36814	4.08433
gene-ARHGDIG	1.9472	3.68647	5.06659	1.83972	4.18461	3.70597	3.53417	3.29076	4.20554	2.5303	3.6303	2.59188	4.20509	2.66371	2.06239	4.28963
gene-ARHGEF1	6.48174	6.48183	6.3881	7.17826	6.8176	6.8258	6.71912	6.78351	7.04239	6.29328	6.28562	5.85931	6.09697	6.49573	6.40373	6.0276
gene-ARHGEF10	6.71249	7.09282	7.34461	6.24627	7.12091	6.87617	7.02832	7.00957	7.57134	6.83361	6.18836	6.35057	6.34702	5.89548	6.31643	6.73367
gene-ARHGEF10L	6.68853	6.12885	6.55408	5.59197	6.13365	5.55447	5.49442	5.97566	5.54973	5.43036	5.60709	5.22783	5.94687	5.40248	4.8441	4.72404
gene-ARHGEF11	7.81661	8.43651	8.62652	8.56722	8.36225	8.03141	7.92379	7.41199	8.09784	7.90458	7.73269	7.21551	7.56592	7.93461	8.08567	7.7933
gene-ARHGEF12	10.0171	10.1372	9.83285	9.24155	9.41204	9.59308	9.47272	9.60149	9.49254	9.56694	9.66427	9.46301	9.61752	9.82913	9.72519	9.56862
gene-ARHGEF15	3.5558	4.01588	3.56644	3.40141	3.5547	3.93165	4.20237	3.74807	3.98165	3.7268	4.59065	3.85549	3.70257	3.4968	3.65155	3.38961
gene-ARHGEF16	3.25174	1.79693	2.20162	1.85815	1.58277	2.57406	1.42487	2.31959	1.42796	2.1974	1.62142	1.62799	2.05064	1.59987	1.54397	1.5176
gene-ARHGEF17	6.41777	7.58932	7.53682	6.56095	5.97086	6.60103	6.16904	5.80755	6.01903	6.38425	5.63527	6.0272	5.93144	5.80063	6.01617	5.68039
gene-ARHGEF18	5.8467	6.46355	5.9795	6.02477	6.16369	6.1732	6.31289	6.13094	6.31422	5.82718	5.88231	5.23295	5.58931	6.0404	5.6788	5.51856
gene-ARHGEF19	4.23121	4.69005	5.32011	4.54073	5.84834	5.61039	5.70128	5.43933	5.70102	4.45465	4.81211	4.94804	5.35017	5.70462	4.35616	4.73732
gene-ARHGEF2	7.7588	7.70491	7.52587	7.38572	6.80291	7.2973	7.11861	6.99151	6.90739	6.73096	7.13065	6.5856	6.72086	6.5949	6.69903	6.06466
gene-ARHGEF25	3.2613	4.08588	3.47778	3.59	3.59514	4.08553	4.21868	3.60797	3.9462	3.27902	3.7329	2.38155	3.88776	3.85909	3.47341	3.1889
gene-ARHGEF26	5.81787	7.30772	7.58301	9.10724	8.16523	7.75804	8.09181	8.80571	7.69604	8.30488	8.79528	6.51307	8.39726	8.72055	8.79305	7.87452
gene-ARHGEF28	4.48472	5.31634	5.86296	5.72884	5.27421	4.53764	5.86204	4.77322	5.929	5.32795	4.98171	4.96391	5.24311	6.39854	4.57247	5.26574
gene-ARHGEF3	5.97328	6.2551	4.89153	5.07248	6.74581	6.74744	6.72703	6.45712	6.47232	6.76552	6.5901	5.69725	6.17562	6.38775	6.55454	7.18218
gene-ARHGEF33	2.88735	2.80439	2.73846	3.78381	4.03107	3.91284	3.97127	4.03127	4.1204	4.01796	4.29976	4.33457	3.97948	3.57987	3.92226	4.40207
gene-ARHGEF37	5.3024	3.91276	5.68193	5.04815	2.69587	4.84335	4.58943	3.30858	3.46658	4.014	2.95152	4.17692	2.93903	2.91833	3.48002	3.15983
gene-ARHGEF38	-0.498621	-0.674467	-0.506024	-0.68393	-0.71014	-0.37431	-0.671322	-0.707629	-0.50241	-0.416153	-0.674066	0.358288	-0.553458	-0.676904	-0.328556	-0.10132
gene-ARHGEF39	12.1045	12.4811	11.8727	11.7003	12.8283	13.0292	12.1406	12.9762	12.4032	12.6799	13.0046	11.8734	12.3754	12.7967	12.8254	13.0039
gene-ARHGEF4	4.92834	4.62777	4.32799	3.76702	4.14465	4.22958	4.217	3.97821	3.90505	3.37305	3.5632	4.14776	3.49341	3.92781	3.76288	4.10208
gene-ARHGEF40	6.99185	7.57448	7.25818	6.81696	6.47429	6.33199	5.96138	5.69682	5.62647	5.82223	5.70052	5.13899	5.96906	5.77476	6.06545	4.68744
gene-ARHGEF5	4.80904	4.33395	4.62424	4.23807	5.20556	4.74948	5.49036	4.90455	5.02406	5.14393	3.91498	5.38636	3.40423	4.5236	4.86602	4.96657
gene-ARHGEF6	7.22013	7.11951	7.16182	6.97783	6.27518	6.47163	6.32757	6.266	6.02018	6.05722	5.72561	6.86056	6.2347	4.34027	5.83545	5.32944
gene-ARHGEF7	7.04305	7.31028	6.59567	7.43939	7.37336	7.26781	7.32146	6.56133	6.94655	7.23874	7.11914	6.70942	6.89793	7.1952	6.97097	6.65624
gene-ARHGEF9	3.81585	3.6289	4.7906	3.42995	2.82894	3.04098	2.83279	3.59378	2.94416	3.35484	3.02489	2.68087	3.27404	2.76915	3.0555	2.70278
gene-ARID1A	7.81361	8.5107	8.45267	8.19198	8.30498	7.92901	8.37131	7.87542	7.95172	7.58011	8.09997	7.55955	7.86997	7.95346	7.84536	7.57139
gene-ARID1B	7.27576	7.37695	7.1073	7.23694	5.80755	6.37501	6.24003	5.93159	5.60541	5.24834	5.32733	6.1108	5.67364	4.81487	6.13234	4.58523
gene-ARID2	6.46441	6.71209	6.78395	6.60158	5.5782	6.2369	6.28652	5.21472	5.11919	5.74412	5.78304	6.28315	6.3916	5.47706	6.0478	5.05467
gene-ARID3A	4.15993	4.51522	3.95714	4.55723	4.04271	4.4058	4.66896	4.09382	4.73696	3.52858	4.32381	4.13332	4.02591	3.86988	4.08023	3.77191
gene-ARID3B	4.06528	4.4257	3.75995	3.91991	4.13776	3.93208	3.84362	3.74806	3.80248	3.72675	3.86331	3.57482	3.9658	3.82224	3.18111	2.60492
gene-ARID3C	-0.608054	-0.689819	-0.503577	-0.722801	-0.815042	-0.973269	-0.944333	-0.975522	-0.774634	-0.692458	-0.688423	-0.964048	-0.82524	-0.698306	-0.899319	-0.909101
gene-ARID4A	6.09535	5.74037	6.54681	5.7243	5.3113	5.48202	5.6386	4.71415	5.47173	5.18282	5.1102	5.84371	5.40171	5.39071	5.52464	5.87044
gene-ARID4B	6.8541	7.01898	6.63637	7.4417	6.94742	6.54231	6.69263	6.44892	6.5668	6.605	6.47577	7.12276	6.89659	7.15791	7.06711	6.59163
gene-ARID5A	5.76733	5.12835	5.31145	5.41004	4.94738	5.36543	5.11949	5.22111	5.42462	4.85853	5.01311	5.63028	5.17716	5.05956	6.40199	4.57832
gene-ARID5B	6.40398	6.19499	6.98857	6.47665	6.69891	6.25644	5.35552	7.06239	6.93442	6.16776	4.76685	6.2855	5.76807	5.41172	7.23965	4.90736
gene-ARIH1	8.17964	7.86003	8.38284	9.76192	8.12229	8.26221	8.25484	8.25658	8.06439	8.35674	8.53466	8.78226	8.65783	8.22172	8.36509	8.35557
gene-ARIH2	5.3954	5.54924	5.1212	5.52046	5.53511	5.78721	5.46956	5.56081	5.90965	5.70874	5.16395	5.62918	5.10261	5.58757	5.38844	4.76198
gene-ARL1	5.12617	4.94686	5.2814	4.79355	5.44483	4.84682	4.8918	4.63481	4.94682	5.71491	5.55527	5.15361	5.48753	5.46722	5.07369	5.73126
gene-ARL10	5.1339	5.11858	5.88648	5.81128	5.66471	5.42647	5.19881	5.48955	5.71648	5.67379	5.55501	5.31423	5.49419	5.80072	5.44291	5.47034
gene-ARL13A	0.282707	0.317491	0.459004	1.08081	0.406292	0.566195	0.764035	0.416313	0.952753	0.546783	0.91216	0.635095	1.08302	0.731521	0.645142	0.854319
gene-ARL13B	5.06926	5.4423	5.37618	5.14589	5.14306	5.07327	4.98517	5.21314	5.32679	5.3404	5.35962	5.28445	5.68124	5.05315	5.00784	5.49922
gene-ARL14	0	0	0	0	0	0	0	0	0	0	0	0	0	0	0	0
gene-ARL14EP	5.87821	5.37906	5.10292	5.71971	5.20532	5.15465	4.92619	5.44343	5.17373	5.6018	5.52035	5.84029	5.89491	4.54588	5.30187	5.75217
gene-ARL14EPL	-0.672896	-0.598404	-0.682256	-0.310418	-0.589524	-0.851903	-0.829136	-0.853769	-0.531435	-0.600851	-0.831045	-0.658783	-0.721852	-0.833011	-0.527286	-0.801167
gene-ARL15	4.46329	5.07366	5.06406	4.60283	3.7576	4.59081	4.18806	4.13259	4.01029	4.48151	3.63096	4.49322	3.57376	3.31893	4.80949	3.17418
gene-ARL16	3.19958	3.66139	3.16602	3.33481	3.209	3.63426	3.57665	3.83165	3.88111	3.65069	3.13571	2.98034	3.38856	3.79302	4.04191	2.83207
gene-ARL17A	6.54383	5.96265	6.38816	6.15514	5.31494	5.71751	5.55312	5.85509	6.05803	6.23819	6.19279	6.05579	5.93597	6.1432	5.53897	6.54239
gene-ARL2	5.14388	4.78563	4.62732	4.56081	5.52353	5.12865	5.5079	5.39469	5.52942	4.91086	5.05191	4.72536	4.69949	5.06191	4.83123	4.95068
gene-ARL2BP	7.94343	7.94444	8.04124	7.85277	7.86411	7.61689	8.05082	7.78808	7.93536	7.90488	7.9212	8.05858	8.08661	7.98297	7.73981	8.01542
gene-ARL3	4.12561	4.12669	3.64263	2.77054	3.97263	3.44647	3.90636	4.10489	3.97424	4.2057	4.30737	3.58168	4.43065	4.2223	4.04831	3.91555
gene-ARL4A	4.63652	4.57345	4.41659	2.57396	4.845	4.40307	4.08579	4.02047	3.7138	4.32616	3.79134	4.69882	3.38086	4.63528	4.42919	5.12762
gene-ARL4C	8.06412	6.70739	5.59565	6.92018	5.41502	6.2133	6.20641	5.83492	5.75276	4.6539	6.15893	5.96203	6.89072	6.72284	5.14349	5.08106
gene-ARL4D	4.41942	2.75961	3.12233	5.71266	3.92181	4.38984	5.10084	4.91494	4.61048	4.87314	5.12822	4.3096	4.57097	4.8737	3.93718	4.83866
gene-ARL5B	6.8656	6.81794	6.97718	7.5801	6.32925	6.64018	6.50935	5.89788	5.34198	6.62746	6.93793	7.13853	7.65216	6.64994	7.38663	6.70028
gene-ARL5C	1.20085	0.685073	0.605043	0.981813	0.886478	1.28462	1.07432	0.373975	1.19013	0.879588	0.886575	0.602962	0.554777	1.03355	0.785738	0.476375
gene-ARL6	5.07552	5.38135	5.40769	4.77547	5.3039	4.66647	5.50192	5.28203	4.8815	5.7766	5.23805	5.60839	6.24705	5.66276	4.98811	5.58335
gene-ARL6IP1	7.31618	7.61688	7.43473	8.09476	6.65706	6.87915	6.63929	6.89854	6.83913	7.36997	7.09723	7.58353	7.45223	7.24372	7.46458	7.64951
gene-ARL6IP4	4.61749	5.02471	4.5921	4.91617	4.52744	4.55108	4.80635	4.64271	4.8036	4.77758	4.58066	4.01836	4.34477	4.75055	4.46866	4.89735
gene-ARL6IP5	7.6763	8.0487	6.72017	7.54315	7.33662	7.55075	7.10532	7.85264	7.06633	8.49697	7.60752	7.11356	8.11	7.2442	7.81481	7.25944
gene-ARL8A	6.08527	5.44189	6.97535	5.81711	5.35037	5.71244	5.23134	5.68931	5.51687	4.94221	5.18739	5.0907	5.64777	5.01812	5.51188	5.20049
gene-ARL8B	7.09946	6.81448	6.35048	7.74869	7.16777	7.39687	6.79504	6.8764	6.78279	7.67946	7.37467	7.55686	7.74657	7.01454	7.44024	7.44722
gene-ARL9	1.02529	1.12937	2.72891	0.107834	0.0147767	0.489973	0.756258	0.267276	1.01308	0.136068	0.95129	0.35935	0.305993	0.130709	0.208851	0.195719
gene-ARMC1	5.67728	5.33996	5.20488	5.61839	5.0493	4.9665	4.97368	5.37828	5.25466	5.46703	5.41864	5.71653	5.78878	5.70921	5.89915	5.44405
gene-ARMC10	5.90646	6.75345	6.48786	6.20726	5.81089	6.11588	5.90662	5.65017	5.74164	5.57916	6.17378	6.00621	6.04586	5.7192	5.95891	5.84141
gene-ARMC12	5.91106	4.77752	3.66372	3.4126	5.83845	4.25099	4.8274	5.04367	4.99288	3.96196	5.17583	5.34342	5.17197	5.61636	5.24367	5.24126
gene-ARMC2	1.97382	1.89867	2.13152	0.836904	1.41048	1.24536	1.52546	1.33541	1.42385	1.64334	1.32861	1.79188	1.03353	1.10584	0.932214	1.64972
gene-ARMC3	-0.600962	-0.911969	-0.760714	-0.918371	-0.935681	-0.234791	-0.909823	-0.93405	-0.479121	-0.912484	-0.48116	-0.735752	-0.79954	-0.913625	-0.86824	-0.877311
gene-ARMC5	3.6984	4.20307	4.49034	4.01242	3.63895	4.19933	3.54037	4.1904	4.29228	3.56826	3.72663	3.24543	4.13084	3.8705	3.60227	3.82267
gene-ARMC6	4.13595	4.53046	3.69536	4.58901	3.72967	3.32274	2.94429	3.94725	4.58323	3.62541	4.30956	4.14788	4.19385	4.3459	4.29053	4.10212
gene-ARMC8	5.51479	5.44426	5.77103	5.72349	5.17952	5.32529	4.97167	4.96529	5.01043	5.47463	5.45097	5.25266	5.12667	5.31209	4.98371	5.62931
gene-ARMC9	5.07879	4.60125	4.66904	4.28137	4.76556	5.27344	4.51885	4.74611	5.1905	4.87535	4.60742	4.90703	4.94705	5.28566	4.85804	4.69741
gene-ARMCX1	6.83562	5.79947	6.17833	6.41618	6.37752	6.13695	6.58112	7.24849	7.10917	6.64588	7.44915	6.16354	7.64029	7.01415	7.03897	6.68714
gene-ARMCX2	2.8487	3.47665	2.7278	2.82767	3.51959	2.85354	1.92099	2.8587	2.89376	2.75594	2.4185	2.33529	2.56476	1.88298	3.13792	2.43785
gene-ARMCX3	7.66751	7.67026	7.45849	7.57657	7.15539	7.23441	7.04941	7.00375	6.88792	7.49124	7.62331	7.12665	7.01235	7.08359	7.57992	6.88207
gene-ARMCX4	5.97632	6.0204	6.06048	5.67046	6.27625	5.87825	6.22192	6.37978	6.65869	5.37062	6.36537	5.95146	6.0976	6.11143	6.28331	5.37701
gene-ARMCX5	1.65439	1.61193	1.98355	1.67367	1.69191	1.06679	2.04043	1.44369	1.74333	1.75368	0.983712	1.89908	1.8412	0.974699	1.79869	1.76283
gene-ARMH1	2.68016	2.78196	3.12015	2.29909	3.53099	2.57993	3.2705	4.02609	3.1758	2.87775	2.89168	2.89672	2.09071	3.51083	3.15927	2.37865
gene-ARMH2	-2.30397	-2.29868	-2.28381	-2.30072	-2.3073	-2.2811	-2.29803	-2.30659	-2.30422	-2.29884	-2.2986	-2.30288	-2.28751	-2.29919	-2.29405	-2.29491
gene-ARMH3	5.92443	5.75231	5.0984	5.53187	5.88361	6.02337	6.39686	6.10358	6.07432	5.93393	6.01705	6.01341	5.81747	6.3542	5.97843	5.59777
gene-ARMH4	3.34779	6.5823	3.88472	3.48719	3.95725	3.46668	3.81724	4.15419	4.05489	3.89209	3.97	3.77301	3.81872	4.3998	4.23887	3.7924
gene-ARMT1	5.24178	4.47766	4.57585	5.04484	4.22557	4.11817	4.23145	4.30444	4.3615	4.11817	4.44011	5.01643	4.43495	4.99874	5.35547	4.75781
gene-ARNT	7.44949	7.69914	8.05409	7.88239	7.53258	7.84871	7.7647	7.76454	7.98191	7.762	7.89503	7.82369	8.10155	8.09115	8.20195	8.13189
gene-ARNT2	6.92585	6.26341	6.28708	6.04186	6.67535	6.35126	6.42372	6.80243	6.86211	6.41837	6.66674	5.38167	5.95501	7.3052	6.74299	6.26283
gene-ARNTL	2.96747	4.36196	3.06434	3.32335	4.20954	4.34423	3.90667	4.1969	4.0826	3.35412	2.79704	4.50352	3.54785	3.93411	3.8334	4.06443
gene-ARNTL2	7.05887	4.34891	2.6224	3.42825	2.56619	4.05945	3.1357	4.47587	2.37506	3.56115	4.03033	4.3231	4.56478	2.26212	3.39343	3.56564
gene-ARPC1A	7.43364	6.96237	6.66486	7.07938	7.09597	7.07704	7.37324	7.46351	7.33386	7.00823	7.39244	6.93803	6.92661	7.21492	7.13608	7.08507
gene-ARPC1B	8.99597	7.98386	6.82593	7.83546	7.98732	7.92996	7.5519	8.32237	8.01404	7.70068	7.60397	7.3268	7.40562	7.55365	7.56266	7.27017
gene-ARPC2	8.12772	7.92023	7.45068	7.66434	7.50465	7.59885	7.26687	7.49601	7.44878	7.66822	7.46322	7.67883	7.4682	7.42489	7.32989	6.95701
gene-ARPC3	5.78316	5.47088	5.38261	5.24167	4.99533	5.28714	5.52304	5.10073	4.9735	5.9986	5.3844	5.35584	6.26214	5.31294	5.82152	5.67816
gene-ARPC4	6.66185	6.66116	6.3255	6.61802	6.53534	6.91933	6.74635	6.7157	6.84969	6.99342	6.8229	6.60711	6.84581	6.96313	6.44684	6.7161
gene-ARPC5	8.62061	7.88809	7.78674	8.04081	7.7085	8.01031	7.88437	7.38778	7.91019	8.44347	8.56914	8.73075	8.59969	8.17082	8.35598	8.68701
gene-ARPC5L	5.1789	4.69095	4.28989	4.31231	4.67111	4.73028	4.74054	4.68937	4.28141	4.98164	4.50816	4.64275	4.60519	4.42258	4.07188	4.09659
gene-ARPIN	5.64746	5.75066	5.49103	5.46006	5.43543	5.7355	5.21216	5.83397	5.4266	5.30902	5.10939	5.13125	4.91985	5.30563	5.00252	5.2262
gene-ARPP19	7.05629	6.79904	6.77259	8.31865	6.90033	6.98499	6.94163	6.98266	6.72272	7.4737	7.34461	7.73358	7.64593	6.95418	7.68885	7.79073
gene-ARPP21	1.92798	6.31503	0.567288	0.179965	0.324093	0.0587098	0.244386	0.0405282	0.0962585	0.225032	1.42984	0.476605	0.483516	0.919243	0.337185	0.31735
gene-ARR3	1.68511	1.7588	2.14529	1.51987	2.10872	1.81346	1.78482	1.86429	2.20789	1.13707	1.38773	1.94717	1.99956	1.73852	2.50841	1.91254
gene-ARRB1	8.2032	7.35608	7.01867	7.18621	7.1216	7.92306	8.17776	7.22492	7.98843	7.56015	7.94983	8.12339	7.60886	6.63211	7.61044	6.89239
gene-ARRB2	4.9645	4.87567	4.61774	5.14282	4.68672	4.66134	5.01589	5.21973	5.30942	4.31864	4.47725	4.52704	4.74848	4.18931	4.13079	4.43019
gene-ARRDC1	5.16482	4.87408	4.4326	4.811	4.50052	5.29117	5.18559	5.14979	5.23905	5.26627	4.77853	4.64841	4.64427	4.95718	4.78041	4.43485
gene-ARRDC2	5.37528	3.8158	4.82097	4.47098	5.58967	4.82745	4.59162	5.23502	5.51126	4.25201	4.5493	4.19797	4.23566	4.46323	4.53817	4.28517
gene-ARRDC3	7.93534	7.04772	6.39179	6.95123	7.35099	7.11604	7.22747	7.82127	7.85295	7.45282	7.67535	8.06413	8.09531	8.10712	8.6761	7.99274
gene-ARRDC4	4.96052	4.8372	4.9082	4.61713	3.17527	4.8298	5.00329	4.05337	4.04426	4.76332	3.70729	5.59166	4.86357	3.49446	4.6603	3.08992
gene-ARRDC5	0.514267	0.262406	-0.206856	0.196176	-0.114338	-0.409671	-0.369455	-0.413067	-0.402363	-0.374139	-0.372748	-0.016171	-0.259557	-0.125398	0.220287	-0.350698
gene-ARSA	7.35964	6.6288	6.50625	6.25588	6.77681	7.28157	7.35877	7.24341	7.17731	6.59434	6.40333	5.8083	6.0977	6.63714	6.111	5.96966
gene-ARSB	5.61165	5.49097	5.04491	4.10602	4.36252	5.40221	5.04049	4.72638	4.71563	4.7564	4.58575	4.27446	5.12374	4.41164	4.92819	3.81316
gene-ARSD	4.66171	4.36529	4.85992	3.68381	4.92389	4.56169	4.11488	5.04681	4.94752	4.39608	4.07503	3.67073	4.19948	4.0881	3.87469	3.36808
gene-ARSF	0.621449	-0.111795	0.988386	-0.135225	0.199738	1.40125	1.89828	-0.197949	-0.173632	-0.113642	-0.11082	-0.159227	0.0395091	0.198151	-0.0572882	-0.0675237
gene-ARSG	2.72475	2.63723	3.04594	2.61724	2.34099	3.29479	2.44922	2.30441	2.93203	2.40823	2.64188	1.65101	2.13815	2.11754	1.91784	2.46765
gene-ARSH	-0.490302	-0.660879	-0.497483	-0.669815	-0.694397	-0.0327694	-0.186801	-0.263754	-0.683722	-0.661596	-0.6605	-0.162508	-0.233839	-0.41605	-0.625958	-0.636796
gene-ARSI	2.2673	2.12731	1.00927	1.49837	1.24426	0.696388	1.27868	1.37404	1.08723	1.70991	1.04929	0.947836	0.953863	1.69339	1.61805	1.14355
gene-ARSJ	5.05455	5.40398	5.93312	5.08737	4.00063	4.5743	3.68195	3.85875	3.83252	3.45721	3.02893	3.68118	3.97648	2.85383	4.11316	2.69365
gene-ARSK	3.22683	3.01102	2.66144	2.78146	3.75913	3.65505	3.60474	3.63937	4.42778	4.31	3.70391	3.89935	3.4991	4.12626	4.14699	4.44597
gene-ARSL	2.17913	2.66848	3.08784	2.45129	2.91136	3.34367	3.54069	2.81917	2.16689	2.55243	2.44656	1.64496	2.45019	2.98428	1.63822	1.61693
gene-ART1	-0.0378448	0.10188	0.530081	-0.40737	-0.265976	-0.0820446	-0.389863	-0.255239	-0.428185	-0.395261	-0.393656	-0.195016	-0.270164	0.266733	-0.0249846	-0.0429479
gene-ART3	0.858019	1.32805	0.728607	0.527471	0.63243	1.05709	0.817573	1.22195	1.32088	1.32153	0.804826	1.63598	1.37849	0.992674	0.602512	0.88976
gene-ART4	0.653107	2.0737	0.705216	1.87592	0.393971	1.84173	0.506072	0.761286	0.82814	1.70965	1.00285	0.677181	0.652112	0.490615	0.894385	0.871815
gene-ART5	2.78996	2.95559	3.38006	2.44439	3.36157	1.97178	2.70081	2.96228	2.9577	2.09358	2.55276	1.93983	2.57018	3.55056	2.64892	2.74765
gene-ARTN	1.52272	1.09616	1.49857	1.04698	1.17646	1.22382	1.32405	1.74478	2.37898	1.29765	1.47944	1.67265	1.69561	1.45669	0.908338	1.19203
gene-ARV1	3.77966	3.77947	4.48746	4.28136	4.1335	3.42413	3.68722	3.6413	4.05676	4.04814	3.90583	3.50205	4.41199	3.18204	3.07008	4.60889
gene-ARVCF	5.26835	4.61103	4.98749	4.17541	5.26639	5.18282	5.59204	5.28622	5.68051	4.83422	5.60162	4.56903	4.63152	5.0864	5.4939	5.33543
gene-ARX	-2.00579	-1.96756	-1.68133	-1.98234	-2.02991	-1.84043	-1.96283	-2.02475	-2.00765	-1.96871	-1.96695	-1.99796	-1.88677	-1.97128	-1.75538	-1.94033
gene-AS3MT	2.61828	2.60131	2.49111	1.89419	3.05228	2.79343	3.27522	3.05465	3.52476	2.31915	2.16146	3.19789	2.62985	3.12963	2.97542	3.48021
gene-ASAH1	8.50892	6.9256	7.11993	7.23435	6.70902	7.39484	7.21115	7.64683	7.02597	7.6824	7.61809	7.6596	8.06276	6.78524	7.9012	7.16461
gene-ASAH2	-0.907612	-0.82705	-0.657551	-1.09614	-0.691071	-0.932487	-1.07566	-1.11379	-1.10717	-1.0844	-1.08178	-0.892203	-0.962687	-0.630505	-1.03296	-1.04224
gene-ASAP1	8.42835	8.28039	8.92431	8.36266	8.87761	8.80152	8.59853	8.14189	8.11753	8.58418	8.37722	7.63735	8.05154	8.12074	8.25159	7.6872
gene-ASAP2	7.27052	6.93782	6.08932	6.30122	4.59117	6.03787	5.63463	5.26084	5.64772	5.24834	5.5448	5.99509	6.02472	4.58845	5.49874	4.36056
gene-ASAP3	6.49509	6.38493	4.64263	5.92469	6.84625	6.60139	7.03941	6.68223	7.38102	6.00834	6.24582	7.0215	6.80643	6.40282	6.41406	5.92662
gene-ASB1	6.7155	6.50266	7.44117	6.32708	7.16574	7.23974	7.45656	7.37493	7.21298	7.30934	6.70465	6.64372	6.27869	7.2479	6.71413	6.84816
gene-ASB10	-0.0912784	-0.304437	-0.394292	0.463577	-0.434466	-0.414789	-0.293065	-0.59152	-0.392501	-0.558689	-0.557509	-0.0602128	-0.442672	-0.560398	-0.528277	-0.538753
gene-ASB11	1.53678	0.225797	0.399274	0.635626	1.11764	0.5037	0.231764	0.726142	0.542816	0.224357	0.696174	0.402229	0.739748	0.678835	0.585814	0.261245
gene-ASB12	0	0	0	0	0	0	0	0	0	0	0	0	0	0	0	0
gene-ASB13	4.37769	3.63019	5.22031	3.32293	4.8588	4.42784	5.25067	5.14453	5.01213	3.52992	4.81853	4.14906	4.46367	4.57297	4.01613	4.11926
gene-ASB14	1.52547	1.47841	1.06281	1.40107	1.17448	1.08677	1.11006	0.733048	1.51458	1.87177	1.63303	1.45487	1.94588	0.828034	1.98658	1.94352
gene-ASB15	2.14042	3.14436	2.1729	1.93263	3.10767	3.69074	3.10221	2.85725	2.65293	2.76103	2.6571	2.43653	3.28048	3.44914	3.80775	3.74643
gene-ASB16	-0.600112	-0.341353	-0.426447	-0.588244	-0.125548	-0.606164	0.0342473	-0.322384	-0.423838	-0.343938	-0.579638	-0.246474	-0.471769	-0.160964	-0.551962	-0.562551
gene-ASB17	0	0	0	0	0	0	0	0	0	0	0	0	0	0	0	0
gene-ASB18	1.00249	0.842826	0.372882	0.610251	1.38512	0.727492	0.205374	0.136644	0.153712	0.455908	0.20025	0.376794	0.308112	0.653352	1.01352	0.540138
gene-ASB2	0.0785334	1.1018	0.0864945	-0.111329	-0.157568	0.576963	0.418676	-0.153059	-0.137215	-0.0963294	0.877136	0.438772	0.428388	-0.0992101	0.278795	-0.0632139
gene-ASB3	7.48985	7.40363	7.77977	7.57986	7.33199	7.25258	7.18016	7.10995	6.89919	7.40237	7.44118	7.373	7.67347	6.87746	7.40462	7.57854
gene-ASB4	-1.87356	-1.74912	-1.89246	-1.96262	-1.98971	-1.98373	-1.95143	-1.98695	-1.97714	-1.9548	-1.95379	-1.97158	-1.90779	-1.95628	-1.93494	-1.93852
gene-ASB5	-0.884714	0.821358	-0.65548	-0.866408	-0.698177	-0.674374	-0.850174	-0.89831	-0.886099	-0.549058	-0.544324	-0.878769	-0.708355	-0.857302	-0.452542	-0.814266
gene-ASB6	6.24133	6.33616	6.40367	6.30208	6.52248	6.35788	6.4897	6.5935	6.76042	6.59804	6.36872	5.9462	6.41159	6.63723	6.68042	6.2735
gene-ASB7	5.3973	5.09402	4.5551	4.78659	5.1172	4.68528	5.4031	5.21574	5.57504	5.24248	5.10051	5.08558	5.37695	5.23917	5.39563	5.4752
gene-ASB8	5.09339	5.39568	4.96338	5.16737	5.01457	5.24813	5.3118	4.22026	5.1268	5.198	4.83135	5.01993	5.15572	5.28862	4.34051	5.21726
gene-ASB9	3.94411	3.32171	2.32667	3.44309	2.86009	3.16456	3.28735	3.77893	3.67981	3.23636	2.76976	2.65418	3.39102	3.13408	2.30243	3.09244
gene-ASCC1	4.05949	3.7821	4.21484	4.16217	4.64826	3.85314	4.09142	4.11254	4.6273	4.6186	4.2665	4.41309	4.84923	4.81257	4.48993	5.23586
gene-ASCC2	6.51894	5.66067	6.01333	5.93603	6.10312	6.42324	6.36331	6.50854	6.54439	6.38105	6.59564	5.92767	5.37963	6.32775	6.38479	6.27868
gene-ASCC3	7.88149	7.83473	7.66861	7.38403	8.081	7.61616	7.64214	7.61235	7.82715	8.05109	7.62848	8.21394	8.25928	7.81836	7.94941	7.79408
gene-ASCL1	-1.97667	-1.95752	-1.90365	-1.96492	-1.90193	-1.98336	-1.86562	-1.98617	-1.9776	-1.95809	-1.95721	-1.88322	-1.91704	-1.95938	-1.94074	-1.94387
gene-ASCL2	0.111561	-0.211326	0.319824	-0.223498	0.0386951	-0.0764865	0.0526725	0.381512	0.241588	0.0377338	0.245954	-0.235504	-0.103601	0.229993	-0.181285	0.112505
gene-ASCL3	3.40919	2.45002	3.0165	2.47558	3.32039	2.64383	2.48153	2.60087	2.30699	2.13196	3.06773	2.94614	3.33613	2.66628	2.51478	3.11795
gene-ASCL4	0	0	0	0	0	0	0	0	0	0	0	0	0	0	0	0
gene-ASCL5	0	0	0	0	0	0	0	0	0	0	0	0	0	0	0	0
gene-ASF1A	3.76963	3.07804	3.65228	3.8742	3.20576	3.90272	3.21705	3.51428	3.44986	3.26221	3.44193	4.22887	3.44143	3.61151	3.73476	3.59325
gene-ASF1B	2.59629	3.55872	2.84048	3.27464	2.00436	2.55855	2.86854	2.44838	1.75591	1.74995	2.1379	2.97549	2.13468	2.39073	2.34347	2.10996
gene-ASGR2	-1.68826	-1.65842	-1.5745	-1.66995	-1.6945	-1.1957	-1.51527	-1.69394	-1.68971	-1.65932	-1.65794	-1.68214	-1.59537	-1.66132	-1.63229	-1.63717
gene-ASH1L	8.69473	8.97906	8.9142	9.41142	8.76436	8.80693	8.80073	8.06505	8.82847	8.87188	8.58216	8.90796	8.69918	8.79393	8.85272	8.37163
gene-ASH2L	5.05508	5.40306	5.16812	5.26423	5.52992	5.35632	5.33395	5.22531	5.5109	5.39042	5.03357	5.42902	5.71512	4.92353	5.53977	5.44166
gene-ASIC1	1.66066	1.76587	1.65939	1.196	1.31727	1.76464	1.64418	1.80688	1.41783	1.24231	2.3007	1.98821	1.55222	1.23343	1.60632	1.93256
gene-ASIC2	1.76832	1.98573	1.67438	2.38685	2.94284	3.29955	3.09614	2.79456	2.63947	1.80318	2.1421	1.25725	1.96429	1.78987	2.36335	1.71846
gene-ASIC3	2.94185	4.02349	3.45375	3.70868	3.41299	3.44027	3.51853	3.49643	3.46699	2.77317	2.34865	2.93111	3.05756	2.97002	2.54218	2.8459
gene-ASIC4	0.382817	0.518534	0.230297	0.0537102	0.307866	0.340289	0.858121	0.553446	0.0309191	0.51416	0.318919	0.241461	0.555109	0.669912	0.410682	0.0972233
gene-ASIC5	-2.13934	-2.12468	-2.08347	-2.13035	-2.14858	-2.14445	-2.12287	-2.14661	-2.14005	-2.12513	-2.12445	-2.06784	-2.09372	-2.05762	-2.11185	-2.11425
gene-ASIP	-0.93017	-0.880882	1.39649	0.136062	-0.95964	-0.660541	-0.8747	-0.953489	-0.932504	-0.882388	-0.880088	-0.342781	-0.697651	-0.885746	-0.809502	-0.824271
gene-ASL	4.87087	4.51776	4.48176	3.96133	4.8526	4.48097	4.74634	4.4225	4.66937	4.14503	4.63449	3.44473	4.3434	4.47942	4.54268	3.5381
gene-ASMT	-1.84774	-1.81975	-1.74104	-1.83057	-1.86001	-1.85751	-1.68548	-1.63013	-1.8491	-1.82059	-1.81931	-1.842	-1.76061	-1.82248	-1.66443	-1.79982
gene-ASMTL	3.53546	4.0433	3.99898	3.9826	3.52455	3.58638	3.7111	4.17034	4.30438	3.59092	2.72298	3.19667	3.0698	3.49826	3.75768	3.05527
gene-ASNS	6.23748	4.82656	5.04292	5.48716	3.00901	4.02272	3.05755	5.04022	3.34477	4.5239	3.27064	2.34239	3.67958	3.33852	4.0417	4.19572
gene-ASNSD1	7.14388	6.80965	5.69796	6.63021	7.03005	6.67685	6.68537	6.87907	6.86718	6.97421	6.37321	6.94664	6.76912	6.67121	7.13505	6.81795
gene-ASPA	4.63767	4.16482	4.92854	5.35169	4.48179	5.13968	4.82791	4.16312	5.22542	5.27353	4.11069	4.9294	4.74718	4.23959	4.03854	4.99689
gene-ASPDH	-0.150858	0.283927	-0.310538	-0.478284	-0.104892	-0.189924	-0.00833696	-0.205591	-0.493064	-0.469521	-0.468351	0.13552	-0.359194	-0.471215	-0.44508	-0.449688
gene-ASPG	1.7177	1.45204	1.80514	2.00068	2.88952	2.51923	2.82951	3.15987	2.90504	1.70023	2.24492	2.27299	2.61177	3.29184	1.85751	3.27048
gene-ASPH	8.15203	7.6826	6.96978	7.22685	7.02346	6.74129	6.71291	7.37371	6.89633	6.89304	6.56231	6.96766	6.36736	6.67116	7.05426	6.74551
gene-ASPHD1	2.0758	2.09574	3.45161	2.51826	3.75382	4.32444	3.91468	4.20807	3.66871	3.59106	3.96329	2.41006	3.0433	2.07628	2.87093	2.65903
gene-ASPHD2	2.29868	1.70266	1.79158	1.64122	2.41725	2.20587	2.80458	2.73196	3.32534	2.66788	3.13073	2.66917	2.06833	1.8867	2.28207	2.4077
gene-ASPM	5.45562	7.10093	4.84522	8.38563	4.62503	5.17588	4.98022	4.84331	5.00212	5.21551	5.23461	5.55968	5.41056	5.79972	5.81751	6.17815
gene-ASPN	6.68818	8.12071	9.28933	7.66234	8.41103	7.80742	7.40269	7.62221	7.01749	7.78311	7.60186	6.99743	7.79681	8.2074	8.91062	9.05589
gene-ASPRV1	4.49192	3.4804	4.58822	1.94196	3.84968	4.24244	5.20735	2.39077	2.52431	2.01903	2.97055	3.78245	2.14333	1.74655	2.46454	2.42251
gene-ASPSCR1	6.5133	6.41459	6.76477	5.81774	5.8622	5.95742	6.21443	6.20284	6.07016	6.35673	5.78291	5.24397	5.04015	5.57232	5.50858	5.44233
gene-ASRGL1	5.10985	4.50313	4.34169	5.21028	4.40411	4.6285	4.747	4.88615	4.58307	4.49153	4.63013	4.63081	4.73556	4.50716	4.5972	4.78182
gene-ASS1	1.28233	0.957399	2.80987	0.915625	0.996411	2.91459	2.2623	3.18006	1.08074	1.66395	2.3341	1.76888	1.60508	0.946783	1.39173	1.36396
gene-ASTE1	3.3619	3.55956	2.76739	4.40358	3.85745	3.93283	4.09703	3.20037	3.40574	4.34108	4.00528	4.40846	4.21899	4.42229	3.21211	4.42348
gene-ASTL	-1.96872	-1.95412	-1.91307	-1.95976	-1.91162	-1.97381	-1.95232	-1.90797	-1.90121	-1.95456	-1.95389	-1.96573	-1.92328	-1.95554	-1.94134	-1.94373
gene-ASTN1	3.28391	2.78247	1.05649	1.41717	1.84566	0.64079	1.53315	0.627646	2.40753	1.06349	0.772646	1.15328	0.988227	0.761184	1.71097	1.18282
gene-ASTN2	1.29482	2.88844	1.07189	0.778348	0.678216	1.07942	1.83611	2.3127	1.12907	1.31011	1.66732	1.17239	1.00854	2.112	2.03947	0.877503
gene-ASXL1	7.49544	7.53483	7.73469	7.98067	7.69895	7.76583	7.76465	7.66963	8.07676	7.76394	7.59362	7.44601	7.56114	8.08271	7.63327	7.46331
gene-ASXL2	7.17486	7.3659	7.30112	7.92659	7.39595	7.28234	7.21443	7.51814	7.32075	7.55945	7.35332	7.63329	7.86479	7.30313	7.25773	7.78175
gene-ASXL3	-0.0336844	1.38103	-0.226839	-0.442571	-0.489174	-0.261177	-0.108805	-0.484565	-0.46848	0.475124	-0.425812	0.16573	-0.286718	-0.430594	-0.388335	-0.395572
gene-ASZ1	-1.7158	-1.96039	-1.87798	-1.97171	-2.00817	-1.99991	-1.95676	-2.00421	-1.99111	-1.96127	-1.95992	-1.98368	-1.76153	-1.96324	-1.93473	-1.93952
gene-ATAD1	5.48146	5.17032	4.853	5.8028	5.72228	5.44686	5.60003	5.27443	5.77104	6.10983	5.65677	5.85855	5.91372	5.24427	5.87717	5.46086
gene-ATAD2	6.30466	6.77342	6.42143	6.38618	5.63971	5.45348	5.38793	5.65149	5.19052	5.60288	5.70793	6.15604	6.25012	6.27951	6.40763	6.39741
gene-ATAD2B	6.37841	6.41558	5.74943	6.49746	4.73764	5.55623	5.16167	4.27255	5.13579	5.12881	4.53176	6.10039	5.56143	4.58718	5.37446	5.34055
gene-ATAD3A	5.18283	5.54403	4.99169	5.61493	6.01325	5.63146	5.26603	5.67925	5.74048	5.48972	5.39814	5.01787	4.83069	5.32731	5.13352	5.02593
gene-ATAD5	4.32826	4.44614	4.44457	5.54262	4.21824	4.22104	3.99229	3.84099	4.21684	3.93697	3.95348	4.60136	3.61761	4.32487	4.26867	4.77184
gene-ATAT1	5.06123	5.86709	6.37665	6.09432	6.11471	6.3104	6.19491	6.38242	6.42299	5.71914	6.11891	6.08056	5.83506	5.99426	6.28058	6.68071
gene-ATCAY	0.505349	1.16544	0.981515	0.326785	0.443349	0.768209	1.56056	0.456051	0.500331	0.612919	1.16894	0.708894	0.476454	0.342747	0.97972	1.32735
gene-ATE1	6.88106	7.118	6.59032	7.27598	6.997	6.96254	7.06123	7.06101	6.97554	7.14915	7.3513	7.43852	7.35998	7.25595	7.30803	7.49832
gene-ATF1	4.85398	5.04725	5.55685	5.36826	4.33373	4.44463	3.95702	3.97114	3.68232	4.20618	4.79647	4.81152	4.30284	4.37506	4.49237	4.59419
gene-ATF2	6.55246	6.46803	7.48507	7.46419	6.82525	6.89982	6.99067	7.02948	6.90271	7.20652	7.0747	7.42084	7.23885	6.76465	6.95994	7.43488
gene-ATF3	3.4179	4.64935	3.54043	4.79602	2.53956	3.63092	2.1704	2.38351	2.71564	2.93009	3.05525	4.55868	3.49067	2.32679	4.9761	2.0211
gene-ATF4	9.02984	9.07107	9.25934	8.53633	8.99624	8.33998	8.51713	8.99864	8.58596	8.22397	8.48383	8.20864	8.1093	7.92075	8.46403	8.26409
gene-ATF5	4.5185	6.24178	6.0799	4.1585	5.5281	5.50273	5.70411	6.55297	5.37107	5.18037	6.32553	4.81498	5.00176	5.33365	4.60907	5.30046
gene-ATF6	7.8297	7.71463	7.67074	7.1839	7.42246	7.4189	7.40359	7.89879	7.03141	7.54341	7.55325	7.49083	7.27697	7.27209	7.00479	6.90897
gene-ATF6B	5.63823	6.41064	6.7556	5.21079	6.36288	5.97664	6.32451	6.15718	6.00116	6.08135	6.23858	5.6497	5.70502	5.8969	5.53064	5.86362
gene-ATF7IP	7.64065	7.59899	8.14341	7.47618	6.94322	7.45947	7.6709	6.99196	6.97936	6.95142	7.56851	7.93652	7.6856	7.46732	7.29737	7.39152
gene-ATF7IP2	3.70287	2.44491	2.07304	2.93386	2.79138	2.93333	2.72463	2.72187	2.92103	2.87972	2.79835	3.26829	2.32274	2.11098	3.4322	2.28224
gene-ATG10	5.09062	3.93494	4.31676	5.00388	5.03799	5.171	5.01779	4.60492	4.9359	5.04342	4.61487	5.84825	5.30813	5.31242	5.22946	5.08999
gene-ATG101	6.00061	6.11712	6.11459	5.53007	6.37124	6.16913	6.11568	5.65079	5.44673	5.7927	6.09651	4.77247	5.35467	6.1273	4.99315	5.79846
gene-ATG12	5.84766	6.38916	5.83188	5.90371	5.75059	5.65147	6.27181	6.74118	6.45344	6.93423	6.37143	6.35349	6.76465	6.90355	6.35765	7.17239
gene-ATG13	7.41564	6.85772	7.76763	7.10278	7.0786	7.19489	7.61889	7.58728	7.57227	7.44309	7.44621	7.21044	7.06307	7.21672	7.25887	7.18666
gene-ATG14	5.44526	5.30483	5.34459	5.35093	6.02368	5.92395	5.46252	5.83235	6.21972	6.01369	5.6896	6.00682	6.28138	5.66166	5.8282	6.57502
gene-ATG16L1	6.16642	6.17054	5.96197	6.11912	5.9781	5.96867	5.96051	6.25356	6.1982	6.0414	5.96558	6.22878	6.29601	6.07176	6.02364	5.45331
gene-ATG16L2	6.02158	5.70126	6.15106	5.3608	5.67035	5.4614	5.43769	5.17367	5.72428	5.07027	5.50787	5.21267	5.54127	5.73028	5.33399	4.88485
gene-ATG2A	6.87023	6.25861	6.37705	6.8785	7.14902	7.19346	7.35352	7.40659	7.27591	6.84766	6.81273	6.33478	6.32576	7.1699	6.99529	6.73542
gene-ATG2B	7.46317	7.17724	7.4846	7.38796	7.66282	7.60624	7.69716	7.288	7.65122	7.81772	7.61644	7.85994	7.70271	7.73691	7.89479	8.29635
gene-ATG3	6.67915	6.54062	6.68072	6.31613	6.90193	6.20618	6.48747	6.48664	6.36839	6.86725	6.87946	6.71618	6.98368	6.46387	7.00754	6.56587
gene-ATG4A	3.56702	4.18884	4.18561	3.10661	3.42676	3.20403	3.82703	3.20779	3.24692	3.12472	3.67249	3.26991	2.99475	3.69059	3.41009	3.35752
gene-ATG4B	5.09175	5.46861	5.14176	5.02302	5.71465	5.17413	5.31107	5.83277	5.50228	5.19508	5.38714	5.00633	5.03432	5.33959	4.86417	5.11305
gene-ATG4C	4.89356	4.50054	4.0047	4.82099	4.13328	4.41048	4.88132	4.45394	4.44399	4.02045	5.01399	4.85157	5.14244	5.09498	5.05113	4.98394
gene-ATG4D	4.96413	4.81339	4.50933	4.53165	4.49914	4.6123	4.73545	4.72334	4.20876	4.31926	3.88544	4.43448	4.26248	4.14625	4.32908	4.20137
gene-ATG5	6.55645	6.03519	5.4886	5.58496	6.56229	6.25306	5.8155	6.02883	6.15081	6.35405	6.35006	6.29858	6.65213	6.34815	6.17538	6.51255
gene-ATG7	5.98484	5.67023	5.40267	6.02985	5.91851	5.933	6.22634	6.09049	6.07302	6.26203	5.41765	6.0845	5.79244	6.47548	5.99668	6.09478
gene-ATG9A	6.25699	6.15982	6.60567	5.65817	6.27578	6.32883	6.22788	6.77414	6.43531	5.9976	5.76857	5.35565	5.77837	5.81593	5.93206	5.64826
gene-ATG9B	2.43052	0.743471	1.89199	0.986196	0.799905	2.4583	3.35929	0.593405	1.08709	0.740296	0.745146	2.50311	0.967272	1.27221	1.19256	1.16523
gene-ATIC	5.85603	5.22735	5.40492	6.24438	6.03606	5.12796	5.08202	5.2848	5.72991	6.43525	5.93933	5.60685	6.04147	6.02463	6.21512	5.76554
gene-ATL1	3.11495	2.32069	2.98249	3.25683	3.3209	3.38174	3.83444	2.46017	3.64207	3.23214	2.76374	2.42867	2.81135	3.28491	3.83635	3.56363
gene-ATL2	5.32052	5.58744	5.47003	6.56745	4.6669	5.15815	5.03607	4.96114	4.82473	5.26367	4.77468	5.84809	5.52899	5.12909	5.44309	5.43608
gene-ATL3	9.23108	7.80967	8.40023	8.74384	8.92243	8.79623	8.80161	8.96639	8.62393	9.31427	8.94548	9.13584	9.20465	9.13573	8.91622	9.27902
gene-ATM	6.79916	6.71126	6.81674	7.71575	7.48528	7.28513	7.28036	7.29099	7.49518	7.5702	7.14203	7.81904	7.75186	7.74282	7.49958	7.89364
gene-ATMIN	6.19444	6.19887	6.27417	6.30692	5.72956	5.86934	6.04072	6.2744	5.88686	6.2907	6.13479	6.61457	6.01964	5.87839	6.54198	6.13054
gene-ATN1	7.35334	8.34742	8.05529	7.20788	7.11187	7.43302	8.016	6.97923	6.77709	6.66201	7.48316	7.23083	7.03158	7.1855	6.76683	6.79974
gene-ATOH1	-1.82682	-1.80288	-1.73556	-1.81213	-1.73756	-1.83517	-1.79992	-1.73229	-1.82798	-1.8036	-1.8025	-1.82191	-1.7523	-1.58145	-1.78192	-1.78583
gene-ATOH7	-2.14149	-2.12541	-2.08019	-2.13163	-2.07648	-2.1471	-2.12342	-2.14947	-2.14227	-2.1259	-2.12516	-2.1382	-2.09144	-2.12698	-2.11133	-2.03881
gene-ATOH8	3.16431	4.37558	3.98768	3.51386	2.89539	3.5231	3.53392	4.51179	5.08922	4.19905	4.02406	4.43134	2.64901	3.53935	4.95238	3.90282
gene-ATOX1	4.76575	4.53724	3.40977	4.12655	3.80433	4.1873	3.6905	3.60902	3.53952	4.17943	3.84576	3.46105	3.2495	4.15424	3.78777	3.55129
gene-ATP10A	5.636	5.84293	6.09732	5.59309	5.7042	5.1885	4.86778	5.50735	4.82447	5.65691	4.82627	5.19891	5.42115	5.40235	5.95073	5.5952
gene-ATP10B	1.95059	0.581756	2.18404	0.551191	0.660117	1.55379	1.7577	1.7985	0.501525	0.579339	0.583033	1.94608	1.18119	1.08225	0.653816	0.64017
gene-ATP10D	7.27894	6.69436	5.45553	6.46288	7.67062	7.08735	7.34988	7.03451	8.02049	6.23677	7.01154	7.37647	7.39317	7.32962	7.05565	7.30697
gene-ATP11A	8.24033	7.63472	7.79053	8.45819	7.65867	7.67962	7.64145	7.35122	7.51644	7.55017	7.37401	7.46276	7.63251	7.0106	7.6566	7.28485
gene-ATP11B	8.32367	7.84615	7.99598	7.79249	7.5482	7.52009	7.49978	7.55945	7.31765	7.89036	7.69696	8.10532	7.93709	7.99067	7.8473	7.97838
gene-ATP11C	7.25486	7.36594	7.05014	8.34659	8.15115	8.06696	8.14411	8.2765	7.87928	8.69615	8.79843	8.01029	8.74623	8.91047	8.23096	9.17946
gene-ATP12A	2.36992	0.679923	2.22653	0.632257	0.729862	2.99382	3.79586	0.499225	0.551897	0.676197	0.681887	3.04117	0.934468	0.667889	1.16932	1.13961
gene-ATP13A1	6.07326	6.49233	5.76388	6.56641	6.44552	6.3897	6.53689	6.54998	6.2206	6.43537	6.15248	5.70338	5.2888	6.40551	6.07844	5.45202
gene-ATP13A2	5.559	4.578	5.15605	4.48515	6.69215	6.06769	6.46232	6.22378	6.49631	5.11515	5.66839	5.22674	5.06071	5.4083	5.05913	5.54148
gene-ATP13A3	7.80986	7.53733	8.40459	8.40024	7.93972	7.89498	8.07213	8.1252	7.79215	8.18081	8.58168	8.3734	9.58258	8.71187	9.26423	8.57272
gene-ATP13A4	0.321482	-0.0344139	0.961717	1.34392	0.0818746	0.540442	0.260699	-0.0987067	0.136181	-0.0358427	0.248499	0.350569	0.0892107	0.638014	0.00871319	0.000473989
gene-ATP13A5	-0.839038	-0.823228	-0.674713	-0.829734	-0.582547	-0.337041	-0.387304	-0.84562	-0.668751	-0.406862	-0.82295	-0.651433	-0.714343	-0.599083	-0.784465	-0.793724
gene-ATP1A1	9.04909	8.187	7.74934	7.96498	7.23183	7.4192	7.88665	8.24335	7.42284	8.13506	7.57849	7.57217	7.83179	7.98991	7.70969	7.05803
gene-ATP1A3	1.7542	2.17399	2.80713	2.28606	4.95725	4.64964	4.63959	4.35348	4.36239	3.85977	2.97032	2.71927	3.34645	3.60466	3.24821	2.33058
gene-ATP1A4	2.50923	5.70781	3.52287	3.1808	5.78548	3.61561	4.81225	4.30159	3.3105	4.54766	4.01759	3.76851	3.32724	5.33893	3.70382	5.21282
gene-ATP1B1	5.70035	4.32631	2.75057	4.04794	3.3573	4.44837	4.5271	3.12285	3.70762	2.79466	3.95643	4.52346	4.0079	3.15514	3.86611	3.41223
gene-ATP1B2	1.60847	4.05875	3.46543	1.7329	1.97035	2.0449	2.57655	2.26615	1.89455	2.29241	2.30534	2.76967	1.98511	1.79369	2.21741	1.41465
gene-ATP1B3	6.88387	6.72188	7.52731	7.68422	7.03212	6.88157	6.49089	6.73487	6.26042	7.49737	6.90554	7.00401	6.19766	6.12145	6.23827	6.93023
gene-ATP1B4	-0.51851	0.771237	-0.552361	-0.459912	-0.783755	-0.550101	-0.40864	-0.779509	-0.764919	-0.729424	-0.419641	-0.499349	-0.615994	-0.731831	-0.695605	-0.70191
gene-ATP23	3.87172	4.48374	4.31496	4.18262	4.1086	3.74475	3.5865	3.52304	4.10585	4.47167	3.37392	4.41185	4.18097	4.4448	3.13307	4.09012
gene-ATP2A1	4.20123	5.06946	3.23811	4.60084	4.0443	3.96669	4.29978	3.80442	4.11653	4.09261	5.70411	2.71498	3.06999	4.74992	4.32769	3.82727
gene-ATP2A2	8.14587	8.60303	7.66349	8.20335	7.53684	7.87752	7.4672	7.65995	7.5162	7.80649	7.61165	7.74281	7.48403	7.12385	7.61325	6.96763
gene-ATP2A3	5.27026	4.46698	3.99131	5.34912	6.05837	6.52372	6.33805	5.74965	5.89747	5.96149	5.68189	5.53887	5.12994	5.79221	4.90265	5.8613
gene-ATP2B1	7.86453	7.88391	7.65004	8.47055	6.84277	7.31378	6.77507	7.94589	7.54204	7.10344	7.03706	8.38673	8.25014	7.31217	7.69708	7.20193
gene-ATP2B2	3.53974	1.61716	1.69718	2.06127	1.97732	2.3722	2.03244	2.10005	1.62622	1.82101	2.29534	3.10342	1.98548	2.7596	2.99252	2.17118
gene-ATP2B3	0.488862	0.274303	0.962904	0.429262	0.265081	0.14396	0.505305	0.281327	0.170574	0.271106	0.275993	-0.0214516	0.520711	0.00623436	0.371866	0.353039
gene-ATP2B4	9.48412	9.1586	10.0351	9.14925	9.47085	9.71801	9.36612	9.42315	8.37214	10.3976	9.7953	8.97229	9.35139	9.44955	9.21899	8.64205
gene-ATP2C1	6.88718	6.68755	6.60164	7.45381	7.07833	6.72875	6.95914	7.09541	7.00043	7.49719	7.57514	7.02469	7.17552	7.34397	6.86063	6.97528
gene-ATP2C2	2.99744	1.81211	2.4854	1.7287	1.70315	1.95629	2.63746	1.21364	2.03496	1.16134	2.22312	2.35089	1.38565	1.94146	1.80715	1.53507
gene-ATP4A	-0.0808953	-0.543915	-0.381596	-0.553461	0.191724	-0.256911	0.249219	-0.412438	-0.568315	-0.544681	-0.54351	-0.562859	-0.429877	-0.301177	-0.208393	-0.52488
gene-ATP4B	2.04452	1.29208	2.31737	2.6268	2.47412	2.50985	2.4451	1.61352	2.03246	2.29677	2.19307	1.74691	1.51216	2.03605	2.42127	1.87807
gene-ATP5F1A	7.63434	7.76727	6.77873	7.8219	7.55348	7.52272	7.60009	6.83429	7.38144	8.04119	7.45829	7.0526	7.39627	7.62715	7.76332	7.59885
gene-ATP5F1B	8.93773	8.6373	7.68271	8.41143	8.56885	8.28002	8.26652	8.42595	8.54385	8.93541	8.19951	7.65582	8.31308	9.1476	8.56755	8.30417
gene-ATP5F1C	6.53404	6.55	5.52606	6.75625	7.09361	6.35233	6.50733	6.37116	6.75259	7.13932	7.09737	6.41251	6.85511	7.52095	7.01644	7.44547
gene-ATP5F1D	6.20323	6.57652	6.27099	5.70577	6.42633	6.27477	6.44366	6.62882	6.84734	6.45666	6.44305	5.4441	6.30195	6.39307	5.51847	6.4298
gene-ATP5F1E	5.89658	5.17299	6.22816	5.2261	5.14846	5.00716	5.22318	5.51982	5.12846	5.70605	5.67033	5.60204	5.63774	5.36905	5.89789	5.52461
gene-ATP5IF1	6.21247	5.20655	4.72139	5.04789	5.47696	4.68874	5.2845	5.08038	5.4756	5.55748	5.51729	4.19156	4.9565	5.50904	5.60226	5.63609
gene-ATP5J2	5.71812	5.90316	5.57164	5.51409	5.46122	5.67157	5.5647	5.73192	6.13431	5.28079	5.81145	5.38017	5.29447	5.59739	5.53742	5.50031
gene-ATP5MC1	5.23865	5.31428	5.56959	5.54943	4.85952	5.21321	4.88187	5.25985	4.90229	5.30157	5.00323	4.30137	4.80022	4.82872	4.84266	5.08205
gene-ATP5MC2	4.25132	4.74426	4.41193	4.45252	4.27342	4.94168	4.69054	4.49242	4.12673	5.04521	5.22655	4.32967	3.89307	4.79898	4.05449	4.5296
gene-ATP5MC3	5.77348	5.78881	6.0501	6.30798	5.0671	5.67534	5.3687	5.27321	4.71072	5.53376	5.15997	5.01717	5.46959	4.77623	5.45203	5.61652
gene-ATP5ME	-2.32984	-2.30333	-2.10489	-2.31358	-2.34656	-2.33909	-2.30005	-2.34298	-2.33113	-2.30413	-2.30291	-2.32441	-2.24732	-2.30591	-2.28012	-2.28445
gene-ATP5MG	5.61028	6.30353	5.53424	6.09694	5.68296	5.89318	5.61191	5.6202	5.63203	6.29013	5.90085	6.10506	5.76961	6.09515	6.08422	6.1123
gene-ATP5MJ	4.85726	5.08038	4.87216	4.83999	5.1939	4.77647	5.34949	4.71701	4.1157	4.92724	5.34643	4.326	4.29311	4.77367	4.699	4.68707
gene-ATP5MK	3.58557	3.70386	3.37785	3.69309	3.72907	3.36275	3.81346	3.7437	3.34749	3.93422	4.05499	3.70755	4.40032	4.10663	4.15386	4.88593
gene-ATP5PF	4.97893	5.1884	4.74638	4.7329	4.2456	4.56157	4.10097	4.35226	4.13095	5.26713	4.44452	4.1835	5.33382	4.9392	4.91815	5.81259
gene-ATP5PO	5.74454	5.65822	4.51183	6.07233	5.25146	5.2392	4.67988	5.56262	4.97682	5.92591	5.15284	4.88366	5.90083	5.63484	5.67956	5.8252
gene-ATP6AP1	7.41144	6.93797	7.61924	6.66297	6.54524	6.81936	6.85913	7.05159	7.11593	6.71326	6.66029	6.52141	6.57415	6.92767	6.74973	6.74771
gene-ATP6AP1L	0.697345	2.37777	0.552404	0.32349	0.743001	1.03273	0.35626	1.55236	0.689923	0.628587	0.634418	0.535674	0.491832	0.843017	0.406853	0.984917
gene-ATP6AP2	8.30898	7.22229	7.2274	6.84431	7.16607	6.92071	6.83833	7.01671	7.01443	7.69865	7.43704	7.15871	7.41293	7.2545	7.41755	7.53508
gene-ATP6V0A1	8.34799	7.08766	6.52331	7.35413	7.3923	7.83334	7.91146	7.86343	7.39481	7.72252	7.56713	7.80756	7.47897	7.69206	7.54726	7.55339
gene-ATP6V0A2	6.77963	6.6703	6.48988	6.84506	6.10033	7.29062	6.68568	6.34489	6.24754	6.52259	6.1067	6.5739	6.53317	5.65946	6.14958	6.4218
gene-ATP6V0A4	1.71829	0.831992	0.763352	0.983399	0.467443	1.74876	1.40909	0.660358	1.02807	1.04214	0.565788	1.97612	0.71402	0.558297	1.58593	0.924665
gene-ATP6V0B	6.20102	5.40721	5.33743	5.62632	5.54933	5.45584	5.52927	6.00289	5.85384	5.67131	5.3389	4.93474	5.74901	5.4591	5.5853	5.32484
gene-ATP6V0C	7.70463	6.97305	6.8789	6.93481	6.51551	6.93549	6.83635	7.48128	6.80718	6.56122	6.92262	6.21225	6.43045	6.22137	6.84903	6.36299
gene-ATP6V0D1	6.53858	6.21849	5.25729	5.32821	5.78389	6.08696	6.41577	6.25753	6.04686	5.72934	5.69013	5.46309	5.4284	5.5594	5.74962	5.4404
gene-ATP6V0D2	3.49524	1.3446	1.76769	1.55447	2.63221	2.45953	2.77163	1.687	1.42777	2.9908	4.28559	2.00864	2.63206	1.61133	4.51665	1.45362
gene-ATP6V0E1	5.92811	5.61674	5.0323	5.28724	5.1256	5.51546	5.18536	5.56774	5.41274	5.52274	5.77056	5.70308	5.42634	5.20976	5.82051	5.42642
gene-ATP6V0E2	4.8803	5.34187	5.3788	5.19868	4.49461	4.71731	4.74233	5.62623	4.90204	5.03717	4.29083	5.10583	4.88913	4.24961	4.7234	4.36233
gene-ATP6V1A	6.31174	6.38211	5.73535	6.41796	6.16927	6.42157	6.31651	5.97125	6.00384	6.43001	6.50818	6.8477	7.09363	6.66405	7.44621	6.62959
gene-ATP6V1B1	0.22138	1.78174	1.40456	1.11958	0.153697	0.36527	0.0441003	0.167658	0.215943	0.336336	0.342069	-0.00913643	0.176581	0.328001	0.0901882	0.0800717
gene-ATP6V1B2	8.1257	6.92731	6.70008	7.72771	6.6704	6.87976	6.76401	7.28832	7.11863	7.62416	6.79115	7.00579	7.08946	7.11063	7.53448	6.85231
gene-ATP6V1C1	5.82354	4.34476	4.80292	4.81164	4.42883	4.82437	4.85747	4.87462	4.70654	5.29026	4.77912	4.92609	4.81736	4.54149	5.23457	5.13228
gene-ATP6V1C2	3.18097	2.62213	2.2313	2.15638	2.15474	3.05487	3.98546	2.55597	2.40329	1.91493	1.92462	3.16706	2.39283	1.43688	2.31479	1.54182
gene-ATP6V1D	5.78114	5.16347	5.03043	5.94428	5.45314	5.19234	4.98597	4.99525	5.67937	5.50021	5.75207	5.48769	5.75972	5.53427	5.52402	5.70098
gene-ATP6V1E1	6.40112	5.81457	5.39003	5.30082	5.65193	5.41974	5.42955	5.51215	5.55645	6.25513	5.65372	5.21028	5.83286	6.09693	5.71238	5.86477
gene-ATP6V1E2	-0.300728	-0.77491	-0.609858	-0.783374	-0.806692	-0.626211	-0.295578	-0.804467	-0.796561	-0.520961	-0.774551	-0.143877	-0.355627	-0.5269	-0.733746	-0.744198
gene-ATP6V1F	5.52842	5.36097	5.46466	5.20204	5.0035	5.84828	5.73521	5.73768	5.54893	5.39685	5.48504	5.27123	5.11954	5.48109	5.4705	6.29311
gene-ATP6V1FNB	1.33054	0.217745	0.388178	0.200327	0.580904	0.738436	0.223514	0.601027	0.531345	0.470614	0.855943	1.31356	0.324328	0.665594	0.260261	0.554024
gene-ATP6V1G1	7.78845	7.00666	7.09041	7.34677	6.85815	6.87069	6.7436	6.59198	6.7375	7.33073	7.36391	7.58805	7.73011	6.72349	7.38041	7.13839
gene-ATP6V1G2	0.0543031	-0.261138	-0.103164	-0.0505818	0.0991866	0.246669	0.199869	0.317402	-0.105476	-0.262026	-0.260668	0.341136	0.198028	-0.263993	-0.23367	-0.239013
gene-ATP6V1G3	0	0	0	0	0	0	0	0	0	0	0	0	0	0	0	0
gene-ATP6V1H	7.31997	6.36848	5.65726	6.04606	5.94051	5.79964	6.05213	5.80383	6.24485	6.49205	6.19157	6.02299	6.46737	6.44052	6.73396	6.30618
gene-ATP7A	7.00091	6.46087	6.79848	6.62323	6.83767	6.9282	6.77285	7.01015	7.07168	7.27253	6.99595	7.43879	7.26457	7.10714	7.26552	7.49538
gene-ATP7B	4.65864	5.50535	5.55879	5.15412	4.42813	4.89174	4.9046	4.0063	3.83803	4.40135	4.4632	3.82286	4.60339	4.28251	4.06471	4.23821
gene-ATP8A1	6.79547	5.57607	5.00373	5.89929	6.70833	6.34232	6.57318	6.63516	6.4508	8.17281	7.26047	7.11773	6.94532	6.11764	7.43937	5.91613
gene-ATP8A2	1.11244	1.29992	1.84255	0.932823	1.84861	4.68161	1.58061	1.39149	0.841951	2.56105	1.30296	1.86414	1.70984	3.38909	1.46943	2.31298
gene-ATP8B1	6.18002	6.7336	6.10011	7.48074	7.5658	7.07257	6.72696	5.94274	6.59956	5.99801	7.26422	6.35872	7.29446	7.38647	7.48219	6.46888
gene-ATP8B2	8.59094	9.42272	9.65003	8.86921	9.03963	9.22903	9.229	8.73084	9.3359	9.22204	9.06096	8.43305	8.85755	9.38481	8.83752	9.04402
gene-ATP8B3	0.866779	0.542636	0.73893	0.517872	0.777041	0.461636	1.52471	2.07418	1.68312	0.80636	1.2084	1.50988	1.09574	1.18585	0.602105	0.902239
gene-ATP8B4	5.7435	5.56279	3.73742	6.09241	4.68091	4.79476	4.63554	4.36808	4.78181	5.03931	4.99813	6.25617	5.70723	4.19101	5.06475	5.07773
gene-ATP9A	7.56073	6.32235	7.70792	6.33397	5.99352	6.79687	6.87038	6.32715	5.64092	5.97846	5.92938	5.34038	5.48687	5.64641	5.55015	5.16112
gene-ATP9B	6.25101	5.99467	6.35634	6.26877	6.76722	6.26219	6.45791	6.27805	6.47545	5.83753	5.91314	6.39311	5.98214	6.7303	6.11576	6.41643
gene-ATPAF1	6.13513	6.15366	6.65446	6.19002	6.01172	6.03381	6.42454	6.38725	6.10424	6.26747	6.40165	7.05919	6.35143	6.27753	6.4549	6.43178
gene-ATPAF2	3.52696	3.4765	2.72583	3.46081	2.9399	3.32101	2.82582	3.68409	3.58749	3.52788	3.19149	2.68183	3.25028	3.15537	2.74036	2.99239
gene-ATPSCKMT	4.40023	4.4782	4.40177	4.36879	4.61199	4.54249	4.34639	5.15793	4.35166	3.9531	4.09287	4.56616	5.07577	4.62878	4.68651	4.21821
gene-ATR	6.62721	6.24641	6.96073	7.91945	6.7075	6.52325	6.26746	6.36936	6.5699	6.97508	6.53419	7.29904	7.24761	7.04308	6.58817	6.72381
gene-ATRAID	4.68343	4.32545	4.19445	4.68363	4.36206	4.56777	4.71707	5.15137	5.11198	4.97486	4.90712	4.79012	4.65884	4.70073	4.42306	4.83217
gene-ATRIP	4.25627	4.78473	4.07719	5.15996	4.79704	4.76245	4.7248	4.88654	5.10634	4.83961	4.64356	4.88086	4.79208	5.07165	5.42767	4.91991
gene-ATRN	7.67546	7.61575	7.79289	7.92708	7.73375	7.71587	7.49591	7.43036	7.59528	7.84439	7.60106	7.758	7.72259	7.6196	7.34919	7.2074
gene-ATRNL1	7.89217	6.93367	5.95562	5.33373	6.91339	8.11443	7.36778	6.649	8.08028	8.6378	7.12622	6.93941	7.71757	7.06047	8.77976	6.6261
gene-ATRX	8.0803	8.40425	8.15952	8.21399	8.30113	8.25952	8.1292	7.84624	8.04526	8.43585	8.40218	8.29178	8.75107	8.67323	8.50202	8.35127
gene-ATXN1	5.96136	6.55212	6.74087	5.8262	4.30258	5.02539	5.21333	4.67866	4.79503	3.39625	4.72194	5.09621	4.2087	4.01241	4.69174	3.96421
gene-ATXN10	6.52276	6.78771	6.94047	6.71644	6.94197	6.87902	6.72233	6.72198	6.66812	6.99682	7.04823	6.54681	6.78505	6.86114	7.01173	6.82098
gene-ATXN1L	7.53139	7.5166	7.56608	7.73688	7.23768	7.6815	7.83331	7.66519	7.85754	7.45546	7.5411	7.66065	7.50196	7.44972	7.57973	7.73097
gene-ATXN2	6.82605	7.13752	6.53557	6.61563	6.52298	6.60605	6.57669	6.76296	6.56258	6.54325	6.42152	6.98037	6.55067	6.28154	6.63062	6.23239
gene-ATXN2L	7.61664	8.02493	7.71034	7.72341	7.49077	7.51586	7.66297	7.73845	7.60827	7.55025	7.31923	7.26794	7.05739	7.36757	7.22896	7.11443
gene-ATXN3	3.64521	3.52329	3.55893	3.65584	3.90594	3.15774	3.56471	3.77532	4.03889	3.58666	3.52859	4.13643	3.83364	4.06616	3.97645	4.1709
gene-ATXN7	6.76337	6.37636	6.2331	6.81777	6.48131	6.69118	6.85337	6.79316	6.60521	6.41415	6.63918	7.32849	6.70086	6.56873	6.98623	6.72115
gene-ATXN7L1	5.18962	5.57061	5.49585	5.21446	5.41687	5.56025	5.7915	5.68534	5.33992	4.96819	5.28176	5.74069	5.00526	5.42491	5.58681	4.94358
gene-ATXN7L2	3.33049	4.25827	4.65103	3.79818	4.30092	4.28896	4.79587	4.65627	4.64573	4.3366	4.39686	3.59717	4.48467	4.22127	4.11181	4.25774
gene-ATXN7L3	6.38496	6.79435	7.29408	6.32641	6.31716	6.54977	6.61622	6.83858	6.79	6.31	6.50202	6.03446	6.16224	6.38206	5.87846	6.45809
gene-ATXN7L3B	7.351	7.20008	8.12351	6.64832	6.65968	7.03818	6.86402	7.10127	7.02166	6.53557	6.80683	6.17585	6.07621	6.44668	6.5648	6.51108
gene-AUH	5.13406	5.02417	4.75823	4.74511	5.28629	4.69091	4.68564	5.20414	5.32319	5.22736	4.64409	5.18344	4.87949	5.51699	5.10676	5.40726
gene-AUNIP	3.61226	3.85613	3.82751	3.92869	4.19062	4.07402	3.90059	4.09851	3.89585	3.71968	3.66681	4.45116	3.23193	3.6282	4.23868	4.2352
gene-AUP1	6.05496	6.32917	6.4563	6.38379	6.0323	6.21814	6.43268	6.58138	6.05472	6.32839	6.32355	6.10041	5.63401	6.2225	6.1661	6.44954
gene-AURKA	3.30212	3.76593	3.38399	4.63653	2.85843	3.28863	3.24797	2.96378	3.03635	3.51123	3.38137	3.90224	3.18802	3.61569	3.15302	3.61921
gene-AURKAIP1	3.89401	3.97737	2.6727	3.67991	3.43683	3.95383	3.80433	3.77678	4.39898	3.6225	3.56896	3.36354	3.79788	4.03505	3.27612	3.64761
gene-AURKB	3.0992	4.8151	3.72792	4.97505	4.92031	4.85025	4.66021	4.80617	4.90422	4.63553	4.61719	4.36895	4.04575	5.14268	4.59947	4.36369
gene-AURKC	-1.20289	-1.32818	-1.21975	-1.34308	-1.23573	-1.35639	-1.14322	-1.22915	-1.35432	-1.32934	-1.14737	-1.19107	-1.24671	-1.15174	-1.29442	-1.30072
gene-AUTS2	6.44468	7.60092	7.15116	7.15247	6.9132	6.42364	6.05171	5.67182	6.27866	6.00305	5.75878	6.22346	6.34145	5.36861	6.41205	5.01086
gene-AVEN	4.71351	4.26378	3.02513	4.46734	4.21017	4.21292	3.91935	5.19808	4.03566	4.67591	4.31579	4.13084	4.39786	4.27236	4.32484	4.19913
gene-AVIL	5.14873	6.16478	6.32484	6.92591	6.58468	7.59705	6.8495	4.58047	5.71426	7.67449	7.15724	5.57312	5.94581	4.98429	5.74782	5.84559
gene-AVL9	7.14813	6.09611	6.64931	7.22725	7.41052	7.3701	7.37911	7.06075	7.32353	7.71518	7.31093	7.77022	7.51061	7.6277	7.58415	8.01627
gene-AVP	0	0	0	0	0	0	0	0	0	0	0	0	0	0	0	0
gene-AVPI1	2.42281	2.04297	1.56671	1.46699	2.29893	1.8487	2.52537	2.33818	1.68218	1.51859	2.04674	2.48442	1.49354	2.70164	2.0903	2.48697
gene-AVPR1A	2.31087	1.07302	0.387681	0.646454	0.454106	0.64711	1.10182	0.0910879	0.115509	0.471833	0.179624	0.749341	0.759529	0.172476	0.235465	0.224701
gene-AVPR1B	-1.1223	-1.10295	-0.966823	-1.11508	-0.99044	-0.974461	-1.09696	-1.12738	-1.12283	-0.884926	-0.881372	-0.658593	-1.00067	-0.890069	-1.06057	-0.842254
gene-AVPR2	0.766012	0.541128	0.256324	0.640912	0.646174	0.220934	0.559112	0.468141	0.0603051	0.0959836	0.710681	0.267444	0.196295	0.332819	0.674129	0.125762
gene-AWAT1	2.16857	0.334397	1.77675	0.302472	0.206349	1.30775	1.8395	0.216145	0.249792	0.331885	0.335723	2.4278	0.511054	0.884528	0.408281	0.394434
gene-AWAT2	0.807688	0.384072	0.298228	0.345979	0.489776	0.0906932	0.919486	0.388114	0.692976	0.57862	0.585297	0.308141	0.237305	0.374274	0.716848	0.167938
gene-AXDND1	1.85673	1.00245	1.24105	2.01608	1.32067	1.36854	1.47459	1.45663	2.07515	1.89393	1.62729	1.59749	2.29222	1.60426	1.61158	1.77424
gene-AXIN1	5.69117	5.98987	6.31302	5.76034	6.09085	6.06915	5.87488	6.22701	6.39979	5.84476	5.94892	5.07148	5.45606	6.09345	5.62957	5.78407
gene-AXIN2	6.52243	7.80418	9.56039	5.80268	7.34182	7.09238	6.63405	6.12929	7.0076	5.75092	5.13244	6.46291	5.39688	5.39335	6.83394	5.06706
gene-AXL	6.65707	6.76422	6.99992	6.43623	5.22363	7.28728	5.70785	6.77186	5.23076	7.25182	5.52042	5.78271	6.4646	5.01352	6.09352	5.00196
gene-AZGP1	0.0601495	-0.514462	0.850749	-0.530661	-0.577947	0.457689	0.597322	-0.573246	-0.556884	-0.515744	-0.513785	-0.286685	-0.368675	-0.518593	-0.474359	-0.483496
gene-AZI2	5.8592	5.73127	6.35576	6.23952	6.0652	5.72281	5.69865	5.63791	5.52687	6.13623	6.30079	6.21227	6.28863	6.31067	6.20413	6.17079
gene-AZIN1	8.19014	7.6062	7.98674	7.67179	7.02829	7.35002	7.0438	7.57157	6.64993	7.84738	7.21196	7.68625	7.79631	7.08495	7.75333	7.15091
gene-AZIN2	4.6769	4.16946	5.30557	4.35462	5.77549	5.35948	5.86784	5.60266	5.69935	5.04068	4.96848	4.58164	4.87778	5.31677	3.97669	5.22264
gene-B2M	10.7463	8.63259	8.20931	8.70081	7.81884	8.90332	8.75131	8.23933	8.28574	8.66604	8.92745	10.359	10.3387	8.38649	8.92928	8.15618
gene-B3GALNT1	5.00989	4.44042	4.67556	4.33997	3.71737	3.41735	2.89832	2.93041	2.55622	2.85199	2.58088	3.16485	3.52761	2.18154	3.83939	2.35513
gene-B3GALNT2	5.77311	5.27778	5.6392	5.90303	4.73868	4.76891	5.32998	5.08776	5.17865	4.89882	5.46279	4.30964	4.81079	5.18782	4.69108	4.37463
gene-B3GALT1	0.925316	-0.391003	-0.494367	-0.697172	-0.732314	-0.725028	-0.680811	-0.728876	-0.716811	-0.394072	-0.684344	-0.468353	-0.547232	-0.173312	-0.298002	-0.653126
gene-B3GALT2	4.94619	4.8248	5.38384	4.75232	5.58585	5.56536	5.50187	5.1809	5.05948	5.2908	4.90763	6.04326	5.6777	6.28626	5.93748	6.69932
gene-B3GALT4	2.59316	2.66477	3.6652	1.72975	3.80877	3.21241	3.19317	2.97452	3.22505	3.14218	2.53928	3.03258	2.92973	3.39534	2.41375	2.72541
gene-B3GALT5	-0.983909	-1.43767	-1.33834	-1.45133	-1.47012	-1.46858	-1.4333	-1.3448	-1.46678	-1.43874	-1.43711	-1.30797	-1.36304	-1.27603	-1.40675	-1.41252
gene-B3GALT6	5.33558	4.9544	4.97032	5.03952	5.04258	5.54733	5.59878	5.57103	5.51736	5.31274	5.35599	5.42211	5.37057	5.46367	5.19555	5.27528
gene-B3GAT1	0.103199	0.0296311	-0.0617647	-0.244429	-0.280826	-0.0917735	0.588504	-0.103329	0.360174	-0.232424	-0.230829	-0.0451578	0.258158	-0.234737	0.372452	0.346659
gene-B3GAT2	1.35733	0.664976	0.864952	0.640056	0.886438	1.17715	0.9384	0.904596	1.1105	1.803	1.91207	1.40265	1.20866	1.28707	1.65905	1.01466
gene-B3GAT3	5.65153	6.15199	6.13756	5.13511	6.38627	6.10624	6.32225	6.44745	6.2477	5.81482	5.88691	4.89039	5.24665	5.90423	5.58489	5.69296
gene-B3GLCT	6.783	5.82517	6.71479	6.43115	6.10767	6.29865	6.29214	7.11533	6.08242	6.7488	6.43626	5.98891	6.51976	6.27622	6.47033	5.18182
gene-B3GNT2	7.11707	6.0606	5.05237	6.4725	6.44943	6.31843	5.96653	5.54018	5.9427	6.26928	5.90286	6.35969	6.14224	5.48214	5.91026	6.20304
gene-B3GNT3	-2.30868	-2.25677	-2.2738	-2.30307	-2.31445	-2.31188	-2.2984	-2.31322	-2.30913	-2.29981	-2.29939	-2.30681	-2.2802	-2.30042	-2.29152	-2.29302
gene-B3GNT4	2.77778	3.16884	2.50446	2.85502	2.2105	2.02212	2.25462	1.98877	2.19171	2.34541	2.35741	2.15287	2.34951	2.20088	2.2786	2.24024
gene-B3GNT5	4.00011	4.22434	3.92358	3.75419	1.8977	3.15364	3.95537	2.06677	2.88425	2.8412	2.59676	4.8656	2.5039	2.41245	2.2354	2.62808
gene-B3GNT6	-1.2127	-1.18305	-0.768476	-0.960991	-1.05329	-1.03429	-0.917372	-1.2199	-1.01279	-0.930742	-1.18217	-1.20949	-1.06603	-1.18844	-1.13456	-0.88478
gene-B3GNT7	1.6389	1.22404	1.56516	1.53125	0.471516	1.30006	1.40512	0.949854	0.708973	0.564694	0.567693	1.61435	0.713776	0.560339	1.19794	0.923641
gene-B3GNT8	3.63092	3.15493	2.69951	2.86752	3.23491	3.05407	3.54122	3.00802	3.09472	3.29801	2.77612	2.83764	3.63381	2.94941	2.72187	3.54283
gene-B3GNT9	6.36929	5.49012	6.45921	5.43804	5.8911	5.9648	5.915	6.18639	5.46155	4.7597	5.72622	5.76625	5.10997	5.27587	5.35569	5.66507
gene-B3GNTL1	4.74958	5.12621	5.72636	5.14702	5.83043	4.73344	5.36055	5.61398	5.59259	4.58369	5.81411	4.21089	4.66328	5.52364	5.02648	5.23281
gene-B4GALNT1	5.4072	4.04325	1.16751	2.46384	0.527538	1.82439	0.790283	1.23082	0.613575	0.767083	1.12197	1.5907	1.54671	0.75693	1.29775	1.26437
gene-B4GALNT2	-0.291103	-0.198372	0.422779	-0.235817	-0.194089	-0.160937	-0.467721	-0.178415	-0.503108	-0.472717	0.203714	-0.273231	-0.347835	-0.207982	-0.442163	-0.447851
gene-B4GALNT3	2.71795	3.77764	3.80585	2.89758	3.43013	3.78891	4.20649	2.86917	2.78894	3.00562	3.36081	3.27799	2.58709	2.98504	2.55591	3.4351
gene-B4GALNT4	2.33897	1.35183	2.72943	1.30476	3.13167	2.58714	3.66026	2.92875	2.80132	1.82653	2.0185	1.67194	1.62147	3.00884	2.22773	1.44142
gene-B4GALT1	8.28118	8.0195	7.25652	7.81946	6.07237	7.1303	6.38005	6.84213	5.98839	6.82194	6.84227	7.28923	7.0057	5.82687	6.83137	6.19804
gene-B4GALT2	5.32382	5.63192	5.18836	4.99291	5.11161	4.87999	5.03725	5.6583	5.19586	5.00365	4.93139	4.21235	4.07884	4.85358	4.69374	4.24277
gene-B4GALT3	4.12137	4.71804	4.96244	3.70853	4.61782	4.51529	4.83124	4.89898	4.13864	4.2833	4.69193	3.99775	3.96839	4.21035	3.98853	4.01434
gene-B4GALT4	5.67743	5.83485	5.80866	5.58329	5.14908	5.52842	5.72684	5.37674	5.65653	5.3293	5.80787	5.1376	5.75826	5.57365	6.12997	5.40193
gene-B4GALT5	7.11171	7.20318	6.89723	7.0478	6.85746	7.24665	7.42834	7.61855	7.42802	7.32091	7.32833	7.56955	7.6189	7.60699	7.58032	7.57282
gene-B4GALT6	3.33882	5.81832	4.456	3.57842	2.61648	3.30092	2.53786	1.5937	1.45412	3.26011	2.50559	2.52089	2.69751	2.11879	3.9034	2.07802
gene-B4GALT7	5.57328	5.75812	4.94021	5.00566	4.97981	5.3852	5.40906	5.35736	5.45288	4.46395	5.06426	4.1353	4.36294	4.83362	4.59059	4.33096
gene-B4GAT1	4.78243	5.04413	4.95632	4.35044	5.10974	4.80625	5.17449	4.87171	4.86987	5.05839	4.74055	4.199	4.28266	4.97656	4.63511	4.57252
gene-B9D1	3.92562	4.2112	4.37413	3.92039	4.30046	4.49813	4.10691	4.26134	4.24953	4.19979	4.39043	3.27282	3.87246	4.26366	4.20543	4.14516
gene-B9D2	3.28319	3.03854	3.67073	2.46129	3.61024	3.3098	3.67737	3.34447	3.69552	2.92681	3.74804	2.60714	3.28766	3.41184	2.77267	3.36143
gene-BAALC	5.60699	4.37733	3.7396	4.27058	1.9101	3.68346	3.1426	2.80843	1.89397	2.14437	1.93094	3.6067	2.70162	2.12745	2.12356	1.78352
gene-BAAT	-1.7452	-1.71724	-1.63862	-1.72805	-1.75326	-1.75218	-1.71379	-1.75275	-1.74656	-1.71809	-1.7168	-1.18247	-1.65817	-1.71997	-1.69277	-1.69733
gene-BABAM1	5.56483	5.59991	5.38555	5.26757	5.51286	5.51833	5.21808	5.91557	5.74152	5.60683	5.66505	4.73526	4.95965	5.51807	5.64464	5.84352
gene-BABAM2	5.29815	4.91324	4.50509	5.09421	5.62991	5.34973	5.70453	5.36771	5.83478	5.67502	5.53982	5.38406	5.08362	5.71601	5.64561	5.62876
gene-BACE1	7.468	8.42999	8.46605	8.12921	7.51508	7.68235	7.56072	8.0361	7.40146	7.63159	7.30455	7.34204	7.1351	7.02774	7.52879	7.27476
gene-BACE2	6.13889	6.74597	6.19156	5.16431	5.68916	6.23189	6.35927	6.52782	6.33551	6.21525	6.14015	5.80433	5.37604	5.24835	6.4761	5.69184
gene-BACH1	7.88292	7.46994	7.29963	7.65154	6.7195	7.01593	7.205	7.32774	6.61701	8.21662	7.43481	7.68235	8.07097	7.4497	7.86162	7.27363
gene-BACH2	3.74558	4.10798	5.71102	5.17151	5.08475	5.25551	3.82378	3.67034	4.19118	4.20506	4.05543	4.51188	3.83696	4.07173	5.64397	3.53935
gene-BAD	3.38967	2.46036	2.2815	2.50537	3.3269	3.38936	2.98574	3.74289	3.57286	3.27567	3.54962	2.88189	2.99918	3.38861	2.67583	2.79284
gene-BAG1	7.49315	7.02669	7.28402	7.0484	6.34281	6.65987	6.71406	6.85857	6.55254	6.658	6.9548	6.92761	6.78703	6.46521	6.55087	6.74611
gene-BAG2	3.52584	4.08715	3.40686	2.77214	1.55672	2.53231	2.65742	1.85953	1.83017	1.66717	2.38517	2.27317	2.83744	1.38876	2.48077	1.50107
gene-BAG3	4.79457	5.60676	3.8938	3.5972	4.55585	4.24481	4.16758	4.32283	4.9436	4.44676	4.28468	4.6275	4.55859	4.02923	4.5643	4.38838
gene-BAG4	5.96812	5.56303	6.33135	6.12523	5.98805	6.20786	6.54882	6.34932	6.19715	6.22809	5.66323	7.00047	6.18135	5.42244	6.13415	7.2953
gene-BAG5	6.84065	6.85493	7.08036	6.63976	6.96586	6.60128	7.00505	6.77037	6.63905	6.9446	6.87981	6.77104	6.6238	6.73787	6.78701	7.50037
gene-BAG6	7.35148	7.75135	7.52255	7.4034	8.15062	7.76543	7.88667	7.95317	7.97545	7.64782	7.81486	6.94128	6.92159	8.00174	7.45627	7.7301
gene-BAHCC1	5.58572	6.46856	7.0751	6.24259	6.45048	5.95981	6.37887	5.79033	6.44208	5.63423	5.65342	5.41933	5.41902	5.60625	5.71195	5.55359
gene-BAHD1	5.79563	6.35781	4.80076	5.20834	5.06965	5.23186	5.30374	5.55687	5.16727	4.8187	5.0061	4.90005	4.74959	4.59441	5.10399	4.9088
gene-BAIAP2	6.82476	6.62354	7.0329	6.14855	8.29916	7.0577	7.22483	7.22568	7.92452	7.1047	6.98297	6.25361	6.56731	7.27776	6.26091	7.75242
gene-BAIAP2L1	3.42858	2.45671	3.24326	3.38635	2.42657	3.18312	3.19557	2.67461	1.92679	1.93265	2.81467	3.61526	2.33685	2.56058	2.5233	3.13353
gene-BAIAP2L2	0.0383003	0.627559	0.0391076	-0.128656	0.429035	0.152242	0.338846	0.000718746	0.433179	0.122673	0.127014	0.0549517	-0.0160075	0.308094	-0.087073	-0.0928386
gene-BAIAP3	3.92278	3.46422	4.1212	3.85456	5.74781	5.41806	6.78064	5.52658	7.13287	3.69185	6.55577	4.94452	5.97677	7.08712	5.73218	6.45123
gene-BAK1	5.82767	5.18651	4.96228	5.17927	5.10984	5.68092	5.2906	5.43938	5.15324	5.27785	5.50049	5.61353	5.3023	5.14699	4.97391	4.82055
gene-BAMBI	2.39857	2.87661	2.95858	1.54716	1.14054	2.28781	2.98783	2.6799	1.22813	1.39376	1.62953	3.29189	1.37182	1.10665	1.22281	1.20307
gene-BANF1	5.3966	6.45139	6.60794	5.57787	5.54279	5.46959	5.90402	6.29904	6.05396	5.80239	6.1505	6.00227	5.50622	5.7183	5.49133	5.91932
gene-BANF2	-2.27645	-2.29886	-2.2817	-2.30122	-2.30881	-2.30709	-2.29811	-2.30799	-2.30526	-2.29904	-2.29876	-2.30371	-2.28597	-2.29945	-2.29352	-2.29452
gene-BANK1	4.67288	3.34097	3.21451	2.42474	1.71075	2.91999	2.43086	2.3202	1.82922	2.23221	2.5399	3.36793	3.00378	2.03598	3.26375	2.22229
gene-BANP	4.54305	4.00124	2.85489	3.48883	4.05162	4.31117	4.41588	4.76518	3.9635	4.04278	4.00711	3.35548	3.64806	4.0678	4.07514	4.21076
gene-BAP1	6.4504	6.93292	6.78625	7.02956	6.82268	6.87995	6.69349	6.94435	6.78664	6.86976	6.6033	5.86832	6.36263	6.99701	6.64863	6.10244
gene-BARD1	5.88771	5.96416	5.6594	6.48036	6.04473	5.85215	5.93534	5.77906	5.35625	5.64424	5.66354	5.5618	5.44458	6.24899	5.91667	6.27613
gene-BARHL1	-1.52574	-1.03317	-1.12266	-1.50115	-1.53308	-1.34513	-1.47662	-1.35489	-1.52634	-1.48401	-1.2571	-1.52079	-1.38098	-1.48725	-1.44047	-1.44832
gene-BARHL2	-0.584243	0.557143	1.37139	-0.877278	-0.94827	-0.932401	-0.848275	-0.940696	-0.915283	-0.85696	-0.854356	-0.900736	-0.679876	-0.860775	-0.805531	-0.369174
gene-BARX1	2.25888	3.88578	1.59651	2.76402	2.58139	2.23827	2.11818	3.00637	1.69024	2.34091	2.46618	1.15906	1.89926	1.23991	1.67504	1.33835
gene-BARX2	2.45403	1.86538	2.5137	0.670723	0.522322	3.26888	3.65599	0.537839	0.590397	0.714716	0.720417	2.75178	0.974343	0.706394	0.82681	0.806687
gene-BASP1	5.54557	5.07567	5.30106	4.1509	3.16253	4.06686	3.71942	3.42151	3.53324	2.5779	3.6071	3.38917	3.85162	2.72614	3.74973	2.76655
gene-BATF	1.31212	0.676428	0.390015	0.620373	0.460527	0.732895	0.694955	0.707679	0.373157	0.471949	0.476775	0.19337	0.327628	0.970322	0.266336	0.553145
gene-BATF2	5.06118	4.61911	4.80151	3.6954	4.86898	4.91624	5.26148	5.07988	5.14461	4.38261	5.37406	5.33278	4.44102	5.04092	4.92233	5.19887
gene-BATF3	1.27775	0.808167	0.349763	0.582311	0.648161	0.455621	0.830798	0.561596	0.629793	0.432552	0.811055	0.152378	0.286889	0.180489	0.224427	0.216738
gene-BAX	4.24365	4.43742	3.23039	3.44761	4.44025	4.07907	4.27907	4.89445	4.2538	4.26415	4.14322	3.93232	3.68728	4.4357	3.95617	3.40105
gene-BAZ1A	6.21683	6.26462	5.78879	6.3341	3.53539	5.22415	4.75755	3.69312	4.72816	4.42816	5.2464	5.72655	5.27952	4.1815	4.88189	4.34354
gene-BAZ1B	7.33671	7.844	7.68124	8.3375	7.72071	7.61139	7.81889	8.0967	8.15906	7.61443	7.93509	7.56757	7.8866	8.01596	7.85633	7.51089
gene-BAZ2A	7.78109	7.41247	7.42937	7.54579	7.61237	7.66427	8.01872	7.6679	8.09748	7.52051	7.03353	7.72149	7.2784	8.04791	7.41592	7.29705
gene-BAZ2B	7.25413	6.68654	7.34452	7.15211	6.16763	6.67267	6.80973	6.21694	6.44928	6.14781	6.16711	7.32853	6.66892	6.32242	6.7863	6.39575
gene-BBC3	4.97779	3.87614	5.50431	3.96787	5.37565	5.13306	5.36156	5.9221	5.58375	4.61925	5.46768	4.80834	4.70225	5.11995	5.02024	5.18464
gene-BBIP1	4.62052	4.82508	4.02316	3.93842	4.22776	4.14318	4.23077	4.65948	4.12656	4.40182	4.49969	4.50304	4.20768	4.04253	3.88577	4.77765
gene-BBLN	5.12197	4.93197	5.11428	4.53678	4.87783	5.50356	5.15823	5.58065	4.95203	5.44032	4.9064	4.45377	4.76224	4.43453	4.94919	4.63913
gene-BBOF1	3.63059	3.35308	3.4372	4.03959	3.95754	3.76695	4.13827	3.63619	4.08801	3.67022	4.31997	4.33757	4.26283	3.95307	4.52664	4.19738
gene-BBOX1	1.13642	-0.0398629	0.141529	0.563209	-0.104368	0.52068	0.816852	-0.0997164	-0.0833719	0.230655	-0.0391551	1.19367	0.0790367	0.223377	0.000740938	-0.00704213
gene-BBS1	4.75388	4.61762	5.328	4.76686	5.36496	5.34033	5.53663	5.14078	5.22002	5.47062	5.26801	5.27623	4.42272	4.70302	5.20542	5.42886
gene-BBS10	4.12132	4.12831	4.38329	4.23009	4.83014	4.02855	4.37825	4.35232	4.6922	4.60433	4.28977	4.43492	4.37123	4.88824	4.80867	4.6535
gene-BBS12	3.35867	3.26754	2.58809	4.62749	3.64491	3.24159	3.21213	3.79048	3.79081	3.69757	3.43996	3.99316	4.18342	3.61155	2.91755	3.59306
gene-BBS2	6.48773	5.91461	5.27279	6.27273	7.27091	6.28904	6.94771	6.7635	6.91944	6.3498	6.3155	6.66773	7.29007	7.30118	6.89905	6.8377
gene-BBS4	5.17749	5.10592	4.85555	6.09716	5.35215	5.30297	5.39605	5.49063	5.60164	5.30749	4.98772	5.0168	5.11708	5.4378	5.46764	5.00068
gene-BBS5	3.14724	2.90413	4.47367	3.41887	3.42991	2.19103	2.36987	2.56784	2.86055	3.26734	3.01471	3.62108	3.70403	3.69238	3.39426	3.33953
gene-BBS7	4.44729	4.29924	4.1625	5.11395	4.79727	4.52007	4.1216	4.50808	4.56517	4.80264	4.82131	4.36879	4.33538	5.02944	5.24072	4.8497
gene-BBS9	5.89343	5.11658	5.3024	5.86715	5.7109	5.60846	5.22871	5.8704	5.89327	5.80234	5.27366	6.13365	5.6562	5.79064	5.71269	6.26039
gene-BBX	7.72705	8.24012	7.28432	7.26321	8.62233	9.15737	9.57144	9.69213	9.68416	9.74387	9.24662	9.75504	9.43796	9.32863	9.18717	10.124
gene-BCAM	5.7796	6.10562	6.01801	5.36447	6.51398	6.46695	7.19783	7.40425	6.56337	6.18054	6.46431	5.53939	4.97358	6.54079	6.00588	6.49257
gene-BCAN	-0.752435	-1.04731	-0.907524	-1.05627	-0.613978	-1.06754	-0.62415	-1.06903	-1.06431	-0.826461	-1.04652	-0.730931	-0.942283	-1.05215	-1.00379	-1.01191
gene-BCAP29	4.46978	4.23978	4.31061	4.55577	4.07822	4.46537	4.04868	4.40753	3.95483	5.07945	4.71642	5.53038	5.23227	4.89134	5.29962	4.45202
gene-BCAP31	7.8479	6.92874	7.54763	7.1563	6.9409	6.71689	7.12213	7.20464	7.06899	7.16232	7.00279	6.07294	6.28162	6.86837	6.70163	6.70449
gene-BCAR1	6.10258	6.63398	6.36323	5.55736	5.89863	6.06404	6.51492	6.74316	5.79549	6.39184	5.42968	5.48141	5.46792	5.82741	5.70117	4.87652
gene-BCAR3	3.7034	4.35848	4.29218	3.68209	2.75108	4.1936	3.45108	3.13457	3.33902	3.22115	3.76852	3.86158	3.92696	3.60081	4.14792	3.55745
gene-BCAS1	-1.81746	-1.79505	-1.73202	-1.80372	-1.82619	-1.63235	-1.79228	-1.82586	-1.71381	-1.79573	-1.7947	-1.81287	-1.7477	-1.69249	-1.77543	-1.77909
gene-BCAS2	5.27342	5.55557	4.9339	5.08593	5.10338	4.91609	5.39458	5.2844	5.3318	5.12565	5.46074	5.14173	5.28064	4.98079	5.23997	5.37363
gene-BCAS3	6.22797	5.88598	6.72767	5.87606	6.58586	6.68359	6.92126	6.84385	6.76033	6.68945	6.46115	6.47057	6.33294	6.75255	7.10674	6.94011
gene-BCAS4	4.21919	2.94197	3.68969	2.45698	2.28617	2.94405	3.18229	3.99669	3.10444	3.30239	3.53273	2.4896	3.61044	3.42609	3.52574	3.91455
gene-BCAT1	7.68041	7.17422	7.06448	7.38553	4.81006	5.67653	5.82374	6.6524	6.25487	5.71672	5.0174	7.72699	6.08814	6.42147	5.94904	6.47418
gene-BCAT2	5.4712	5.21615	4.70666	5.35366	6.05572	5.56272	5.52349	6.47529	5.9701	6.26116	6.05721	4.02422	5.2055	6.35912	4.96027	5.54035
gene-BCCIP	4.93181	5.39245	4.57495	4.43699	4.93875	4.76937	5.0235	5.01023	5.099	5.12673	4.71055	4.73636	4.55395	5.33011	5.27203	4.50283
gene-BCDIN3D	3.95816	4.25078	4.69008	4.26708	3.86836	3.90382	4.10017	3.77753	3.67826	4.23925	4.30107	4.6074	4.42686	4.12031	3.47542	4.26385
gene-BCHE	1.25411	0.598584	0.302674	0.349896	0.0675865	0.543415	0.948243	0.246596	0.285891	0.594028	0.391945	0.0979354	0.239428	0.583922	0.172186	0.909142
gene-BCKDHA	5.61693	5.44998	5.13173	5.21993	5.7896	5.74783	5.71072	5.87421	6.02089	5.58633	5.41011	4.63516	4.95798	5.82266	5.25172	5.42846
gene-BCKDHB	4.10329	2.99164	2.63461	3.41128	3.91385	3.42429	4.19352	3.65756	3.70682	4.4293	3.30606	2.96527	3.29475	3.7067	4.44686	4.00331
gene-BCKDK	5.25484	5.28234	5.11513	5.30813	5.0913	5.2911	4.84848	5.32759	5.20264	5.06786	4.56941	4.48925	4.35963	5.04018	4.75673	4.39805
gene-BCL10	4.69879	4.68449	5.33145	5.06634	4.71326	4.51992	4.47911	4.7851	4.84202	4.81614	4.72793	5.33055	5.56771	4.97661	5.48528	5.04119
gene-BCL11A	1.85243	2.99189	3.07848	0.784719	0.653797	2.4442	2.49112	0.667257	0.713258	0.824412	0.829583	2.58755	1.49618	1.11523	1.28092	1.25269
gene-BCL11B	3.9678	6.19834	7.20826	5.88277	6.12048	5.76632	5.91066	6.22707	5.30528	6.02655	5.72217	4.09435	5.22282	5.83014	4.68409	5.43496
gene-BCL2	4.2844	4.63731	4.01988	3.33982	5.35816	4.45028	4.47352	5.26234	5.00389	4.95671	4.88596	4.69788	4.47687	5.29337	5.91748	4.3667
gene-BCL2A1	5.2488	2.7018	2.45628	5.17573	1.95663	3.36657	2.28805	2.73674	1.96943	1.53915	1.83013	4.00969	3.25733	1.52717	3.44166	1.67197
gene-BCL2L1	7.65779	6.36689	6.71522	6.51048	6.68198	6.40941	6.40745	6.62306	6.33941	6.40438	6.64834	6.37901	6.35195	6.46973	6.23695	6.39343
gene-BCL2L11	6.22181	6.2838	5.35086	6.33574	5.81575	5.64893	5.79945	6.03437	5.74071	5.27003	5.56744	6.29673	5.99315	5.58555	6.10441	5.18371
gene-BCL2L12	3.52671	3.33449	4.04291	3.2132	3.67054	3.70211	3.68548	4.20616	3.88486	3.48898	3.57845	3.54601	4.04611	3.21227	4.08943	4.0287
gene-BCL2L13	7.61936	7.30004	7.25835	7.53607	7.45909	8.14072	8.10827	7.37804	7.05527	7.60608	7.81744	8.256	8.61416	8.00655	7.34003	7.75991
gene-BCL2L14	-0.544605	-0.256936	-0.552692	-0.72577	-0.749753	-0.184111	-0.714159	-0.747465	-0.739336	-0.717758	-0.71669	0.214134	-0.598251	-0.470494	-0.379013	-0.689506
gene-BCL2L15	-0.0775107	-0.704354	-0.20488	-0.468906	-0.742621	-0.736855	-0.701012	-0.55981	-0.356111	-0.705161	-0.43177	0.181652	-0.577862	-0.706948	-0.66376	-0.675102
gene-BCL2L2	4.16873	4.98672	4.80138	4.47528	4.6811	4.3092	4.74727	4.78684	4.83269	3.90986	4.40249	4.13453	3.83294	4.26966	3.5892	4.24356
gene-BCL3	5.18025	5.24588	5.20579	5.08229	4.16897	4.95086	5.22751	5.24567	4.76317	4.64841	4.77623	5.34574	4.27988	3.96788	4.92952	3.43725
gene-BCL6	6.58838	6.85146	6.06662	6.79701	6.3519	6.27261	6.93242	6.39084	6.90636	6.10723	6.18911	7.20383	6.41105	6.29623	6.49539	6.59346
gene-BCL6B	3.89216	4.62831	5.32514	5.12551	4.65892	5.10581	5.42911	5.19885	4.52807	5.32021	5.33984	5.01972	4.97653	4.46183	4.6832	4.86626
gene-BCL7A	3.48607	3.86212	4.32017	3.41735	2.76392	3.13519	3.17525	2.59324	3.28844	2.9399	2.45283	2.61407	2.50342	3.01486	3.33147	2.44103
gene-BCL7B	5.40312	5.30251	6.05772	6.15306	6.07539	5.89992	6.46946	5.87386	5.99132	5.47452	5.97999	5.89225	5.89566	5.83237	6.0814	5.80796
gene-BCL7C	2.35038	3.24571	3.69882	3.33919	3.36182	3.60856	3.51317	3.23943	3.56788	3.70222	3.4059	2.9958	2.65383	3.50242	3.62249	3.28697
gene-BCL9	5.68245	6.51756	7.13265	6.17912	6.22236	6.27587	6.18904	6.16683	6.18058	5.82285	6.00212	5.95444	6.20705	5.93726	6.10488	6.21436
gene-BCL9L	7.33985	8.15938	8.72394	7.56479	7.32809	7.91641	7.90952	7.94244	7.17895	7.5089	7.43433	7.14724	6.96724	6.92559	6.72201	7.10047
gene-BCLAF1	7.794	8.24335	7.87742	8.13845	8.17232	7.70365	7.88166	7.66113	7.8041	7.77504	7.94339	8.21964	7.91323	8.12404	8.52697	8.01094
gene-BCLAF3	4.26059	3.13736	4.12469	4.60039	4.6864	4.46835	5.09839	4.16763	4.70613	4.83889	3.68501	4.99751	4.91115	5.21408	4.80243	5.04992
gene-BCO1	0	0	0	0	0	0	0	0	0	0	0	0	0	0	0	0
gene-BCO2	3.66912	1.94894	2.24291	2.59928	1.89251	2.40141	2.43047	2.20654	2.62812	2.50543	2.4017	2.48056	2.39912	2.77289	2.12884	2.44844
gene-BCOR	5.45986	5.70864	5.87138	5.61173	5.85967	5.73358	5.74389	5.2217	5.09563	6.4229	5.60108	4.62569	5.57857	4.96388	5.69336	4.19262
gene-BCORL1	5.05514	5.595	6.3334	6.28147	4.9569	5.05668	4.9125	5.27785	5.18223	4.95247	4.54218	4.8967	5.19764	4.85894	4.82268	4.52964
gene-BCR	7.03755	7.38849	7.12375	6.72446	7.34116	7.27347	7.48026	7.50171	7.35907	7.33199	7.33385	6.67802	6.84621	6.97196	6.99629	7.34854
gene-BCS1L	3.3865	4.07025	3.55747	3.06627	3.22021	3.31536	3.73024	3.61591	3.67365	3.78364	3.50388	2.85657	2.36616	3.70601	3.25523	2.94499
gene-BDH1	4.19405	5.30916	5.70511	5.0039	5.00847	4.686	4.98647	5.2705	5.5724	4.41515	4.80866	5.08113	4.99963	5.01579	5.03933	4.46625
gene-BDH2	3.68076	1.6128	3.36534	2.89529	3.11195	2.05925	2.27045	3.15984	2.82126	2.92887	2.24454	1.90318	2.54408	3.54152	2.62593	2.22193
gene-BDKRB1	0.411425	1.6879	0.638416	1.0226	0.814565	0.57584	1.11803	1.04766	1.13868	0.713215	1.09741	0.950264	0.982613	0.45704	0.821867	0.801564
gene-BDKRB2	3.21441	4.02843	3.77385	4.17846	3.83763	3.6654	3.50194	3.85737	3.44492	4.15607	3.07633	4.18774	4.19484	4.29156	4.13254	3.28077
gene-BDNF	2.1033	0.593056	1.35189	0.277251	0.203843	0.887194	0.310627	1.32641	1.07035	0.58919	0.303453	1.60108	0.447513	0.295983	0.361928	0.350637
gene-BDP1	7.45556	7.22208	7.32649	7.86766	7.75276	7.31032	7.85399	7.17614	7.86029	7.40044	7.56753	7.88749	8.12476	8.196	7.87574	8.19724
gene-BEAN1	2.9718	3.37781	3.20023	2.4894	2.37115	1.49945	2.27504	2.89371	2.6129	1.70563	1.92076	2.16836	1.72214	2.57401	2.10135	2.70349
gene-BECN1	6.26962	6.1253	5.27415	5.95661	5.89369	5.76928	5.9514	5.97758	6.17435	5.9502	5.62042	5.62396	5.88514	6.06884	5.70728	5.42115
gene-BECN2	-1.84033	-1.8196	-1.76131	-1.73074	-1.68389	-1.84757	-1.81704	-1.84881	-1.74446	-1.82023	-1.81928	-1.83608	-1.77581	-1.82162	-1.80145	-1.80484
gene-BEGAIN	3.54036	4.67126	5.13775	2.97638	4.75026	4.43115	4.00538	4.09162	3.62513	3.29582	3.40496	2.86022	4.01686	3.53409	3.6945	4.04228
gene-BEND2	-0.29892	0.546812	0.288832	0.160804	0.00119859	-0.309222	-0.261119	-0.313335	-0.0965842	0.540553	0.218834	0.104967	-0.147931	-0.269061	-0.232692	0.07736
gene-BEND3	4.4826	4.1884	4.45282	4.32331	3.65099	3.24453	2.87466	2.61126	2.54265	2.94676	3.16503	3.38643	2.63952	2.53422	3.22997	3.05082
gene-BEND4	1.6178	3.35002	3.36469	1.34205	1.20348	1.27116	1.46458	0.721095	0.790907	1.21516	0.642155	0.552128	1.32795	0.629428	1.11398	0.720731
gene-BEND6	3.93929	3.78705	2.81596	2.91842	1.44109	2.12529	2.41757	2.96309	1.6958	3.04156	1.44421	2.3783	1.71301	1.43086	2.09774	2.58761
gene-BEND7	4.36977	3.34597	2.8243	4.29262	2.05945	3.65701	3.24593	2.09207	2.4293	2.47085	2.32866	2.77917	2.651	2.45259	3.23775	1.78984
gene-BEST1	0.820693	0.476034	1.52355	2.09016	0.725215	0.914238	1.00946	0.377208	0.404724	0.982361	0.762284	1.82493	1.38513	0.469077	1.36498	0.528376
gene-BEST2	-0.0316001	0.0626037	0.737452	0.0245165	0.293973	0.342203	-0.196372	0.0755667	0.271973	0.0595634	0.0642109	-0.22805	-0.0866215	-0.204392	0.155561	-0.174015
gene-BEST3	-1.81202	-1.62927	-1.68923	-1.64172	-1.82525	-1.82326	-1.62529	-1.82454	-1.81359	-1.78078	-1.7793	-1.80542	-1.71175	-1.78295	-1.75161	-1.60633
gene-BEST4	0.681133	0.682642	0.817271	0.624725	1.17092	0.49327	0.879932	0.327383	0.169582	0.214085	0.476015	0.179968	0.324067	1.11422	0.574624	0.555252
gene-BET1	4.7763	4.34712	5.72762	5.02699	4.52557	5.10047	4.54053	4.78612	4.55139	5.0989	5.21928	4.88283	5.10426	4.70049	4.62069	5.29672
gene-BET1L	7.48587	7.67045	7.55188	6.78194	7.10427	7.36813	7.75097	7.76181	7.28685	6.72818	7.22118	6.67929	6.1706	6.76012	6.451	6.78719
gene-BEX3	1.90166	0.940781	1.23751	0.901189	1.96749	2.97019	2.67419	1.67232	1.41482	2.62128	0.94243	0.860665	1.57493	1.20904	2.85772	1.01596
gene-BEX4	3.4986	3.51193	3.38134	3.83344	4.54766	4.24409	4.51947	4.69518	4.76798	5.31967	4.96197	4.57379	4.69409	4.77523	4.68765	3.74376
gene-BEX5	-0.627906	-1.24878	-1.12146	-1.26628	-1.28101	-1.27854	-0.832935	-1.27985	-1.27568	-1.25014	-1.24806	-0.939304	-1.15312	-1.25319	-1.20914	-1.21654
gene-BFAR	6.28861	5.803	6.21065	5.998	6.01053	6.22474	5.81743	6.23659	6.21822	5.73301	6.04463	5.91049	5.41551	5.33942	5.92055	5.98713
gene-BFSP1	4.49323	4.46016	4.8272	4.05543	4.0034	3.70928	4.3854	4.51488	4.25515	3.63165	4.10339	3.80985	4.27921	4.66348	4.02245	4.47265
gene-BFSP2	0	0	0	0	0	0	0	0	0	0	0	0	0	0	0	0
gene-BGLAP	2.82798	4.70562	3.90045	2.74003	3.49038	3.29008	3.42501	2.6004	3.02368	2.72812	2.85948	3.04073	2.17412	3.11656	2.48793	3.38872
gene-BGN	8.12677	10.7654	10.3891	7.55412	8.12176	8.55151	7.43537	6.56506	6.98285	6.8424	6.96504	6.85639	7.27044	6.97437	7.76577	6.05081
gene-BHLHA15	0.337441	-0.548132	-0.382656	-0.558061	-0.423726	-0.0152112	0.257144	-0.582865	-0.381136	-0.294728	-0.29049	-0.567858	-0.431715	-0.55069	-0.51852	-0.528397
gene-BHLHA9	-2.30875	-2.29955	-2.27365	-2.30311	-2.31456	-2.31197	-2.29841	-2.31332	-2.3092	-2.29982	-2.25636	-2.30687	-2.28009	-2.30044	-2.29148	-2.29299
gene-BHLHB9	4.58428	4.00833	3.08123	3.26882	3.63739	3.46123	2.87464	3.59156	2.98256	3.14478	2.40323	3.85605	3.31443	3.0288	3.22279	2.56426
gene-BHLHE22	-1.46474	-1.6168	-1.29188	-1.63358	-1.66901	-1.66638	-1.40858	-1.66777	-1.46811	-1.61811	-1.61611	-1.45023	-1.52509	-1.62103	-1.5788	-1.58589
gene-BHLHE23	-2.30326	-2.29855	-2.28532	-2.30037	-2.28423	-2.3049	-2.29797	-2.30559	-2.30348	-2.29869	-2.29848	-2.30229	-2.28861	-2.29901	-2.29443	-2.2952
gene-BHLHE40	7.57916	7.57417	6.75711	7.29791	7.53168	7.58833	7.35742	7.3056	6.75818	6.84806	6.82978	7.5445	7.52956	5.6554	7.04754	6.40323
gene-BHLHE41	6.4752	7.3965	5.94329	6.34377	5.18957	4.63533	4.86514	4.37666	5.05907	4.25913	5.10025	5.51881	6.4205	5.08387	4.36549	4.77259
gene-BHMT	-0.340416	-0.646735	-0.495644	-0.443058	-0.674915	-0.156187	-0.401096	-0.672976	-0.492056	-0.414117	-0.646411	-0.317618	-0.539156	-0.648702	-0.333229	-0.348536
gene-BHMT2	-2.14775	-2.12753	-2.07066	-2.13534	-2.16051	-2.15481	-2.03051	-2.15778	-2.14873	-2.12814	-2.12721	-2.14361	-2.0848	-2.1295	-2.10982	-2.01861
gene-BICC1	7.68583	9.24654	8.77951	8.81197	8.81724	8.67972	8.58068	9.27923	8.88599	8.97868	8.76153	8.8376	9.39304	8.57015	8.91397	8.70646
gene-BICD1	4.15582	4.64879	6.67016	6.31735	8.02204	7.63849	7.92328	4.2228	7.23367	7.99229	8.1256	5.79981	8.2524	8.13505	7.6108	8.25858
gene-BICD2	7.4183	7.29956	7.50546	7.00216	7.64084	7.46099	7.56549	7.82035	7.55963	7.5402	7.58257	6.96484	7.1419	7.341	7.03354	7.2356
gene-BICDL1	2.38173	2.46117	2.50963	4.27678	3.2933	3.29648	3.93299	4.19898	4.27213	3.87455	3.84029	2.96485	2.71511	3.42817	3.92018	3.85948
gene-BICDL2	0.821262	0.97421	1.48168	0.482747	0.420525	1.1311	1.57994	0.602993	1.19438	0.760565	1.15309	1.00192	0.639446	0.958484	1.3273	0.852367
gene-BICRA	5.69669	5.80113	6.25297	5.77151	5.93381	6.04913	6.41803	6.14496	6.04958	5.40382	5.77103	5.39461	5.6985	5.62562	5.66801	5.47715
gene-BICRAL	6.21839	6.44478	6.68651	5.75812	6.75575	6.7074	6.88648	6.70992	6.70282	6.33071	6.71992	6.78486	6.65971	6.27517	6.61178	6.49422
gene-BID	5.51218	5.15488	4.20626	5.20948	4.44336	5.10299	4.96275	4.20247	4.33982	4.7031	4.17916	5.01733	4.48213	4.71144	4.49714	4.84351
gene-BIK	-0.863773	-0.604526	-0.876047	-1.02785	-0.780725	-0.639359	-1.01401	-1.04142	-1.03639	-1.0219	-1.01954	-0.697141	-0.911932	-1.02372	-0.735603	-0.983812
gene-BIN1	5.73789	6.75992	5.06297	4.72501	4.31782	5.36328	4.64031	4.61483	4.84187	4.53697	4.63841	4.75782	4.70471	3.55497	4.52699	4.26137
gene-BIN2	5.02855	4.23457	3.55452	4.29712	3.82503	4.68046	4.41719	3.39352	3.70146	3.95766	4.33176	5.5276	4.15375	3.93318	4.52632	3.5681
gene-BIN3	4.64757	4.84585	4.39783	4.2714	4.98161	4.97489	5.23322	4.89755	5.14958	5.06752	4.67643	4.5913	4.4099	5.03966	4.84812	4.82859
gene-BIRC2	7.42931	6.40325	6.81295	7.1341	6.71758	6.91748	7.34658	6.89565	6.80891	6.90032	7.13541	7.4635	6.5467	6.62876	7.2876	7.0263
gene-BIRC3	6.21858	4.82728	4.15955	5.96604	4.17815	5.38568	5.22577	4.12447	4.47161	3.99495	4.93884	7.93086	5.94851	3.51898	5.52434	4.66421
gene-BIRC5	3.58612	4.26735	3.91021	5.03504	3.2705	3.63681	3.94368	3.69663	3.78652	3.13752	3.34766	3.24596	3.34296	3.74739	4.1062	3.66975
gene-BIRC6	9.08463	8.79222	8.63962	9.43684	8.91367	9.21009	9.00171	8.99028	9.30334	9.38142	8.86434	9.34902	9.41843	9.33821	9.26947	9.52607
gene-BIRC7	-1.24076	-1.02422	-1.10168	-1.23481	-1.12058	-1.10619	-1.21357	-1.00017	-0.84651	-1.02547	-1.21806	-1.23904	-1.13079	-1.22277	-1.18228	-1.18908
gene-BIVM	5.44831	5.25574	5.05135	5.86934	5.05453	5.04809	4.93835	4.27842	4.44556	5.14233	4.9909	5.34679	5.47808	4.70821	4.40882	4.90593
gene-BLCAP	6.57802	6.69475	6.64516	6.34919	6.25993	6.72579	6.65921	7.07533	6.34193	6.57006	6.74911	6.75058	6.40745	5.80616	6.16612	6.48536
gene-BLID	4.46242	5.77738	6.23517	5.6275	5.56535	5.5282	4.88507	5.0078	5.17096	4.90217	5.63683	5.83992	5.81623	5.95384	5.50755	6.28601
gene-BLK	0.575181	-0.039346	0.137648	0.188858	-0.100767	1.31171	0.463142	-0.096361	-0.080848	-0.0406278	0.230867	0.614452	0.076087	0.605095	0.583564	-0.00785655
gene-BLM	3.79241	5.26975	3.95123	5.18696	5.42632	6.01659	6.03654	6.03379	5.76953	5.23029	5.47228	5.2761	5.91452	6.3636	5.88754	5.67399
gene-BLMH	5.08124	5.14269	4.78994	4.62433	4.18889	4.77053	4.43328	3.78711	3.98867	4.07929	4.55233	4.16159	4.22236	3.73444	4.29236	3.84253
gene-BLNK	3.38669	3.03404	2.6348	2.82099	2.46709	4.25094	2.97591	3.07416	3.06139	3.11276	1.83858	3.58924	3.62318	2.80404	2.82472	3.44653
gene-BLOC1S1	5.30888	5.42878	3.59549	4.42408	5.22871	4.99381	5.26887	4.96397	5.31575	5.27129	4.80367	4.18766	4.14194	4.49421	4.14731	4.56449
gene-BLOC1S2	3.24497	2.79358	3.12712	2.95613	2.65763	2.80432	3.11628	2.82056	2.75696	3.35746	3.16235	3.21352	2.11628	3.396	3.26729	2.73954
gene-BLOC1S3	4.53701	3.88003	4.80485	3.23535	3.90363	3.69107	4.44828	4.33609	3.4554	3.86913	3.99992	4.15859	3.6389	3.49879	3.63556	4.42162
gene-BLOC1S4	4.53958	4.14432	5.31482	3.29814	4.13409	4.49361	4.55662	4.69201	4.65997	3.89573	4.95795	4.23462	4.10094	4.16018	4.07118	4.41365
gene-BLOC1S5	5.03609	4.99541	6.24211	5.73147	4.94498	4.93982	5.45017	5.05294	5.56193	5.43341	5.89099	6.01025	6.13906	5.59638	5.86563	5.7237
gene-BLOC1S6	5.25736	4.84132	5.41624	5.07012	5.04345	4.82556	5.05386	5.00367	4.61529	5.16401	5.20932	5.94898	5.32037	5.05419	5.51201	5.35666
gene-BLVRA	6.20658	4.99011	3.83664	5.45232	4.948	5.4534	4.97324	5.70542	4.57541	6.42352	5.2557	5.16499	5.45107	5.30648	4.61797	5.31546
gene-BLVRB	4.12662	3.92915	2.33119	3.28706	3.18387	2.28105	3.39389	2.62941	3.91543	5.00133	2.77602	3.07761	2.55697	3.15554	3.03429	2.48332
gene-BLZF1	5.10386	5.08809	5.23562	5.56865	5.02494	4.25076	4.7328	4.35521	5.11967	5.04714	5.27707	5.15174	5.44465	5.18064	5.22621	5.29333
gene-BMERB1	1.19488	1.08718	0.824905	1.02891	1.26116	1.3197	1.27479	1.28892	1.06899	1.38722	0.893784	1.1108	1.1567	1.23362	0.7032	0.975862
gene-BMF	5.81584	5.57967	5.89768	4.84939	5.41904	5.88094	5.89093	5.53475	5.60379	5.314	5.28004	5.32478	5.65365	5.36095	5.84371	5.48114
gene-BMI1	4.97658	6.27836	5.06689	6.09361	5.80791	5.31612	4.73231	5.11321	5.63593	5.39481	5.48438	5.67923	5.94767	5.89624	5.39161	6.23953
gene-BMP1	8.11533	8.75277	7.97848	8.45464	8.79291	8.71842	8.26116	8.23804	8.6178	7.82073	7.73786	7.15029	8.23352	7.98058	7.85113	7.49404
gene-BMP10	-2.30397	-2.29868	-2.28381	-2.30072	-2.3073	-2.2811	-2.29803	-2.30659	-2.30422	-2.29884	-2.2986	-2.30288	-2.28751	-2.29919	-2.29405	-2.29491
gene-BMP15	-2.30326	-2.29855	-2.28532	-2.30037	-2.28423	-2.3049	-2.29797	-2.30559	-2.30348	-2.29869	-2.29848	-2.30229	-2.28861	-2.29901	-2.29443	-2.2952
gene-BMP2	3.55691	3.05362	3.56305	3.31461	1.90027	2.92609	2.58906	2.04992	3.13123	2.26207	2.09804	3.7348	2.57856	1.62504	2.93804	2.61247
gene-BMP2K	8.49178	7.93905	7.94006	8.33509	7.55419	7.95153	7.80732	7.62794	7.7238	7.72504	7.47117	8.52191	8.53247	7.80198	7.90052	7.85968
gene-BMP3	6.23345	0.318165	0.656033	0.629913	0.115747	1.62129	0.725476	0.13202	0.186819	0.314383	0.320158	1.93253	0.572258	0.683961	0.426602	0.836207
gene-BMP4	4.07913	4.14642	3.42859	3.3899	3.24562	4.25943	4.7573	5.26822	5.34603	3.73575	3.00113	3.79742	3.44986	3.56679	4.26833	3.67277
gene-BMP5	-0.322425	0.435855	0.319521	-0.0301911	-0.151256	-0.335374	0.0254411	-0.340583	-0.324277	-0.282722	-0.280723	0.859987	-0.149031	-0.285626	0.959937	0.0929694
gene-BMP6	6.00362	6.94567	6.75573	5.75192	7.50331	5.98712	7.19775	5.97935	7.17198	6.31718	7.64308	6.60911	6.65297	6.96566	7.50112	7.4472
gene-BMP7	4.06309	4.5006	2.75644	2.3259	2.23395	2.98448	2.90125	1.06515	1.56582	1.55918	1.80349	2.73626	1.58616	1.54614	1.40545	1.70536
gene-BMPER	5.97008	5.93109	5.08479	6.28256	8.21427	7.94222	8.05116	8.5267	8.60373	8.78629	7.69488	7.8921	8.44604	7.92154	8.61057	8.03888
gene-BMPR1A	6.77437	7.40964	7.84688	7.52996	7.46257	7.75453	7.38712	6.92819	6.97945	7.3962	7.51829	7.11272	8.01825	7.63162	8.0163	7.44199
gene-BMPR1B	1.87017	0.959174	0.671719	1.44113	0.719096	0.756646	1.16034	0.404164	0.629721	0.954271	0.749469	1.60447	1.02341	0.735939	0.539649	0.836149
gene-BMPR2	8.69746	8.5821	8.95762	8.63935	7.4848	7.67807	7.7655	7.67131	7.622	8.06336	7.70168	8.2915	8.26845	7.28901	8.56296	7.51204
gene-BMS1	3.915	4.37373	3.78919	4.62808	4.21402	3.941	3.8987	4.33789	4.53918	4.65226	3.98576	4.46412	4.04225	4.29406	4.01712	4.35903
gene-BMT2	5.39457	4.60403	4.73983	4.8149	4.12068	4.62502	4.33044	4.63066	3.9049	5.14598	4.05572	5.52318	5.55643	4.52554	4.77409	4.92929
gene-BMX	1.25382	2.48967	1.55478	1.60529	4.26044	4.15972	1.47366	1.52329	1.45477	4.24948	2.23627	1.02604	1.45805	1.42958	2.13596	1.86546
gene-BNC1	2.37265	1.8846	2.85111	2.34118	1.05869	2.58934	3.17296	0.870894	0.914156	1.29996	1.30742	2.21464	1.2594	1.2891	1.92948	1.42284
gene-BNC2	8.39498	7.78464	6.5882	9.1688	8.23016	7.67008	8.92343	8.3461	8.76455	8.67038	8.65926	8.70304	8.84568	8.5451	8.6046	8.13437
gene-BNIP1	5.49281	5.95037	6.41638	6.26648	5.93123	5.87126	5.79758	5.50579	5.84826	5.63404	5.37615	5.99153	5.67753	5.54289	5.18112	5.66427
gene-BNIP2	8.42037	7.75436	7.76239	7.91063	7.91279	7.79253	7.79864	7.51888	7.77776	8.36624	7.9989	8.39972	8.51912	7.8149	8.29613	8.49772
gene-BNIP3	6.17809	6.46741	5.83625	6.40976	5.84111	6.22717	5.63439	6.5465	6.2877	6.80935	6.0547	6.13941	6.21097	5.97424	6.01851	6.35673
gene-BNIP3L	7.71437	6.88565	6.86841	6.8008	6.96643	7.04485	6.95823	7.45095	6.86573	7.10366	7.49767	7.6046	7.87154	7.36547	7.45165	7.51923
gene-BNIP5	-1.10512	-1.17863	-1.24775	-1.36652	-1.26281	-1.38016	-1.34758	-1.38103	-1.23355	-1.17975	-1.35158	-1.21939	-1.27371	-1.35579	-1.31966	-1.32573
gene-BNIPL	2.99869	1.75451	2.35311	2.11727	1.81455	2.99012	2.83591	1.13901	2.05549	2.07679	1.93509	2.98461	1.52711	1.73546	1.93223	1.89827
gene-BOC	6.97875	9.33323	9.55856	7.35382	9.21826	8.73006	9.14699	7.83305	9.14333	8.75598	8.96948	7.22815	8.16425	8.66558	8.91025	7.66705
gene-BOD1	5.23033	4.70404	5.47525	5.13018	4.85539	4.48076	4.50485	4.73335	5.0107	4.92414	4.9726	4.55767	4.86011	4.83537	4.24647	4.18876
gene-BOD1L1	7.58265	8.10477	7.55918	7.3365	8.03881	7.67278	7.80698	7.5054	8.01814	7.88965	7.68732	7.53001	7.74862	8.00446	8.02693	7.77746
gene-BOK	4.253	4.94874	5.06546	3.81607	5.03427	4.35152	5.31609	5.43249	4.96709	5.12982	5.9441	4.0284	5.01591	5.15115	4.25467	4.53226
gene-BOLA1	-0.508577	-0.478547	-0.30068	-0.490709	0.393568	-0.517874	-0.192377	0.79924	0.35744	-0.479518	-0.478034	-0.27961	-0.354222	-0.48167	-0.448962	-0.454676
gene-BOLA2B	4.59624	4.29459	4.54593	3.63108	4.20748	3.92705	4.46393	4.77604	4.17061	4.23991	4.2578	2.38987	3.47654	3.66297	3.64904	3.78556
gene-BOLA3	4.25632	4.62367	3.92089	4.33433	3.86171	3.8972	3.63001	4.73159	4.07905	4.03663	4.72271	4.06674	3.8563	3.70681	3.46723	4.4736
gene-BOLL	0.379431	-0.160782	-0.251084	0.613891	-0.295486	-0.126845	-0.412848	-0.285844	-0.444314	-0.163613	-0.416002	-0.231323	-0.302635	-0.169885	-0.389685	-0.394872
gene-BOP1	5.54225	6.19417	5.69439	5.54785	6.29568	5.96668	5.9602	6.28409	6.0721	5.82622	5.4805	5.26026	5.06858	6.03086	5.18548	5.95514
gene-BORA	3.02234	2.46081	3.38934	3.69342	2.76659	3.4941	2.76348	2.80684	3.00685	3.40777	2.95067	3.20747	3.18417	2.70291	3.10251	3.16446
gene-BORCS5	5.43285	5.57222	5.09847	4.80968	5.26907	5.19809	4.8002	4.8519	4.35508	4.88556	5.59778	5.32104	5.77426	5.3474	5.0579	4.99243
gene-BORCS6	3.18995	3.05189	3.21358	2.46768	2.88611	2.92794	3.0102	3.38859	3.07758	2.43446	2.57437	2.36313	2.31944	2.41763	2.81314	2.06066
gene-BORCS7	2.35044	2.32334	1.75848	2.22518	2.18314	1.77679	1.90633	2.64211	1.95587	2.42966	2.72766	2.55996	2.54726	2.51372	2.79953	2.37122
gene-BORCS8	4.69943	4.40986	4.54766	4.49658	4.42505	4.58096	4.73392	4.99099	5.07506	4.6723	4.45955	4.11158	4.05137	4.77601	4.42818	4.1655
gene-BPGM	5.68691	5.29947	5.84449	5.03623	5.38045	5.3454	5.02741	5.15244	5.25655	5.65258	4.84045	5.53778	5.85165	4.87048	5.74497	5.62446
gene-BPHL	4.82118	4.09711	3.72462	4.33901	4.79323	4.63764	4.61647	4.71304	4.7173	4.59348	3.68118	4.57573	4.59013	4.94077	4.69649	4.76929
gene-BPI	7.66336	6.42105	4.97599	6.01095	5.40055	6.14528	5.89584	5.7506	6.0158	6.08509	5.3082	6.27718	6.22081	5.17279	6.0866	4.96904
gene-BPIFA1	-0.794919	-0.880006	-0.715583	-0.720166	-1.17015	-0.834162	-1.12773	-1.16833	-1.16184	-0.882621	-1.13377	-1.15787	-1.01637	-1.14011	-1.08564	-1.09479
gene-BPIFA2	0	0	0	0	0	0	0	0	0	0	0	0	0	0	0	0
gene-BPIFA3	-1.65039	-1.78453	-1.68184	-1.62799	-1.83605	-1.83379	-1.60936	-1.83514	-1.82282	-1.78563	-1.78395	-1.81356	-1.53672	-1.78809	-1.75256	-1.75853
gene-BPIFB1	1.44029	0.422229	0.334341	1.22654	0.648087	0.28467	0.160862	0.5561	0.968641	0.153321	0.155563	0.33783	0.269047	0.150067	0.988713	0.190779
gene-BPIFB2	-2.30326	-2.29855	-2.28532	-2.30037	-2.28423	-2.3049	-2.29797	-2.30559	-2.30348	-2.29869	-2.29848	-2.30229	-2.28861	-2.29901	-2.29443	-2.2952
gene-BPIFB3	-1.80092	-1.64033	-1.69301	-1.65127	-1.81159	-1.81043	-1.63683	-1.81105	-1.80229	-1.77347	-1.77216	-1.66283	-1.71281	-1.77537	-1.74783	-1.75245
gene-BPIFB4	-0.4194	-0.758502	-0.591688	-0.533226	-0.489725	-0.786517	-0.274517	-0.789117	-0.780915	-0.759204	-0.758131	-0.775893	-0.637127	-0.760757	-0.165151	0.0093469
gene-BPIFB6	-2.13967	-2.1248	-2.08296	-2.13055	-2.14906	-2.14486	-2.12296	-2.14705	-2.1404	-2.05572	-2.12456	-2.0671	-2.09337	-2.12625	-2.11177	-2.1142
gene-BPIFC	2.07436	1.41709	1.63238	1.65774	1.39521	2.45689	2.33094	0.830616	1.23895	0.943054	1.20821	2.1342	1.52286	1.57383	1.33275	1.74819
gene-BPNT1	3.29287	2.76429	2.04147	3.22391	2.90836	2.7969	2.30326	2.07267	2.55209	2.75545	3.03142	2.53786	2.79287	2.52071	2.78764	3.08052
gene-BPNT2	7.52246	7.77807	8.4089	7.84932	7.04683	7.33642	6.95423	7.27141	7.10889	7.62366	7.41661	7.70858	7.5711	7.29499	7.11496	7.91994
gene-BPTF	8.01508	8.30788	7.93759	8.32861	8.25387	8.10501	8.09164	8.30462	8.49899	8.27082	8.19649	8.37053	8.31923	8.48172	8.22293	8.14966
gene-BRAF	5.57104	5.277	6.18205	5.70932	5.75753	5.8417	5.87773	5.66693	5.85968	5.7762	5.10019	6.07464	6.0327	5.15052	6.01113	5.70641
gene-BRAP	5.36869	5.41031	4.88033	4.68897	5.46168	4.96434	4.99178	5.22772	5.36232	5.376	4.9483	5.13677	5.17192	5.20968	4.43324	4.68387
gene-BRAT1	5.83018	6.01131	6.50771	6.20212	6.18717	6.2074	6.0805	6.27418	6.22415	6.33438	6.14165	5.97833	6.06517	6.6834	6.10427	5.9215
gene-BRCA1	4.85664	5.51817	5.14815	6.79242	4.65364	4.89406	4.76262	5.19397	5.1339	5.14593	5.10694	5.18178	4.88188	5.64736	5.81078	5.78427
gene-BRCA2	6.48482	6.72186	6.59982	7.62334	6.23181	6.46343	6.41024	6.28094	6.62214	6.85006	6.60127	6.91062	7.17641	7.13534	7.45065	7.54687
gene-BRCC3	5.15122	5.38784	5.88573	5.85508	5.38519	5.23418	5.18739	5.28349	5.16694	5.30547	4.61343	5.255	5.27958	5.12426	5.12227	4.18776
gene-BRD1	6.71505	6.68861	6.94519	6.66976	6.97342	6.68898	6.64747	6.93538	7.31012	6.62379	6.84729	6.3698	6.66724	6.84047	6.34721	6.53652
gene-BRD2	8.36387	8.92078	9.00652	7.90451	8.73119	8.40407	8.53453	8.66045	8.59811	8.02705	8.34172	8.04645	8.00216	8.43088	8.16899	7.90343
gene-BRD3	6.32679	6.99859	7.1245	6.71498	6.81115	6.68376	6.67237	6.7043	7.01004	6.6045	6.35295	6.02257	5.95801	6.76718	6.48266	6.35995
gene-BRD3OS	3.56256	4.48137	3.99581	3.72061	4.19287	4.04753	4.21567	4.37427	4.07094	3.78591	4.02977	3.39722	3.76919	3.82302	3.24911	3.91149
gene-BRD4	7.38652	7.87791	8.3618	7.61389	7.83588	7.83321	7.96438	7.75896	7.84078	7.56424	7.63435	7.38098	7.35236	7.42241	7.46484	7.46256
gene-BRD7	6.64311	6.93617	7.56243	6.94773	7.33644	6.62313	6.72782	6.69269	7.28901	6.83291	7.10451	6.89041	7.12773	7.28401	7.12338	7.1125
gene-BRD8	5.88347	6.18268	5.68233	6.32678	5.779	5.93721	5.59979	5.88306	6.06764	5.7999	5.80093	5.877	6.25153	6.1913	5.83627	5.57651
gene-BRD9	6.23917	6.49616	7.10243	5.87429	6.88123	6.67292	6.63702	6.28081	6.61401	6.34106	6.29633	5.49583	6.12597	6.32425	6.26556	6.17573
gene-BRDT	-2.30397	-2.29868	-2.28381	-2.30072	-2.3073	-2.2811	-2.29803	-2.30659	-2.30422	-2.29884	-2.2986	-2.30288	-2.28751	-2.29919	-2.29405	-2.29491
gene-BRF1	5.31911	5.55018	5.78426	5.32366	6.31336	5.46727	5.64435	5.81779	5.9973	5.59889	5.6578	4.64766	4.69433	5.88155	5.00299	5.58755
gene-BRF2	4.15068	6.15647	5.0826	5.32105	4.91856	4.85734	4.77594	4.76027	4.34353	4.64123	4.14709	4.22791	4.64252	3.76745	4.58791	4.04484
gene-BRI3	6.25316	5.51411	5.86771	5.55252	5.45067	5.90906	5.95898	5.89647	5.72271	5.545	5.83018	5.05031	5.00738	5.30692	5.44086	5.43957
gene-BRI3BP	4.84143	4.76831	4.89963	5.51537	4.14855	4.33939	4.91036	4.33261	4.07966	3.69095	3.78466	4.96622	4.23912	3.95039	3.30572	4.58839
gene-BRICD5	-1.3256	-1.30026	-1.18749	-1.31576	-1.20459	-0.966245	-1.2953	-1.19784	-1.32598	-1.11407	-0.932376	-1.32396	-1.21553	-1.30416	-1.26515	-1.2717
gene-BRINP1	1.4725	1.91335	1.84032	1.32502	3.08649	2.43283	2.31827	5.315	1.21914	3.67392	3.22617	1.90181	2.44223	2.94765	3.5556	1.82789
gene-BRINP2	-0.591186	0.306852	-0.948658	-1.14318	-0.979481	-1.16299	-1.11712	-1.16571	-1.15717	-1.12676	-1.12388	-1.15199	-0.992476	-1.13097	-1.07001	-1.08025
gene-BRINP3	-1.52334	-1.25693	-1.34595	-0.913915	-1.53062	-1.5275	-1.47454	-1.52915	-1.52394	-1.4819	-1.4797	-1.51848	-1.15587	-1.48512	-1.43858	-1.22286
gene-BRIP1	3.02454	3.62237	3.55194	4.54181	3.06701	2.7715	2.90399	3.30508	3.20151	3.48313	3.27238	3.34446	3.50318	3.23555	3.3621	3.6704
gene-BRIX1	4.11612	4.34199	3.32914	4.35082	4.24831	3.87819	4.20111	4.08896	4.40092	4.45246	4.39042	4.8058	4.2844	4.26093	4.31278	4.4246
gene-BRK1	6.66765	6.88923	6.8956	6.91987	6.67079	6.93021	6.79183	7.31216	6.84454	7.14987	7.21107	7.11744	6.82419	6.85526	6.77158	7.2145
gene-BRME1	1.88894	1.72868	2.56436	3.10688	2.63424	1.81538	2.14286	2.49955	2.82353	2.25846	2.40463	2.29744	2.11247	3.67963	1.88349	3.4399
gene-BRMS1	5.00985	5.01104	4.78473	4.4153	5.28783	4.97115	4.87583	5.07994	5.43227	4.36822	4.72698	4.97562	4.30908	5.10437	4.18419	4.92733
gene-BRMS1L	4.99157	5.51426	4.73822	6.06101	5.61588	5.06212	5.22983	5.3681	5.69933	5.68597	5.7967	5.82153	5.9977	5.87921	5.53904	6.7662
gene-BROX	6.28924	5.81289	6.20748	5.90296	6.39551	6.16336	5.98017	6.41172	5.85215	6.49046	6.79283	6.65097	6.78427	6.34534	6.78935	6.76443
gene-BRPF1	5.09077	5.22659	4.7718	5.4043	5.32095	5.48798	5.32772	5.21532	5.52338	4.79397	4.47454	4.71725	4.89221	5.43203	4.94788	4.73773
gene-BRPF3	6.30424	6.59794	6.70225	5.77721	6.44807	6.34631	7.18225	7.05482	7.08252	5.8457	6.36085	6.53598	6.2388	6.43408	6.4163	6.56903
gene-BRS3	-1.98086	-1.84236	-1.8878	-1.96589	-1.99626	-1.98938	-1.83934	-1.99297	-1.98205	-1.95719	-1.95607	-1.97586	-1.90487	-1.84474	-1.93508	-1.93907
gene-BRSK1	2.35588	3.1697	4.57484	3.43347	4.80342	4.51956	4.41039	4.78848	4.28286	4.07312	4.40767	3.37442	3.50031	5.00503	4.42313	3.89298
gene-BRSK2	4.03434	4.72501	4.99639	4.16562	5.11922	4.62034	5.02525	4.77714	5.35713	4.19218	4.89336	4.10857	4.34615	4.6509	4.88354	4.52558
gene-BRWD1	7.31707	6.95632	7.50091	8.05703	7.33138	7.05015	7.20158	6.91376	7.10439	7.21447	6.98998	7.21666	7.71539	7.50911	7.22422	7.48788
gene-BRWD3	6.60057	6.67841	6.75778	6.77456	5.71066	5.65557	5.71848	4.69193	5.39836	5.61106	5.63037	6.59317	6.27846	5.39574	5.90314	4.8585
gene-BSCL2	6.17025	6.13127	5.69859	5.77775	6.00986	6.29342	6.25613	6.54966	6.36713	6.17526	6.19526	6.07799	5.9429	6.63485	6.05639	6.22841
gene-BSDC1	7.17935	7.21482	7.68176	7.26184	7.22749	6.96159	7.50308	7.25546	7.66615	6.71894	7.34396	7.05754	7.07237	7.66724	7.48465	7.15636
gene-BSG	8.24033	8.46799	7.93	7.13745	8.20819	8.46549	8.1859	8.51616	7.90539	8.3672	7.60915	6.81205	7.47296	7.57057	7.3244	7.57357
gene-BSN	3.46533	5.27791	4.79949	5.84051	6.83695	6.84605	6.89623	7.33616	7.34165	6.48798	6.54008	5.8553	5.18417	6.19848	6.28531	6.51809
gene-BSND	0.368619	0.153451	0.0624081	0.735321	0.00493304	0.430709	0.166263	0.0156724	-0.146664	-0.110479	-0.108708	1.15177	0.00334545	0.349924	-0.0739381	-0.0807571
gene-BSPH1	-2.13449	-2.12305	-2.09085	-2.12747	-2.14171	-2.08499	-2.12163	-2.14017	-2.13505	-2.12339	-2.12286	-2.07865	-2.09886	-2.12416	-2.11302	-2.11489
gene-BSPRY	2.71031	1.57314	2.35881	2.42923	1.73232	2.30641	2.3758	2.1226	1.85413	1.7693	2.79211	1.90992	1.91778	1.55857	2.70564	2.27093
gene-BST1	5.55508	5.28078	3.90335	4.03782	5.14692	5.06729	4.62604	5.19128	5.0049	4.79529	4.54096	5.37973	4.64389	4.66024	5.05009	5.29454
gene-BST2	6.461	4.46777	4.30917	4.9566	4.1619	5.11888	4.73862	5.92093	4.80745	3.97839	5.57689	5.92913	6.93487	4.52323	4.58604	3.33622
gene-BSX	-2.13635	-2.12367	-2.08802	-2.12857	-2.14435	-2.14078	-2.12211	-2.14264	-2.13697	-2.12406	-2.12347	-2.01525	-2.09689	-2.12491	-2.11257	-2.11465
gene-BTAF1	7.06241	6.68096	6.43918	7.2564	6.83889	6.85623	6.79709	6.64427	6.79163	6.96535	6.85575	7.22291	7.28541	7.08095	7.17146	6.87869
gene-BTBD1	7.46395	6.61724	6.77173	6.28485	6.7791	6.95676	6.64779	7.04892	6.90553	7.475	6.867	7.1518	7.22429	6.88754	6.83785	7.02809
gene-BTBD10	5.60361	5.66661	5.66738	5.98698	5.36623	5.72045	5.39966	5.52231	5.66238	5.78434	5.67334	5.93879	5.79128	5.79013	5.53484	5.99241
gene-BTBD11	4.45505	4.01588	2.6955	2.97007	2.33643	3.33807	3.29474	1.7001	1.94973	2.01506	2.84851	3.24874	1.85701	1.78527	2.4327	1.64494
gene-BTBD16	1.11178	0.121179	0.724851	0.103767	0.226748	0.251152	0.616499	0.059447	0.714824	0.11979	0.929	0.480904	0.232804	0.374704	0.738154	0.711004
gene-BTBD17	-1.09729	-1.26753	-0.868523	-1.28813	-0.998501	-1.30622	-1.26094	-1.30815	-1.30205	-1.26914	-1.26668	-0.904792	-1.15491	-1.02525	-1.22086	-0.980459
gene-BTBD18	1.82861	1.73642	2.80143	2.09185	1.79761	1.86086	2.22289	2.23218	2.28775	2.1828	2.19474	3.073	1.87645	1.71801	1.66941	1.87572
gene-BTBD19	5.34194	4.56061	3.76247	4.14652	4.44801	4.9598	5.12011	4.7451	4.65848	4.37656	5.24097	3.78642	4.62562	4.35085	3.99774	5.60967
gene-BTBD2	6.05299	6.4552	5.9928	4.69749	6.43666	6.22291	6.46726	6.65049	6.42899	5.90922	6.19991	5.07507	5.7996	6.22752	5.93335	5.27843
gene-BTBD3	6.91726	7.43815	7.02437	7.48014	7.27672	7.1535	7.40233	7.14225	6.90285	7.28814	7.49095	7.88367	7.31781	7.0889	7.06236	7.43214
gene-BTBD6	5.35025	5.52514	5.39725	4.92401	5.9481	5.23408	5.69544	5.29969	5.70033	5.38242	5.59181	4.42628	4.97388	5.5998	4.18628	5.67517
gene-BTBD7	6.89515	6.85181	6.8946	6.60093	6.28713	6.30578	6.37434	6.44608	6.33792	6.50587	6.57057	6.91596	6.42093	6.16659	6.48804	6.9024
gene-BTBD8	3.80731	4.06369	4.16739	4.32924	3.93024	3.81472	4.48923	4.21507	4.79453	4.6462	3.95126	4.37373	4.19214	4.47958	4.78944	4.49297
gene-BTBD9	6.11154	5.86319	6.46291	5.46543	6.11558	6.21767	6.2436	5.58845	5.78861	6.20275	5.60778	6.13261	6.45495	6.27387	6.22193	5.63576
gene-BTC	0.349022	-0.246485	-0.0786241	-0.259129	-0.129101	-0.107557	-0.242289	-0.290925	-0.0832296	-0.247497	0.544855	0.111391	0.237147	0.206026	0.352355	0.0852905
gene-BTD	5.00342	4.9206	5.08601	5.23618	4.99403	5.04483	4.93629	5.00117	5.0616	5.17236	5.10993	4.98011	5.30175	5.33593	5.43842	5.20922
gene-BTF3	6.18982	6.42846	6.42137	6.11873	7.31218	6.25028	6.62328	6.7397	6.76495	6.59889	7.20452	5.97571	6.81781	7.00358	6.41712	7.00281
gene-BTF3L4	5.91506	5.39577	5.58536	5.8965	5.994	5.62895	5.63866	5.95631	5.57183	6.17427	6.28202	6.3886	5.55189	5.58948	5.7023	6.15062
gene-BTG1	7.38695	7.18472	6.69383	7.911	6.36303	7.27056	7.4841	7.0023	6.82156	6.61346	6.89214	7.93776	7.4264	6.60784	7.26366	7.03689
gene-BTG2	6.01677	6.47618	6.35989	5.28009	5.84148	6.47303	6.70824	6.16996	6.32631	5.838	6.05298	7.58493	6.65803	5.17763	7.67405	6.02603
gene-BTG3	4.17992	4.60749	4.16101	5.77772	2.60939	3.38308	2.97066	2.36219	2.22977	2.92094	2.33388	3.43952	3.31618	2.0957	3.81268	2.88095
gene-BTG4	-1.19226	-1.17245	-1.02374	-1.18422	-1.0487	-1.19634	-1.1659	-1.19795	-1.01162	-0.743729	-1.17161	-0.993976	-0.813581	-0.940984	-1.12615	-0.887652
gene-BTK	4.08142	3.28604	2.96379	3.84473	3.44158	3.7955	3.49282	3.40405	3.55954	3.18391	3.29108	4.2182	4.19516	3.56166	3.35841	3.84688
gene-BTLA	0.378659	0.21144	0.85637	0.446212	0.31531	0.88957	1.08761	0.134447	0.155673	1.05309	0.717857	1.84119	0.337584	0.205957	0.60019	0.579345
gene-BTN1A1	1.42425	1.60586	2.18776	1.33542	1.31995	2.01428	2.61414	1.70684	2.09653	1.77793	1.78804	2.32701	1.35136	2.99335	1.22084	2.51364
gene-BTNL2	-1.32359	-1.29662	-1.17728	-1.31302	-1.32871	-1.32653	-1.09305	-1.32768	-1.02627	-1.2979	-1.09762	-0.762894	-1.20696	-1.30075	-1.25946	-1.2664
gene-BTNL9	4.14184	3.84058	3.67402	2.98105	3.62893	3.20734	4.08655	2.75968	3.60751	4.02784	3.73184	3.50302	3.76054	3.62997	3.75436	3.31068
gene-BTRC	6.22127	6.0302	6.3924	5.8004	6.29371	6.48932	6.56014	6.11361	6.5838	6.44694	6.27913	6.82997	6.68684	6.45146	6.48973	6.67781
gene-BUB1	3.14968	4.1508	2.62474	5.63685	3.03585	2.41502	2.86591	2.71408	2.13075	2.81705	2.22492	3.63018	2.99561	3.009	3.10981	2.77083
gene-BUB1B	4.31541	5.27517	4.62294	5.70722	3.77896	3.80582	3.64973	3.43048	3.52681	3.88662	4.13407	3.781	4.25772	4.19015	3.91129	4.55632
gene-BUB3	6.44109	6.65339	5.37851	6.22492	6.26548	6.29543	6.05689	6.23892	6.1638	6.69666	6.37534	6.47662	6.55743	6.75508	6.52978	6.80434
gene-BUD13	4.37859	4.77324	5.05723	4.76811	4.46826	4.38634	4.60603	4.7223	4.8285	4.27916	4.07439	4.4263	4.78482	4.70102	4.56887	4.75427
gene-BUD23	5.68167	6.02883	5.77273	5.60172	5.55671	5.55551	5.61319	5.89254	5.76527	5.3448	5.17564	5.34194	4.96106	5.2406	5.25417	4.97709
gene-BUD31	4.51209	4.14479	3.78953	4.60033	3.96879	4.16401	4.02504	4.29131	4.25004	4.27658	3.64298	4.40825	4.27338	4.71767	4.53046	3.87731
gene-BVES	4.6368	4.1272	1.46187	2.18211	2.617	2.09545	1.65325	0.851691	0.913771	1.3684	2.17067	2.0568	1.36863	1.05053	1.83153	1.79248
gene-BYSL	4.57665	4.86817	4.79121	4.61959	4.78905	4.5124	4.33792	4.89292	4.42082	4.99681	4.43918	4.60502	4.07916	4.73497	4.45216	4.50745
gene-BZW1	8.15216	7.49282	7.64885	8.60454	7.98642	7.73966	7.55934	7.66896	7.67611	8.30478	7.9494	8.57946	8.49319	7.92872	8.0964	8.26971
gene-BZW2	6.37831	5.74666	4.72507	6.11101	4.95896	5.29171	4.41699	5.96402	5.3198	5.59986	5.59893	6.14019	5.83961	6.03105	5.43255	5.80981
gene-C10H12orf45	5.81538	5.55027	5.52018	5.38917	5.49949	5.37379	4.97553	5.6238	5.19876	5.85734	6.19132	6.05393	6.07875	5.55196	5.5841	6.19969
gene-C10H12orf56	5.11622	4.32324	4.73037	5.15479	5.47167	5.13134	5.264	5.3804	5.22269	5.32655	5.29693	5.90063	5.73915	5.64444	5.39921	5.36316
gene-C10H12orf66	4.59845	3.27291	3.198	3.34134	4.18762	3.96483	3.67111	4.16692	4.01041	3.61875	4.07146	4.59407	4.55326	4.4515	3.93325	4.62312
gene-C10H12orf75	3.79824	2.62506	2.93511	1.72299	1.74788	2.78682	1.60538	2.2534	1.40748	1.57838	2.1517	2.18408	3.33149	1.78304	2.38231	1.71087
gene-C10H22orf23	0.84053	-0.00836501	0.974535	0.599017	0.607929	0.130171	0.280931	0.116964	-0.0531742	-0.00974732	0.26888	-0.0430118	0.847675	0.256374	0.368462	0.025545
gene-C10H2orf15	0.955183	0.646483	0.841545	0.856542	1.29407	1.44249	1.30853	1.01505	0.583862	1.2782	1.88578	0.985347	0.792487	1.26509	1.46308	1.74144
gene-C10H2orf42	5.93713	5.77789	5.42605	6.23913	5.90436	5.88521	5.86714	5.69193	6.16886	5.78331	5.60533	5.89194	5.59402	5.85812	5.43668	5.83108
gene-C10H2orf49	5.83912	5.80766	6.47832	5.78266	5.82011	5.79145	5.80256	5.98459	5.88733	6.15793	6.01854	6.4471	6.23803	5.13807	6.04044	6.16949
gene-C10H2orf73	1.22679	0.702544	0.623332	0.432454	1.0908	0.956446	1.09844	1.47395	0.890879	0.450574	0.907651	0.412882	0.573003	1.057	1.24651	0.78576
gene-C10H2orf74	-1.43127	-1.53971	-1.45143	-1.55184	-1.46102	-1.57115	-1.38911	-1.57182	-1.21264	-1.54065	-1.53921	-1.56467	-1.47338	-1.54276	-1.51222	-1.51735
gene-C10H2orf92	0.664925	0.665739	0.800921	1.04491	0.676419	0.308557	1.39583	0.110097	0.50978	0.177137	0.450849	0.140189	0.710196	0.173739	0.810346	0.216183
gene-C11H5orf15	5.85733	5.56356	5.85839	6.14759	5.67553	5.73064	5.26824	5.48833	5.54896	6.22009	6.459	6.19577	6.44605	5.67209	6.22458	6.15293
gene-C11H5orf24	7.15122	7.20065	7.59692	7.84322	7.15178	7.20524	7.03653	7.1325	7.15562	7.89039	7.944	7.78068	8.23324	7.23856	7.80947	7.85724
gene-C11H5orf63	4.01144	3.52046	3.27248	3.62523	4.22036	4.11455	4.9399	3.93161	4.65937	3.31811	5.13265	5.01167	3.72656	4.64516	3.60515	4.9152
gene-C11H9orf131	5.48686	4.84157	5.77845	5.62218	5.33058	5.31074	5.05979	5.41174	5.12297	5.08747	5.3634	5.0487	4.76195	5.31576	4.60797	4.87329
gene-C11H9orf152	2.3433	2.57618	3.09072	3.12431	4.0061	3.08487	3.52283	3.63299	3.24207	2.83841	3.48493	3.53797	3.98379	2.81937	3.44999	4.565
gene-C11H9orf24	-0.139595	-0.461719	-0.301454	-0.247166	0.0100139	-0.493145	0.00438743	0.126104	-0.48689	-0.215715	-0.461301	0.0261206	-0.0194666	-0.464263	-0.437267	-0.44202
gene-C11H9orf43	5.23697	4.25996	4.13717	4.77469	5.11627	4.78736	4.65077	5.11754	5.11733	5.17089	5.05632	5.09492	5.54588	5.21576	5.47406	4.5219
gene-C11H9orf72	5.4069	4.6201	5.76451	5.73217	4.87074	5.12153	5.45751	5.71042	5.92533	6.09761	6.06119	6.27409	6.88027	6.22248	5.7727	6.88211
gene-C12H6orf120	6.59933	6.45824	6.49184	5.90839	6.65323	6.28693	6.21768	6.48886	6.35351	6.79593	6.49992	6.66298	6.50803	6.3679	6.49489	6.73662
gene-C12H6orf132	4.55737	1.65578	4.27436	2.44137	1.31054	4.12166	4.82332	1.53372	1.81788	1.35285	1.65925	4.09788	1.71945	1.87421	1.84868	1.48186
gene-C12H6orf136	4.5595	4.89753	5.15757	4.74233	4.9407	5.05797	5.4109	5.2075	4.89819	4.78657	4.34196	4.91682	4.43279	4.88917	4.71984	4.80366
gene-C12H6orf141	2.23723	1.47539	1.02445	0.804186	0.459119	0.926756	0.889256	0.77561	0.520485	0.362365	0.646184	0.90025	0.505345	0.358119	0.757794	0.410779
gene-C12H6orf163	-1.81657	-1.79157	-1.72126	-1.80124	-1.7241	-1.82513	-1.78848	-1.82571	-1.70094	-1.79233	-1.67432	-1.81145	-1.73874	-1.67715	-1.76968	-1.77377
gene-C12H6orf226	1.93962	2.18602	1.87262	1.58628	2.14281	2.01984	1.66902	2.23465	2.16947	1.46396	2.51645	1.52546	1.76311	1.63228	1.80292	2.11586
gene-C12H6orf47	5.45231	5.12479	5.54658	4.77498	5.84762	5.84096	5.66904	5.7859	6.21667	5.58334	5.51861	5.24363	5.2025	5.42663	5.30821	5.98327
gene-C12H6orf89	7.41722	7.47496	7.83783	7.41916	7.96411	7.78438	7.79881	7.70216	7.70453	8.03027	8.04363	8.02209	8.01437	8.07365	7.51735	7.88396
gene-C13H8orf33	4.40496	4.81132	4.81577	4.1347	4.48834	4.09787	4.45804	4.21009	4.18142	4.51202	3.45773	3.84632	3.8993	4.41059	4.00952	3.45796
gene-C13H8orf76	3.29963	2.56383	2.89456	2.58684	3.20844	2.74839	2.94229	2.99108	2.90458	3.48553	3.09058	3.22162	3.13834	3.27729	2.44641	3.01076
gene-C13H8orf82	1.34993	1.50022	1.55414	1.20068	2.30987	2.03124	2.71974	3.03549	2.27864	2.17049	2.30312	1.15993	1.47639	2.56564	2.67134	2.72743
gene-C14H1orf35	3.96159	3.86698	4.28446	3.39432	3.97749	3.63799	4.39389	4.08328	4.5228	3.79497	3.98625	3.18832	4.15164	3.99693	3.90007	3.84272
gene-C14H7orf31	1.36157	1.06056	2.3986	1.47109	1.95985	1.44574	1.34617	1.27856	2.56353	1.32273	2.02167	1.81542	1.27725	2.22026	2.38992	2.84059
gene-C15H12orf29	4.75724	4.07055	4.75601	4.93493	4.9851	4.49783	4.29366	4.70558	4.38921	5.05637	4.66417	5.09021	4.59883	4.94642	5.26015	5.31287
gene-C15H12orf50	-1.7103	-1.64672	-0.576314	-1.6713	-1.7322	-1.72587	-1.34166	-1.7292	-1.7134	-1.64863	-1.64571	-1.40509	-1.51236	-1.65291	-1.59104	-1.60143
gene-C15H12orf73	2.6735	2.72071	2.67665	1.98722	2.4906	2.75508	2.65188	2.76379	2.50988	2.80622	2.37864	3.51243	2.74451	2.69235	2.24424	2.55613
gene-C15H16orf87	4.06238	3.80939	4.47602	3.73825	4.04161	3.66108	4.45887	4.29544	4.11196	4.47315	3.94042	4.55146	3.99181	4.0116	3.88582	4.13102
gene-C15H1orf109	4.07788	3.25246	4.41737	4.21927	3.74637	3.85081	3.38446	4.12626	3.70303	3.82773	3.58906	3.65819	2.88659	3.61928	3.63146	3.66839
gene-C15H1orf122	3.99081	4.38592	3.98948	3.39161	3.83857	3.57785	4.08251	4.02228	3.72653	3.51218	3.59807	2.85493	3.05833	3.41515	2.93372	3.04484
gene-C15H1orf185	0.214102	0.525398	0.224521	0.273667	-0.0119856	0.788006	0.0560598	0.170249	0.209623	0.520832	0.0513219	0.233364	0.162071	0.832223	1.19613	0.637663
gene-C15H1orf210	-1.21153	-1.5032	-1.386	-1.51931	-1.54672	-1.38337	-1.30327	-1.54564	-1.36484	-1.50446	-1.50254	-1.53634	-1.22037	-1.50726	-1.46671	-1.47352
gene-C15H1orf216	3.67988	4.31868	4.24915	4.48673	5.71327	5.10925	5.02894	5.56049	5.41812	4.99427	5.37813	4.40311	4.52171	5.17424	4.90211	4.27156
gene-C15H1orf50	3.15459	3.17707	3.34387	2.9689	3.25505	3.35036	3.38322	3.60307	3.30803	3.81942	2.9872	3.33917	3.33532	3.31046	3.45796	3.86916
gene-C15H1orf94	-2.14142	-2.05046	-2.0803	-2.05666	-2.15153	-2.14701	-2.1234	-2.14937	-2.1422	-2.12587	-2.12513	-2.13813	-2.09151	-2.12695	-2.11135	-2.11397
gene-C15H4orf45	-0.0687352	-0.564225	-0.0483472	-0.331072	-0.60601	-0.412478	-0.560577	-0.603042	-0.592555	-0.297685	-0.563759	0.0954483	-0.440822	-0.0935848	0.0519231	-0.542529
gene-C15H4orf46	4.18391	4.1892	4.33123	4.52054	4.47655	4.2067	4.18301	4.09268	4.29263	4.12631	4.74593	4.39108	4.21275	4.29463	4.34748	4.69822
gene-C15H4orf51	2.2684	2.49793	1.79076	2.38096	1.6326	2.167	1.37374	1.66155	1.86147	1.87533	1.56353	2.39371	1.67846	1.09958	1.48453	1.17062
gene-C16H4orf47	1.89264	1.47957	2.3452	1.54543	1.38822	0.729077	1.92167	1.05656	1.12446	1.0821	0.82505	1.86867	0.999126	1.45938	1.84443	1.18606
gene-C16H8orf48	1.7738	2.15118	2.70057	1.53988	2.41488	2.36958	1.62448	2.00322	2.53086	1.81067	1.82006	2.2861	2.89845	2.67743	1.75466	3.67565
gene-C17H1orf162	0.718747	1.94792	0.995219	7.84492	0.830327	0.307768	1.57087	0.603532	0.363286	0.944092	0.954719	2.09594	1.41943	0.536322	1.15077	1.11395
gene-C17H1orf54	3.60492	3.90105	4.16141	3.61509	2.33531	2.75275	2.6733	3.45942	2.98637	2.87685	3.33956	3.41743	2.82531	2.30405	3.64075	2.83494
gene-C17H1orf56	2.14287	1.22483	1.97634	1.52619	1.51011	1.66567	1.91571	0.86233	1.25725	1.99363	1.88869	2.05974	1.15324	1.21168	1.79161	1.56024
gene-C17H1orf68	1.44964	-0.200365	0.00102998	-0.219114	-0.273629	1.0463	1.0095	-0.268221	-0.249379	-0.201851	-0.199581	0.659397	-0.0631767	-0.205151	-0.155977	-0.164391
gene-C17H2orf16	2.1621	2.63524	2.83027	2.31463	2.01527	2.92312	2.67146	2.04577	2.34182	2.52233	2.41936	2.21204	1.785	3.13958	2.89808	2.73453
gene-C17H2orf50	-1.45048	-1.05481	-1.30983	-1.43466	-1.45497	-1.3097	-1.41475	-1.09592	-1.45086	-1.42075	-1.41895	-1.44885	-1.33712	-1.42337	-1.38541	-1.2094
gene-C17H2orf68	6.99215	6.46314	6.8925	6.82898	6.69892	6.84333	7.05411	7.21991	6.869	7.04968	7.13808	7.39178	7.23428	7.09471	7.14839	7.5397
gene-C17H2orf78	0	0	0	0	0	0	0	0	0	0	0	0	0	0	0	0
gene-C17H2orf81	0.431827	0.22379	0.531294	-0.0450433	0.216765	0.491898	0.622517	0.0886117	0.125407	0.220742	-0.0302151	0.591241	0.0752443	0.726581	0.00415378	-0.00261319
gene-C18H11orf24	4.89588	5.7645	4.67751	4.23793	4.65956	5.07286	5.12363	5.65861	5.36053	4.74902	4.48377	4.8459	5.02536	4.72222	4.66251	3.73406
gene-C18H11orf49	3.54349	3.38633	3.49037	3.09092	3.60463	3.51185	3.78057	3.84624	3.47783	3.94251	3.54519	3.45898	3.63203	4.51269	3.58581	3.62316
gene-C18H11orf68	5.38806	5.26587	5.52429	4.88669	5.06382	5.82737	5.48394	5.60313	5.39706	5.48295	5.0474	4.7267	4.96547	5.32273	5.18546	5.33198
gene-C18H11orf80	1.96968	0.94606	1.18056	1.75854	1.65508	1.72232	1.75025	1.96799	1.23118	1.19346	0.947287	2.29404	1.50207	2.04607	1.31862	1.52923
gene-C18H11orf86	1.79155	0.443573	0.353987	2.05419	0.25373	0.0641741	0.151499	1.27232	0.317135	0.439752	0.144667	0.867208	0.283103	0.137548	0.200206	0.189509
gene-C18H11orf91	-1.68063	-1.64893	-1.55977	-1.66118	-1.56691	-1.68586	-1.49683	-1.56057	-1.5379	-1.64989	-1.64843	-1.67414	-1.58194	-1.65202	-1.47299	-1.62635
gene-C18H11orf94	2.34647	2.37453	3.1558	1.9761	2.4239	2.64338	3.19113	3.68495	3.1712	2.61551	3.40139	1.72673	1.88768	2.34967	2.88399	2.56182
gene-C18H11orf95	3.37532	5.05533	5.42733	3.82463	3.71246	3.52708	4.01526	4.47921	3.96778	3.5667	3.65811	3.62219	3.21144	3.87596	3.60211	3.54754
gene-C18H11orf96	-0.41983	0.927879	0.175462	-0.144461	-0.438492	-0.232875	0.136442	-0.0870457	-0.206734	-0.108508	-0.385196	-0.183618	-0.25934	-0.115411	-0.352573	-0.358933
gene-C18H11orf98	3.29167	4.22207	3.6408	3.50046	3.8175	2.76432	3.80264	3.86889	3.91908	3.62529	4.10788	2.17758	3.24437	3.77786	3.44199	3.38898
gene-C18H7orf25	5.43074	4.80361	4.24469	4.85401	5.03268	5.01622	5.23337	5.24776	5.30654	5.43138	5.55271	5.4899	5.53298	5.08743	5.54962	5.16253
gene-C18H7orf57	4.11688	5.1719	5.90826	5.24335	4.08766	3.982	4.05673	4.14068	4.19793	3.66678	3.60273	3.87041	3.71878	3.85286	3.47495	3.42423
gene-C19H2orf76	2.72237	1.77891	1.63419	2.80903	1.73459	1.90093	1.59311	2.04938	1.85842	2.22524	2.35492	2.78998	2.21538	1.9306	1.95317	3.03705
gene-C19H4orf33	5.01669	4.94286	4.09354	5.865	5.26176	4.7203	4.99236	5.4539	5.33807	5.39792	5.60428	5.78234	5.04108	5.14705	5.61008	6.27661
gene-C1D	5.62368	4.39222	4.7461	5.04643	5.17932	4.15955	4.43823	4.70938	4.72753	5.26802	5.23906	5.26515	5.73602	4.58858	5.47016	5.80759
gene-C1GALT1	6.99365	5.16773	5.20184	6.27494	4.76084	5.2709	5.21768	6.05258	5.20135	5.64698	5.26311	6.71234	5.90762	4.96368	5.8363	6.28909
gene-C1GALT1C1	3.81508	4.46042	3.11416	3.43654	3.91894	3.56282	3.44078	3.42038	3.91249	4.34093	3.77886	4.4077	4.11734	4.10935	3.68884	4.21544
gene-C1GALT1C1L	0.933477	1.26325	0.656162	1.41381	1.04003	1.35519	0.484041	0.40155	1.25745	0.730036	0.47791	0.968683	1.30966	0.471556	1.08648	0.819631
gene-C1H18orf54	5.49854	5.60222	4.55705	5.8064	4.99915	4.638	4.72977	4.71978	4.96339	5.34185	4.64557	5.86084	5.70752	5.42283	5.3995	5.00357
gene-C1H18orf63	-0.905849	-0.885918	-0.718582	-0.894043	-0.492092	-0.911927	-0.398993	-0.914341	-0.906725	-0.886569	-0.885573	-0.902062	-0.761939	-0.429183	-0.0846549	-0.559022
gene-C1H19orf12	2.38644	1.4574	1.24651	1.80942	2.09175	1.85128	1.65249	1.73719	1.65789	1.2517	1.25781	1.47273	1.85513	1.87891	1.61497	1.06578
gene-C1H19orf18	0	0	0	0	0	0	0	0	0	0	0	0	0	0	0	0
gene-C1H19orf33	1.88178	1.99292	1.92017	1.76843	1.64575	1.98344	2.15206	2.0249	2.21702	1.67438	2.43692	2.49259	2.09296	1.66238	1.61047	2.16327
gene-C1H19orf47	5.80353	6.0399	6.58786	6.35757	6.11726	6.3187	6.30398	6.30612	5.96508	5.96393	5.57884	5.90344	5.55381	5.74206	5.60363	5.93904
gene-C1H19orf54	3.12585	4.00766	3.91835	3.46413	3.87654	4.14441	3.94991	4.28989	3.90538	3.25512	3.52604	3.51233	3.35767	3.69474	4.11095	3.91601
gene-C1H19orf73	-0.797169	-0.72844	-0.807559	-0.756662	-0.6186	-0.694196	-0.941918	-0.82603	-0.665473	-0.945944	-0.945309	-0.955625	-0.842507	-0.735742	-0.904344	-0.912509
gene-C1H19orf81	-0.102904	0.0278446	0.075133	-0.213698	-0.17505	-0.292665	0.0453086	-0.47267	-0.269502	-0.181106	-0.434453	0.193998	-0.320584	-0.437691	-0.408312	-0.413465
gene-C1H19orf84	-2.1326	-2.1224	-2.09374	-2.12634	-2.13903	-2.04087	-2.12114	-2.13765	-2.13309	-2.12271	-2.12224	-2.13051	-2.10086	-2.1234	-2.11348	-2.11514
gene-C1H19orf85	-1.4902	-1.44562	-1.51823	-1.4607	-1.67492	-1.67282	-1.62311	-1.52021	-1.66884	-1.62911	-1.62732	-1.65895	-1.3632	-1.63173	-1.59378	-1.60015
gene-C1H6orf118	-1.98009	-1.95608	-1.88855	-1.96536	-1.9952	-1.98847	-1.95311	-1.99199	-1.86904	-1.9568	-1.9557	-1.97517	-1.90535	-1.8462	-1.93506	-1.82676
gene-C1H6orf58	0	0	0	0	0	0	0	0	0	0	0	0	0	0	0	0
gene-C1H9orf135	1.06824	0.614758	1.24979	1.0172	0.693962	0.875872	1.27739	1.29342	0.917899	1.39598	1.08173	1.10429	0.757787	1.38126	0.982746	1.95512
gene-C1H9orf3	8.28554	8.14533	8.48181	7.58665	8.45361	8.1331	7.89465	7.78912	8.13142	8.09389	7.80732	8.2071	8.10811	8.15217	8.0597	8.35081
gene-C1H9orf40	3.72363	3.50219	3.81385	4.14038	3.0922	3.06297	2.72241	3.38162	3.49018	3.85572	3.70506	3.83828	3.59041	3.72297	3.64031	3.39261
gene-C1H9orf64	5.79807	5.95115	5.69282	5.35531	5.13792	5.36927	5.45891	5.2802	5.23248	5.48376	5.12333	5.48708	5.29058	5.21819	5.34263	5.43903
gene-C1H9orf85	1.54917	1.24674	1.65746	1.38276	1.52472	1.67696	1.26314	1.9429	1.83605	1.99925	1.4505	1.5912	1.84413	2.08382	1.07093	1.92977
gene-C1QA	7.48807	5.88872	4.53032	5.312	4.5186	5.79358	5.61583	5.97116	6.2646	5.41659	4.74356	5.84762	6.24804	4.69993	4.76754	4.70563
gene-C1QB	7.93266	6.47831	5.82221	5.16599	4.72778	5.88375	5.48058	6.02808	6.17877	5.66495	4.8939	5.92615	6.3931	5.48514	5.62854	5.07698
gene-C1QBP	5.44552	6.4781	5.85692	6.10011	6.12983	5.53453	5.89403	6.31911	6.51275	6.47517	6.43087	5.51126	5.91439	6.23901	6.05198	6.27307
gene-C1QC	7.80139	6.55007	5.82786	5.82172	5.23998	6.19427	5.92292	6.41516	6.57616	5.87451	4.88078	6.40336	6.30881	5.50013	5.37989	5.14593
gene-C1QL1	0.82254	2.82345	1.705	0.502081	0.0776669	0.899795	0.578954	0.718899	0.627535	0.819961	0.828909	0.150334	0.407402	0.213312	0.301366	0.286725
gene-C1QL2	-1.81388	-1.78052	-1.68672	-1.79342	-1.82733	-1.82552	-1.7764	-1.82657	-1.65961	-1.78153	-1.6241	-1.80704	-1.71004	-1.78377	-1.59542	-1.60087
gene-C1QL3	1.11989	1.0003	1.7948	0.740267	0.755582	1.05158	0.802039	0.906724	0.459862	0.519758	1.00293	1.16141	0.66394	1.31009	1.53436	1.12235
gene-C1QL4	1.55744	3.6795	0.877082	1.60098	1.38663	0.900709	0.603518	1.03937	0.482849	1.5454	0.912672	0.508281	1.26176	0.894271	1.95823	0.665708
gene-C1QTNF1	8.18185	7.41042	7.74428	7.02444	8.50501	8.42514	8.55497	9.39148	7.18798	9.51599	7.98566	7.09469	7.6552	8.30197	7.24096	8.29369
gene-C1QTNF12	-0.0705717	0.0710121	0.496148	-0.449053	-0.487193	0.148763	0.279788	-0.483479	-0.470416	-0.436671	-0.15173	-0.462506	-0.307564	-0.163347	-0.403134	-0.0772649
gene-C1QTNF2	4.50144	4.59658	4.26924	4.02487	2.99686	3.19874	3.09664	3.61718	2.30142	3.13764	2.25794	2.49203	2.14685	1.77939	3.1228	2.19402
gene-C1QTNF3	4.39738	7.58373	8.86677	4.18457	4.17124	5.74326	4.21422	2.68933	2.94368	4.21449	4.54412	4.81034	6.59274	3.99575	4.57925	3.63865
gene-C1QTNF4	3.94736	3.37966	3.67814	3.87858	3.07519	3.48093	4.07623	3.30668	3.46447	3.21277	2.38635	3.64299	2.88314	3.00979	2.3617	2.54534
gene-C1QTNF5	5.48944	5.95395	5.27133	2.4754	3.46886	4.50982	4.24309	3.37448	3.30228	3.74	3.45059	2.78413	3.8632	2.86559	2.99548	3.25367
gene-C1QTNF6	6.78725	8.76216	7.85717	7.33891	6.21735	7.46187	6.40993	6.11662	5.94265	6.30273	6.30914	5.94788	5.47558	5.63914	5.42858	6.0669
gene-C1QTNF7	2.36084	2.77525	2.52512	3.72759	4.21514	2.5141	3.97774	3.45382	5.66818	2.61596	4.12667	3.57338	3.73132	3.37854	4.72695	2.98527
gene-C1R	9.26028	8.43924	6.11941	6.59556	8.34324	8.62485	8.93742	7.82717	8.19228	7.51412	8.46352	8.12008	8.58758	7.72675	8.28778	6.95519
gene-C1RL	5.92712	4.94348	4.37973	5.40026	5.72522	6.02656	6.23194	5.69933	5.27359	5.87385	6.33184	5.86924	4.57269	4.94044	5.21626	5.49434
gene-C1S	10.5448	9.04086	7.63456	8.43094	9.41698	10.1317	10.2898	8.67487	9.27665	9.01208	10.3031	9.82488	10.6337	9.3723	9.86393	8.64105
gene-C2	8.03132	6.54295	4.66002	5.40916	5.50743	5.57336	5.42472	5.87605	5.18722	4.75447	5.09995	5.57833	4.28283	5.11468	5.52288	4.80534
gene-C20H19orf25	4.31843	4.62459	4.51575	4.03994	4.20483	4.2104	4.37047	4.73283	4.74301	4.01591	4.48994	3.28996	4.1521	3.74153	3.83061	3.77536
gene-C20H19orf38	2.12137	1.74206	1.21218	1.65703	2.00388	1.46075	1.62134	1.43289	1.62773	1.59036	1.43039	0.928604	1.8206	1.41122	1.58313	1.90695
gene-C20H19orf44	3.89204	5.30951	5.34342	4.34761	5.01532	4.76633	4.70795	4.88781	5.30531	4.18091	4.77459	5.11066	4.9259	4.54201	4.45235	4.81797
gene-C20H19orf53	4.28826	4.32134	4.26836	3.71142	3.92754	3.93102	4.53071	4.00878	4.26935	4.46984	4.28345	3.97962	4.26158	4.67716	4.00636	4.09833
gene-C20H19orf67	0.985157	1.74536	1.06658	1.39713	1.76424	1.34071	1.1175	1.58622	1.69262	1.2976	1.10392	1.17688	1.68663	1.83447	1.65115	1.1944
gene-C20H19orf71	5.43188	4.78753	5.45431	3.85342	4.42229	4.43171	4.80307	5.14033	4.98998	4.55277	4.95127	4.47238	4.67364	5.01589	4.22022	4.4981
gene-C20H19orf77	1.65094	1.24369	1.42076	0.847438	1.01433	0.964424	1.27134	0.344116	0.366513	0.423861	1.24722	0.602177	0.561457	1.07048	0.48051	0.470015
gene-C20H3orf14	1.29313	1.10482	1.07366	1.24634	1.84568	1.54957	1.121	0.928146	1.28441	2.07237	2.08554	1.7742	1.0176	1.09223	1.46671	1.9439
gene-C20H3orf18	0.950774	1.4408	1.02875	1.36621	2.01072	1.81089	1.46533	1.38302	1.24611	1.70912	1.07016	0.767436	0.975645	1.69302	1.42248	1.58603
gene-C20H3orf20	-0.982075	-0.96293	-0.795063	-0.733462	-0.992297	-0.807677	-0.957176	-0.817835	-0.982916	-0.963555	-0.698722	0.155203	-0.837229	-0.96494	-0.91184	-0.639887
gene-C20H3orf22	-0.941626	-1.0933	-0.955257	-1.10493	-0.979334	-0.832218	-0.860641	-1.11752	-0.944735	-0.872732	-1.09252	-1.10996	-0.989584	-1.09808	-1.05032	-0.599518
gene-C20H3orf49	-0.988095	-1.16603	-1.0061	-0.939001	-1.03313	-1.20106	-0.894507	-1.20323	-1.1964	-0.908249	-1.16513	-0.97226	-0.514291	-1.17157	-1.11624	-1.12553
gene-C20H3orf62	3.54541	4.06041	4.43306	4.0135	3.56692	3.74684	3.87758	4.18635	4.4361	3.75833	4.33862	3.49784	4.07009	4.25376	4.00778	4.27465
gene-C20H3orf84	1.33687	1.82298	1.30085	1.59688	1.89958	1.63835	1.70078	1.60689	1.80398	1.04775	1.95691	1.51766	2.14834	1.92881	1.66448	2.48038
gene-C21H11orf16	4.80415	3.11626	4.97888	3.88571	4.80086	3.89289	4.18107	4.57953	4.40995	3.76282	4.32966	4.13767	4.26323	3.73954	3.72981	4.4592
gene-C21H11orf42	4.46533	3.9205	5.26373	4.96644	4.88673	5.00328	5.41718	5.48611	4.90355	4.70451	5.34925	5.42598	4.21978	4.55856	5.14518	5.28124
gene-C21H11orf54	3.71154	3.64072	2.888	4.44455	3.99002	3.90792	3.60318	4.38379	4.21364	4.79384	4.54031	4.18603	4.08684	4.1829	3.85915	4.2325
gene-C21H11orf58	6.23178	6.25435	5.47289	6.13691	6.28911	5.89171	5.86234	5.79851	6.18389	6.49833	6.02905	6.20091	6.46749	6.44727	6.35149	6.3635
gene-C21H11orf97	-1.29216	-1.26808	-1.15377	-1.28379	-1.17156	-1.1572	-1.07308	-1.051	-1.14072	-1.26931	-0.899372	-1.29049	-1.18219	-1.27204	-1.23249	-1.23913
gene-C22H13orf46	-0.434963	-0.600459	-0.441286	-0.386553	-0.633292	-0.0856956	-0.597525	-0.47005	-0.152081	-0.356003	-0.600086	-0.419398	-0.177016	-0.361897	-0.27123	-0.58093
gene-C23H3orf33	4.44846	4.34401	4.56903	4.92401	4.5677	4.58738	4.78626	4.80316	4.70689	5.09771	5.53424	5.27117	4.89595	5.01574	4.72975	5.94974
gene-C23H3orf86	1.67931	1.25746	2.01349	1.39666	2.05486	1.49563	2.06838	0.891655	1.12176	1.77993	1.64064	2.01273	1.19051	2.00946	1.82595	2.10173
gene-C24H20orf141	-2.13357	-2.12273	-2.09225	-2.12692	-2.14041	-2.0867	-2.12139	-2.13895	-2.08344	-2.12306	-2.12256	-2.13135	-2.09983	-2.12379	-2.11324	-2.11501
gene-C24H20orf173	-2.30855	-2.29951	-2.27409	-2.303	-2.31425	-2.3117	-2.29839	-2.31303	-2.30899	-2.25753	-2.29937	-2.3067	-2.28041	-2.30039	-2.29159	-2.29307
gene-C24H20orf194	6.25005	6.43858	6.98707	7.25983	6.64888	6.34094	6.39085	6.32805	6.44152	6.25626	6.60359	6.07352	6.97169	6.64444	6.51114	6.26389
gene-C24H20orf202	-0.933981	-1.40624	-1.30058	-1.24517	-1.4395	-1.43775	-1.226	-1.43868	-1.43573	-1.40737	-1.40564	-1.26976	-1.32685	-1.40989	-1.37334	-1.37948
gene-C24H20orf204	1.53812	0.816675	1.06298	1.03443	2.66917	2.0149	2.15138	1.52358	0.733528	1.48284	1.78728	0.752683	1.71788	0.808556	1.21499	1.64475
gene-C24H20orf27	5.27468	5.73433	4.3798	6.02432	5.72282	5.91723	6.04381	6.17731	5.51883	5.77348	5.74121	4.98387	5.11518	5.29229	4.99201	5.10814
gene-C24H20orf85	-2.30826	-2.29946	-2.27471	-2.30286	-2.31381	-2.31133	-2.29837	-2.31262	-2.30868	-2.29972	-2.29932	-2.30645	-2.28086	-2.25919	-2.29175	-2.29319
gene-C24H20orf96	2.84985	3.17487	2.42746	2.82915	2.9113	2.61551	2.69868	3.538	2.95087	2.10458	2.42556	2.78035	2.79615	2.39735	2.79071	2.25892
gene-C25H2orf72	-0.598801	-0.484112	-0.752626	-0.530826	-0.920161	-0.634015	-0.660043	-0.918666	-0.913309	-0.898751	-0.898018	-0.728741	-0.790244	-0.677629	-0.856806	-0.865595
gene-C25H8orf58	4.13913	4.32008	5.70476	5.6406	5.57654	5.26318	5.68272	6.40997	5.87173	5.74457	5.30017	5.11008	5.41771	5.78243	5.15918	6.03496
gene-C25H8orf74	0	0	0	0	0	0	0	0	0	0	0	0	0	0	0	0
gene-C26H12orf43	2.27588	3.12612	2.54654	3.20596	3.17089	2.63819	2.68028	3.65996	3.48976	2.94926	2.96342	2.94381	2.40996	3.16897	2.58666	2.70512
gene-C26H12orf65	3.96585	4.09734	3.61535	4.69527	3.86083	3.96557	4.18855	3.67871	3.67275	3.98918	3.95383	3.80588	3.23954	3.54254	3.37977	4.09278
gene-C26H22orf15	-0.221935	-0.663427	-0.509762	-0.67122	-0.692383	-0.269847	-0.660819	-0.0944523	-0.357251	-0.427026	-0.663095	-0.678843	-0.553504	-0.0844997	-0.630902	-0.641122
gene-C26H22orf31	-0.389261	-0.349394	0.969512	-0.365396	0.0865876	-0.401862	-0.0398948	0.344643	0.182478	-0.350665	-0.348723	-0.13716	0.186656	0.165328	-0.311245	-0.318503
gene-C26H22orf39	4.24998	3.9362	4.49702	4.70374	4.26446	4.7191	4.36697	4.5428	4.38379	4.51896	3.87434	4.74013	4.63507	4.23597	4.60852	4.43844
gene-C27H12orf4	3.88893	4.3506	4.10745	3.87156	4.679	4.1683	4.05718	3.75037	3.58567	4.9858	4.17562	4.00606	4.24634	4.80811	3.48757	4.27716
gene-C27H12orf40	-0.731177	-1.02445	-1.10423	-1.24134	-1.01105	-1.2509	-1.21947	-1.25205	-1.24841	-1.22606	-1.22409	-1.07639	-1.13421	-1.02959	-1.18724	-1.19425
gene-C27H12orf54	-2.30826	-2.29946	-2.27471	-2.30286	-2.31381	-2.31133	-2.29837	-2.31262	-2.30868	-2.29972	-2.29932	-2.30645	-2.28086	-2.25919	-2.29175	-2.29319
gene-C27H12orf57	5.1872	4.90945	5.28588	4.12101	4.79136	5.03975	5.15883	4.91443	4.36887	4.8008	5.4087	4.39809	4.61205	4.86983	4.16859	4.82872
gene-C27H12orf60	0.609968	0.547886	0.893816	0.99441	0.529704	1.0061	0.561587	0.672609	0.440748	0.920955	0.756516	0.465084	1.11133	0.288173	0.337259	0.629395
gene-C27H12orf71	3.05219	2.55422	2.40727	3.50288	2.85562	3.48282	3.26596	3.12293	3.03669	3.44229	2.94437	3.51137	3.29491	4.27564	3.83436	3.84085
gene-C28H10orf120	-2.13982	-2.05486	-2.08273	-2.13064	-2.14927	-2.14505	-2.123	-2.14725	-2.14055	-2.1253	-2.12461	-2.06676	-2.09321	-2.12631	-2.11174	-2.11418
gene-C28H10orf143	4.13997	4.04319	3.43991	3.48103	3.21265	4.22715	3.92198	4.11917	4.08967	4.22018	4.63539	3.97209	3.79133	3.95489	4.13333	4.00452
gene-C28H10orf53	0	0	0	0	0	0	0	0	0	0	0	0	0	0	0	0
gene-C28H10orf62	-0.782486	-0.697647	-0.503299	-0.978036	-0.828872	-0.808864	-0.686277	-0.999095	-0.991171	-0.970331	-0.969307	-0.986332	-0.83956	-0.319647	-0.624506	-0.927227
gene-C28H10orf71	0.802818	2.17064	0.668687	0.441796	0.55512	1.0186	1.47455	0.989927	0.617329	0.464963	1.77997	1.13158	0.614821	0.460527	1.11879	0.836042
gene-C28H10orf82	-0.665305	-1.19326	-1.06147	-1.21044	-1.08317	-1.22094	-1.18747	-1.22233	-1.21793	-0.791389	-1.19252	-1.03232	-1.09424	-1.19783	-1.15223	-0.940861
gene-C28H10orf88	3.59577	4.00758	4.19944	3.31579	3.37882	3.72219	3.39515	3.27752	3.42556	3.71795	3.85445	4.13574	4.17206	3.75545	3.975	4.11175
gene-C28H10orf90	0.510532	1.22093	0.76279	0.981431	1.23361	1.67392	1.24551	0.949639	2.18236	1.0391	1.3763	0.739286	0.71471	1.02805	0.628501	0.617361
gene-C28H10orf95	-0.837243	-0.589672	-0.673096	-0.62003	-0.37684	-0.438014	-0.579532	-0.456621	-0.837924	-0.821989	-0.821189	-0.834284	-0.712676	-0.823147	-0.518194	-0.791956
gene-C29H8orf34	1.30502	1.32464	1.87408	1.56977	1.41161	1.36348	1.34684	1.33398	1.14743	1.10598	1.32747	1.18834	1.42246	2.71291	0.918375	1.97879
gene-C29H8orf37	3.79699	3.06333	3.20834	3.13725	3.33213	3.63182	4.18684	4.09297	3.77889	3.55838	3.70232	3.36082	2.77712	3.03465	4.07903	3.82051
gene-C29H8orf88	1.8272	2.02406	1.94199	2.48506	2.46542	2.22796	2.83554	2.84799	2.4849	3.29689	3.3702	2.1495	2.20572	2.85529	2.96895	3.5024
gene-C29H8orf89	-1.6735	-1.64334	-1.55852	-1.51404	-1.56632	-1.67719	-1.49866	-1.56038	-1.67496	-1.5033	-1.64286	-1.66732	-1.57961	-1.64628	-1.61693	-1.62186
gene-C2CD2	6.96104	5.51928	5.68267	4.81299	5.94316	6.11412	6.10837	6.03344	4.97507	5.23537	5.70834	5.71715	4.89837	5.05978	5.23665	4.9009
gene-C2CD2L	4.84476	5.36708	3.96425	5.05906	4.00685	4.77828	4.85186	5.10367	4.80425	4.05028	4.7077	4.20765	4.52499	4.59072	4.24066	4.25301
gene-C2CD3	6.34198	6.19895	6.30703	7.15527	6.09346	6.60119	6.33643	6.2659	6.29537	6.26974	6.32938	6.43188	6.16987	6.70735	6.23246	6.44723
gene-C2CD4A	-1.12658	-1.10801	-0.975906	-0.92203	-0.780495	-0.747191	-1.1022	-0.870885	-0.965531	-1.10942	-1.10726	-1.12443	-1.00876	-1.11258	-0.847343	-1.07455
gene-C2CD4B	1.55454	1.79838	1.5328	1.05582	2.29318	1.09871	1.12615	2.42022	0.75817	0.8381	2.22318	1.98184	1.02554	1.09525	0.915758	1.66146
gene-C2CD4C	-2.13369	-2.12277	-2.09207	-2.12699	-2.08955	-2.1375	-2.12142	-2.1391	-2.13422	-2.1231	-2.1226	-2.08043	-2.09971	-2.12384	-2.11321	-2.115
gene-C2CD4D	-2.13792	-2.1242	-2.08564	-2.1295	-2.08247	-2.1427	-2.05841	-2.14472	-2.13858	-2.12462	-2.12399	-2.13511	-2.09523	-2.12554	-2.1122	-2.11444
gene-C2CD5	5.89388	6.09304	5.772	6.46585	6.16179	6.09624	6.38074	5.42497	5.78682	6.15366	6.45106	6.44736	6.69243	6.50726	6.04026	6.55023
gene-C2CD6	4.29972	4.6275	5.58472	5.44651	5.60132	5.3238	5.41296	5.49533	5.49275	5.65428	5.29482	5.54661	5.35753	5.51269	4.17286	5.5362
gene-C2H10orf67	1.09712	0.431379	0.596794	0.818976	0.655428	1.20104	1.0666	0.998991	1.27013	0.429899	0.67876	0.76165	0.932611	0.861564	0.77756	0.758095
gene-C2H16orf78	-2.00564	-1.61087	-1.68188	-1.98224	-2.02971	-2.01896	-1.96277	-2.02456	-2.0075	-1.96864	-1.96689	-1.99782	-1.88688	-1.97121	-1.93409	-1.94032
gene-C2H1orf158	0	0	0	0	0	0	0	0	0	0	0	0	0	0	0	0
gene-C2H1orf167	4.09513	4.03316	3.72341	3.29452	4.12914	3.98973	3.98041	3.57261	3.91795	3.32424	3.57734	3.37217	3.51091	4.04248	3.40785	3.23706
gene-C2H1orf232	-0.223569	-1.06084	-0.912629	-1.07141	-1.08763	-0.921812	-0.813956	-1.0861	-1.08063	-1.06242	-1.06	-0.72491	-0.949483	-0.83202	-1.01469	-1.0233
gene-C2H5orf46	-0.949859	-1.33175	-1.21844	-1.34733	-1.36358	-0.992303	-0.950157	-1.36266	-1.35934	-1.33297	-1.33111	-1.35727	-1.24662	-1.33568	-1.29647	-1.30306
gene-C3	6.75938	8.03592	5.55267	7.16093	6.21836	7.17912	6.25621	6.75633	6.98828	5.89739	6.54949	6.83303	7.51212	6.16209	6.46589	5.32269
gene-C30H15orf39	5.11449	5.50572	4.73002	6.03267	5.68596	5.75184	6.01953	5.08541	4.87722	4.31049	4.84776	4.42211	4.58428	4.28572	4.46134	4.08896
gene-C30H15orf48	0.133589	1.27596	0.642568	6.71365	0.0430488	0.412898	0.70939	0.0623204	0.126574	0.272752	0.27927	2.97311	0.555393	0.263209	0.860237	0.375971
gene-C30H15orf61	2.66976	1.66585	1.49665	2.63928	1.24072	1.79499	1.47763	2.29631	1.31255	2.11719	2.12914	2.87642	1.42386	2.50639	1.59485	2.44421
gene-C30H15orf62	5.48507	4.96339	5.0483	4.1149	4.99074	4.93586	5.0717	4.85807	4.9523	4.34777	4.63117	4.97801	4.28584	4.21888	4.79441	4.90797
gene-C30H15orf65	0.566645	0.254877	0.420178	1.357	0.714504	0.650166	0.517961	0.835277	0.816414	0.253525	0.506416	0.42497	0.359218	0.494462	0.844393	0.817761
gene-C31H21orf58	2.3702	2.56353	2.1792	2.77888	2.03945	2.27517	1.71779	2.88899	2.90756	2.0609	2.66361	1.57832	2.57104	2.53549	2.26818	2.22976
gene-C31H21orf62	-0.145376	-0.581935	-0.429799	-0.590006	-0.465588	-0.193185	-0.137304	-0.609825	-0.427145	-0.347964	-0.151526	-0.408831	-0.474668	-0.584022	-0.554059	-0.281414
gene-C31H21orf91	6.09666	6.59998	6.76486	6.61065	5.18243	5.80077	5.44883	5.43928	5.6526	5.79982	5.78008	7.25536	6.48025	5.60693	6.2464	6.90563
gene-C32H4orf17	-1.87459	-1.95379	-1.89316	-1.96212	-1.98872	-1.98287	-1.95112	-1.98603	-1.97639	-1.85369	-1.95345	-1.97093	-1.90824	-1.85514	-1.93491	-1.93843
gene-C32H4orf3	6.58212	6.23362	6.63097	5.53197	5.91245	6.24664	6.2587	5.98816	6.17981	6.53609	6.28176	6.9069	6.69951	5.85287	6.81654	7.10432
gene-C32H4orf36	1.54749	1.88626	1.55796	1.9429	2.33916	2.2411	2.06049	1.98445	2.3255	2.02444	1.72146	2.53068	1.84946	1.86587	2.62948	2.20274
gene-C32H4orf54	-0.0229972	7.02695	1.0449	0.0623425	0.704208	0.272797	0.565469	0.244026	-0.0297957	0.11122	0.117473	0.382414	0.383531	0.855412	0.230779	0.209845
gene-C33H3orf38	6.1143	5.61551	6.0466	5.38938	5.69347	5.70188	5.814	5.53016	5.63575	6.39017	6.1483	6.70393	6.98334	6.11271	5.78142	6.35095
gene-C33H3orf52	0.405356	0.0773551	0.248208	0.652139	0.183671	0.609287	0.896744	0.0203361	0.233798	0.542525	0.0780392	0.825855	0.897833	0.073193	0.685545	0.109297
gene-C33H3orf85	0	0	0	0	0	0	0	0	0	0	0	0	0	0	0	0
gene-C34H3orf70	6.3124	5.87773	6.11703	5.93656	5.86524	5.60092	5.5538	5.21925	5.31603	5.66311	5.66225	6.27659	6.01702	5.59407	5.56492	6.02113
gene-C34H3orf80	-0.768538	0.0134979	-0.588278	-0.756842	-0.77901	-0.461059	-0.281725	-0.776903	-0.769403	-0.501814	-0.497799	-0.764795	-0.632283	-0.507629	-0.710147	-0.433933
gene-C34H5orf49	-2.13096	-2.12185	-2.09623	-2.12537	-2.05155	-2.13414	-2.12072	-2.13548	-2.1314	-2.12212	-2.1217	-2.12909	-2.1026	-2.12274	-2.11387	-2.11536
gene-C35H6orf201	1.15582	1.11138	1.07837	1.40826	1.48543	1.63265	1.50787	1.32365	0.987232	1.47727	1.63323	2.19613	1.40372	1.46404	1.83207	1.20495
gene-C35H6orf52	0.785721	0.661147	0.815655	1.01776	1.07124	0.7561	0.89751	1.18936	1.58358	1.07064	1.3797	1.32775	1.14321	1.47269	0.984799	1.37226
gene-C35H6orf62	8.38591	7.9511	8.43449	8.81201	7.90872	8.35411	8.41002	8.6036	8.50475	8.59074	8.69435	8.78788	8.5601	8.28051	8.6711	8.66034
gene-C37H2orf66	-1.87998	-1.95194	-1.89686	-1.95951	-1.98354	-1.97836	-1.94951	-1.98123	-1.97248	-1.95253	-1.95163	-1.87597	-1.91055	-1.86231	-1.93479	-1.93799
gene-C37H2orf69	5.18847	5.58826	5.75897	5.53666	5.161	4.94999	4.97721	5.26042	5.25828	5.59521	5.69096	6.15028	5.75209	5.05589	5.27839	5.89578
gene-C37H2orf80	0	0	0	0	0	0	0	0	0	0	0	0	0	0	0	0
gene-C37H2orf88	5.01523	3.06295	4.35443	5.59028	4.02678	4.19484	4.44422	4.16762	4.64951	4.33997	4.26359	4.55576	4.44423	3.66398	4.74344	4.63143
gene-C3AR1	6.62585	5.63456	5.09756	5.91272	4.27611	5.61953	5.64583	4.99403	5.89404	5.49253	5.13611	7.25885	6.67381	5.12183	5.45439	5.65842
gene-C3H15orf40	5.32719	5.61663	5.34906	4.41166	5.59142	5.07672	5.56249	6.1636	4.96775	5.96534	6.02911	6.04818	5.57459	6.19793	5.62555	6.06102
gene-C3H4orf19	-1.49568	-1.4599	-1.51829	-1.47203	-1.64246	-1.51329	-1.45602	-1.64184	-1.6394	-1.60745	-1.60601	-1.63144	-1.54023	-1.60956	-1.57904	-1.58417
gene-C3H4orf48	3.49133	4.13409	4.51967	2.40702	3.77823	3.32037	3.60018	4.11091	3.3724	3.23175	3.96265	2.46288	3.41192	3.29683	3.4271	3.56914
gene-C3H4orf50	-0.0739788	-0.146064	-0.233912	-0.18044	-0.143798	-0.113643	0.0703669	-0.129562	-0.419247	-0.394012	-0.392759	-0.049514	0.053435	-0.395826	-0.367864	0.155123
gene-C4BPA	-1.66607	-1.6365	-1.69155	-1.78615	-1.81565	-1.81438	-1.77106	-1.81506	-1.80573	-1.77561	-1.77425	-1.66001	-1.71223	-1.7776	-1.61061	-1.75366
gene-C4BPB	-1.46498	-1.41522	-1.49448	-1.63069	-1.66549	-1.66295	-1.60896	-1.6643	-1.46829	-1.61551	-1.61355	-1.64808	-1.32525	-1.61837	-1.37794	-1.5839
gene-C4H10orf105	-0.172257	-0.414599	2.04209	-0.442465	-0.254668	0.622744	-0.0190657	-0.522053	-0.178733	-0.416762	-0.413459	-0.144803	-0.249731	-0.421597	-0.353066	0.388103
gene-C4H10orf99	-2.30925	-2.29964	-2.2726	-2.30335	-2.31531	-2.3126	-2.25351	-2.31401	-2.30972	-2.29992	-2.29948	-2.30728	-2.27932	-2.30057	-2.29122	-2.29279
gene-C4H1orf131	4.94826	5.25852	5.24564	5.69988	5.13471	4.46013	4.669	5.26824	4.90793	4.43302	5.11646	4.42766	5.22267	4.45416	4.67543	4.29881
gene-C4H1orf198	7.61967	7.46889	6.90083	7.70957	5.68772	6.61005	5.4202	6.10469	6.03351	5.80949	5.03735	6.28285	5.36823	4.91297	6.61901	5.68924
gene-C4H5orf22	4.28175	4.84569	5.04108	5.3938	4.60518	5.11867	5.05623	5.0573	4.90247	5.10653	4.95077	5.61832	5.00833	4.34958	5.36905	5.23679
gene-C4H5orf34	0.441437	1.30747	0.689099	1.89152	0.976206	0.908777	0.778978	0.752051	0.644221	0.76017	0.765764	0.45262	1.35539	1.28596	1.12701	1.29964
gene-C4H5orf47	-0.842445	-1.00432	-0.854742	-0.234708	-0.881923	-1.02411	-0.997737	-0.630752	-1.02039	-1.00568	-0.767104	-0.828402	-0.891936	-1.00674	-0.957747	-0.966437
gene-C4H5orf51	6.44907	6.85801	7.62384	7.31959	6.67679	6.72296	6.94024	7.04223	6.7646	7.20697	7.48068	7.72727	7.24386	7.09119	7.32986	7.46294
gene-C4H5orf58	3.44218	1.27984	1.60334	1.67607	1.70561	2.49398	2.37376	1.94101	1.70282	1.92285	2.22263	3.0342	2.64521	2.05923	2.13433	1.89625
gene-C5	0.553626	1.45422	1.02878	1.24755	1.15527	0.676148	0.678454	0.505036	0.346702	0.399435	0.402008	0.753874	1.24755	0.860567	0.771358	1.19608
gene-C5AR1	5.44109	4.30659	3.00756	4.18887	2.95314	3.3972	4.23324	3.39443	3.77717	2.99598	3.32732	4.53601	3.81274	2.54161	4.16668	3.22189
gene-C5AR2	3.91701	4.13537	2.00367	1.98159	1.86883	3.00839	3.22939	2.8035	2.6935	2.05815	2.06818	3.20348	2.78824	2.622	2.63354	2.22357
gene-C5H11orf1	3.35621	3.0716	2.93769	3.67693	2.91853	4.05967	3.86201	3.6206	3.22396	3.95732	3.87555	3.42543	3.59393	3.66782	3.95521	3.58799
gene-C5H11orf52	2.26786	1.82071	1.72119	1.96567	1.57679	1.53196	1.98137	2.06308	1.46893	1.66691	1.30108	2.39045	1.61184	1.79847	1.12445	1.11009
gene-C5H11orf53	0	0	0	0	0	0	0	0	0	0	0	0	0	0	0	0
gene-C5H11orf65	0.929773	0.936787	0.657269	1.29111	1.46704	0.745719	0.749341	0.584602	0.784984	0.485037	1.10883	1.20198	0.608908	0.724456	1.07905	1.24412
gene-C5H11orf71	2.03755	1.4251	1.87511	1.86543	1.59756	2.17484	2.1197	1.0432	2.51045	1.62613	1.95964	2.53335	2.49728	1.41084	1.80032	2.27569
gene-C5H11orf87	-0.0400953	0.0852452	-0.195911	0.185559	-0.108552	-0.218396	0.102106	-0.0946112	-0.196597	-0.351898	-0.350674	-0.177125	-0.246118	-0.35367	0.210389	-0.331121
gene-C5H16orf46	1.2879	1.92345	1.24796	2.44305	1.32035	1.3708	1.48278	2.21461	1.55491	1.2449	1.64069	1.72809	1.18348	1.76694	2.78697	1.35324
gene-C5H16orf70	4.83699	4.27023	4.01273	5.09171	4.51937	4.51708	5.00707	4.90556	4.89751	4.97175	4.51223	5.06031	4.11378	4.76423	4.75683	4.69255
gene-C5H16orf86	-1.84721	-1.82593	-1.76608	-1.83415	-1.76739	-1.85463	-1.82329	-1.67896	-1.84824	-1.82657	-1.72613	-1.84285	-1.78096	-1.828	-1.80729	-1.81077
gene-C5H16orf95	4.70869	4.2282	3.68078	4.17947	4.47458	4.91485	4.6619	4.88404	4.92443	4.40358	5.13364	4.72458	4.00413	4.24121	4.3885	3.43207
gene-C5H17orf49	4.90678	6.23725	5.87659	4.81051	6.3149	6.20759	6.66294	6.50085	6.60211	5.9009	6.1369	5.49215	6.03584	5.90544	5.8496	5.94798
gene-C5H1orf141	-2.14094	-2.12523	-2.08103	-2.05785	-2.15086	-2.14643	-2.12328	-2.14873	-2.14171	-2.1257	-2.12498	-2.13772	-2.09202	-2.05331	-2.11147	-2.11403
gene-C5H1orf159	4.17967	4.35326	4.84989	4.48554	4.45804	4.99876	4.68725	4.7446	4.41607	4.55185	4.31196	4.39376	4.16939	4.76504	4.05272	4.72115
gene-C5H1orf174	3.71558	4.07495	3.7669	3.93362	4.12185	4.35683	3.57447	4.64157	4.52413	3.82638	4.65588	4.0932	3.88776	4.43768	4.51378	4.63869
gene-C5H1orf87	-2.13847	-2.12439	-2.0848	-2.12983	-2.14735	-2.14338	-2.12265	-2.14545	-2.07336	-2.12481	-2.12417	-2.13558	-2.09464	-2.05997	-2.11206	-2.11436
gene-C6	2.33655	3.628	1.9647	1.46257	1.65498	3.43412	3.16848	1.68335	3.31628	1.7891	1.79838	3.16534	2.78239	3.48375	4.89736	2.396
gene-C6H16orf54	3.46456	2.3582	2.52961	3.6505	2.84722	3.50933	3.30665	2.71637	2.71233	2.35113	2.63675	3.53947	3.08386	2.6058	2.73566	2.12506
gene-C6H16orf71	1.13157	1.60052	1.04834	0.816602	1.74747	1.32517	1.75798	1.56995	1.49024	1.08267	1.28915	1.3063	0.995555	1.70505	1.80079	1.59946
gene-C6H16orf72	8.2453	7.77706	7.98849	7.63894	7.44275	7.66549	7.68718	8.05581	7.80231	7.93466	7.82713	7.86329	7.66465	7.61717	7.8988	8.10784
gene-C6H16orf82	-0.982054	-0.953628	-0.787364	0.452471	-0.793917	-0.991511	-0.94986	-0.995385	-0.29157	-0.954501	-0.953168	-0.97636	-0.848693	-0.956446	-0.92629	-0.931328
gene-C6H16orf89	0.287065	-0.380502	-0.687811	-0.626845	-0.251444	-0.886101	-0.855548	-0.888682	-0.880546	-0.859103	-0.858048	-0.875574	-0.732475	-0.860634	-0.811504	-0.821939
gene-C6H16orf91	3.78816	3.87883	4.86564	4.01145	3.8667	3.93725	4.4265	4.17943	3.81525	4.40561	4.53484	3.81457	4.66958	3.96248	3.59209	4.13735
gene-C6H16orf92	-2.13982	-2.05486	-2.08273	-2.13064	-2.14927	-2.14505	-2.123	-2.14725	-2.14055	-2.1253	-2.12461	-2.06676	-2.09321	-2.12631	-2.11174	-2.11418
gene-C6H16orf96	1.41333	1.53974	1.26331	1.32892	0.980278	1.13956	0.648402	1.30326	0.774712	0.887036	1.41461	1.55285	1.16615	0.879116	0.999582	0.68525
gene-C6H1orf146	0.978703	0.78269	1.14662	1.0863	0.985933	1.13922	1.00675	0.626982	0.669602	0.52928	1.16139	1.35687	1.05176	0.771475	1.50141	0.868545
gene-C6H1orf194	0.585236	0.89649	0.611985	1.36558	0.99611	1.22959	0.705521	0.810715	1.11297	0.435893	0.43835	1.66538	0.56035	1.05003	0.795626	0.477098
gene-C6H1orf52	3.40411	3.16679	3.81001	3.67071	3.63367	3.38396	3.74031	3.61459	3.27763	3.79933	3.07017	3.87254	4.16618	3.4663	3.33076	3.15907
gene-C6H7orf26	5.14148	4.80014	5.70257	5.00169	5.09262	4.7911	5.42594	5.51476	5.15502	4.78816	5.08819	4.42001	4.47454	4.86274	4.31249	4.88603
gene-C6H7orf50	3.92542	3.33261	4.31729	2.93704	3.65634	3.54467	3.73073	3.32181	3.52319	3.40281	3.25116	3.15326	4.06249	3.96387	2.89585	3.14417
gene-C6H7orf61	4.35523	3.39355	4.16955	4.0773	4.19078	4.53542	5.17117	4.10506	4.67922	3.73064	4.01283	4.24592	4.49794	5.00926	3.96142	4.49623
gene-C7	5.13565	6.27244	6.14738	3.31981	5.15178	6.79302	6.46479	4.84518	8.30952	5.17982	5.16326	7.813	6.4757	6.01298	8.1467	7.42738
gene-C7H18orf21	3.3343	3.48285	3.62019	4.08513	3.36	3.36816	3.08486	3.36329	3.31802	4.10922	3.33395	3.45828	3.94971	3.12018	3.62023	3.37261
gene-C7H18orf25	6.13026	5.83426	6.2739	6.78893	6.33304	6.27164	6.3726	5.82689	6.30472	6.55263	6.47352	7.02798	6.73855	6.49082	6.61949	6.65805
gene-C7H18orf32	4.34783	4.95558	4.5737	5.14669	4.07892	4.24562	4.79101	4.90909	4.50438	4.5063	4.74753	4.75827	4.07784	4.76724	4.24804	4.95925
gene-C7H1orf100	0	0	0	0	0	0	0	0	0	0	0	0	0	0	0	0
gene-C7H1orf105	1.40443	1.63177	0.930619	1.12364	1.51931	1.33106	1.77848	1.20103	1.16357	0.978837	1.50629	0.683771	0.880432	0.970687	1.09444	1.80759
gene-C7H1orf112	5.49398	4.67749	4.85324	6.28622	5.003	5.38479	5.12534	4.00448	4.8661	5.28286	5.22427	5.96901	5.47274	5.50047	5.64089	5.93187
gene-C7H1orf116	2.37202	1.2095	1.76352	0.931994	0.936808	1.87015	1.85404	1.22456	1.02826	0.703794	0.707578	2.48968	0.887296	1.19187	0.7803	0.766247
gene-C7H1orf21	7.06396	6.38348	6.00833	7.73388	5.03141	5.68668	5.37278	5.36528	5.95956	5.19101	4.79479	6.27232	6.11763	5.55636	5.92407	5.61606
gene-C7H1orf43	5.61658	5.62561	5.66648	5.6825	5.67076	5.94053	5.83142	5.52225	5.82719	5.69184	6.06542	5.52686	5.39023	5.38751	5.84039	5.77097
gene-C7H1orf53	1.63126	1.38024	1.73879	2.19821	0.938447	1.12037	0.723143	1.41851	0.850367	1.99063	0.714939	1.22232	0.882491	0.969559	0.782202	1.85513
gene-C7H1orf74	6.39649	5.99053	5.96091	6.73225	6.2541	6.22825	6.75877	6.19603	6.07694	6.46419	6.5069	6.51064	6.45232	6.53193	6.39958	6.57817
gene-C8A	-1.45204	-1.41984	-1.30642	-1.43543	-1.45688	-1.45482	-1.41485	-1.3143	-1.45244	-1.42105	-1.4192	-0.692424	-1.33463	-1.23528	-1.38453	-1.39112
gene-C8B	-1.53093	-1.48429	-1.10019	-0.605285	-1.53947	-1.5358	-1.47794	-1.53774	-1.31538	-1.48583	-1.48347	-1.52508	-1.37587	-1.48928	-1.43936	-1.44775
gene-C8G	0.123981	-0.186079	-0.0303336	-0.197424	0.360565	0.410963	0.067684	-0.066912	-0.0337076	0.411172	0.254151	-0.208574	-0.0840355	0.238637	-0.157902	0.125658
gene-C8H14orf119	-1.03504	-0.755442	-0.576282	-1.02429	-1.04471	-0.861674	-0.744506	-0.602609	-1.03584	-1.01711	-0.754048	-0.821079	-0.891412	-0.763919	-0.963987	-0.97357
gene-C8H14orf132	4.94642	8.4915	7.37778	4.72961	8.97045	7.00341	8.58685	8.08517	8.24742	9.41353	9.23973	6.0649	7.68378	10.4295	8.0971	9.78365
gene-C8H14orf180	-1.01181	-0.768219	-0.852197	-1.00378	-1.01889	-1.01587	-0.75835	-1.01747	-0.8435	-0.584968	-0.766963	-0.826707	-0.888345	-0.593255	-0.952308	-0.960753
gene-C8H14orf28	3.36133	2.65954	4.06562	2.89135	2.61372	2.52262	3.14458	2.86294	3.06851	3.26498	2.90903	4.08825	3.56929	2.97921	3.39106	3.93599
gene-C8H14orf39	-0.30519	0.244029	-0.0796259	-0.0228565	0.150473	0.430224	-0.261521	-0.32213	-0.306922	-0.26787	-0.265981	-0.29774	0.866416	0.229062	-0.229317	0.749797
gene-C8H14orf93	3.86159	4.39951	4.0249	4.24787	4.17114	3.98118	3.39788	4.22405	4.18767	4.18198	3.54062	3.20182	3.79729	4.59667	4.20499	3.58622
gene-C9	-1.66861	-1.51273	-1.56387	-1.65176	-1.57029	-1.55855	-1.63774	-1.67288	-1.66995	-1.64196	-1.6407	-1.41399	-1.58308	-1.64381	-1.61708	-1.62157
gene-C9H17orf50	1.5536	1.6542	2.1033	1.2818	1.51065	1.14727	1.16634	1.24521	1.54312	2.05507	1.34545	1.59838	1.43323	0.928521	1.68842	1.23931
gene-C9H17orf58	3.95795	5.39091	3.6887	4.37679	3.68625	3.86398	3.74623	5.03761	4.20912	4.33318	3.37433	4.33962	3.95538	3.43049	3.75651	3.23722
gene-C9H17orf64	1.24657	1.58605	0.870062	2.15902	1.22626	0.930501	1.15476	1.25342	1.53612	0.672089	1.31013	1.00971	0.820658	1.11841	0.732784	1.25553
gene-C9H17orf67	0	0	0	0	0	0	0	0	0	0	0	0	0	0	0	0
gene-C9H17orf75	4.74066	4.9878	4.7915	4.42194	4.75666	4.6478	4.43241	4.81141	4.62122	5.16266	5.05116	5.06225	5.02574	5.15886	5.3524	4.70712
gene-C9H17orf78	4.37953	4.39114	4.10113	4.54443	4.94713	4.37164	5.15836	4.57248	5.39446	4.64504	4.91042	5.30019	5.6462	5.25971	4.9205	5.51208
gene-C9H17orf80	3.79929	3.77932	4.32733	3.26564	3.86595	4.14955	4.06432	3.81531	4.32118	4.00744	4.2659	3.50776	4.08196	4.38275	4.69157	4.16651
gene-C9H17orf97	-1.89035	-1.95651	-1.90586	-1.96347	-1.90421	-1.98081	-1.95429	-1.98345	-1.9754	-1.95706	-1.95623	-1.97083	-1.91846	-1.87409	-1.94074	-1.94369
gene-C9H17orf98	-0.522002	-0.258787	-0.344737	0.0368517	0.131006	-0.528606	-0.497114	-0.53122	-0.0629102	-0.261431	-0.257389	-0.163529	-0.39209	-0.502427	-0.475879	-0.192974
gene-C9H17orf99	-1.70806	-1.80062	-1.72977	-1.81036	-1.8361	-1.61859	-1.79751	-1.83567	-1.82704	-1.80138	-1.80022	-1.82065	-1.74739	-1.80308	-1.77856	-1.66493
gene-C9H9orf116	-0.234133	0.0734948	-0.0202458	-0.212568	-0.0778291	-0.0545422	-0.193078	-0.249876	0.954989	0.0703607	-0.197301	0.581594	0.314207	-0.201679	0.427972	0.401441
gene-C9H9orf50	-0.182227	-0.152372	0.00705737	0.0587472	0.207884	0.12256	0.311662	0.428693	0.772187	0.289924	0.0962102	-0.17656	-0.0482456	0.280561	-0.122252	-0.128099
gene-C9H9orf78	6.05848	6.36807	7.22308	5.5315	6.60529	6.17248	6.43465	6.55583	6.90858	6.49903	6.85883	6.00301	6.43137	6.88073	6.72666	6.70677
gene-CA1	-1.49984	-1.79858	-1.73	-1.80801	-1.83254	-1.83148	-1.68158	-1.83215	-1.82415	-1.79932	-1.79819	-1.81797	-1.74705	-1.80096	-1.77723	-1.78121
gene-CA10	4.01236	3.63718	2.35541	4.94837	3.4458	3.69121	3.95078	3.15216	3.07707	2.64695	3.51672	1.75439	3.0817	3.99724	2.54193	1.99952
gene-CA11	3.81371	4.01091	3.55604	3.53005	3.50595	3.89494	4.00643	4.99952	3.90779	3.65357	3.59972	3.61883	2.59464	3.92378	3.30695	4.17459
gene-CA12	9.24403	6.28219	5.15495	7.30138	6.47002	6.38503	5.21587	6.57953	5.43011	8.51539	7.39824	6.95762	7.41894	6.92617	8.76172	6.72033
gene-CA13	5.40966	4.34412	2.94303	3.52541	3.39378	4.12644	3.77622	3.56786	3.01616	4.85088	3.07526	3.87394	3.45549	2.48111	3.57262	2.19887
gene-CA14	1.8434	2.08282	1.46171	1.98748	2.15275	2.23193	2.33657	1.98783	1.4608	2.29333	1.19475	1.8905	2.28691	2.17198	1.80219	1.54204
gene-CA15	3.71044	3.46489	3.6016	2.79984	5.11991	4.80194	6.45883	5.12344	5.87719	5.20895	5.80902	4.27824	4.40553	6.45613	4.85571	5.18634
gene-CA2	0.429864	0.556233	0.472729	2.27888	0.357447	0.727044	0.572683	0.157898	0.424057	0.252606	0.79871	1.59426	0.405253	0.24795	1.81273	0.305168
gene-CA3	5.46166	3.22527	2.60798	1.61289	1.38933	3.655	4.59441	2.22825	3.91082	1.95107	4.45895	4.96346	2.07912	1.6666	3.55045	1.81849
gene-CA4	2.07492	2.67341	2.77825	1.77833	1.75085	3.13441	2.54866	5.48575	5.13568	4.70779	4.49795	4.12023	2.26195	2.90868	5.13952	2.71825
gene-CA5A	-1.97512	-1.95733	-1.9073	-1.96421	-1.90565	-1.98133	-1.87199	-1.90128	-1.97599	-1.95787	-1.95705	-1.97147	-1.91974	-1.95906	-1.94175	-1.94466
gene-CA5B	6.37586	5.21253	5.00067	4.86938	4.88721	4.84403	4.78585	5.06792	4.60315	4.68695	4.23752	5.09358	4.19676	4.49705	5.01087	4.85882
gene-CA6	-0.838822	-1.2784	-1.14291	-1.29702	-1.16387	-1.14681	-1.27244	-1.31403	-1.30918	-1.27985	-1.05247	-1.30619	-0.95143	-1.05792	-1.23622	-1.24409
gene-CA7	-2.1399	-2.12488	-2.08261	-2.13068	-2.14938	-2.14515	-2.12302	-2.14736	-2.14064	-2.12533	-2.0544	-2.06658	-2.09312	-2.12634	-2.11172	-2.11417
gene-CA8	-1.47619	-1.28317	-1.34848	-1.46073	-1.36105	-1.13317	-1.27882	-1.35471	-1.47649	-1.44822	-1.44661	-1.47487	-1.37302	-1.45058	-1.41644	-1.42217
gene-CA9	2.46838	4.06478	3.10612	3.10586	2.68154	1.83772	2.71564	3.86425	2.03891	1.96282	2.15428	2.43776	2.45351	1.94827	1.91882	1.8877
gene-CAAP1	4.01528	3.37932	4.22642	3.88768	3.81015	3.49718	2.98674	3.79606	3.44831	4.32089	4.17671	4.15926	4.19803	3.58448	3.84532	3.61227
gene-CAB39	7.23912	6.48128	7.20551	7.12486	6.76108	6.92992	6.87084	6.91798	6.80685	6.90533	6.91667	7.31875	7.18874	7.16268	7.35374	7.53704
gene-CAB39L	3.13079	3.33083	2.71401	2.78524	3.17303	3.54016	3.21612	3.17351	3.05558	3.82823	3.53358	3.31015	2.83493	3.29843	2.73053	3.1049
gene-CABCOCO1	3.01863	2.20253	3.12583	1.55171	2.40188	2.40555	2.51592	2.85295	2.20959	3.11132	2.35506	2.85798	2.21283	2.57177	2.58031	3.67626
gene-CABIN1	5.4736	6.1435	6.26105	5.94689	6.09642	5.9332	5.60735	5.35202	5.76692	5.47639	5.47271	5.16158	5.15698	5.25151	5.36767	5.14751
gene-CABLES1	3.43133	3.89169	3.24446	3.79931	3.59306	3.65877	3.6401	4.22744	4.06427	3.4432	2.86256	4.03971	2.81376	3.6284	3.83269	3.419
gene-CABLES2	5.17101	4.91357	4.95968	4.97616	5.49966	5.3769	5.54365	5.66374	5.86083	5.05886	5.26961	4.94464	5.29998	5.49102	5.10247	5.22793
gene-CABP1	1.311	3.83242	1.98136	1.95006	1.65179	2.03557	2.08124	2.08168	1.64874	2.18197	1.20192	1.53887	2.9696	1.45927	2.91763	2.39235
gene-CABP2	-1.96347	-1.94837	-1.90591	-1.95421	-1.97247	-1.89818	-1.9465	-1.90067	-1.89364	-1.94883	-1.94813	-1.96037	-1.91647	-1.94984	-1.93515	-1.93762
gene-CABP4	-2.30359	-2.29861	-2.28462	-2.30053	-2.30672	-2.30532	-2.29799	-2.2828	-2.30383	-2.29876	-2.29853	-2.30257	-2.2881	-2.29909	-2.29425	-2.29507
gene-CABP5	3.47804	3.0891	4.24338	3.90211	4.09671	3.83035	4.35851	4.50082	3.86949	2.95822	4.00162	3.60306	3.73555	4.34662	3.8604	3.62696
gene-CABP7	1.27178	1.22072	0.778611	1.14873	0.680097	1.59336	1.07087	0.692374	0.895509	1.48795	1.61325	0.931087	0.733234	1.03576	0.956113	0.93545
gene-CABS1	-1.65983	-1.62242	-1.51717	-1.63688	-1.66711	-1.66519	-1.61779	-1.66621	-1.66166	-1.62354	-1.62182	-1.65217	-1.54334	-0.956831	-1.58965	-1.42087
gene-CABYR	4.51627	4.53227	4.59423	6.06285	5.30912	4.97047	5.02244	5.55037	5.59642	4.8567	5.07437	5.75584	5.23989	5.67863	5.39777	6.21537
gene-CACFD1	5.34929	5.6873	6.24333	5.54084	5.4553	5.22119	5.13578	5.67831	5.40597	5.39022	5.69404	4.89998	5.28669	5.42946	4.97648	5.0462
gene-CACHD1	6.5337	9.68267	8.66532	8.36456	9.09352	9.56672	8.73055	10.3214	8.20536	10.1951	9.14831	7.98394	9.60671	9.2259	10.0257	9.00934
gene-CACNA1A	3.98624	6.16838	2.57695	4.19985	3.43775	4.05889	3.21459	3.24689	3.74252	2.93565	3.36984	4.10269	3.45822	3.1414	3.46916	2.66991
gene-CACNA1B	2.72232	3.66721	3.03594	3.25563	5.35375	5.03786	5.34318	5.93429	6.55786	4.13316	4.81273	5.39746	3.17976	4.21303	4.22705	3.2057
gene-CACNA1C	7.22871	7.53074	6.80925	6.05506	6.83483	6.87988	5.69007	4.61817	5.2991	5.82081	4.91765	5.57859	5.3166	4.74547	5.96901	4.65433
gene-CACNA1D	2.5402	4.0875	3.84747	2.19225	3.22197	2.57835	2.80664	2.22524	2.67446	2.54591	1.958	2.08807	1.77101	1.72099	2.15032	1.87185
gene-CACNA1E	3.06087	2.93857	2.41881	2.03345	2.64925	2.99327	2.69016	3.18702	2.37534	2.92919	2.85694	2.69798	2.56105	2.82282	2.63915	2.43772
gene-CACNA1F	-0.38792	-0.112444	-0.393534	-0.557601	-0.302501	-0.576436	-0.546052	-0.172374	-0.391459	-0.549641	-0.548577	0.153754	-0.439899	-0.125279	-0.521937	-0.24224
gene-CACNA1G	3.99211	7.05078	7.3023	6.74442	5.01903	6.76143	5.33401	5.74821	5.37949	5.64898	4.57297	4.75678	4.74151	5.03895	4.90708	3.68417
gene-CACNA1H	2.93897	6.20354	4.09902	2.98057	5.31995	5.15214	5.01199	5.15278	5.27045	4.91851	4.30524	3.79027	4.39133	4.48485	3.48399	4.57903
gene-CACNA1I	0.800828	1.50679	0.667073	0.701725	0.840301	1.35377	1.29057	0.591892	0.932085	1.1119	0.746388	1.10156	0.618766	0.73358	1.28995	0.534109
gene-CACNA1S	-0.0643169	7.49332	0.456779	0.446343	0.46392	-0.117996	0.552811	0.213136	-0.0717801	0.0815257	0.530428	0.360437	0.36815	0.0716561	1.10178	0.187047
gene-CACNA2D1	7.42082	7.17715	6.30911	7.22966	3.32608	5.28134	4.22517	2.46114	3.37215	4.57493	4.12014	5.16233	4.50905	3.6055	4.95244	3.52676
gene-CACNA2D2	5.91163	7.05534	4.92476	4.79666	5.37161	5.57103	5.35765	5.43104	4.66841	4.39099	4.50626	4.74499	4.06123	4.14222	4.11552	3.96322
gene-CACNA2D3	2.64132	1.08351	0.797468	1.19156	0.817639	0.688349	1.4608	0.671616	0.501492	1.564	0.577972	1.25165	0.743574	1.54697	1.64391	0.632009
gene-CACNA2D4	2.44959	1.31054	2.01179	1.98208	1.81566	2.28245	2.55262	1.84503	1.5717	2.3085	2.20536	2.44205	1.89386	2.57373	2.28728	2.24606
gene-CACNB1	3.29294	4.39581	4.33088	3.13729	3.45632	3.17839	3.3857	3.6508	3.33358	3.41513	3.43051	3.41957	3.58823	3.39272	3.44256	3.74771
gene-CACNB2	3.70269	3.86961	5.80994	3.83475	3.80563	3.73843	3.79118	3.16164	3.17645	3.25482	3.26968	3.77907	4.09729	4.04493	3.55377	3.86344
gene-CACNB3	6.09266	6.71082	6.14956	5.954	5.98167	6.04527	7.2103	6.26037	6.75991	6.23891	6.97917	7.35223	6.42276	7.42713	5.5079	6.42346
gene-CACNG1	-1.50903	-0.792615	-1.36151	-1.48949	-1.51392	-1.51184	-1.28209	-1.51295	-1.34205	-1.47523	-1.47339	-1.50583	-1.38949	-1.47792	-1.43899	-1.44553
gene-CACNG2	-1.42809	-1.39591	-1.27828	-1.41207	-1.43328	-1.43107	-1.39073	-1.43224	-1.42852	-1.00673	-1.39524	-1.24491	-1.30753	-1.01488	-1.1638	-1.36612
gene-CACNG3	-1.14617	-0.909041	-0.992751	-1.13923	-0.793258	-0.871643	-1.12025	-1.15106	-0.981809	-1.12754	-0.568646	-1.14396	-1.02591	-1.13073	-1.08459	-1.09234
gene-CACNG4	1.44034	3.00041	2.30969	2.05822	1.7288	1.49791	2.09309	1.46738	1.67842	1.64008	1.65002	1.32351	1.1874	0.975184	1.38287	1.35754
gene-CACNG5	1.3477	2.21074	1.13832	1.08496	0.912029	1.12614	0.871322	1.7748	0.761529	3.25751	1.14565	1.66209	1.80501	1.84212	2.24891	1.51297
gene-CACNG6	-1.80887	-1.48471	-1.68944	-1.78966	-1.8212	-1.81976	-1.48083	-1.82053	-1.8104	-1.77849	-1.77705	-1.80246	-1.71135	-1.7806	-1.75012	-1.75524
gene-CACNG7	1.5883	1.73999	2.19254	1.68002	3.97054	3.87841	3.13766	4.57747	3.20487	3.8334	3.7561	2.65635	2.71777	2.97187	3.29752	2.73691
gene-CACNG8	-1.5357	-1.26068	-1.12215	-1.50994	-1.36877	-1.34982	-1.4848	-1.5419	-1.53634	-1.49238	-1.49012	-1.53006	-1.38681	-1.26547	-1.44777	-1.2256
gene-CACTIN	4.79698	4.96137	5.93122	4.83487	5.27962	4.88521	4.80932	5.01292	5.36434	4.4089	4.96784	4.61328	4.57473	5.0099	4.64296	5.18989
gene-CACUL1	5.58513	5.55912	5.06233	5.35517	5.44313	5.7381	5.65294	5.34901	5.40578	5.48169	5.30739	5.65918	5.90361	5.84317	5.57961	5.81955
gene-CACYBP	5.6236	5.50214	5.53563	6.3751	5.53001	5.22406	5.33846	4.93832	5.52318	5.19707	5.89018	5.55935	5.1971	5.39477	5.53496	5.66098
gene-CAD	7.91025	8.06262	7.59566	8.42656	8.11429	7.75065	7.55123	8.23193	8.30999	8.06416	8.08134	7.13763	7.49811	8.13837	7.43544	7.98017
gene-CADM1	6.58588	5.85655	6.71292	5.85862	5.15322	4.58431	4.70048	4.61522	3.88792	3.95934	3.90206	4.4394	4.12471	3.78362	4.293	3.65889
gene-CADM2	-0.994412	-1.35702	-1.25147	-1.37152	-1.38753	-1.13737	-1.35237	-1.38674	-1.38386	-1.35815	-1.35642	-0.968998	-1.27772	-1.36067	-1.32416	-1.33029
gene-CADM3	1.18957	1.97011	2.07619	1.70912	2.03415	3.74592	2.81769	2.49787	2.70215	1.5658	2.13129	2.16406	1.56691	3.35498	1.72365	2.14108
gene-CADM4	1.98415	1.20956	1.39354	0.724076	1.38862	1.00233	1.69162	1.78241	1.31022	1.52433	0.750776	1.47621	0.90435	1.50946	1.11835	0.799796
gene-CADPS	2.83632	2.96033	2.42268	1.80512	4.19073	3.90492	3.40541	2.58394	2.51137	5.39636	4.18487	2.31467	3.35588	5.99703	4.00092	2.54076
gene-CADPS2	6.70758	4.6683	4.57634	4.03264	6.41904	6.06781	6.17863	5.9864	6.15774	5.87667	5.53112	6.23462	6.53332	6.84564	6.57162	6.64046
gene-CAECAM1	1.64593	1.56316	1.9414	2.92687	2.99072	3.47507	3.58136	3.03763	3.10573	3.42213	2.19874	2.37459	1.84718	2.94622	2.21009	2.3682
gene-CAFA-T2R12	0	0	0	0	0	0	0	0	0	0	0	0	0	0	0	0
gene-CAFA-T2R2	0	0	0	0	0	0	0	0	0	0	0	0	0	0	0	0
gene-CAFA-T2R43	-2.30397	-2.29868	-2.28381	-2.30072	-2.3073	-2.2811	-2.29803	-2.30659	-2.30422	-2.29884	-2.2986	-2.30288	-2.28751	-2.29919	-2.29405	-2.29491
gene-CAFA-T2R67	0.120612	-0.0375745	0.124515	0.517095	0.206363	0.476955	0.225243	-0.0852502	0.116511	0.410676	-0.036997	0.450001	0.446604	0.401073	-0.00396937	0.714611
gene-CAGE1	-0.912921	-0.897685	-0.748513	-0.376113	-0.654333	-0.627185	-0.459071	-0.769602	-0.91358	-0.89819	-0.897418	-0.910062	-0.787089	-0.487024	-0.855348	-0.86436
gene-CALB1	-2.30397	-2.29868	-2.28381	-2.30072	-2.3073	-2.2811	-2.29803	-2.30659	-2.30422	-2.29884	-2.2986	-2.30288	-2.28751	-2.29919	-2.29405	-2.29491
gene-CALB2	-0.312206	-0.276458	-0.095439	-0.2909	-0.151887	0.17246	0.23948	-0.140811	-0.313803	0.398044	-0.275849	0.891139	0.569713	-0.280163	-0.24153	0.0773173
gene-CALCA	-2.30397	-2.29868	-2.28381	-2.30072	-2.3073	-2.2811	-2.29803	-2.30659	-2.30422	-2.29884	-2.2986	-2.30288	-2.28751	-2.29919	-2.29405	-2.29491
gene-CALCB	0	0	0	0	0	0	0	0	0	0	0	0	0	0	0	0
gene-CALCOCO1	6.33782	5.96117	7.2331	5.13448	6.76868	6.7316	6.94719	6.15655	6.77425	6.53249	6.15249	6.0527	6.47733	6.91698	6.25437	6.92913
gene-CALCOCO2	7.7557	7.5972	7.89037	7.62057	7.71039	7.72618	7.76	8.1421	7.73411	7.75764	8.14527	7.85708	7.9869	8.12199	8.0765	8.11621
gene-CALCR	-2.31329	-2.30036	-2.264	-2.30536	-2.32145	-2.31781	-2.29876	-2.3197	-2.31392	-2.30075	-2.30016	-2.31064	-2.27304	-2.30162	-2.22861	-2.29115
gene-CALCRL	6.11887	6.09565	5.69806	6.70716	7.24829	6.16806	7.12687	7.49995	7.5353	7.70021	8.47033	7.68282	8.47619	8.43862	8.65383	8.88716
gene-CALD1	10.0412	8.92741	9.33451	9.22292	8.8387	9.29185	8.42827	8.40406	7.89485	9.46989	8.49256	8.57818	9.58058	8.23959	9.2643	8.21721
gene-CALHM1	-1.70132	-1.67702	-1.72225	-1.68641	-1.72501	-1.82315	-1.78759	-1.8237	-1.81608	-1.79133	-1.79021	-1.80992	-1.73925	-1.79296	-1.76932	-1.77329
gene-CALHM2	4.45338	4.54374	4.1327	3.64526	4.40961	4.84205	4.81083	5.28769	4.96755	5.24557	4.42345	4.11751	4.60689	4.2385	4.55467	4.69551
gene-CALHM3	-2.13868	-2.12446	-2.08447	-2.12996	-2.14765	-2.07718	-2.05624	-2.14573	-2.13938	-2.12489	-2.12424	-2.13577	-2.09441	-2.12585	-2.11201	-2.11433
gene-CALHM4	2.13767	1.4237	1.20552	1.51931	1.75609	1.65938	1.6232	1.31304	1.08262	2.27695	1.4265	2.53966	1.5276	1.72498	1.34073	1.02146
gene-CALHM5	4.54259	5.06144	4.56502	4.13309	4.91075	4.95295	4.32568	3.63615	5.01393	6.04947	4.7078	4.24025	4.5228	3.88518	5.41109	3.33555
gene-CALHM6	2.94569	2.6225	1.82498	1.31698	1.98947	1.98999	1.78824	1.68576	1.54499	1.75475	1.37574	2.55913	2.00956	1.56599	1.20036	1.48235
gene-CALM1	9.35057	9.31673	8.92521	8.96986	9.14828	9.29388	9.34025	9.60678	9.31553	9.48974	9.53224	9.46013	9.29645	9.36177	9.67134	9.61531
gene-CALM2	6.91601	7.04477	5.46701	6.76785	6.5371	6.18465	5.78388	5.93367	6.28131	6.59013	6.10928	6.40102	6.72423	6.2747	6.5137	6.36024
gene-CALM3	6.51956	7.59804	7.36598	6.6587	6.0703	6.78956	6.97168	7.21854	6.94535	6.18156	7.37397	6.34228	6.3608	5.85539	6.21294	6.24896
gene-CALML4	3.61073	3.56922	2.71724	2.54204	2.1217	2.66861	2.11355	2.48995	2.82488	2.84273	2.53896	2.76971	2.55423	2.06787	3.02427	2.73265
gene-CALML5	4.08361	0.501512	0.854514	0.44769	0.273896	3.47832	3.66009	0.292576	0.35492	0.497336	0.503712	2.55121	0.775989	0.488003	0.620497	0.598722
gene-CALML6	2.0832	1.82774	1.58286	1.31587	1.2526	2.20584	1.40169	1.27491	1.58419	1.82038	1.55436	1.25078	1.09836	1.53168	0.996245	1.69926
gene-CALN1	-1.18492	-0.791024	-1.20241	-1.33421	-1.35032	-1.20482	-1.31319	-1.34936	-1.34589	-1.31952	-1.12506	-1.17246	-1.23122	-1.32229	-1.28221	-1.28894
gene-CALR	8.92184	9.46031	8.51673	8.71557	9.0402	8.86104	8.72923	8.91092	9.06103	9.02723	8.72201	8.37399	8.36529	8.30163	8.79595	7.96493
gene-CALR3	-0.275596	-0.245086	-0.0787505	-0.2575	0.333824	-0.284944	0.0236282	0.0253163	0.856471	-0.24608	0.0130169	0.383146	-0.13391	0.203842	-0.214588	0.084006
gene-CALU	9.77919	9.44751	9.54405	9.90196	9.70394	9.69427	9.44199	9.42787	9.59236	9.7203	9.49462	9.35601	9.32227	9.28372	9.63995	9.77472
gene-CALY	0.171241	0.241255	0.466477	0.213473	0.920184	0.72483	2.67768	0.697418	1.36566	0.239063	0.797877	0.185053	0.397436	0.77749	0.306124	1.15329
gene-CAMK1	4.17948	5.01137	4.45962	3.83612	3.93956	4.18886	3.83532	3.54749	4.30652	4.21655	3.9817	4.08811	3.83711	4.09731	3.95286	3.51622
gene-CAMK1D	5.7526	5.9378	5.03665	4.80491	5.78046	5.52259	5.24749	4.89716	5.36592	4.60132	4.70521	5.3302	5.22421	5.47887	5.47705	4.49682
gene-CAMK1G	-1.98557	-1.83228	-1.88257	-1.969	-2.00261	-1.995	-1.82894	-1.99897	-1.98688	-1.95937	-1.95812	-1.98003	-1.90147	-1.96118	-1.9349	-1.81304
gene-CAMK2A	4.84365	6.02463	3.10286	2.33175	2.78082	3.47955	3.00203	1.51678	1.61318	2.58755	2.45272	2.86182	2.64113	2.41847	2.31063	2.26738
[truncated: 39,819 more rows]
