# Supplementary material for: Comparative whole transcriptome analysis of gene expression in three canine soft tissue sarcoma types
Source: PLoS One. 2022 Sep 13;17(9):e0273705. doi: 10.1371/journal.pone.0273705 (PMC9469979; doi:10.1371/journal.pone.0273705)
Supplement: S3 Table — (XLSX) [file pone.0273705.s003.xlsx]

## Sheet: Sheet1
FS	IDs	S1-2	S1-11	S1-12	S2-6	S2-8
	sum	39	48	48	31	180
PWT	IDs	S1-7	S1-10	S2-3	S2-4	S2-9	S2-11
with FS outlier removed	sum	2	75	21	11	13	28
PNST	IDs	S1-3	S1-4	S1-5	S1-9	S2-7
With FS, PNST outliers removed	sum	15	11	12	23	23
Values are the number of tumor type-specific genes identified as outliers for each sample in its group. Outlier sums are highlighted in yellow.
