# Supplementary material for: Comparative whole transcriptome analysis of gene expression in three canine soft tissue sarcoma types
Source: PLoS One. 2022 Sep 13;17(9):e0273705. doi: 10.1371/journal.pone.0273705 (PMC9469979; doi:10.1371/journal.pone.0273705)
Supplement: S4 Table — (XLSX) [file pone.0273705.s004.xlsx]

## Sheet: Sheet1
	FS vs	padj		PNST vs	padj		PWT vs	padj
	cSK	4.52937e-13		cSK	4.4078e-11		cVSMS	4.36566e-09
	cVSMS	6.1016e-05		cVSMS	2.76098e-10		cSK	3.93255e-08
	cNS	9.63999e-05		c("cNS", "cSK")	2.89616e-09		c("cNS", "cSK")	5.11819e-08
	c("cCT", "cNS")	0.00050516		c("cCT", "cNS")	4.40481e-08		c("cCT", "cNS")	1.33563e-07
	c("cNS", "cSK")	0.000674745		cNS	5.18406e-08		cNS	1.4218e-07
	c("cNS", "cVSMS")	0.00224641		c("cCT", "cNS", "cSK")	1.78138e-06		c("cNS", "cSK", "cVSMS")	1.25598e-06
	cCT	0.00423156		c("cCT", "cNS", "cSK", "cVSMS")	2.58611e-06		c("cCT", "cNS", "cSK")	1.30905e-06
	c("cNS", "cSK", "cVSMS")	0.00435325		c("cCT", "cVSMS")	2.71668e-06		c("cSK", "cVSMS")	3.56413e-05
	c("cSK", "cVSMS")	0.0150699		cCT	5.20251e-06		c("cNS", "cVSMS")	6.54363e-05
	c("cCT", "cNS", "cSK")	0.0604201		c("cCT", "cNS", "cVSMS")	9.59166e-06		c("cCT", "cSK")	8.27001e-05
	c("cCT", "cNS", "cVSMS")	0.0845606		c("cCT", "cSK", "cVSMS")	1.19926e-05		c("cCT", "cNS", "cSK", "cVSMS")	0.000152855
	c("cCT", "cSK")	0.101609		c("cNS", "cVSMS")	1.21092e-05		c("cCT", "cVSMS")	0.000183217
	c("cCT", "cVSMS")	0.118214		c("cCT", "cSK")	3.18998e-05		cCT	0.000338856
	c("cCT", "cSK", "cVSMS")	0.362682		c("cSK", "cVSMS")	0.00029829		c("cCT", "cSK", "cVSMS")	0.000598912
	c("cCT", "cNS", "cSK", "cVSMS")	0.374875		c("cNS", "cSK", "cVSMS")	0.00154463		c("cCT", "cNS", "cVSMS")	0.000612734
	FS: fibrosarcoma; PNST: peripheral nerve sheath tumors; PWT: perivascular wall tumors
	cSK: skin; cVSMS: vascular smooth muscle; cNS: normal stroma; cCT: connective tissue
