# Supplementary material for: Comparative whole transcriptome analysis of gene expression in three canine soft tissue sarcoma types
Source: PLoS One. 2022 Sep 13;17(9):e0273705. doi: 10.1371/journal.pone.0273705 (PMC9469979; doi:10.1371/journal.pone.0273705)
Supplement: S5 Table — (XLSX) [file pone.0273705.s005.xlsx]

## Sheet: Sheet1
DEGs for each tumor type, compared to both other types
	FS specific gene expression							PNST specific gene expression								PWT specific gene expression
name	baseMean	log2FoldChange	lfcSE	stat	pvalue	padj		name	baseMean	log2FoldChange	lfcSE	stat	pvalue	padj		name	baseMean	log2FoldChange	lfcSE	stat	pvalue	padj
gene-RIC3	145.168	-5.58724	0.446148	-12.5233	5.5687e-36	1.18903e-31		gene-ATAD2	69.9414	-1.19857	0.208599	-5.74581	9.1484e-09	5.74703e-05		gene-CHPF2	123.907	-1.11635	0.167544	-6.66302	2.68263e-11	2.33992e-07
gene-BMPER	278.913	-3.45593	0.344281	-10.0381	1.0363e-23	1.10636e-19		gene-KNL1	41.026	-2.07639	0.384892	-5.39474	6.8624e-08	0.000215548		gene-LARGE1	68.672	-2.46947	0.398562	-6.19595	5.79338e-10	1.68443e-06
gene-LOC106558423	207.465	-6.79614	0.697017	-9.75033	1.83874e-22	9.81521e-19		gene-KIF11	47.1918	-2.26821	0.436157	-5.20045	1.98809e-07	0.000461295		gene-SLC1A4	39.9865	-3.03698	0.499994	-6.07404	1.24733e-09	2.71995e-06
gene-CLEC3B	184.228	-3.98775	0.413195	-9.65101	4.8672e-22	2.07849e-18		gene-SACS	164.104	-1.12356	0.218471	-5.1428	2.70672e-07	0.000510108		gene-TNN	228.708	-6.00951	1.04693	-5.74012	9.46095e-09	1.65046e-05
gene-ABCB11	167.465	-7.08854	0.748822	-9.46625	2.9007e-21	1.03226e-17		gene-RRM2	54.7855	-1.9774	0.393524	-5.02485	5.03813e-07	0.000791238		gene-NCOR2	540.113	-1.09751	0.20402	-5.37945	7.47149e-08	6.34651e-05
gene-TNXB	3355.88	-3.23564	0.350592	-9.2291	2.72925e-20	8.325e-17		gene-RASSF9	68.0338	-1.23615	0.247009	-5.00446	5.60195e-07	0.00081211		gene-FBN2	266.708	-5.51043	1.06456	-5.17625	2.26388e-07	0.000101265
gene-PEG3	396.653	-2.93437	0.344937	-8.50696	1.78547e-17	4.23593e-14		gene-LOC119872742	74.0924	-2.57827	0.519319	-4.96471	6.88038e-07	0.000926198		gene-NCLN	44.2124	-1.28924	0.248743	-5.18302	2.18327e-07	0.000101265
gene-DEPTOR	578.721	-2.40837	0.284349	-8.46976	2.45909e-17	5.19966e-14		gene-LOC102151320	30.772	-1.32306	0.270279	-4.89518	9.82175e-07	0.00123401		gene-G6PD	60.9179	-1.2287	0.236724	-5.19044	2.09797e-07	0.000101265
gene-ABLIM1	359.961	-2.40643	0.284455	-8.45978	2.67873e-17	5.19966e-14		gene-LOC119871708	87.2979	-2.82563	0.597883	-4.72605	2.28926e-06	0.00248935		gene-SURF4	106.204	-1.11949	0.217865	-5.13845	2.77013e-07	0.000116302
gene-EPS15	574.634	-1.39733	0.170186	-8.21065	2.1999e-16	3.61325e-13		gene-TRNAK-CUU-12	7.75506	-2.67092	0.56798	-4.70249	2.57007e-06	0.00254924		gene-PPIA	172.18	-1.06827	0.208822	-5.11572	3.12549e-07	0.000126801
gene-RXRG	394.739	-3.52763	0.435985	-8.09118	5.90907e-16	9.01217e-13		gene-DIAPH3	31.1114	-1.85896	0.398308	-4.66714	3.05422e-06	0.00287799		gene-AGAP3	45.9189	-1.53912	0.30633	-5.02438	5.05065e-07	0.000179813
gene-ELAVL3	63.7895	-5.30005	0.656124	-8.07782	6.5935e-16	9.3257e-13		gene-TRNAM-CAU-5	62.2134	-3.18263	0.69072	-4.6077	4.07153e-06	0.00328752		gene-EPHB3	74.3367	-2.44361	0.488024	-5.00716	5.52399e-07	0.000188576
gene-ABCA9	834.155	-2.80456	0.347497	-8.07073	6.98816e-16	9.3257e-13		gene-SMC2	108.316	-1.19978	0.260671	-4.60268	4.17098e-06	0.00328752		gene-ANXA8L1	68.5114	-2.35869	0.473442	-4.98202	6.29254e-07	0.000203284
gene-SEZ6L2	157.575	-6.12952	0.783386	-7.8244	5.10097e-15	6.05089e-12		gene-LOC482977	168.168	-1.19077	0.258756	-4.6019	4.18659e-06	0.00328752		gene-CLPP	13.5438	-1.83542	0.369354	-4.96927	6.72043e-07	0.000205681
gene-BBX	655.292	-2.5508	0.32847	-7.76571	8.11867e-15	9.12367e-12		gene-REST	104.915	-1.18967	0.260171	-4.57265	4.81592e-06	0.00363043		gene-EPN1	63.8517	-1.1911	0.244514	-4.87129	1.10873e-06	0.000288682
gene-ZMAT1	81.4932	-3.22468	0.417293	-7.72762	1.0958e-14	1.16988e-11		gene-CDK1	45.2498	-2.66979	0.591049	-4.51704	6.27114e-06	0.00413629		gene-IL16	76.5416	-2.56687	0.531915	-4.82572	1.395e-06	0.000333366
gene-KCNQ2	125.723	-8.2877	1.07356	-7.71981	1.16501e-14	1.18454e-11		gene-TRNAV-AAC-5	9.12166	-3.0825	0.685225	-4.49852	6.84295e-06	0.00416312		gene-TMEM119	179.484	-1.73277	0.359871	-4.81498	1.47216e-06	0.000347051
gene-LOC111095505	53.9007	-4.69746	0.615539	-7.63145	2.32128e-14	2.0362e-11		gene-CCNA2	33.5703	-2.12798	0.47661	-4.46483	8.01322e-06	0.00444168		gene-LAMC3	86.2424	-3.32973	0.702874	-4.73731	2.16577e-06	0.000466444
gene-LOC100685214	375.587	-4.34264	0.568695	-7.63615	2.23811e-14	2.0362e-11		gene-LOC119869221	12.7445	-3.72217	0.846164	-4.39887	1.08814e-05	0.00525821		gene-ADAP1	18.883	-1.79224	0.384386	-4.6626	3.12244e-06	0.000599036
gene-LOC119871908	37.7676	-2.60535	0.351763	-7.40655	1.2963e-13	9.88519e-11		gene-SHCBP1	14.6482	-1.77069	0.401686	-4.40814	1.04261e-05	0.00525821		gene-ZBTB47	124.122	-2.03429	0.437496	-4.64985	3.3217e-06	0.000625486
gene-ITIH5	846.111	-3.02581	0.41097	-7.36261	1.80351e-13	1.32788e-10		gene-KRAS	56.5602	-1.23003	0.279599	-4.39927	1.08617e-05	0.00525821		gene-ASPSCR1	66.4966	-1.11746	0.240363	-4.64906	3.33449e-06	0.000625486
gene-DNAH3	32.3605	-3.61489	0.495301	-7.29837	2.91268e-13	2.00618e-10		gene-LOC119867575	164.915	-1.57754	0.359615	-4.38675	1.15059e-05	0.005421		gene-FKBP10	140.668	-2.23478	0.482255	-4.63403	3.5862e-06	0.000651679
gene-MAPK8IP2	147.559	-3.17637	0.44424	-7.15013	8.66964e-13	5.78482e-10		gene-LOC100855449	17.815	-2.60155	0.596713	-4.3598	1.30183e-05	0.00570567		gene-MXRA5	1205.84	-2.01508	0.436042	-4.62131	3.81331e-06	0.000678807
gene-CAVIN2	69.0261	-1.83571	0.260761	-7.03985	1.92453e-12	1.17408e-09		gene-LOC119872766	14.8649	-4.09684	0.946789	-4.32709	1.51094e-05	0.00630273		gene-RRBP1	368.467	-1.08182	0.23511	-4.60135	4.19768e-06	0.000725034
gene-LOC102155496	58.6227	-4.9941	0.712461	-7.00964	2.38931e-12	1.41713e-09		gene-TRNAV-CAC	30.7605	-3.97338	0.921662	-4.31111	1.6244e-05	0.00630273		gene-NDUFA13	24.3281	-1.28917	0.280389	-4.59778	4.27011e-06	0.000730315
gene-HHIP	275.03	-4.85204	0.696718	-6.96414	3.30414e-12	1.85658e-09		gene-TRNAV-UAC-3	211.484	-2.74053	0.637469	-4.29908	1.71511e-05	0.00630273		gene-EDIL3	161.835	-3.59507	0.784244	-4.58412	4.55904e-06	0.000764734
gene-FGD6	245.125	-2.1029	0.31267	-6.72562	1.74845e-11	7.77767e-09		gene-LOC119868659	56.1479	-2.56431	0.596942	-4.29574	1.74113e-05	0.00630273		gene-SLC35A2	9.0382	-2.17173	0.475582	-4.56646	4.96036e-06	0.000793885
gene-TNR	266.572	-5.19998	0.773923	-6.71899	1.82984e-11	7.77854e-09		gene-KIF14	34.078	-2.5354	0.586997	-4.31927	1.56543e-05	0.00630273		gene-CEBPA	38.3337	-1.26195	0.276011	-4.57212	4.8282e-06	0.000793885
gene-MAPK11	40.3125	-4.74061	0.705256	-6.72182	1.7947e-11	7.77854e-09		gene-GNG2	89.4452	-1.65033	0.384486	-4.2923	1.7683e-05	0.00630273		gene-MAN2B1	267.413	-1.12035	0.245186	-4.5694	4.89112e-06	0.000793885
gene-LOC102155413	88.3677	-3.86591	0.575803	-6.71394	1.89436e-11	7.77854e-09		gene-C31H21orf91	80.2048	-1.36801	0.318696	-4.29253	1.76646e-05	0.00630273		gene-GAA	90.869	-1.01763	0.222822	-4.56699	4.94777e-06	0.000793885
gene-RALGPS1	85.1152	-2.1219	0.316019	-6.71447	1.88745e-11	7.77854e-09		gene-UBE2D1	21.3487	-1.24393	0.288338	-4.31413	1.60234e-05	0.00630273		gene-COL6A1	2413.21	-1.4202	0.31228	-4.54783	5.42015e-06	0.000844237
gene-ADAMTS5	2964.78	-2.69392	0.40296	-6.68533	2.3041e-11	9.28246e-09		gene-LOC119872095	1111.24	-1.58571	0.36987	-4.28722	1.80923e-05	0.0063142		gene-IMPDH1	82.1509	-1.30655	0.287515	-4.54429	5.51205e-06	0.000850952
gene-TEX15	95.0043	-4.36162	0.652794	-6.68147	2.36565e-11	9.35396e-09		gene-SRGN	35.0132	-2.62077	0.613575	-4.27131	1.94331e-05	0.00642099		gene-PLEKHG4	40.9872	-3.33514	0.736092	-4.53088	5.87386e-06	0.000883421
gene-CFH	1430.04	-4.29761	0.656266	-6.54858	5.80862e-11	2.17589e-08		gene-NEK2	7.64605	-2.34756	0.550584	-4.26376	2.01018e-05	0.00642099		gene-COL1A1	13967.2	-2.05126	0.453387	-4.52431	6.0594e-06	0.000890934
gene-UNC13A	128.029	-4.38838	0.676982	-6.48227	9.03506e-11	3.26977e-08		gene-TRIM59	19.2488	-1.27533	0.299066	-4.26438	2.00457e-05	0.00642099		gene-DNM1	149.411	-1.65082	0.366554	-4.5036	6.68107e-06	0.00093241
gene-PLPPR2	40.3448	-3.36125	0.520158	-6.46199	1.03335e-10	3.67735e-08		gene-KPNA5	25.6296	-1.04106	0.245425	-4.24187	2.21664e-05	0.0066806		gene-VAT1L	58.6275	-5.91534	1.31762	-4.48942	7.14182e-06	0.000988802
gene-IGSF9B	52.0309	-4.15245	0.644438	-6.44352	1.16734e-10	4.08609e-08		gene-PCLAF	17.6218	-1.83589	0.43446	-4.22568	2.38219e-05	0.00701481		gene-ZNF746	47.408	-1.29597	0.290895	-4.45512	8.38472e-06	0.00112997
gene-EBF1	419.588	-1.87412	0.293877	-6.37723	1.80322e-10	6.01598e-08		gene-LOC119871317	9.66115	-2.39461	0.569992	-4.20114	2.65579e-05	0.00758348		gene-GALNT5	52.7537	-2.65581	0.59774	-4.44308	8.86788e-06	0.00116316
gene-CCDC180	27.907	-3.47335	0.549486	-6.32109	2.59722e-10	7.92226e-08		gene-LOC111091315	13.6681	-1.30066	0.314698	-4.13304	3.57991e-05	0.0095024		gene-GPI	110.635	-1.15484	0.260297	-4.43662	9.13833e-06	0.00117617
gene-LOC119873675	166.032	-2.18379	0.347122	-6.29114	3.15141e-10	9.41202e-08		gene-DCK	10.9636	-2.01802	0.489529	-4.12238	3.74985e-05	0.00968077		gene-ARHGDIA	170.296	-1.22319	0.276921	-4.4171	1.00035e-05	0.00124651
gene-UTRN	3776.65	-2.08416	0.331343	-6.29004	3.17378e-10	9.41202e-08		gene-ZNRF2	68.6339	-1.65722	0.402525	-4.11706	3.8373e-05	0.00977188		gene-EPDR1	41.9926	-3.21104	0.728404	-4.40831	1.04178e-05	0.0012709
gene-CDC14B	374.067	-2.42781	0.38677	-6.27714	3.44849e-10	9.9503e-08		gene-LOC111095450	5.68545	-2.0818	0.510473	-4.07818	4.5389e-05	0.0102277		gene-EDNRA	155.692	-2.52274	0.576459	-4.37626	1.20731e-05	0.00144257
gene-CCDC85A	183.261	-3.35658	0.537034	-6.25022	4.09883e-10	1.13725e-07		gene-SLC25A40	34.9861	-1.11785	0.274157	-4.07742	4.55375e-05	0.0102277		gene-PTK7	66.0597	-3.07117	0.705777	-4.35147	1.35229e-05	0.00153554
gene-HTRA3	341.852	-2.98093	0.477093	-6.24811	4.15444e-10	1.13725e-07		gene-RAB33B	48.8063	-1.07203	0.2627	-4.08081	4.48797e-05	0.0102277		gene-SCN1B	12.4553	-2.69343	0.619491	-4.34782	1.375e-05	0.00154754
gene-SYCP2	74.0316	-3.18051	0.510331	-6.23224	4.59812e-10	1.22724e-07		gene-RASA2	114.807	-1.0185	0.249806	-4.07717	4.55867e-05	0.0102277		gene-GRN	312.693	-1.25627	0.291282	-4.31291	1.61119e-05	0.0016932
gene-LOC102155852	20.718	-4.42277	0.713478	-6.19889	5.68642e-10	1.48069e-07		gene-ESCO2	14.2309	-2.258	0.556216	-4.05957	4.9164e-05	0.0104562		gene-EFS	87.6983	-1.18703	0.275091	-4.31504	1.59575e-05	0.0016932
gene-KCNT2	60.2038	-4.46501	0.720662	-6.19571	5.80239e-10	1.49268e-07		gene-TOP2A	95.2658	-2.17188	0.535382	-4.05669	4.97723e-05	0.0104562		gene-KCNJ4	10.4688	-3.47119	0.807869	-4.29673	1.73337e-05	0.00178926
gene-PPFIA3	84.5076	-2.93589	0.477307	-6.15096	7.70161e-10	1.83417e-07		gene-TPX2	83.9595	-1.67759	0.413613	-4.05594	4.99341e-05	0.0104562		gene-SPNS1	47.2091	-1.16583	0.272686	-4.27536	1.90825e-05	0.00193053
gene-GHR	346.915	-1.84273	0.299614	-6.15035	7.73114e-10	1.83417e-07		gene-S1PR3	33.7941	-4.20693	1.0392	-4.04823	5.16061e-05	0.0105405		gene-NUCB1	220.802	-1.11602	0.261708	-4.26437	2.0047e-05	0.00196472
gene-SULT4A1	25.3287	-2.52297	0.410875	-6.1405	8.22631e-10	1.9302e-07		gene-STX11	24.0647	-1.43908	0.355647	-4.04639	5.20145e-05	0.0105405		gene-COL16A1	313.574	-1.48133	0.349681	-4.23623	2.27303e-05	0.00213848
gene-LOC100687594	219.734	-1.982	0.323187	-6.13269	8.64061e-10	2.00537e-07		gene-LOC119873835	54.4857	-2.05294	0.508838	-4.03457	5.47026e-05	0.0107388		gene-COL8A2	78.6943	-3.43377	0.814175	-4.21748	2.47045e-05	0.0022215
gene-SELENOP	2728.89	-2.14508	0.355796	-6.02896	1.65021e-09	3.59543e-07		gene-TRNAQ-UUG-3	27.9439	-2.99489	0.743672	-4.02717	5.64521e-05	0.0107464		gene-USF2	82.7012	-1.09758	0.260759	-4.20917	2.56315e-05	0.00226975
gene-PLA2R1	286.036	-1.9517	0.324806	-6.0088	1.86898e-09	4.03095e-07		gene-SPAG5	18.9043	-2.46849	0.612315	-4.03141	5.54443e-05	0.0107464		gene-PTPRU	34.2382	-2.25348	0.53625	-4.20229	2.64222e-05	0.00229321
gene-MITF	285.205	-1.97317	0.329175	-5.99428	2.04394e-09	4.27865e-07		gene-PTPN4	71.8525	-1.33289	0.33089	-4.02819	5.62077e-05	0.0107464		gene-FXYD5	20.9835	-1.6831	0.401279	-4.19434	2.73666e-05	0.0023371
gene-AP3B2	50.6482	-2.87683	0.480318	-5.98943	2.10577e-09	4.36528e-07		gene-SGO1	10.3138	-2.18278	0.545056	-4.00469	6.20988e-05	0.0116219		gene-CBFA2T3	21.7307	-1.54379	0.368808	-4.18588	2.84061e-05	0.0023417
gene-LOC119872078	802.06	-1.81913	0.307589	-5.91415	3.33593e-09	6.6569e-07		gene-ARMT1	26.3416	-1.0494	0.262789	-3.99334	6.51498e-05	0.0118059		gene-PLCG1	155.485	-1.29293	0.308974	-4.18459	2.85681e-05	0.0023417
gene-KDM7A	524.142	-1.58779	0.268772	-5.90755	3.47226e-09	6.73997e-07		gene-DSCC1	12.0927	-1.40718	0.3554	-3.95943	7.51291e-05	0.0128076		gene-HK1	94.829	-1.74501	0.417295	-4.1817	2.89332e-05	0.00234762
gene-LOC111095569	54.6173	-1.7904	0.303998	-5.88952	3.87326e-09	7.45062e-07		gene-DONSON	64.4334	-1.11095	0.281257	-3.94995	7.81688e-05	0.0130369		gene-MTSS2	44.7196	-1.44248	0.345141	-4.17941	2.92271e-05	0.00236049
gene-ABCA6	1116.89	-2.53086	0.430085	-5.88457	3.99094e-09	7.47497e-07		gene-ANLN	58.8092	-1.4708	0.372822	-3.94503	7.97896e-05	0.0131905		gene-PKM	60.8168	-1.39553	0.334728	-4.16916	3.05729e-05	0.00244654
gene-MAP1B	2621.09	-1.7569	0.298522	-5.88533	3.97252e-09	7.47497e-07		gene-LOC119867582	412.632	-1.97204	0.500416	-3.9408	8.12087e-05	0.0133083		gene-ATP9A	92.2824	-1.70103	0.408471	-4.16438	3.12199e-05	0.0024869
gene-CLVS2	37.4172	-5.66959	0.968641	-5.85314	4.82378e-09	8.37378e-07		gene-PLD5	8.80338	-5.8399	1.48304	-3.93779	8.2236e-05	0.0133605		gene-RBM20	16.0869	-3.17335	0.762927	-4.15944	3.19035e-05	0.0025298
gene-BAIAP3	71.5693	-3.93535	0.672347	-5.85316	4.82319e-09	8.37378e-07		gene-LOC102156908	35.5506	-1.02779	0.261496	-3.93044	8.47921e-05	0.0136581		gene-TRAPPC5	16.45	-1.26356	0.30437	-4.15141	3.3044e-05	0.00260839
gene-PRPH	160.221	-3.593	0.613703	-5.85463	4.78076e-09	8.37378e-07		gene-KIF20A	30.5206	-2.23424	0.569408	-3.92379	8.71653e-05	0.0138043		gene-PCK2	36.7922	-1.47519	0.355892	-4.14504	3.39759e-05	0.00266986
gene-RIMS3	47.1487	-2.81991	0.482779	-5.841	5.189e-09	8.86363e-07		gene-LOC119873974	6.32478	-3.13779	0.804806	-3.89882	9.66634e-05	0.0149815		gene-PHF2	76.1399	-1.05769	0.255539	-4.13906	3.48726e-05	0.00271477
gene-SORT1	200.342	-2.37432	0.407298	-5.82943	5.56158e-09	9.42468e-07		gene-LOC119869903	416.505	-1.72387	0.445786	-3.86704	0.000110166	0.0164334		gene-ARHGAP22	17.9667	-2.08945	0.505842	-4.13063	3.61771e-05	0.00276802
gene-FBXL16	75.4992	-3.64503	0.625431	-5.82802	5.60877e-09	9.4298e-07		gene-GPR22	15.0051	-1.47758	0.38241	-3.86385	0.000111614	0.0164334		gene-SLC43A3	41.2521	-1.52648	0.370518	-4.11985	3.79116e-05	0.00287551
gene-LOC111093379	20.3215	-3.62293	0.621992	-5.82473	5.7205e-09	9.54251e-07		gene-SULF1	111.948	-2.43827	0.633064	-3.85153	0.000117381	0.016747		gene-ADGRL1	162.124	-1.0188	0.24739	-4.11821	3.81822e-05	0.0028835
gene-PXN	216.429	-1.25457	0.21582	-5.81301	6.13592e-09	1.0078e-06		gene-LOC102156009	18.0055	-1.90947	0.495986	-3.84986	0.000118187	0.016747		gene-ITGA11	146.046	-2.22971	0.543355	-4.10359	4.06787e-05	0.00294479
gene-SESTD1	349.414	-1.4461	0.249731	-5.79064	7.01198e-09	1.12571e-06		gene-TMPO	110.125	-1.15874	0.301309	-3.84569	0.000120214	0.0167819		gene-KLHL25	12.0402	-1.81807	0.443008	-4.10393	4.06193e-05	0.00294479
gene-LOC119872246	33.6636	-2.43313	0.420905	-5.78071	7.43872e-09	1.18531e-06		gene-LOC119864028	21.2947	-1.71658	0.447946	-3.83212	0.000127044	0.0173499		gene-FAM3A	24.1748	-1.4832	0.361286	-4.10535	4.03703e-05	0.00294479
gene-CHGA	72.1615	-2.91185	0.51115	-5.69666	1.22176e-08	1.86818e-06		gene-DEPDC1	14.3541	-2.304	0.602346	-3.82505	0.000130747	0.0176004		gene-BSG	256.474	-1.07275	0.260925	-4.11133	3.93387e-05	0.00294479
gene-SLC25A29	115.176	-1.57936	0.277441	-5.6926	1.25117e-08	1.86818e-06		gene-LOC119864850	301.256	-1.96352	0.514189	-3.81867	0.000134172	0.017807		gene-XYLT1	89.1792	-1.74408	0.425794	-4.09608	4.20211e-05	0.00300011
gene-SERINC3	244.331	-1.07181	0.188257	-5.69334	1.24581e-08	1.86818e-06		gene-LOC487476	29.7811	-1.93684	0.5072	-3.81869	0.000134163	0.017807		gene-EFEMP2	69.5164	-1.55509	0.380081	-4.09148	4.28627e-05	0.00303959
gene-ARHGAP29	300.355	-1.56393	0.275377	-5.67924	1.35293e-08	2.0061e-06		gene-LOC119867677	8.96936	-2.64534	0.694657	-3.80813	0.000140024	0.0183256		gene-NFATC4	51.6606	-2.09701	0.512901	-4.08853	4.34114e-05	0.00305367
gene-LOC119870290	35.7269	-2.4626	0.435726	-5.65172	1.58855e-08	2.2918e-06		gene-LOC119872410	309.312	-2.37721	0.624013	-3.80955	0.000139221	0.0183256		gene-SERTAD4	137.543	-3.2484	0.796988	-4.07585	4.58464e-05	0.00314186
gene-NR3C1	479.259	-1.27361	0.22642	-5.62501	1.85498e-08	2.58873e-06		gene-LOC119872072	99.2413	-2.04877	0.538956	-3.80137	0.000143895	0.0185743		gene-AEBP1	1000.86	-1.69083	0.41516	-4.07273	4.6466e-05	0.00314186
gene-CA15	42.8747	-3.64096	0.648028	-5.61852	1.92596e-08	2.63609e-06		gene-SALL1	8.12382	-5.7018	1.5018	-3.79664	0.000146673	0.018677		gene-ABHD8	11.4815	-1.55549	0.382283	-4.06894	4.72275e-05	0.00318102
gene-LOC119866585	50.0391	-2.21947	0.396607	-5.59613	2.19184e-08	2.96203e-06		gene-MIR423A	5.74208	-2.43026	0.641149	-3.79048	0.000150358	0.0190178		gene-IGHMBP2	6.4125	-2.95888	0.728188	-4.06336	4.83724e-05	0.0032277
gene-DRD1	54.454	-3.74895	0.67064	-5.5901	2.26936e-08	3.02846e-06		gene-TRNAV-UAC-5	193.904	-2.80483	0.742896	-3.77553	0.000159667	0.0194135		gene-ABCD1	22.6919	-1.49182	0.367283	-4.06176	4.8704e-05	0.0032277
gene-PHACTR2	748.366	-2.21443	0.396698	-5.58215	2.37568e-08	3.15066e-06		gene-MTFR1	34.4863	-1.07246	0.283979	-3.77654	0.000159025	0.0194135		gene-LOC119877031	11.4684	-2.90586	0.716686	-4.05458	5.02247e-05	0.00329387
gene-LOC111093268	1299.21	-1.54874	0.277799	-5.57506	2.47451e-08	3.2217e-06		gene-IMPA1	40.3482	-1.01195	0.269057	-3.7611	0.000169166	0.020051		gene-THBS2	577.75	-2.697	0.666301	-4.04772	5.17196e-05	0.00334166
gene-TMC8	29.9564	-2.97969	0.534989	-5.56962	2.5529e-08	3.3036e-06		gene-TRNAL-CAA-4	174.509	-2.34067	0.624336	-3.74906	0.000177496	0.020777		gene-PFKM	34.4483	-1.70191	0.421487	-4.03788	5.39375e-05	0.00343408
gene-LOC119871632	50.3103	-5.0945	0.916206	-5.56043	2.69111e-08	3.44075e-06		gene-AP1S2	105.408	-1.5529	0.414084	-3.7502	0.000176694	0.020777		gene-CACNA1G	68.0933	-2.30828	0.573049	-4.02807	5.6236e-05	0.00352891
gene-SPIDR	137.71	-1.7674	0.318389	-5.55106	2.83944e-08	3.60879e-06		gene-ARL5B	122.089	-1.13929	0.30449	-3.74163	0.000182833	0.0211391		gene-FZD1	229.772	-1.95332	0.485074	-4.02685	5.65282e-05	0.00353279
gene-LOC119872067	3590.76	-1.7263	0.311158	-5.54798	2.88989e-08	3.65118e-06		gene-LOC119866566	23.1905	-1.186	0.317358	-3.7371	0.000186157	0.0212625		gene-LRIG1	136.754	-1.436	0.35752	-4.01656	5.90535e-05	0.00362742
gene-CCDC159	16.9517	-3.52787	0.636216	-5.54508	2.93814e-08	3.6903e-06		gene-LOC119874345	459.627	-2.24452	0.601111	-3.73395	0.000188499	0.0213289		gene-GPRASP2	10.858	-2.65504	0.661963	-4.01086	6.04971e-05	0.00369011
gene-GDAP1	18.922	-6.88386	1.24662	-5.52201	3.35142e-08	4.16044e-06		gene-LOC119871713	109.328	-2.10585	0.564261	-3.73205	0.000189928	0.0213289		gene-KCNA6	9.69071	-4.36962	1.09229	-4.00042	6.32308e-05	0.00375191
gene-LOC119864844	2977.4	-1.73115	0.313634	-5.51965	3.39681e-08	4.1924e-06		gene-ATF1	26.5327	-1.17414	0.314878	-3.72887	0.000192341	0.0213289		gene-RCN3	77.7229	-1.3777	0.344824	-3.99536	6.4596e-05	0.00380702
gene-JAKMIP2	107.152	-4.38794	0.795724	-5.5144	3.49969e-08	4.27376e-06		gene-IL1RAP	39.7551	-1.69824	0.45683	-3.71744	0.000201252	0.0217653		gene-SHANK1	17.6328	-1.38847	0.348016	-3.98968	6.61612e-05	0.00388614
gene-PPP1R9A	261.835	-2.3551	0.427094	-5.51425	3.50275e-08	4.27376e-06		gene-LOC119869951	6.88831	-1.85248	0.499614	-3.70782	0.000209054	0.0220376		gene-MAP3K6	24.0831	-1.86273	0.467093	-3.98791	6.66575e-05	0.00390215
gene-F2RL2	264.719	-2.6148	0.476503	-5.48748	4.07712e-08	4.89072e-06		gene-CLEC7A	4.4667	-3.44794	0.930499	-3.70547	0.000210996	0.0220593		gene-PDK2	64.6641	-1.39145	0.349266	-3.98393	6.77851e-05	0.00392861
gene-STMN2	99.686	-9.26748	1.69387	-5.47119	4.47028e-08	5.24448e-06		gene-TRNAC-GCA-3	4.12326	-2.56526	0.69666	-3.68222	0.00023121	0.023512		gene-P3H4	52.4112	-2.06965	0.520156	-3.9789	6.92349e-05	0.00396001
gene-LOC111094421	57.7269	-1.61044	0.297647	-5.41058	6.28216e-08	6.91471e-06		gene-NRIP3	6.53567	-1.81492	0.493012	-3.6813	0.000232051	0.023512		gene-CLIP2	150.684	-1.40168	0.352534	-3.976	7.00833e-05	0.00396949
gene-ECM2	293.274	-1.73686	0.322018	-5.39367	6.90342e-08	7.40713e-06		gene-DENND1B	59.9794	-1.3	0.353074	-3.68194	0.000231462	0.023512		gene-C1QTNF2	12.885	-2.80623	0.705951	-3.97511	7.03468e-05	0.00397152
gene-LOC106558663	24.4276	-1.96923	0.366424	-5.37417	7.69342e-08	8.13218e-06		gene-CENPF	85.3098	-2.04714	0.557116	-3.67453	0.000238286	0.0238216		gene-PRRG3	36.039	-1.94102	0.4894	-3.96612	7.30526e-05	0.00409776
gene-UBE2H	484.149	-1.05409	0.196377	-5.36769	7.97518e-08	8.34735e-06		gene-RGS17	32.521	-1.47367	0.40112	-3.67388	0.000238899	0.0238216		gene-CACNA2D2	42.8819	-2.00031	0.505019	-3.96085	7.46827e-05	0.00416243
gene-LOC102152165	89.4223	-1.68912	0.314844	-5.36494	8.09773e-08	8.43428e-06		gene-LSM11	19.4401	-1.41333	0.384892	-3.67203	0.000240632	0.0238682		gene-PDIA4	320.701	-1.26489	0.320857	-3.94222	8.07316e-05	0.00442881
gene-LOC119868032	26.9762	-4.62191	0.861806	-5.36305	8.18289e-08	8.48161e-06		gene-LOC119871714	3.60195	-4.13528	1.12948	-3.66122	0.000251021	0.0241781		gene-MTCL1	34.4959	-2.70199	0.685772	-3.94007	8.14564e-05	0.00445457
gene-SP140	81.4525	-1.30976	0.244432	-5.3584	8.39644e-08	8.61926e-06		gene-LOC119871361	14.9062	-1.99598	0.54515	-3.66134	0.000250902	0.0241781		gene-PLXNA4	79.5908	-3.02423	0.768206	-3.93674	8.25954e-05	0.00448871
gene-LOC119870567	5355.5	-1.75337	0.327521	-5.35348	8.62802e-08	8.77701e-06		gene-TMEM38B	17.1308	-1.06104	0.289945	-3.65947	0.000252737	0.0241781		gene-LRP3	9.3817	-2.87831	0.731515	-3.93472	8.32943e-05	0.00451264
gene-CPNE7	59.0599	-3.78247	0.708945	-5.33535	9.53601e-08	9.34728e-06		gene-TRNAK-UUU-22	20.9858	-2.23866	0.613371	-3.64976	0.000262483	0.024894		gene-CADM1	43.0609	-2.30293	0.586111	-3.92917	8.52408e-05	0.00456143
gene-SPTBN1	4383.23	-1.84755	0.346174	-5.33708	9.44572e-08	9.34728e-06		gene-LOC119872425	22.7961	-2.57819	0.70811	-3.64095	0.000271636	0.0254738		gene-RAB11FIP5	83.761	-1.09235	0.27815	-3.92719	8.59431e-05	0.00458495
gene-CACNG7	11.4351	-6.17785	1.15872	-5.33163	9.73328e-08	9.48973e-06		gene-LOC119874080	242.981	-2.40369	0.660192	-3.6409	0.000271688	0.0254738		gene-EVA1A	34.8999	-3.01549	0.768393	-3.92441	8.69413e-05	0.00459603
gene-MFHAS1	306.189	-1.39535	0.261825	-5.32934	9.8572e-08	9.56686e-06		gene-TENT4B	53.9097	-1.22804	0.338825	-3.62442	0.000289609	0.0266242		gene-SMTN	65.2702	-1.30568	0.33318	-3.91884	8.89776e-05	0.00466361
gene-ALDH1A2	145.516	-4.10725	0.771889	-5.32104	1.03173e-07	9.87874e-06		gene-LOC111091845	4.9807	-2.07597	0.573667	-3.61877	0.000296009	0.0268201		gene-ANKH	21.4082	-1.28733	0.328508	-3.91872	8.90216e-05	0.00466361
gene-ENTPD2	67.6065	-2.92019	0.550546	-5.30417	1.13186e-07	1.06688e-05		gene-LOC119866038	163.302	-2.09361	0.579187	-3.61474	0.000300647	0.02711		gene-CSNK1G2	65.7358	-1.08381	0.276798	-3.91551	9.02121e-05	0.00469776
gene-CHRDL1	516.686	-2.53018	0.477376	-5.30017	1.15693e-07	1.07872e-05		gene-APOLD1	66.2323	-1.67453	0.463505	-3.61276	0.000302951	0.0271876		gene-LOC100682766	27.4202	-3.46864	0.889364	-3.90013	9.61396e-05	0.00493281
gene-HID1	19.1104	-2.30523	0.43542	-5.29426	1.19497e-07	1.09507e-05		gene-LOC119873497	2.42071	-3.3636	0.932099	-3.60863	0.000307813	0.0272349		gene-HSPB1	103.25	-1.07152	0.275259	-3.89276	9.91112e-05	0.00501158
gene-RPS11	905.896	-1.21525	0.229859	-5.28693	1.24387e-07	1.13093e-05		gene-KNTC1	17.3164	-1.30579	0.36172	-3.60996	0.000306248	0.0272349		gene-ARSA	110.568	-1.09818	0.282451	-3.88804	0.000101056	0.00508064
gene-ABCA8	1177.6	-2.11493	0.400188	-5.28484	1.25817e-07	1.13352e-05		gene-LOC119867306	10.2393	-2.50303	0.694148	-3.60589	0.00031108	0.027353		gene-P3H1	95.6504	-1.03601	0.266633	-3.88553	0.000102106	0.00510384
gene-MELTF	44.8671	-3.02911	0.574322	-5.27423	1.33314e-07	1.18113e-05		gene-LOC119864357	75.2745	-2.17387	0.603	-3.60509	0.00031205	0.027353		gene-TUB	90.0484	-1.93505	0.499239	-3.87599	0.000106193	0.00527787
gene-IL33	235.186	-2.83932	0.538333	-5.27428	1.33276e-07	1.18113e-05		gene-LOC119872726	35.5572	-1.7799	0.494071	-3.60252	0.000315143	0.0274962		gene-ST6GAL2	17.7124	-4.04918	1.04649	-3.86928	0.000109157	0.00529951
gene-EXOC6B	431.812	-1.20408	0.228283	-5.27451	1.33109e-07	1.18113e-05		gene-TRNAV-AAC	13.7411	-2.31613	0.644779	-3.59212	0.000327996	0.0280973		gene-C30H15orf39	37.7612	-1.48411	0.383999	-3.86487	0.000111148	0.00529951
gene-IKZF2	194.324	-2.05538	0.389925	-5.27121	1.35526e-07	1.19576e-05		gene-LOC111091687	3.07106	-3.44692	0.962823	-3.58001	0.000343575	0.0288813		gene-APBA1	33.1888	-1.46324	0.378605	-3.86483	0.000111168	0.00529951
gene-LOC119871368	82.4503	-1.92859	0.366618	-5.26049	1.43675e-07	1.25728e-05		gene-TTN	192.44	-2.5568	0.714836	-3.57676	0.000347875	0.0288813		gene-ALKBH4	23.8322	-1.20389	0.310834	-3.87312	0.000107453	0.00529951
gene-SGSM1	26.6326	-3.88893	0.742929	-5.23459	1.65353e-07	1.3902e-05		gene-LOC119873487	51.7968	-2.36164	0.659967	-3.57842	0.00034568	0.0288813		gene-MAGI2	6.8323	-3.34466	0.867964	-3.85345	0.000116465	0.0055045
gene-NOTCH2	2391.11	-1.06849	0.204255	-5.23117	1.68439e-07	1.40554e-05		gene-EYA4	4.62761	-4.91905	1.38284	-3.5572	0.000374823	0.0291897		gene-LOC479600	194.436	-1.03803	0.269418	-3.85286	0.000116748	0.0055045
gene-PTPRN2	35.0997	-4.06532	0.777531	-5.2285	1.70889e-07	1.41978e-05		gene-LOC119865045	168.173	-2.10961	0.592484	-3.56062	0.000369975	0.0291897		gene-LOC119874670	50.1101	-3.29976	0.859161	-3.84067	0.000122698	0.00576945
gene-TNNI3	27.1495	-4.39195	0.841612	-5.2185	1.80382e-07	1.49284e-05		gene-GADD45B	28.0421	-1.99777	0.561514	-3.55783	0.000373928	0.0291897		gene-LOC119868367	14.1229	-3.42726	0.893175	-3.83716	0.000124465	0.00577844
gene-SLC6A17	78.7878	-2.21551	0.42473	-5.21628	1.82553e-07	1.50497e-05		gene-TRNAV-CAC-6	395.099	-1.91101	0.536377	-3.5628	0.000366914	0.0291897		gene-C1QTNF6	135.873	-1.99316	0.520119	-3.83213	0.000127039	0.00583071
gene-LOC119867049	50.9222	-4.22864	0.811565	-5.21047	1.88362e-07	1.54689e-05		gene-BHLHE41	60.0321	-1.8769	0.526875	-3.56233	0.000367581	0.0291897		gene-IGF1	192.131	-2.54349	0.664483	-3.82778	0.000129305	0.00588097
gene-LOC119872409	1486.63	-2.51421	0.484559	-5.18866	2.11809e-07	1.7196e-05		gene-SGPP1	37.2906	-1.75535	0.491777	-3.5694	0.000357803	0.0291897		gene-RAB15	32.4999	-1.76364	0.460742	-3.82783	0.000129276	0.00588097
gene-NOVA2	45.9815	-2.31564	0.447148	-5.17869	2.23447e-07	1.78691e-05		gene-TFRC	94.2717	-1.65275	0.464343	-3.55932	0.000371816	0.0291897		gene-CREB3L1	74.0218	-3.12177	0.81775	-3.81751	0.000134806	0.00598397
gene-LOC111090577	28.7374	-3.24373	0.628196	-5.16357	2.4229e-07	1.91685e-05		gene-KIF4A	21.5106	-1.6192	0.454864	-3.55976	0.0003712	0.0291897		gene-KCTD15	45.1652	-2.45432	0.64403	-3.81088	0.000138475	0.00613119
gene-ADGRD1	592.035	-2.07032	0.402977	-5.13756	2.78332e-07	2.16896e-05		gene-BUB1B	22.4104	-1.5442	0.432746	-3.56838	0.000359198	0.0291897		gene-CASP14	81.2877	-1.21709	0.32058	-3.79652	0.000146741	0.00641578
gene-ARHGAP6	105.428	-1.64231	0.319972	-5.13268	2.85651e-07	2.21164e-05		gene-CYCS	28.6526	-1.20869	0.339092	-3.56449	0.000364558	0.0291897		gene-TCEA3	25.3093	-2.12268	0.560126	-3.78965	0.00015086	0.00652182
gene-LOC102151722	42.7673	-1.99588	0.389882	-5.11919	3.06854e-07	2.33998e-05		gene-DPH3	27.6646	-1.08886	0.30586	-3.56001	0.000370842	0.0291897		gene-BCAR1	67.4967	-1.09696	0.289485	-3.78936	0.000151036	0.00652182
gene-PSD2	96.7242	-1.7158	0.335747	-5.11038	3.21516e-07	2.4344e-05		gene-LOC119872793	6.2187	-1.82242	0.512875	-3.55334	0.000380376	0.0295003		gene-LOC102155709	31.9974	-2.26177	0.598326	-3.78016	0.000156729	0.00668492
gene-XRCC4	64.7308	-1.65742	0.325376	-5.09385	3.50859e-07	2.62861e-05		gene-CCN4	42.3501	-3.01742	0.851624	-3.54313	0.000395403	0.0302917		gene-SMARCD3	37.8048	-1.26349	0.334392	-3.77847	0.000157798	0.0067077
gene-ZC3HAV1	256.053	-1.14922	0.225881	-5.08772	3.62388e-07	2.69607e-05		gene-CYSLTR2	7.20173	-1.80374	0.511279	-3.5279	0.000418867	0.0318185		gene-IGFBP2	21.0198	-5.56841	1.47501	-3.77517	0.0001599	0.00672687
gene-CALCRL	242.114	-2.59521	0.510389	-5.08477	3.68067e-07	2.72881e-05		gene-TRNAA-CGC-4	4.84392	-2.25539	0.640928	-3.51895	0.000433255	0.0320201		gene-ADAMTS12	94.9077	-2.07903	0.552199	-3.765	0.000166551	0.00695092
gene-SBF2	383.765	-1.14143	0.22461	-5.08181	3.73858e-07	2.75263e-05		gene-TRNAD-GUC-3	459.339	-1.79704	0.511198	-3.51534	0.000439184	0.0323315		gene-PTPRS	398.973	-1.13082	0.300835	-3.75893	0.00017064	0.0070708
gene-LOC119864948	27.0865	-4.78319	0.942617	-5.07437	3.88779e-07	2.84288e-05		gene-PTGS2	8.28512	-2.98785	0.850591	-3.51267	0.000443627	0.0324054		gene-MPP1	51.5599	-1.04922	0.279806	-3.74984	0.000176951	0.00724625
gene-CLDN1	571.043	-3.72588	0.735223	-5.06769	4.02674e-07	2.92446e-05		gene-EXO1	7.89307	-2.0531	0.585819	-3.50467	0.000457179	0.0326751		gene-CHPF	130.913	-1.22593	0.327643	-3.74168	0.000182796	0.00743329
gene-LOC111092166	16.6295	-4.09167	0.80768	-5.06596	4.06356e-07	2.94119e-05		gene-LOC119871357	344.618	-2.01012	0.572859	-3.50893	0.000449913	0.0326751		gene-FRAS1	84.9353	-3.02189	0.811424	-3.72418	0.000195952	0.00784034
gene-SCRT1	19.3735	-5.4719	1.08107	-5.06156	4.15846e-07	2.98961e-05		gene-GLRX2	9.71806	-1.15402	0.329311	-3.50435	0.000457721	0.0326751		gene-GTF2F1	34.6138	-1.06129	0.285188	-3.72138	0.00019814	0.00789202
gene-MAST1	55.1917	-2.32579	0.459824	-5.05799	4.23695e-07	3.03582e-05		gene-DNAJB14	38.8592	-1.04213	0.297287	-3.50546	0.000455821	0.0326751		gene-NYNRIN	64.4635	-2.05738	0.553932	-3.71414	0.000203894	0.00810236
gene-LOC106559430	30.2317	-3.23964	0.641197	-5.05249	4.36091e-07	3.11419e-05		gene-DNA2	5.32749	-2.39797	0.684548	-3.50299	0.000460065	0.0326903		gene-HECW1	15.0474	-3.60929	0.972901	-3.70983	0.0002074	0.0082043
gene-LOC111094470	56.3943	-2.62055	0.522272	-5.01759	5.23241e-07	3.66303e-05		gene-LOC119871700	18.6907	-1.76195	0.503096	-3.50222	0.000461404	0.0326903		gene-SERTM1	10.6275	-3.14509	0.84973	-3.70128	0.000214516	0.00842844
gene-LOC111093754	101.93	-2.67	0.533115	-5.0083	5.49121e-07	3.81916e-05		gene-KCNRG	41.9754	-1.18216	0.337788	-3.49971	0.000465764	0.0328242		gene-HPSE2	8.26607	-4.61753	1.25295	-3.68534	0.000228401	0.00883469
gene-SCAMP5	50.9524	-1.98679	0.39685	-5.0064	5.54562e-07	3.84448e-05		gene-WEE1	40.1725	-1.34351	0.384351	-3.49552	0.000473138	0.0330253		gene-LOC111090067	17.3869	-2.98253	0.81137	-3.67591	0.000236999	0.00910913
gene-AQP8	64.2247	-8.63284	1.72584	-5.0021	5.67078e-07	3.91852e-05		gene-GALNT7	7.45279	-2.34094	0.672627	-3.48029	0.000500867	0.0343249		gene-DZIP1	103.713	-1.89931	0.516994	-3.67376	0.000239006	0.00914354
gene-KLF3	334.795	-1.24442	0.249529	-4.98709	6.12962e-07	4.18146e-05		gene-LOC119870550	2.50351	-3.47542	0.999775	-3.4762	0.000508574	0.0346448		gene-GAS6	112.494	-1.63342	0.444997	-3.67063	0.000241953	0.00923602
gene-LOC111094852	44.2487	-2.35628	0.472756	-4.98413	6.22416e-07	4.20564e-05		gene-CDC25C	5.71934	-2.63139	0.757045	-3.47586	0.000509212	0.0346448		gene-CACNA1D	8.05831	-2.61347	0.715382	-3.65325	0.000258944	0.00967711
gene-LOC111098615	39.4948	-2.34355	0.470639	-4.97951	6.37452e-07	4.28015e-05		gene-DIPK2A	37.7641	-2.02468	0.584552	-3.46365	0.000532907	0.0356141		gene-MAST2	46.0166	-1.87684	0.513745	-3.65325	0.000258945	0.00967711
gene-AMT	216.738	-1.44618	0.291239	-4.96559	6.84914e-07	4.54171e-05		gene-LOC119874670	50.1101	-2.98637	0.862549	-3.46227	0.000535643	0.0356704		gene-CHST3	49.5697	-1.70239	0.466188	-3.65172	0.000260492	0.00968932
gene-MICAL2	391.519	-1.24998	0.251802	-4.96416	6.8999e-07	4.5612e-05		gene-GULP1	90.8317	-1.08009	0.312174	-3.45992	0.000540345	0.035772		gene-ROBO1	431.461	-3.08006	0.844289	-3.64811	0.000264176	0.00976388
gene-TRPM4	94.4966	-2.20947	0.445456	-4.96002	7.04868e-07	4.63088e-05		gene-FBXO30	56.8843	-1.04762	0.302924	-3.45836	0.000543467	0.0358118		gene-SH3RF3	30.1165	-2.14087	0.586736	-3.64877	0.000263498	0.00976388
gene-PBX3	158.328	-1.24527	0.252322	-4.93522	8.00602e-07	5.18014e-05		gene-TRNAL-CAG-4	4.44084	-4.36207	1.26178	-3.45707	0.000546082	0.0358175		gene-SF3A2	31.3714	-1.02755	0.28163	-3.64857	0.000263701	0.00976388
gene-HIC1	84.4861	-1.91117	0.387926	-4.92663	8.366e-07	5.38045e-05		gene-LOC119872734	836.656	-1.97861	0.57484	-3.44201	0.0005774	0.0367982		gene-FLT4	95.0852	-1.63533	0.448663	-3.6449	0.000267494	0.00984668
gene-ENPP4	96.9379	-1.64396	0.333941	-4.92291	8.52668e-07	5.46732e-05		gene-TRNAE-UUC	13.9989	-1.75713	0.510533	-3.44175	0.000577962	0.0367982		gene-LOC119868368	20.3917	-2.66598	0.732187	-3.64112	0.000271458	0.00990707
gene-THBS3	331.569	-1.55383	0.315832	-4.9198	8.66305e-07	5.53813e-05		gene-CD5L	5.10653	-4.53229	1.32064	-3.43188	0.000599403	0.0374051		gene-EBF4	10.0181	-2.8213	0.777167	-3.63023	0.000283164	0.0101818
gene-LOC111091408	20.2112	-2.72359	0.553771	-4.91826	8.73153e-07	5.56524e-05		gene-LOC111092914	12.4103	-1.53572	0.447453	-3.43213	0.000598864	0.0374051		gene-POU6F1	27.3037	-2.39302	0.660385	-3.62368	0.000290446	0.0103405
gene-ABI3BP	1961.56	-2.11718	0.431206	-4.9099	9.11229e-07	5.7394e-05		gene-H2AZ1	28.072	-1.14282	0.332931	-3.4326	0.000597824	0.0374051		gene-COL18A1	55.8091	-1.50766	0.416247	-3.62203	0.000292303	0.0103814
gene-CARD8	29.7838	-1.938	0.396619	-4.8863	1.02749e-06	6.39623e-05		gene-LOC119868706	48.7052	-2.23747	0.653593	-3.42334	0.000618574	0.0382218		gene-COL24A1	39.1721	-3.5311	0.977561	-3.61215	0.000303669	0.0105906
gene-MAFK	191.255	-1.17443	0.240758	-4.87804	1.07143e-06	6.61189e-05		gene-LOC611538	10.8671	-1.79985	0.526284	-3.41992	0.000626404	0.0384534		gene-CRLF1	14.1655	-2.95146	0.817185	-3.61174	0.000304149	0.0105906
gene-LOC102155618	31.3594	-2.33702	0.479442	-4.87446	1.09107e-06	6.71371e-05		gene-UNC5C	14.8988	-5.05726	1.4822	-3.412	0.000644874	0.0389345		gene-CRABP2	132.186	-1.65355	0.458785	-3.60419	0.000313127	0.0108383
gene-GALNT15	329.759	-2.90114	0.596587	-4.86289	1.15681e-06	7.05723e-05		gene-TRNAL-UAG-3	12.3772	-2.42415	0.710633	-3.41126	0.000646636	0.0389345		gene-B4GALT2	33.3322	-1.02678	0.284989	-3.60286	0.000314738	0.0108725
gene-FOXP1	217.87	-1.48728	0.306136	-4.85822	1.18447e-06	7.20538e-05		gene-RACGAP1	50.995	-1.67738	0.491714	-3.41129	0.000646572	0.0389345		gene-GFRA2	47.5994	-2.72787	0.759509	-3.59162	0.000328629	0.0109826
gene-LOC100686484	68.2931	-2.24044	0.461693	-4.85266	1.21818e-06	7.36921e-05		gene-NAMPT	116.264	-1.13245	0.331669	-3.4144	0.000639227	0.0389345		gene-TMEFF2	18.4797	-2.06848	0.574843	-3.59834	0.000320252	0.0109826
gene-FAM78B	72.7558	-2.88163	0.594395	-4.848	1.2471e-06	7.50088e-05		gene-E2F8	10.8333	-1.93715	0.568614	-3.4068	0.000657292	0.0392004		gene-TBKBP1	20.5474	-1.65783	0.461026	-3.59596	0.000323198	0.0109826
gene-HYKK	17.9503	-2.34731	0.484735	-4.84247	1.28236e-06	7.69127e-05		gene-LOC119864445	30.6328	-1.95377	0.573922	-3.40424	0.000663477	0.0394444		gene-HSPA12B	81.2653	-1.60671	0.446804	-3.59599	0.000323157	0.0109826
gene-ME3	108.912	-1.50101	0.31182	-4.81372	1.48149e-06	8.71428e-05		gene-LOC119872512	16.9109	-1.31967	0.387771	-3.40323	0.000665937	0.0394662		gene-UXS1	34.2466	-1.28975	0.358752	-3.59511	0.000324251	0.0109826
gene-LOC106557926	22.6551	-3.11426	0.647061	-4.81293	1.48733e-06	8.72457e-05		gene-LOC119873538	6.64828	-2.10485	0.618879	-3.40108	0.000671212	0.0395051		gene-SPARC	3845.51	-1.27541	0.354892	-3.59381	0.000325879	0.0109826
gene-ADAM17	280.488	-1.27541	0.265331	-4.80685	1.53328e-06	8.87222e-05		gene-CENPI	9.16211	-1.61319	0.474413	-3.4004	0.000672882	0.0395051		gene-CEBPB	43.9579	-1.06527	0.296199	-3.59645	0.000322584	0.0109826
gene-MLLT3	78.346	-3.52982	0.734755	-4.80408	1.55464e-06	8.96039e-05		gene-RGS18	13.504	-1.39304	0.410063	-3.39713	0.000680963	0.0396094		gene-BCL9L	202.474	-1.06438	0.29605	-3.59526	0.00032407	0.0109826
gene-PTGDS	71.5012	-3.1823	0.662456	-4.80379	1.55691e-06	8.96039e-05		gene-LOC119864851	166.923	-1.90463	0.562001	-3.38902	0.000701425	0.0404253		gene-ALDH1L2	56.8269	-2.41264	0.672053	-3.58995	0.000330736	0.0110058
gene-CCDC152	82.2223	-2.64402	0.551194	-4.7969	1.6114e-06	9.24909e-05		gene-PARD6G	15.3995	-1.49732	0.441707	-3.38984	0.000699327	0.0404253		gene-SORCS1	48.0129	-4.94206	1.37863	-3.58477	0.00033738	0.0110737
gene-LOC111093370	11.2133	-4.12085	0.861324	-4.78432	1.7157e-06	9.82132e-05		gene-LOC119873501	440.078	-1.98138	0.58515	-3.3861	0.00070894	0.0407338		gene-BGN	479.172	-2.60114	0.7254	-3.5858	0.000336041	0.0110737
gene-ZFR2	27.1319	-2.37694	0.497688	-4.77595	1.78858e-06	0.000101839		gene-LOC119866291	141.611	-1.78695	0.528801	-3.37926	0.000726825	0.0415083		gene-RNASEK	51.2081	-1.15683	0.322546	-3.58656	0.000335068	0.0110737
gene-TCF7L2	213.423	-1.45604	0.305393	-4.76777	1.86277e-06	0.000105222		gene-LOC119869480	92.1265	-1.73972	0.515819	-3.37273	0.00074428	0.0422491		gene-NPC2	165.362	-1.10295	0.307951	-3.58158	0.000341527	0.0111363
gene-TEC	61.9674	-1.84155	0.387644	-4.75061	2.02801e-06	0.000113356		gene-CCL2	51.5652	-2.0924	0.6208	-3.3705	0.000750329	0.0423374		gene-FIBCD1	11.2925	-4.15427	1.16125	-3.57743	0.000346993	0.0111891
gene-PCMTD2	98.4416	-1.11896	0.23594	-4.74254	2.11051e-06	0.000116444		gene-LOC119873169	8.15947	-1.9544	0.580414	-3.36726	0.000759194	0.0425681		gene-COL6A3	4873.8	-1.23549	0.345346	-3.57754	0.000346848	0.0111891
gene-INSYN2A	65.6542	-1.69534	0.359019	-4.72215	2.33365e-06	0.000127438		gene-LOC119869485	353.951	-1.95338	0.580235	-3.36653	0.000761194	0.0425681		gene-ALG3	16.649	-1.30108	0.363779	-3.57657	0.000348133	0.0112051
gene-ABTB1	36.3934	-1.9402	0.41133	-4.7169	2.39466e-06	0.000130435		gene-LOC119866788	10.3907	-1.74136	0.517746	-3.36334	0.000770058	0.0428566		gene-KANK1	47.3086	-2.42462	0.679455	-3.56847	0.000359066	0.0113447
gene-KCNH2	17.5873	-3.16974	0.673761	-4.70455	2.54432e-06	0.000137188		gene-PGBD5	8.90792	-4.82924	1.43772	-3.35897	0.000782342	0.0428659		gene-P3H3	44.6876	-2.40606	0.674484	-3.56726	0.000360727	0.0113447
gene-GANC	57.5117	-1.38953	0.295483	-4.70258	2.56895e-06	0.000138167		gene-LOC119874077	1199.51	-1.92947	0.574037	-3.36123	0.000775949	0.0428659		gene-FZD2	127.037	-2.25	0.630535	-3.5684	0.000359175	0.0113447
gene-SYT14	26.9288	-4.73365	1.00679	-4.70171	2.57992e-06	0.000138408		gene-CCR1	26.204	-1.82489	0.543348	-3.35861	0.000783368	0.0428659		gene-NHS	62.0994	-2.05751	0.576476	-3.56912	0.000358182	0.0113447
gene-DHRS9	1365.11	-2.2599	0.480927	-4.69905	2.61377e-06	0.000139873		gene-ARHGAP28	103.71	-1.67873	0.499899	-3.35813	0.000784714	0.0428659		gene-ZC3H7B	169.414	-1.08788	0.304884	-3.56818	0.000359466	0.0113447
gene-TMEM50A	84.7891	-1.09567	0.233969	-4.68298	2.82737e-06	0.000149431		gene-DDAH1	13.2618	-2.08176	0.620071	-3.35729	0.000787113	0.0428727		gene-COPZ2	54.3995	-1.60091	0.449633	-3.56049	0.00037017	0.0115521
gene-CCDC167	42.0448	-2.0241	0.432606	-4.67885	2.88488e-06	0.000152094		gene-CXCL8	7.36936	-4.0725	1.21626	-3.34837	0.000812898	0.0436464		gene-IRAK1	40.6417	-1.24616	0.350314	-3.55726	0.000374743	0.0116117
gene-SUSD1	47.5225	-1.7088	0.36547	-4.67563	2.93059e-06	0.000154123		gene-PLK4	17.9624	-1.93316	0.577157	-3.34945	0.000809733	0.0436464		gene-REM1	14.5581	-2.02956	0.57542	-3.5271	0.000420139	0.0125933
gene-HCN3	18.3388	-2.89578	0.61967	-4.6731	2.96684e-06	0.000155646		gene-TRNAM-CAU-20	17.0031	-2.74409	0.819899	-3.34687	0.000817302	0.0437582		gene-DKK3	186.222	-1.71823	0.487919	-3.52155	0.000429029	0.0127671
gene-RGS8	19.565	-5.61413	1.2017	-4.67184	2.98513e-06	0.00015584		gene-PHTF2	42.2527	-1.41756	0.424099	-3.34253	0.000830196	0.0441974		gene-COL1A2	11038.8	-1.18327	0.336047	-3.52113	0.00042971	0.0127671
gene-MEOX2	112.861	-3.31418	0.710525	-4.66441	3.09506e-06	0.000160894		gene-STXBP6	28.5959	-2.0586	0.616738	-3.33788	0.000844192	0.0448159		gene-NDUFA4L2	30.5841	-2.32578	0.660985	-3.51866	0.000433728	0.0127811
gene-LOC119864027	3067.59	-1.92037	0.412421	-4.65634	3.2188e-06	0.000166009		gene-LOC119873485	38.4554	-2.13135	0.638751	-3.33674	0.000847676	0.0448744		gene-CHRNA7	6.40154	-2.26591	0.644484	-3.51585	0.000438351	0.0128955
gene-SCAI	428.302	-2.21022	0.476429	-4.63913	3.49871e-06	0.000178719		gene-LOC119872731	170.644	-1.35681	0.406938	-3.3342	0.000855441	0.0450684		gene-PITX1	5.32118	-4.63485	1.32437	-3.49966	0.000465845	0.0134994
gene-LOC106558823	335.858	-1.95658	0.422001	-4.63644	3.54468e-06	0.000180205		gene-LIMS1	110.221	-1.20381	0.361073	-3.33398	0.000856123	0.0450684		gene-TEAD2	48.923	-1.64893	0.471153	-3.49977	0.000465654	0.0134994
gene-NAALADL2	54.3148	-1.82206	0.393359	-4.63205	3.62055e-06	0.000182326		gene-CACNA2D1	70.0191	-2.75846	0.830049	-3.32325	0.000889738	0.0462104		gene-CACNA1C	83.4283	-1.81752	0.519569	-3.49814	0.000468521	0.013532
gene-LOC119873080	438.628	-1.982	0.427934	-4.63156	3.62926e-06	0.000182334		gene-RHOBTB3	28.9138	-2.48598	0.748252	-3.32238	0.000892529	0.0462104		gene-ADGRA2	122.872	-1.88722	0.540855	-3.48933	0.000484236	0.0138711
gene-DRGX	19.9391	-5.05597	1.09398	-4.62163	3.80729e-06	0.000189938		gene-MYBL2	29.5464	-1.78009	0.535688	-3.32299	0.000890582	0.0462104		gene-PLIN4	42.7525	-1.54252	0.44205	-3.48948	0.000483955	0.0138711
gene-PPIP5K2	348.275	-1.23764	0.268561	-4.60842	4.05743e-06	0.000201008		gene-CDKN2C	27.5456	-1.68447	0.50698	-3.32256	0.000891952	0.0462104		gene-CLTB	79.6397	-1.03899	0.297725	-3.48977	0.000483443	0.0138711
gene-SGMS2	342.955	-1.949	0.423025	-4.60729	4.07961e-06	0.000201638		gene-LOC119869928	2.54753	-3.11619	0.938369	-3.32086	0.000897408	0.0463358		gene-UQCC3	9.97605	-1.58425	0.45434	-3.48691	0.00048863	0.0139233
gene-DCX	89.3084	-2.93317	0.638485	-4.59395	4.34931e-06	0.000212997		gene-LOC106559768	5.29415	-2.46398	0.742735	-3.31745	0.000908435	0.046777		gene-COL6A2	1296.5	-1.07816	0.310263	-3.475	0.00051086	0.014351
gene-LOC106557839	10.0265	-3.02911	0.659765	-4.5912	4.40711e-06	0.000214842		gene-LOC119872603	15.1796	-1.59816	0.483158	-3.30774	0.000940533	0.0482978		gene-TMTC2	9.60851	-3.15309	0.908533	-3.47053	0.000519438	0.0145451
gene-LPCAT2	389.634	-1.73607	0.378397	-4.58795	4.47611e-06	0.000217213		gene-LOC119864355	1706.79	-1.63058	0.493648	-3.30312	0.000956164	0.0489001		gene-BAHCC1	69.2756	-1.0152	0.293169	-3.46286	0.000534467	0.0148223
gene-LOC111092202	14.92	-3.08398	0.673494	-4.57908	4.67032e-06	0.000223739		gene-SSPN	278.024	-1.53776	0.465771	-3.30154	0.000961573	0.0489778		gene-NINJ1	27.0473	-1.03805	0.299976	-3.46045	0.000539283	0.0148844
gene-FCHO2	295.976	-1.46264	0.319448	-4.57864	4.67999e-06	0.000223739		gene-LOC119872733	438.663	-2.05735	0.623464	-3.29986	0.000967325	0.0490864		gene-LOC111097376	44.31	-1.23889	0.360112	-3.44031	0.000581056	0.0157155
gene-CELF5	5.35632	-5.10743	1.11617	-4.57583	4.74329e-06	0.000225907		gene-LOC119871366	38.1284	-1.75278	0.531415	-3.29833	0.000972625	0.0490864		gene-OSR2	9.12476	-4.26308	1.24021	-3.4374	0.000587335	0.0158608
gene-LOC119864313	2966.03	-2.056	0.449861	-4.57029	4.87042e-06	0.000231096		gene-MTFR2	16.5315	-1.05266	0.319193	-3.2979	0.000974123	0.0490864		gene-FNDC1	338.475	-2.2227	0.647791	-3.4312	0.00060091	0.0161027
gene-PLXDC2	3335.93	-2.27302	0.498383	-4.56078	5.09629e-06	0.000238632		gene-CDCA2	22.9332	-1.55853	0.472746	-3.29676	0.000978057	0.0491532		gene-PLEKHH3	19.8959	-1.33272	0.388582	-3.4297	0.000604259	0.0161676
gene-SCG3	74.2107	-2.23992	0.491115	-4.5609	5.09359e-06	0.000238632		gene-ST8SIA4	21.3122	-1.42503	0.432938	-3.29154	0.000996404	0.049526		gene-DLA88	42.4848	-2.36361	0.690135	-3.42486	0.000615123	0.016377
gene-ZNF12	166.202	-1.5377	0.337283	-4.55908	5.13779e-06	0.000240048		gene-XKR7	2.65903	4.34518	0.890316	4.88049	1.05822e-06	0.00124645		gene-TYRO3	21.6698	-1.2189	0.356347	-3.42054	0.000624978	0.0165193
gene-EPB41L2	491.521	-1.23955	0.272099	-4.55549	5.22646e-06	0.000243127		gene-LOC119864090	3.1202	2.78726	0.782025	3.56416	0.000365022	0.0291897		gene-UBTF	105.748	-1.12465	0.328959	-3.41883	0.000628914	0.0165982
gene-BEX4	23.5404	-1.89015	0.415638	-4.54759	5.42633e-06	0.00025103		gene-LOC119869351	3.14436	2.37481	0.686439	3.45961	0.000540965	0.035772		gene-RAB6B	32.9977	-1.17766	0.344573	-3.41773	0.000631457	0.0166401
gene-CREBRF	205.869	-1.361	0.299622	-4.5424	5.56178e-06	0.000256491		gene-STK32C	3.36027	2.4396	0.614932	3.96727	7.27008e-05	0.0125699		gene-TNC	339.674	-2.37894	0.697418	-3.41107	0.000647087	0.0169123
gene-AGMO	24.8629	-3.87544	0.85615	-4.52659	5.99421e-06	0.000272869		gene-NRXN2	3.4051	2.90158	0.673525	4.30805	1.64703e-05	0.00630273		gene-MRGPRF	56.9073	-1.14779	0.336888	-3.40704	0.000656708	0.0170278
gene-GATB	97.3569	-3.1155	0.690141	-4.5143	6.35256e-06	0.000285746		gene-LOC102157367	3.7092	4.46626	1.14995	3.88389	0.0001028	0.015751		gene-SMIM12	20.5294	-1.00095	0.293795	-3.40696	0.000656903	0.0170278
gene-RNF207	22.6657	-2.46231	0.545464	-4.51416	6.35674e-06	0.000285746		gene-LOC111092929	4.06127	3.68162	1.08256	3.40086	0.000671738	0.0395051		gene-DKK1	36.5329	-5.09716	1.49719	-3.40449	0.000662873	0.0171316
gene-EPN2	132.213	-1.26543	0.280465	-4.5119	6.42496e-06	0.000288205		gene-SEC14L5	4.08849	2.42771	0.677842	3.58153	0.000341582	0.0288813		gene-LOC100685895	21.6342	-1.22002	0.358541	-3.40273	0.000667157	0.0172168
gene-RAB11FIP2	223.826	-1.15986	0.257103	-4.51126	6.44425e-06	0.000288465		gene-MTFP1	4.87698	2.33926	0.584233	4.00398	6.22845e-05	0.0116219		gene-EPHB6	29.9093	-1.5611	0.459172	-3.39982	0.000674311	0.0172231
gene-LOC111097959	8.68655	-5.72151	1.26899	-4.5087	6.52275e-06	0.000291185		gene-VSTM2L	5.22793	2.23577	0.552283	4.04824	5.16052e-05	0.0105405		gene-SLC1A6	7.3387	-3.38558	0.999298	-3.38796	0.000704136	0.0178541
gene-IL6ST	2051.82	-1.39699	0.309865	-4.50839	6.53229e-06	0.000291185		gene-LOC474642	5.59784	2.76107	0.647524	4.26405	2.00754e-05	0.00642099		gene-NGEF	11.9447	-3.14662	0.929901	-3.38382	0.00071484	0.0180993
gene-LOC119871552	20.4028	-1.952	0.433496	-4.50293	6.70232e-06	0.000296904		gene-RUNDC3A	5.67087	2.47208	0.586211	4.21705	2.47515e-05	0.0071764		gene-TMEFF1	5.15481	-3.72431	1.10224	-3.37886	0.00072788	0.0183219
gene-NFASC	55.9302	-2.89022	0.642639	-4.49743	6.87812e-06	0.000303433		gene-ASIC2	5.75624	1.99642	0.564546	3.53632	0.00040574	0.0309578		gene-SGSH	40.7427	-1.11759	0.330848	-3.37796	0.000730269	0.0183303
gene-FBLL1	11.0689	-3.33182	0.74099	-4.49644	6.9099e-06	0.000304207		gene-WFDC3	6.0406	1.98615	0.462782	4.29178	1.7725e-05	0.00630273		gene-C15H1orf122	13.2891	-1.26741	0.375765	-3.37287	0.000743881	0.0186451
gene-GLP1R	73.4225	-3.62363	0.808538	-4.48171	7.40479e-06	0.000322668		gene-PHF21B	7.0985	1.74635	0.530315	3.29304	0.000991092	0.049413		gene-SCARF2	28.6874	-1.52145	0.451222	-3.37185	0.000746647	0.0186814
gene-LOC111092956	32.8064	-1.76323	0.393894	-4.47641	7.59083e-06	0.000328762		gene-SLC1A6	7.3387	3.15986	0.768079	4.11399	3.88884e-05	0.00977188		gene-LGALS12	19.8674	-2.40943	0.715081	-3.36946	0.00075317	0.0187647
gene-LOC111091994	102.254	-1.50422	0.336109	-4.4754	7.62689e-06	0.000329654		gene-CAECAM1	7.55683	1.93997	0.54678	3.548	0.000388173	0.0298592		gene-SCD	251.285	-2.09924	0.62311	-3.36898	0.000754483	0.0187647
gene-SLC44A2	201.898	-1.35995	0.30439	-4.46778	7.90357e-06	0.000340236		gene-ACTL6B	7.61457	1.83933	0.533325	3.44881	0.000563072	0.0363413		gene-CCND2	472.024	-1.94637	0.577869	-3.36819	0.000756637	0.018776
gene-KRT7	222.66	-2.95194	0.662656	-4.45472	8.40045e-06	0.000355886		gene-IGLON5	8.40263	1.65114	0.443368	3.72409	0.000196024	0.0213931		gene-WNK2	21.3829	-2.62667	0.780056	-3.36729	0.000759111	0.0187882
gene-FBXO48	85.4327	-1.4988	0.336443	-4.45483	8.39578e-06	0.000355886		gene-GRIN1	8.78617	2.41367	0.63475	3.80255	0.000143212	0.0185743		gene-HOXB6	11.4685	-3.93637	1.17089	-3.36187	0.000774163	0.0190215
gene-LOC119868054	40.2193	-2.54279	0.572007	-4.44538	8.77381e-06	0.000370234		gene-TMEM145	9.31521	1.97187	0.446007	4.42117	9.81689e-06	0.00513914		gene-CSMD2	12.9031	-3.38173	1.00766	-3.35603	0.000790703	0.0191876
gene-HYAL1	54.2065	-1.99017	0.44797	-4.44264	8.88611e-06	0.000372763		gene-BMX	9.36441	3.17828	0.908305	3.49913	0.000466777	0.0328242		gene-TRPS1	290.754	-2.45121	0.730082	-3.35744	0.000786676	0.0191876
gene-ATP1A3	16.0757	-4.23376	0.954682	-4.43473	9.21877e-06	0.000380734		gene-LOC119881670	11.3765	1.7363	0.482384	3.59941	0.000318934	0.0276987		gene-AXIN2	176.237	-2.27628	0.677906	-3.35781	0.000785626	0.0191876
gene-ABCG4	17.5694	-2.88053	0.649624	-4.43416	9.2434e-06	0.000381014		gene-PCBP3	11.761	1.79404	0.444434	4.03668	5.42119e-05	0.0107388		gene-TLE3	84.9315	-1.42202	0.423713	-3.35609	0.00079054	0.0191876
gene-LOC119870288	31.5915	-2.05774	0.465495	-4.42054	9.84539e-06	0.000399333		gene-ASPHD1	12.0192	1.88588	0.560048	3.36736	0.000758922	0.0425681		gene-DPAGT1	39.0225	-1.05941	0.315473	-3.35816	0.000784624	0.0191876
gene-TGFBR3	1382.59	-1.10023	0.249594	-4.40808	1.04293e-05	0.000420277		gene-SPTBN4	12.2951	1.73883	0.49859	3.48749	0.000487584	0.0337169		gene-VASN	69.0154	-1.1421	0.340418	-3.35498	0.000793694	0.0192025
gene-LRCH1	193.646	-1.2915	0.293729	-4.3969	1.09807e-05	0.000437426		gene-MRPL2	12.3099	1.25408	0.324948	3.85931	0.000113707	0.0166118		gene-GLB1	89.2652	-1.07145	0.319373	-3.35485	0.000794083	0.0192025
gene-GTPBP3	35.2205	-1.47138	0.334897	-4.39352	1.11531e-05	0.000443465		gene-LOC111090866	12.4853	1.37625	0.390564	3.52376	0.000425463	0.0318185		gene-EEF1A2	41.0037	-3.273	0.977143	-3.34957	0.000809385	0.019268
gene-LOC100856071	9.06513	-5.05397	1.1516	-4.38865	1.14055e-05	0.000450981		gene-LOC111094248	12.9818	3.66735	1.05106	3.48919	0.000484483	0.0336921		gene-MEGF10	43.3092	-2.42138	0.722644	-3.35073	0.000805999	0.019268
gene-MYH14	173.063	-1.74511	0.397579	-4.38934	1.13695e-05	0.000450981		gene-ATP1A3	16.0757	2.84618	0.534041	5.32953	9.84699e-08	0.000265109		gene-MMP15	22.4596	-2.07052	0.618098	-3.34983	0.000808623	0.019268
gene-LOC111093520	30.5893	-3.73519	0.851538	-4.3864	1.15242e-05	0.000453993		gene-CEACAM28	16.3972	1.23748	0.312618	3.95846	7.54351e-05	0.0128076		gene-ALDOC	17.9757	-1.89048	0.564409	-3.34949	0.0008096	0.019268
gene-MAN2A2	435.016	-1.7586	0.401165	-4.38372	1.16669e-05	0.000458461		gene-SLC1A7	16.601	1.51739	0.446631	3.39742	0.000680256	0.0396094		gene-SYNE1	1067.28	-1.03473	0.308672	-3.35221	0.000801703	0.019268
gene-LOC119873493	917.994	-1.98524	0.454031	-4.37247	1.22849e-05	0.00047421		gene-TLE6	17.1494	1.46145	0.398293	3.66927	0.000243241	0.0238756		gene-WDR24	29.7605	-1.04002	0.310589	-3.34855	0.00081235	0.0193071
gene-NOX4	85.9172	-1.24603	0.285223	-4.36863	1.25029e-05	0.000479285		gene-KCNH2	17.5873	1.91073	0.486675	3.92608	8.63401e-05	0.0137895		gene-HMBS	28.5998	-1.21566	0.363511	-3.34421	0.000825165	0.0194074
gene-AKAP12	1559.95	-2.09518	0.480558	-4.3599	1.30122e-05	0.000497023		gene-MAPK4	17.694	5.34809	1.19069	4.4916	7.06886e-06	0.00416312		gene-MAGEL2	7.85084	-3.22676	0.965431	-3.3423	0.000830877	0.019482
gene-NIPSNAP1	23.9708	-1.68255	0.38647	-4.35362	1.33907e-05	0.000507846		gene-MGMT	17.8027	1.22463	0.342166	3.57904	0.00034486	0.0288813		gene-ARSJ	25.1995	-2.03946	0.610617	-3.33999	0.000837801	0.0195665
gene-UNC79	40.7865	-4.55846	1.04839	-4.34807	1.37339e-05	0.000519942		gene-LOC119869726	18.132	1.14946	0.310409	3.70304	0.000213032	0.0220593		gene-ORAI2	50.2303	-1.22464	0.367286	-3.33429	0.00085518	0.019786
gene-LOC119871880	11.4097	-6.14767	1.41479	-4.34527	1.39102e-05	0.000525681		gene-ZBTB12	18.6766	1.2878	0.283936	4.53554	5.74573e-06	0.00409562		gene-B4GALT7	34.7035	-1.05297	0.316069	-3.33146	0.000863929	0.0198829
gene-PTPRN	68.031	-2.02368	0.465857	-4.34399	1.39917e-05	0.00052783		gene-SCRT1	19.3735	2.51041	0.687897	3.64939	0.000262863	0.024894		gene-ZFHX2	55.1324	-1.08069	0.324466	-3.33068	0.000866346	0.0198924
gene-DIP2B	534.881	-1.44278	0.33376	-4.3228	1.5406e-05	0.000574083		gene-ZNRD2	21.8921	1.06693	0.290774	3.66927	0.000243241	0.0238756		gene-EMP2	9.85634	-1.37619	0.413453	-3.32853	0.000873041	0.0199721
gene-AFF1	360.448	-1.17719	0.272604	-4.31833	1.57215e-05	0.000583113		gene-OGDHL	22.0623	1.88938	0.492953	3.83277	0.000126709	0.0173499		gene-NQO1	47.6448	-2.3924	0.719197	-3.32649	0.000879468	0.0200417
gene-STX18	70.9635	-1.09638	0.25399	-4.31662	1.58437e-05	0.000585286		gene-CARD11	23.4547	2.49196	0.699145	3.5643	0.000364828	0.0291897		gene-LOC119871867	8.14292	-4.16328	1.25288	-3.32296	0.000890691	0.0202583
gene-LOC102155999	48.2803	-2.1268	0.492853	-4.31529	1.59395e-05	0.000587808		gene-PCLO	24.0887	1.789	0.482536	3.7075	0.000209314	0.0220376		gene-BEND4	5.17669	-4.03027	1.2136	-3.32092	0.000897222	0.0202878
gene-HES4	43.007	-1.73505	0.40223	-4.31357	1.60637e-05	0.000591367		gene-LOC479761	24.1293	1.29124	0.304523	4.2402	2.23325e-05	0.0066806		gene-CENPV	4.43759	-3.37689	1.01691	-3.32074	0.000897806	0.0202878
gene-STON2	446.568	-2.118	0.491217	-4.31175	1.61969e-05	0.000595244		gene-SULT4A1	25.3287	1.29773	0.37216	3.48703	0.000488417	0.0337169		gene-ARSD	22.0877	-1.18896	0.35793	-3.32177	0.000894476	0.0202878
gene-DACT1	139.251	-1.89822	0.440619	-4.30807	1.64684e-05	0.00060418		gene-CACNA1H	25.3608	1.60048	0.422848	3.78499	0.000153716	0.0191517		gene-GUCD1	92.8217	-1.03318	0.311088	-3.32117	0.000896401	0.0202878
gene-SLC12A5	13.002	-2.55117	0.593284	-4.30008	1.70734e-05	0.000622103		gene-MFSD3	27.6738	1.36431	0.334336	4.08066	4.49088e-05	0.0102277		gene-TMPPE	18.1491	-1.02715	0.309774	-3.31581	0.000913777	0.0205159
gene-LOC119873992	53.6492	-2.85187	0.663696	-4.29696	1.73158e-05	0.000629858		gene-SLC46A1	28.0562	1.02921	0.228879	4.49672	6.90088e-06	0.00416312		gene-ABCC1	99.1344	-1.30952	0.395528	-3.3108	0.00093029	0.020833
gene-LOC102156186	16.2175	-2.04879	0.476999	-4.29518	1.74555e-05	0.000633861		gene-CHRNB2	29.5413	1.88446	0.459949	4.09711	4.18335e-05	0.0102277		gene-LOC119868794	60.5967	-1.56445	0.472646	-3.30999	0.000932983	0.0208665
gene-LOC119869669	722.097	-1.43495	0.334212	-4.29354	1.75843e-05	0.000636373		gene-DLA88	30.051	2.12499	0.508975	4.17503	2.97949e-05	0.00838082		gene-STEAP3	33.1312	-1.52137	0.459841	-3.30846	0.000938112	0.0209544
gene-APC2	53.2583	-2.20891	0.514558	-4.29283	1.76409e-05	0.00063734		gene-FOXRED2	34.1461	1.748	0.337364	5.18134	2.20294e-07	0.000461295		gene-HAP1	10.6706	-2.95737	0.894128	-3.30754	0.000941178	0.0209692
gene-LOC119869900	4504.51	-2.02425	0.471975	-4.28888	1.79576e-05	0.000646593		gene-PTPRN2	35.0997	2.8065	0.507526	5.52976	3.20666e-08	0.000120865		gene-FER1L4	11.7648	-1.89434	0.572693	-3.30777	0.000940424	0.0209692
gene-LOC119870161	70.5767	-2.13863	0.499269	-4.28351	1.83966e-05	0.000659067		gene-KCNC3	35.5969	1.2305	0.321579	3.82644	0.000130009	0.0176004		gene-SNCAIP	39.6778	-2.28872	0.692766	-3.30374	0.000954041	0.0211434
gene-LOC119866174	23.7138	-1.74427	0.40829	-4.27213	1.93613e-05	0.000690155		gene-WRAP73	37.4987	1.97674	0.476686	4.14684	3.37098e-05	0.00920718		gene-C1QTNF5	23.9171	-2.29469	0.696014	-3.2969	0.000977576	0.0214931
gene-PIGV	63.895	-1.13548	0.266126	-4.2667	1.98385e-05	0.000702474		gene-AZIN2	37.7226	1.14422	0.322373	3.54937	0.000386157	0.0298259		gene-HAGH	16.2442	-1.19434	0.362288	-3.29666	0.000978424	0.0214931
gene-ALDH6A1	94.0619	-1.02919	0.241561	-4.26058	2.03893e-05	0.000717778		gene-UNC79	40.7865	3.98053	0.648849	6.13476	8.52885e-10	1.60735e-05		gene-GPT	11.8065	-1.66813	0.506554	-3.2931	0.000990907	0.021581
gene-MORC3	142.143	-1.45956	0.343925	-4.24382	2.19744e-05	0.000766327		gene-NRXN1	42.5856	4.33331	1.1922	3.63471	0.000278296	0.0259642		gene-ANO5	11.209	-3.59223	1.09249	-3.28811	0.00100863	0.0217767
gene-ARHGAP10	197.697	-1.02016	0.241026	-4.23256	2.31045e-05	0.000798264		gene-IL15RA	45.5752	2.0372	0.528312	3.85605	0.000115233	0.0167053		gene-TENM4	56.4663	-2.59677	0.790259	-3.28597	0.00101633	0.0217811
gene-CACNA1B	35.3089	-3.39384	0.804775	-4.21713	2.47436e-05	0.000843028		gene-PELI3	47.3645	1.10568	0.273858	4.03743	5.40402e-05	0.0107388		gene-LOC480441	50.7684	-1.60962	0.490217	-3.28349	0.0010253	0.0218927
gene-SFXN2	46.5745	-1.21992	0.289319	-4.21651	2.48114e-05	0.000843589		gene-SLC52A2	47.418	1.09757	0.333106	3.29496	0.00098437	0.0493389		gene-SMAD9	26.927	-3.26295	0.993997	-3.28266	0.00102834	0.0219308
gene-DENND6A	190.127	-1.61662	0.384841	-4.20074	2.66041e-05	0.000891761		gene-PLEKHF1	48.4975	1.29674	0.349263	3.71278	0.000204999	0.0218272		gene-MMP3	11.5149	-6.34927	1.93508	-3.28113	0.00103391	0.0219689
gene-PNP	427.375	-1.45634	0.34736	-4.1926	2.7577e-05	0.000921114		gene-RENBP	49.2661	1.42772	0.4146	3.44361	0.000574004	0.0367948		gene-CPHXL	15.3506	-5.37328	1.63882	-3.27875	0.00104269	0.0220654
gene-RCAN2	59.9105	-2.39247	0.571329	-4.18755	2.8198e-05	0.000933462		gene-RFPL4B	53.8146	2.53375	0.769922	3.29092	0.000998614	0.049526		gene-CNNM1	6.51855	-2.84336	0.867317	-3.27834	0.0010442	0.0220654
gene-FRMD6	277.164	-1.136	0.271491	-4.1843	2.86052e-05	0.000944016		gene-SIGIRR	54.3526	1.26518	0.376315	3.36203	0.000773713	0.0428659		gene-LOC111092929	4.06127	-4.36067	1.33039	-3.27773	0.00104645	0.0220742
gene-SNAP25	4.15013	-4.67176	1.11913	-4.17445	2.98706e-05	0.000976717		gene-MAST1	55.1917	1.60372	0.394454	4.06568	4.78936e-05	0.0103748		gene-OLFM1	10.2516	-1.87639	0.572619	-3.27685	0.00104971	0.0221161
gene-DOCK1	595.229	-1.38445	0.331785	-4.17273	3.00974e-05	0.000982629		gene-ATP13A2	56.2779	1.47427	0.337551	4.36753	1.25657e-05	0.00563843		gene-CTIF	22.1115	-1.57689	0.48137	-3.27583	0.00105353	0.02217
gene-NICN1	69.4159	-1.59143	0.382709	-4.15834	3.2057e-05	0.00103552		gene-CERS4	56.6199	1.55107	0.328731	4.71835	2.37761e-06	0.00248935		gene-FKBP7	30.0459	-1.78525	0.545858	-3.27054	0.00107341	0.0224214
gene-TUBB3	97.2166	-2.44514	0.589874	-4.14519	3.39537e-05	0.00108693		gene-NME4	57.1364	1.25279	0.332684	3.76572	0.000166071	0.0199349		gene-CHST12	26.9685	-1.04225	0.319758	-3.25951	0.00111605	0.0230682
gene-SIGIRR	54.3526	-1.78484	0.430565	-4.14535	3.393e-05	0.00108693		gene-LOC119868794	60.5967	1.76846	0.384094	4.60423	4.14001e-06	0.00328752		gene-IQSEC1	164.24	-1.22023	0.375256	-3.25172	0.0011471	0.0235086
gene-NEFH	21.1677	-3.15128	0.760819	-4.14196	3.44357e-05	0.00109742		gene-ADAMTS15	65.1996	1.80999	0.494505	3.6602	0.000252018	0.0241781		gene-SIK3	59.7016	-1.26785	0.390071	-3.25029	0.00115285	0.0235774
gene-LOC111091590	227.136	-1.94119	0.468976	-4.13921	3.48497e-05	0.00110896		gene-MAPK8IP1	66.0425	1.18907	0.357045	3.3303	0.000867532	0.0454153		gene-CTSD	159.72	-1.38669	0.427455	-3.24406	0.00117841	0.0239801
gene-LOC119865042	2992.52	-1.27481	0.308617	-4.13072	3.61626e-05	0.00114392		gene-ENTPD2	67.6065	1.85704	0.49787	3.72996	0.000191508	0.0213289		gene-LRPAP1	66.9836	-1.07865	0.332764	-3.24149	0.00118908	0.024118
gene-CTTNBP2NL	102.322	-1.00467	0.244158	-4.11483	3.87469e-05	0.00120954		gene-PTPRN	68.031	1.43316	0.412469	3.4746	0.000511624	0.0346837		gene-PPP2R2B	4.07415	-2.32508	0.71953	-3.23139	0.00123191	0.0246454
gene-LOC100688940	21.555	-1.82457	0.443619	-4.11291	3.907e-05	0.00121784		gene-FBXL16	75.4992	2.06919	0.601634	3.43929	0.000583251	0.0368857		gene-SLC38A5	85.6581	-1.2512	0.387762	-3.22672	0.00125216	0.024936
gene-LOC106557828	102.168	-1.42268	0.346001	-4.11176	3.92646e-05	0.00122212		gene-SLC6A17	78.7878	1.46209	0.394809	3.70329	0.000212821	0.0220593		gene-LOC111096656	4.16507	-4.85112	1.50399	-3.2255	0.00125754	0.0249866
gene-ALKAL1	4.79631	-4.82055	1.17312	-4.10917	3.97081e-05	0.00123163		gene-YPEL3	83.9571	1.20978	0.318519	3.79815	0.000145778	0.018677		gene-TBX3	26.2648	-2.19128	0.679919	-3.22285	0.00126923	0.0251039
gene-ADAM28	126.099	-2.50108	0.611558	-4.08968	4.31976e-05	0.00132522		gene-GAS1	90.4596	1.20584	0.318727	3.78328	0.000154773	0.0191517		gene-LRFN4	19.3335	-1.34403	0.417384	-3.22014	0.00128129	0.0252566
gene-ME1	282.334	-1.42158	0.348344	-4.08096	4.48504e-05	0.00136611		gene-CELSR3	100.875	1.68188	0.451051	3.7288	0.000192397	0.0213289		gene-ZNF668	13.0147	-1.13249	0.351804	-3.2191	0.00128593	0.0253012
gene-KCTD12	1499.58	-1.15089	0.282168	-4.07874	4.52812e-05	0.00137336		gene-CCND1	136.835	1.23358	0.358615	3.43986	0.000582021	0.0368857		gene-GNB3	14.3829	-1.93821	0.602453	-3.2172	0.00129448	0.0253741
gene-LOC119873140	1519.31	-1.94116	0.477591	-4.06447	4.8141e-05	0.00144523		gene-SEZ6L2	157.575	2.97068	0.716186	4.14792	3.35505e-05	0.00920718		gene-C18H7orf57	23.5762	-1.62161	0.50398	-3.2176	0.00129267	0.0253741
gene-LOC102155115	75.5305	-1.44027	0.35494	-4.05779	4.95395e-05	0.00147321		gene-SLC22A17	164.471	1.04609	0.253404	4.12815	3.65691e-05	0.00957197		gene-SMAD3	36.3481	-1.53479	0.477431	-3.21468	0.00130589	0.0255396
gene-STOM	380.821	-1.35706	0.334851	-4.05272	5.06256e-05	0.00149717		gene-DKK3	186.222	1.59965	0.477642	3.34905	0.000810878	0.0436464		gene-ARHGEF40	87.9637	-1.41145	0.439121	-3.21426	0.0013078	0.0255482
gene-LOC111096270	28.1688	-1.5615	0.385521	-4.05035	5.11407e-05	0.00150823		gene-SLC44A2	201.898	1.06306	0.266919	3.98272	6.81307e-05	0.0121131		gene-FTL	265.837	-1.07782	0.335394	-3.21359	0.00131085	0.0255791
gene-STAT4	38.1184	-1.46231	0.361797	-4.04181	5.30409e-05	0.00155567		gene-ABCA2	202.77	1.10613	0.249706	4.42972	9.43562e-06	0.00508068		gene-SLC29A4	10.9967	-2.07252	0.646437	-3.20606	0.00134565	0.0258815
gene-LOC102153264	16.5649	-1.8112	0.448323	-4.03995	5.34636e-05	0.00156377		gene-C1QTNF1	331.08	1.3805	0.40502	3.40846	0.000653299	0.0392004		gene-CHDH	35.4612	-1.17181	0.365607	-3.20512	0.00135005	0.0258815
gene-LOC119870559	200.596	-1.77353	0.439656	-4.0339	5.48579e-05	0.0015957		gene-CYB5R3	374.982	1.21923	0.317989	3.8342	0.000125972	0.0173499		gene-MBOAT7	31.1833	-1.11688	0.348924	-3.20093	0.00136986	0.026203
gene-LOC111098910	10.224	-5.20029	1.28963	-4.03238	5.52155e-05	0.00160185		gene-AHNAK2	895.929	1.4895	0.328728	4.5311	5.86764e-06	0.00409562		gene-PFKFB3	140.99	-1.12706	0.352395	-3.19828	0.0013825	0.0263293
gene-TIAM1	359.237	-1.65941	0.412874	-4.01917	5.8403e-05	0.00168289		gene-FBLN2	1004.02	1.30915	0.230098	5.68954	1.2738e-08	6.00149e-05		gene-GPR161	32.8733	-2.03725	0.637552	-3.19543	0.00139622	0.0264973
gene-LOC119874656	48.7755	-2.09027	0.520419	-4.01651	5.90666e-05	0.00169743		gene-SLIT3	2768.97	1.23407	0.310238	3.97781	6.95518e-05	0.0122502		gene-DOCK5	190.917	-2.02714	0.634629	-3.19421	0.00140214	0.0264973
gene-PDK4	235.473	-2.43452	0.606713	-4.01264	6.00438e-05	0.00171599										gene-USHBP1	5.01891	-2.19683	0.688477	-3.19085	0.00141853	0.0266443
gene-HSD17B14	88.6016	-2.20392	0.549237	-4.0127	6.00291e-05	0.00171599										gene-SYNGR1	32.5517	-1.34393	0.421316	-3.18984	0.00142354	0.0266741
gene-TNFAIP6	91.6258	-2.17385	0.541831	-4.01205	6.01943e-05	0.00171599										gene-SLC30A3	3.81572	-4.75503	1.49166	-3.18773	0.00143392	0.0267764
gene-ARSK	14.6084	-1.93979	0.483438	-4.0125	6.00797e-05	0.00171599										gene-PRRT4	5.97743	-2.46825	0.774922	-3.18515	0.00144677	0.0268213
gene-ZNF638	251.042	-1.00426	0.250503	-4.00897	6.09829e-05	0.00173153										gene-SLC6A9	16.0794	-2.03987	0.640342	-3.18559	0.0014446	0.0268213
gene-GRIA1	58.6591	-2.69407	0.672142	-4.00818	6.11894e-05	0.00173508										gene-KLHL40	3.41515	-4.60029	1.44654	-3.18021	0.00147171	0.0271739
gene-SYT5	10.0829	-3.58409	0.895132	-4.00398	6.22853e-05	0.00176148										gene-SLC2A1	21.5474	-1.93503	0.609112	-3.17681	0.00148906	0.0273726
gene-MLH3	120.384	-1.00287	0.250596	-4.00194	6.2825e-05	0.00176971										gene-DYSF	182.932	-1.83007	0.576449	-3.17473	0.00149975	0.0274377
gene-LOC484960	10.2799	-3.21636	0.805357	-3.99371	6.50487e-05	0.00182034										gene-KAZALD1	12.1966	-1.30237	0.410287	-3.17429	0.00150203	0.0274377
gene-GJB3	89.657	-1.49518	0.374703	-3.99031	6.59868e-05	0.00183936										gene-HDAC11	19.3195	-1.01273	0.319094	-3.17378	0.00150467	0.0274396
gene-MAP7D2	28.4527	-2.76859	0.694124	-3.98861	6.64627e-05	0.0018454										gene-RUNX2	164.965	-1.30737	0.412133	-3.17221	0.00151286	0.0274915
gene-LOC111096582	14.6156	-2.03989	0.511579	-3.98743	6.6793e-05	0.00184736										gene-SLC3A2	27.3937	-1.17866	0.371716	-3.17087	0.00151981	0.027589
gene-DEPDC5	59.2346	-1.00619	0.25234	-3.98746	6.67853e-05	0.00184736										gene-NR2F6	13.8622	-1.6103	0.508602	-3.16612	0.00154486	0.0278698
gene-ECM1	373.441	-1.6646	0.417638	-3.98574	6.72694e-05	0.00185573										gene-FAAH	19.2911	-1.30561	0.412557	-3.16469	0.00155251	0.0279788
gene-LOC111093874	11.0285	-4.67441	1.17513	-3.97779	6.95592e-05	0.00190212										gene-MARK1	17.8557	-2.04014	0.644871	-3.16364	0.00155811	0.0280268
gene-LOC111090038	11.9752	-1.90152	0.478026	-3.97786	6.95385e-05	0.00190212										gene-SDC3	173.171	-1.09362	0.34575	-3.16303	0.00156136	0.0280455
gene-LOC119869509	18.8379	-2.2306	0.561019	-3.97597	7.00925e-05	0.00190652										gene-PDE10A	24.8423	-1.80226	0.570736	-3.15778	0.00158976	0.0283572
gene-TASP1	52.4825	-1.39402	0.350753	-3.97436	7.05685e-05	0.00191027										gene-TCF7L1	25.093	-1.49365	0.473475	-3.15466	0.00160685	0.0286035
gene-LOC119870564	1551.44	-1.84254	0.463731	-3.9733	7.08841e-05	0.00191585										gene-SLCO3A1	11.9543	-1.80935	0.573676	-3.15396	0.00161073	0.0286435
gene-THBD	153.838	-2.63624	0.664599	-3.96666	7.28856e-05	0.00195019										gene-PLPP2	15.2597	-1.37321	0.435919	-3.15015	0.00163188	0.0287932
gene-LOC119873072	1049	-1.88022	0.47397	-3.96695	7.27977e-05	0.00195019										gene-CHADL	13.2729	-1.30462	0.414176	-3.14991	0.00163321	0.0287932
gene-SP110	111.554	-1.17733	0.296801	-3.96672	7.28673e-05	0.00195019										gene-EFNB1	55.1113	-1.67041	0.530589	-3.14822	0.00164271	0.0289173
gene-TTC33	61.7913	-1.1124	0.280402	-3.96717	7.27301e-05	0.00195019										gene-NXN	96.5147	-1.2101	0.384501	-3.14721	0.00164839	0.0289881
gene-BSN	93.3807	-2.24709	0.566585	-3.96602	7.30815e-05	0.00195299										gene-SOX6	13.1979	-3.0106	0.958346	-3.14146	0.00168109	0.0294119
gene-PLCXD3	69.6188	-3.40854	0.859991	-3.96346	7.387e-05	0.00195888										gene-IGLON5	16.7918	-2.40323	0.764832	-3.14216	0.00167704	0.0294119
gene-LOC119874206	11.0446	-2.33335	0.588747	-3.96325	7.39376e-05	0.00195888										gene-SPR	32.3103	-1.17815	0.375065	-3.14119	0.0016826	0.0294119
gene-ITGAE	249.658	-2.31494	0.584105	-3.96322	7.39441e-05	0.00195888										gene-ASIC3	10.1074	-1.33811	0.426093	-3.14041	0.00168712	0.0294612
gene-EPS8L3	12.6923	-3.40854	0.861097	-3.95837	7.54637e-05	0.00198397										gene-BLOC1S1	30.2396	-1.03342	0.329174	-3.13943	0.00169277	0.0295303
gene-PXK	131.863	-1.02649	0.259285	-3.95894	7.52824e-05	0.00198397										gene-ARHGEF37	22.8009	-2.01584	0.643121	-3.13446	0.00172173	0.0298862
gene-AGAP1	517.497	-1.42737	0.360999	-3.95396	7.68696e-05	0.00201338										gene-LMX1B	7.54144	-3.50125	1.11717	-3.13404	0.00172417	0.0298987
gene-LOC119870566	121.28	-1.77122	0.449582	-3.9397	8.15837e-05	0.00212696										gene-CHSY3	7.07587	-3.19799	1.02172	-3.13001	0.00174799	0.0301918
gene-PARD6B	39.6978	-2.58538	0.657498	-3.93215	8.41894e-05	0.00218066										gene-SMAD7	34.8492	-1.54085	0.493129	-3.12465	0.00178019	0.0304092
gene-ADD3	653.204	-1.45364	0.370041	-3.92833	8.55371e-05	0.00220845										gene-NUDT16	29.3199	-1.24628	0.398852	-3.12466	0.00178013	0.0304092
gene-CXCL12	332.056	-1.2987	0.330793	-3.92602	8.63627e-05	0.00222439										gene-MRC2	356.074	-1.0633	0.340476	-3.12299	0.00179021	0.0304092
gene-CRMP1	38.1248	-2.5081	0.639213	-3.92373	8.71898e-05	0.00223759										gene-EFNA2	5.31623	-2.52457	0.80883	-3.12126	0.00180079	0.0304728
gene-CEACAM23	16.6976	-2.43247	0.620326	-3.92128	8.80814e-05	0.00225776										gene-RHOBTB1	31.5675	-1.52627	0.489964	-3.11507	0.00183904	0.0308481
gene-LOC111093071	7.09907	-4.71211	1.20538	-3.90924	9.2587e-05	0.00235347										gene-COL5A1	1584.73	-1.28818	0.414025	-3.11136	0.0018623	0.0311484
gene-LDLRAP1	164.842	-1.64465	0.421124	-3.90538	9.4079e-05	0.00238289										gene-IDH2	28.1947	-1.45616	0.468428	-3.10861	0.00187972	0.0313797
gene-LOC102153066	18.9406	-2.22207	0.57164	-3.88718	0.000101415	0.00254156										gene-SCARA3	194.948	-2.27653	0.732733	-3.1069	0.00189059	0.0314805
gene-LOC119871551	10.6467	-2.60088	0.669313	-3.88589	0.000101956	0.00254319										gene-HR	47.0491	-2.02564	0.65224	-3.10567	0.00189848	0.0315524
gene-RBL2	235.825	-1.00785	0.259336	-3.88629	0.00010179	0.00254319										gene-LPCAT4	31.117	-1.32248	0.425842	-3.10557	0.00189911	0.0315524
gene-ADAMTSL3	202.558	-2.33839	0.605831	-3.85981	0.000113477	0.00279788										gene-LOC111091564	5.23958	-4.15249	1.33857	-3.1022	0.00192091	0.0318044
gene-LOC119873489	182.103	-1.35602	0.35199	-3.85243	0.000116952	0.0028703										gene-GPT2	16.7347	-1.06401	0.343218	-3.1001	0.00193454	0.0319297
gene-YDJC	8.40753	-2.94885	0.766183	-3.84875	0.000118722	0.00290373										gene-SH3PXD2A	593.137	-1.0161	0.328657	-3.09168	0.00199028	0.0325708
gene-MT-III	43.823	-3.24739	0.846585	-3.83587	0.000125118	0.00302716										gene-NKAIN1	5.86029	-3.01784	0.977605	-3.08698	0.00202203	0.0328745
gene-SLC27A1	184.962	-1.14254	0.298212	-3.8313	0.000127466	0.00306655										gene-MEIS1	32.7237	-1.1394	0.369598	-3.08282	0.0020505	0.0331959
gene-SLX4IP	108.282	-1.1366	0.296624	-3.83179	0.000127215	0.00306655										gene-ABR	183.239	-1.18146	0.383379	-3.08171	0.00205816	0.0332143
gene-LOC111091843	21.6558	-2.10575	0.550262	-3.82682	0.00012981	0.00311427										gene-TSPO	24.793	-1.1742	0.381609	-3.07696	0.00209124	0.0334695
gene-TANGO2	88.6489	-1.24122	0.324575	-3.82414	0.000131231	0.00313619										gene-CLMP	64.7865	-2.83641	0.922862	-3.0735	0.00211567	0.0336961
gene-LOC119865959	12.2209	-2.23558	0.584959	-3.82177	0.000132498	0.00313995										gene-STARD5	15.9856	-1.14133	0.371368	-3.07331	0.00211699	0.0336961
gene-DOCK9	1109.53	-1.59165	0.416377	-3.82262	0.000132039	0.00313995										gene-MTPN	45.7321	-1.08712	0.354061	-3.07044	0.00213743	0.0338976
gene-ADAM33	363.732	-1.41839	0.371042	-3.82271	0.000131992	0.00313995										gene-GAS1	124.016	-1.55999	0.508114	-3.07016	0.00213945	0.0338988
gene-CYP21A2	11.334	-2.29079	0.599728	-3.81972	0.000133605	0.00316268										gene-DNAJA4	34.6706	-1.06144	0.345799	-3.06952	0.00214403	0.0339406
gene-LIFR	128.209	-1.73719	0.455422	-3.81445	0.000136487	0.00321663										gene-GLDC	11.8282	-3.64959	1.18992	-3.06708	0.00216161	0.0340712
gene-LOC119873952	26.9748	-2.22864	0.586241	-3.80157	0.000143781	0.00335889										gene-SYN2	4.74948	-2.82993	0.923021	-3.06594	0.00216985	0.0340712
gene-LOC119873075	1030.38	-1.59308	0.419042	-3.80172	0.000143695	0.00335889										gene-LOC119867775	5.47293	-1.63158	0.532073	-3.06647	0.00216604	0.0340712
gene-LOC487387	22.3402	-1.86653	0.491058	-3.80103	0.000144093	0.00336249										gene-SEPTIN6	37.1451	-2.53297	0.826412	-3.06502	0.00217658	0.0341036
gene-DPEP1	87.9381	-3.29101	0.866152	-3.79958	0.000144943	0.00337862										gene-ZNF462	76.9894	-1.99095	0.650133	-3.06237	0.00219591	0.0341728
gene-ARHGEF33	15.5174	-1.64159	0.433238	-3.78912	0.000151182	0.00349732										gene-NOTCH1	136.447	-1.02715	0.335363	-3.06281	0.00219272	0.0341728
gene-CELSR3	100.875	-2.04674	0.541639	-3.77879	0.000157593	0.00362776										gene-NAV2	53.7362	-1.77681	0.581632	-3.05486	0.00225165	0.0348228
gene-LOC119864306	7734.38	-1.73329	0.458705	-3.77867	0.00015767	0.00362776										gene-CLCN2	17.1076	-1.20281	0.39414	-3.05174	0.00227521	0.0350627
gene-ABLIM2	63.0134	-2.2532	0.597325	-3.77215	0.000161849	0.00370396										gene-DNMT3A	109.182	-1.02534	0.336429	-3.04772	0.00230585	0.0353787
gene-CELF3	14.6594	-2.62969	0.697556	-3.76987	0.000163333	0.00372594										gene-PIK3R2	136.407	-1.00611	0.330345	-3.04564	0.00232189	0.0355
gene-LOC100683481	9.118	-2.60926	0.693808	-3.76078	0.000169386	0.00382318										gene-ARID1B	88.5826	-1.49596	0.491287	-3.04499	0.00232685	0.0355446
gene-DPYSL3	2521.04	-1.56117	0.416376	-3.74943	0.000177237	0.00396684										gene-SULF2	99.7047	-2.31584	0.761792	-3.03999	0.00236587	0.0360145
gene-LOC119873128	483.783	-1.98691	0.530053	-3.74852	0.000177883	0.00397713										gene-ARHGEF17	90.4647	-1.13922	0.374909	-3.03866	0.00237636	0.0361426
gene-SYP	23.3585	-3.36878	0.899858	-3.74368	0.000181348	0.00402613										gene-GLIS3	28.3311	-1.81695	0.5993	-3.03179	0.00243108	0.0365291
gene-LOC119873908	12.6477	-2.02011	0.540136	-3.74001	0.000184013	0.00408										gene-KANK3	13.0765	-1.23187	0.406758	-3.02851	0.00245761	0.0368324
gene-IL15RA	45.5752	-2.48769	0.665222	-3.73965	0.00018428	0.00408168										gene-LOC119874407	9.24517	-1.63254	0.540679	-3.01942	0.00253256	0.0376324
gene-NUDT2	17.2731	-1.87153	0.500532	-3.73908	0.000184693	0.00408659										gene-ADAM19	133.08	-1.40391	0.465075	-3.01866	0.00253891	0.0376947
gene-LOC119865099	3002.79	-1.72423	0.46144	-3.73663	0.000186501	0.00410956										gene-CERS4	56.6199	-1.26293	0.418443	-3.01817	0.00254303	0.0377238
gene-GRHL3	26.3342	-2.70014	0.724022	-3.72936	0.000191967	0.00419542										gene-F8A1	18.5602	-1.00433	0.332993	-3.01609	0.0025606	0.0378387
gene-RAB3C	14.8039	-3.14846	0.844836	-3.72671	0.000193992	0.00423097										gene-CDH24	9.59622	-1.89327	0.627897	-3.01526	0.00256757	0.0378945
gene-CHRNB2	29.5413	-2.29019	0.614799	-3.72509	0.000195242	0.00424955										gene-SSNA1	17.3383	-1.01829	0.337888	-3.01369	0.00258095	0.0379343
gene-PAPSS2	106.723	-2.35244	0.632176	-3.72118	0.000198294	0.00430282										gene-UNC5B	32.2105	-1.49348	0.495786	-3.01234	0.0025924	0.0379718
gene-NHLRC2	323.801	-1.23681	0.332505	-3.71968	0.000199472	0.00431471										gene-EMILIN2	176.254	-1.48765	0.493926	-3.01188	0.00259633	0.0379975
gene-APH1B	25.0173	-1.17521	0.316257	-3.71598	0.000202415	0.00436563										gene-SMO	73.9093	-1.33009	0.441765	-3.01086	0.00260508	0.0380425
gene-LOC100686848	19.9911	-2.93534	0.792466	-3.70406	0.000212175	0.00453944										gene-DEXI	32.8526	-1.06439	0.353503	-3.01099	0.00260401	0.0380425
gene-LOC119872479	4.45744	-4.07756	1.10104	-3.70339	0.000212741	0.00454407										gene-CYP2D15	4.02108	-2.30182	0.764976	-3.00901	0.002621	0.0381029
gene-LOC111093353	38.4978	-1.49719	0.404286	-3.7033	0.000212817	0.00454407										gene-LHX2	5.58769	-3.27408	1.08852	-3.00782	0.00263128	0.0382204
gene-F3	152.621	-2.85495	0.772572	-3.69538	0.000219554	0.00465533										gene-LOC119871866	10.205	-3.71522	1.23715	-3.00304	0.00267299	0.0385693
gene-LOC119872071	285.739	-1.5112	0.409134	-3.69366	0.00022105	0.00467776										gene-NPR3	14.39	-2.35646	0.785148	-3.0013	0.0026883	0.0386777
gene-LOC119874450	7.24938	-2.91745	0.790356	-3.69131	0.000223103	0.00471187										gene-CDK2AP1	28.6729	-2.16351	0.721899	-2.99698	0.00272672	0.0389898
gene-VCAM1	234.496	-2.98925	0.809889	-3.69093	0.000223435	0.0047142										gene-UNC79	40.7865	-2.74928	0.917781	-2.99557	0.00273932	0.0390421
gene-LOC102154778	110.18	-2.8659	0.776902	-3.68889	0.000225239	0.00473822										gene-PRMT8	15.3274	-2.30424	0.769385	-2.99491	0.0027453	0.0390953
gene-ZNF630	18.1082	-1.68914	0.458412	-3.68477	0.000228913	0.00480604										gene-LOC111093396	9.97207	-1.70208	0.568557	-2.99368	0.00275634	0.0391604
gene-DDX25	7.32093	-2.92504	0.794482	-3.68169	0.000231689	0.00484528										gene-LOC119872926	3.44215	-3.26387	1.09095	-2.99178	0.00277354	0.0392654
gene-IDO2	19.8445	-2.56446	0.696752	-3.68059	0.000232697	0.00485808										gene-HOXA9	5.66663	-3.43184	1.1479	-2.98966	0.00279291	0.0394194
gene-BLM	51.5309	-1.57312	0.427582	-3.67912	0.000234045	0.00487543										gene-NKD1	22.4069	-2.09379	0.70048	-2.98907	0.00279825	0.0394628
gene-RDH10	106.634	-1.32593	0.361126	-3.67165	0.000240991	0.00498608										gene-TAFA5	4.94019	-2.3387	0.78287	-2.98734	0.00281418	0.0395477
gene-SARM1	26.2721	-1.4196	0.386846	-3.66969	0.000242846	0.00501416										gene-STK39	28.383	-2.06672	0.691769	-2.98758	0.00281196	0.0395477
gene-LOC119868650	247.685	-1.43106	0.390702	-3.6628	0.000249473	0.00510714										gene-LOC102152011	27.2383	-2.77379	0.929199	-2.98514	0.00283446	0.0397308
gene-TRIM23	72.057	-1.30862	0.357526	-3.66022	0.000252	0.00514716										gene-LOC476315	3.6081	-2.17357	0.728394	-2.98406	0.00284451	0.0397616
gene-SERPINB11	17.0946	-2.28849	0.626293	-3.65402	0.000258164	0.00524484										gene-ADGRB1	4.13579	-2.50553	0.840374	-2.98145	0.00286887	0.0399102
gene-SLIT3	2768.97	-1.37013	0.375878	-3.64513	0.000267253	0.0054089										gene-POLR2I	8.03126	-1.47206	0.493739	-2.98146	0.0028688	0.0399102
gene-TRAF3IP1	45.0363	-1.06972	0.293904	-3.6397	0.00027296	0.00550819										gene-LOC106558496	6.90672	-1.45987	0.490042	-2.97907	0.00289123	0.0401893
gene-CYP27A1	208.918	-1.55999	0.428658	-3.63923	0.00027345	0.00550821										gene-GDF11	26.144	-1.89658	0.637322	-2.97586	0.00292173	0.0404199
gene-CDKL2	145.874	-1.2224	0.336023	-3.63786	0.000274917	0.00553254										gene-DSG2	37.0577	-2.82401	0.950148	-2.97218	0.00295695	0.0408424
gene-LOC119867111	14.7826	-2.64105	0.727202	-3.63179	0.00028146	0.00564293										gene-WIF1	40.127	-5.41566	1.82521	-2.96714	0.00300587	0.0412561
gene-COL5A3	834.806	-1.81858	0.500982	-3.63003	0.000283389	0.00567628										gene-LOC119881764	5.87188	-1.86339	0.62787	-2.9678	0.00299942	0.0412561
gene-EXD2	59.9361	-1.03897	0.286344	-3.62839	0.000285195	0.00570177										gene-LOC102153371	7.54456	-1.67526	0.564722	-2.96653	0.00301184	0.0412738
gene-PLEKHB1	22.2767	-1.78135	0.491107	-3.62722	0.000286494	0.00570637										gene-OSBPL10	12.4486	-2.74659	0.926059	-2.9659	0.00301803	0.0412925
gene-PIM1	19.0008	-1.98711	0.549303	-3.61751	0.00029745	0.00586983										gene-EPOP	9.15074	-2.17186	0.732566	-2.96473	0.00302948	0.0413598
gene-MAFF	22.5339	-2.01437	0.557855	-3.61091	0.00030512	0.00597699										gene-LOC119872700	10.6913	-5.72695	1.93369	-2.96168	0.00305967	0.0416674
gene-LOC119866619	25.3523	-1.37373	0.380713	-3.60829	0.000308218	0.00603214										gene-ASMTL	13.3741	-1.11594	0.376945	-2.96049	0.00307147	0.0417955
gene-BICD1	209.888	-2.65839	0.737368	-3.60524	0.000311864	0.00608677										gene-LBH	66.5685	-1.75303	0.592851	-2.95695	0.003107	0.0421147
gene-EPHA3	815.356	-1.69773	0.470994	-3.60457	0.000312676	0.00609703										gene-NDNF	18.884	-5.3686	1.81646	-2.95554	0.00312125	0.0421773
gene-GPR1	29.3946	-3.13987	0.871703	-3.602	0.000315776	0.00614626										gene-RIMBP2	14.444	-2.1397	0.724039	-2.95522	0.00312441	0.0421773
gene-LOC111090178	5.93411	-4.4889	1.24754	-3.5982	0.000320429	0.0062153										gene-MMP28	20.3646	-1.68649	0.570621	-2.95554	0.0031212	0.0421773
gene-GGT7	35.0847	-1.75299	0.487603	-3.59512	0.000324237	0.00626211										gene-RRAGD	25.4836	-1.60095	0.541714	-2.95534	0.00312329	0.0421773
gene-HSD11B1	67.2327	-2.37455	0.661106	-3.59178	0.000328427	0.00631194										gene-LOC119867515	14.9805	-1.15685	0.391495	-2.95495	0.00312719	0.0421773
gene-LOC111094521	10.6789	-2.32554	0.647888	-3.58942	0.000331414	0.00636363										gene-LOXL1	62.284	-1.65078	0.558847	-2.95389	0.00313793	0.0422386
gene-LOC119864158	13.2793	-2.97484	0.829893	-3.58461	0.000337578	0.00646425										gene-OLFML2A	120.426	-1.78044	0.603062	-2.95233	0.00315389	0.0423415
gene-PI3	79.87	-2.25757	0.629947	-3.58374	0.000338708	0.00646878										gene-RIMS1	19.7061	-1.25646	0.425601	-2.95219	0.00315528	0.0423415
gene-LOC119871097	20.7	-3.37169	0.941486	-3.58124	0.000341964	0.00650189										gene-HIP1	98.1483	-1.15182	0.390211	-2.95179	0.00315934	0.0423633
gene-LOC111098296	8.71098	-2.89906	0.811512	-3.57242	0.000353694	0.00668917										gene-CNNM2	16.1063	-1.28423	0.435483	-2.94898	0.00318823	0.0426523
gene-NACAD	31.7103	-1.55794	0.436211	-3.57154	0.000354894	0.00670592										gene-FARP1	213.553	-1.17913	0.400459	-2.94444	0.0032354	0.043184
gene-THNSL2	36.023	-1.8952	0.531033	-3.56889	0.00035849	0.00676192										gene-PC	87.0035	-1.39963	0.476079	-2.93991	0.00328306	0.043653
gene-LOC119866289	421.757	-1.4317	0.401413	-3.56666	0.000361556	0.0068077										gene-VAV1	25.063	-1.22711	0.417432	-2.93968	0.00328554	0.043653
gene-LOC102151393	28.223	-1.73815	0.487583	-3.56484	0.000364083	0.00684322										gene-ANGPTL6	5.11673	-1.69781	0.577929	-2.93775	0.00330607	0.0438255
gene-LOC119872567	17.2187	-1.70549	0.479978	-3.55327	0.000380474	0.00709297										gene-LGI4	26.4706	-1.70435	0.580262	-2.9372	0.00331189	0.0438459
gene-LOC119869296	6.32786	-4.53104	1.27572	-3.55175	0.000382683	0.00711144										gene-WASF1	3.42777	-3.06795	1.04501	-2.9358	0.00332683	0.0439331
gene-LOC102155499	10.6217	-4.16189	1.17276	-3.54881	0.000386981	0.00716043										gene-ST6GALNAC6	48.8336	-1.42186	0.484557	-2.93436	0.00334235	0.0440387
gene-CYP1B1	201.219	-2.01863	0.569447	-3.5449	0.000392755	0.00721477										gene-MSRB1	14.6341	-1.11912	0.381709	-2.93186	0.00336939	0.044228
gene-RASSF2	676.227	-1.10125	0.31067	-3.54476	0.000392974	0.00721477										gene-PIGQ	31.3067	-1.08408	0.369868	-2.93098	0.00337898	0.0442539
gene-LOC111094371	35.3244	-1.82561	0.515264	-3.54305	0.000395532	0.0072555										gene-SLC45A3	4.17611	-2.55895	0.873244	-2.9304	0.00338525	0.0442696
gene-CARF	55.1864	-1.26941	0.35853	-3.54058	0.000399246	0.00729854										gene-FGF10	22.3513	-2.07488	0.708369	-2.92909	0.00339952	0.0443896
gene-LMTK3	14.7531	-1.76654	0.500032	-3.53286	0.000411095	0.00748312										gene-CLEC11A	31.0913	-1.22683	0.418842	-2.9291	0.00339949	0.0443896
gene-LOC102154998	32.6253	-1.42132	0.402385	-3.53224	0.000412054	0.00749419										gene-SIRPA	180.419	-1.46294	0.499506	-2.92878	0.00340293	0.044401
gene-ANKRD13C	304.404	-1.11549	0.315892	-3.53125	0.000413608	0.00750965										gene-LOC111096053	7.13371	-1.58172	0.540336	-2.92728	0.00341936	0.0445527
gene-LOC478413	39.6485	-1.70884	0.484033	-3.53041	0.000414914	0.0075142										gene-FOXO6	20.4612	-2.07459	0.709521	-2.92393	0.00345644	0.0448678
gene-SEMA3C	500.353	-1.58477	0.448886	-3.53046	0.000414839	0.0075142										gene-CHRNE	37.4477	-1.0521	0.360073	-2.9219	0.00347906	0.0450907
gene-KRBA2	69.5677	-1.0463	0.296359	-3.53052	0.000414745	0.0075142										gene-PLEKHG5	40.9046	-1.15961	0.396957	-2.92124	0.00348642	0.0451527
gene-LOC111097960	7.53767	-4.73495	1.3419	-3.52854	0.000417851	0.00756012										gene-ETV1	31.8462	-2.17964	0.746814	-2.91859	0.00351617	0.0454488
gene-MSRA	37.3351	-1.86059	0.527572	-3.5267	0.00042077	0.00758167										gene-STK32C	4.87107	-2.70002	0.927096	-2.91234	0.0035873	0.0461168
gene-LDLRAD3	54.6997	-1.27931	0.362775	-3.52646	0.000421156	0.00758223										gene-DCBLD1	13.0631	-1.71193	0.587809	-2.91239	0.00358675	0.0461168
gene-LOC119864033	630.362	-1.4242	0.403895	-3.52617	0.000421619	0.00758418										gene-TLE2	42.5325	-1.29649	0.445336	-2.91126	0.00359976	0.0461749
gene-LOC102155027	58.2032	-2.15973	0.613118	-3.52254	0.000427426	0.00765436										gene-ZNF710	12.383	-1.10948	0.381322	-2.90958	0.0036192	0.0463266
gene-CPEB1	105.05	-1.74437	0.496203	-3.51543	0.000439046	0.00776679										gene-SCN8A	21.7455	-1.94499	0.669233	-2.9063	0.00365735	0.0466051
gene-LOC119864707	6.66397	-2.77514	0.790128	-3.51227	0.000444301	0.00784675										gene-ANGPTL2	444.179	-1.78561	0.614587	-2.90538	0.00366805	0.0466734
gene-C15H1orf216	32.223	-1.4697	0.420732	-3.49319	0.000477285	0.00832598										gene-ITPR1	135.595	-1.41205	0.486384	-2.90317	0.0036941	0.0468681
gene-LOC119866652	821.276	-1.86056	0.532878	-3.49153	0.000480256	0.00834371										gene-CDCA3	10.297	-2.12552	0.732953	-2.89995	0.00373227	0.0472054
gene-LUZP1	617.172	-1.09161	0.312804	-3.48975	0.000483471	0.00839273										gene-GABBR2	19.8788	-2.06519	0.71204	-2.90039	0.00372703	0.0472054
gene-NKAIN2	10.9326	-3.60218	1.03374	-3.48462	0.00049284	0.00851386										gene-ADAMTS7	23.9228	-1.67652	0.578875	-2.89617	0.00377743	0.0475106
gene-LOC102156246	6.42088	-2.66204	0.764344	-3.48277	0.000496252	0.00855895										gene-DAAM2	72.7069	-1.24355	0.429374	-2.89618	0.00377735	0.0475106
gene-DDAH2	135.807	-1.42679	0.410042	-3.47962	0.000502116	0.00863337										gene-PTH1R	20.4667	-2.84231	0.982625	-2.89256	0.0038211	0.0479218
gene-NUBPL	27.5151	-1.40947	0.40542	-3.47657	0.000507876	0.00871018										gene-LOC102157367	3.7092	-4.22819	1.46186	-2.89233	0.00382395	0.047923
gene-LOC111090025	5.07527	-4.25193	1.22395	-3.47394	0.000512876	0.00876776										gene-GUCY1A1	30.4735	-1.70889	0.59089	-2.89206	0.00382721	0.0479295
gene-LOC119874830	18.7096	-1.63794	0.472166	-3.46899	0.000522427	0.0088989										gene-ST8SIA2	10.4032	-2.59717	0.898355	-2.89103	0.00383985	0.0480187
gene-HS6ST2	39.2028	-3.01494	0.869479	-3.46752	0.000525285	0.00892985										gene-LOC119866171	6.3938	-1.29722	0.448749	-2.89075	0.00384322	0.0480265
gene-SPTAN1	1537.13	-1.23131	0.355145	-3.46705	0.000526195	0.00893562										gene-BRF2	29.7587	-1.21201	0.419653	-2.88813	0.00387544	0.0482907
gene-CA4	20.6549	-3.75568	1.08392	-3.46492	0.000530396	0.00898098										gene-UNC5C	14.8988	-4.54513	1.57399	-2.88765	0.00388133	0.0483297
gene-KATNB1	35.415	-1.144	0.33035	-3.46299	0.000534216	0.00903134										gene-CDCA8	12.3127	-1.58031	0.547623	-2.88577	0.00390458	0.0485001
gene-LOC119872053	405.846	-1.31175	0.378927	-3.46176	0.000536657	0.00905955										gene-FAM180B	17.174	-1.46398	0.507317	-2.88573	0.00390504	0.0485001
gene-LOC119872054	4753.1	-1.8704	0.540434	-3.46092	0.000538336	0.00907226										gene-LOC102153175	19.0367	-2.24697	0.778774	-2.88526	0.00391087	0.0485242
gene-ADA	68.9428	-1.52699	0.44119	-3.46107	0.000538028	0.00907226										gene-ASNS	27.7906	-2.00381	0.694924	-2.8835	0.00393283	0.0486928
gene-LOC102155227	3.85802	-4.49237	1.29908	-3.45812	0.000543964	0.00915266										gene-SORCS2	49.292	-2.19585	0.761649	-2.88302	0.00393877	0.0487318
gene-LOC111096242	33.1522	-1.13682	0.328891	-3.45652	0.000547194	0.00919251										gene-OBSL1	139.016	-1.01272	0.351532	-2.88088	0.00396565	0.0489256
gene-LOC111098307	7.38442	-2.43518	0.704639	-3.45593	0.000548393	0.00920542										gene-ADAMTS3	16.3875	-2.86127	0.995137	-2.87525	0.00403706	0.0494678
gene-AFAP1L2	133.793	-1.31021	0.379588	-3.45167	0.000557119	0.00933934										gene-PDE4DIPP2	140.821	-1.1719	0.407987	-2.87241	0.00407357	0.0496826
gene-LOC102152982	14.6871	-3.53882	1.02564	-3.45036	0.00055984	0.00936811										gene-VOPP1	31.1627	-1.1579	0.403384	-2.87047	0.0040986	0.0498259
gene-LOC119873500	289.634	-1.19729	0.347218	-3.44825	0.000564239	0.00940761										gene-LOC100684998	3.43834	2.00923	0.630592	3.18626	0.00144125	0.0268213
gene-BRINP1	11.7683	-4.28091	1.24226	-3.44608	0.000568785	0.00945849										gene-LOC111098786	3.55757	2.17438	0.705543	3.08185	0.00205718	0.0332143
gene-P3H2	45.3996	-2.45269	0.711865	-3.44544	0.000570133	0.00947352										gene-LOC102155341	3.586	1.63785	0.544307	3.00906	0.00262061	0.0381029
gene-LOC119867565	1635.53	-1.20323	0.350031	-3.4375	0.000587115	0.00971759										gene-LOC106558180	3.60159	1.90695	0.633545	3.00998	0.00261269	0.0380772
gene-LOC119869433	399.936	-1.09522	0.319001	-3.43327	0.000596351	0.00985548										gene-LOC119871714	3.60195	3.63548	0.842779	4.31368	1.60559e-05	0.0016932
gene-LOC102156506	9.52095	-2.57527	0.750517	-3.43133	0.000600629	0.00988791										gene-LOC102154380	3.66428	2.31889	0.733778	3.16021	0.00157655	0.0282371
gene-LOC102153836	13.2936	-1.65337	0.481958	-3.43053	0.000602405	0.00990188										gene-MIR29A	3.86668	2.24159	0.678978	3.30141	0.000962002	0.0212701
gene-SLC4A8	37.6076	-1.38355	0.40345	-3.42929	0.000605152	0.00993939										gene-MIR140	3.87907	1.91638	0.584148	3.28065	0.00103568	0.02198
gene-FAM172A	124.981	-1.12915	0.329497	-3.42689	0.000610539	0.0100125										gene-LOC119866643	4.27022	2.27902	0.628392	3.62674	0.000287017	0.0102603
gene-LOC119869908	501.724	-1.60853	0.469645	-3.42498	0.000614836	0.0100598										gene-LOC111096368	4.35612	2.37721	0.548961	4.33037	1.48857e-05	0.00164267
gene-LOC119866503	12.0812	-2.15949	0.631075	-3.42193	0.000621787	0.0101413										gene-MIR151	4.61766	2.82981	0.70421	4.01842	5.85907e-05	0.00361171
gene-ARHGEF3	88.9033	-1.26492	0.369693	-3.42153	0.000622692	0.0101417										gene-LOC111092095	4.89291	1.71628	0.509047	3.37155	0.00074747	0.0186814
gene-LOC111098746	15.6681	-2.52977	0.739417	-3.4213	0.000623227	0.0101426										gene-NEGR1	4.91249	2.19834	0.70387	3.12321	0.00178887	0.0304092
gene-LOC111091342	6.1053	-2.59868	0.759632	-3.42097	0.00062399	0.0101473										gene-SERPINI1	5.58453	2.56451	0.714937	3.58704	0.000334452	0.0110737
gene-CHRNB4	5.04727	-3.62095	1.05965	-3.41711	0.000632896	0.0102531										gene-LOC119868428	6.14919	1.56413	0.510153	3.066	0.00216941	0.0340712
gene-PCBP3	11.761	-2.27539	0.666217	-3.41539	0.000636899	0.0103101										gene-CNBD1	6.35868	4.18035	1.29246	3.23441	0.00121893	0.0244697
gene-LOC607937	19.1837	-1.77215	0.520003	-3.40797	0.000654474	0.0104991										gene-LOC102154276	6.50122	1.37684	0.448195	3.07197	0.00212651	0.0337551
gene-LOC119873739	7.57168	-2.46181	0.722699	-3.40641	0.000658227	0.0105166										gene-LOC100682930	6.54471	1.31781	0.450702	2.9239	0.00345671	0.0448678
gene-RPS6KA5	82.852	-1.50177	0.441706	-3.39994	0.000674009	0.0107239										gene-LOC100687628	6.70978	1.35468	0.400652	3.38118	0.000721749	0.0182213
gene-LOC119873085	240.15	-1.48259	0.436408	-3.39725	0.000680659	0.0107926										gene-LOC119866972	6.909	1.85797	0.519196	3.57856	0.000345495	0.0111891
gene-ZNF699	57.7208	-1.08526	0.319436	-3.39742	0.000680257	0.0107926										gene-LOC119867307	7.03542	1.87866	0.466836	4.02424	5.71602e-05	0.00354861
gene-LOC119872027	10.7205	-1.97814	0.583759	-3.38862	0.000702449	0.0110528										gene-LOC119871362	7.22916	1.46568	0.460154	3.18519	0.0014466	0.0268213
gene-ACP7	5.85121	-3.03345	0.895273	-3.3883	0.000703275	0.0110577										gene-LOC119865385	7.29728	1.79401	0.491088	3.65314	0.000259055	0.00967711
gene-LOC119873616	31.3465	-1.67476	0.494686	-3.38551	0.000710466	0.0111558										gene-LOC119864706	7.32989	1.19697	0.381047	3.14127	0.00168216	0.0294119
gene-LOC102154126	10.716	-1.62058	0.479056	-3.38287	0.000717329	0.0112186										gene-LOC111098078	7.49523	2.09455	0.577015	3.62997	0.000283452	0.0101818
gene-NR2F2	121.552	-1.30642	0.386828	-3.37726	0.000732124	0.0113524										gene-MIRLET7G	7.51725	1.50464	0.500354	3.00716	0.002637	0.0382716
gene-MBIP	20.5888	-1.14831	0.340306	-3.37434	0.000739941	0.011457										gene-LOC119866457	7.51757	2.44912	0.641092	3.82023	0.000133329	0.00596391
gene-CSKMT	186.584	-1.32495	0.392895	-3.37228	0.000745486	0.0115153										gene-LOC111097960	7.53767	2.5296	0.847602	2.98442	0.00284117	0.0397468
gene-CTSF	181.62	-1.32191	0.392049	-3.37179	0.000746805	0.0115215										gene-MIR222	7.57027	1.49725	0.521142	2.87303	0.00406561	0.0496323
gene-LOC119865224	18.1229	-1.86976	0.554762	-3.37038	0.000750638	0.0115639										gene-LOC119866494	7.70358	2.00874	0.534078	3.76114	0.000169143	0.00703525
gene-CCNDBP1	52.7153	-1.10829	0.328903	-3.36965	0.000752643	0.0115865										gene-LOC119874355	7.74993	2.09463	0.391072	5.35612	8.50294e-08	6.65725e-05
gene-LOC111093074	6.07752	-3.25931	0.968004	-3.36704	0.000759807	0.0116715										gene-LOC119873951	7.7705	1.52607	0.441654	3.45536	0.000549568	0.0150506
gene-PEX5L	42.0005	-5.71117	1.70156	-3.35644	0.000789532	0.0120587										gene-LOC102156609	7.78898	1.56622	0.493392	3.17439	0.00150151	0.0274377
gene-TBC1D10C	9.99626	-2.2306	0.665059	-3.35399	0.000796544	0.0121484										gene-LOC111094317	7.90904	1.71935	0.476428	3.60884	0.000307569	0.0106883
gene-HSPA2	97.3029	-1.59151	0.474738	-3.3524	0.000801155	0.0122013										gene-LOC102153053	7.92097	1.70703	0.493412	3.45965	0.000540875	0.0148844
gene-ARHGAP12	192.642	-1.02818	0.30679	-3.35143	0.000803961	0.0122179										gene-LOC119873958	8.00753	1.57111	0.492218	3.19191	0.00141338	0.0266267
gene-LOC111098715	11.9763	-1.80278	0.539675	-3.34049	0.000836297	0.0125222										gene-LOC111091555	8.11672	1.87598	0.402359	4.66244	3.12481e-06	0.000599036
gene-LOC102153319	13.6014	-2.50811	0.750996	-3.33971	0.000838659	0.0125224										gene-TRNAF-GAA-9	8.19224	2.61486	0.90582	2.88673	0.00389267	0.0484363
gene-LOC102153634	93.7646	-1.47885	0.442934	-3.33876	0.000841525	0.0125564										gene-LOC478183	8.33078	1.35485	0.464528	2.91663	0.0035384	0.0456563
gene-DCXR	29.3902	-1.42941	0.428254	-3.33776	0.000844553	0.0125665										gene-LOC106558210	8.34891	1.71186	0.513541	3.33344	0.000857801	0.0197941
gene-HERPUD1	120.974	-1.07804	0.323199	-3.33551	0.000851423	0.0126511										gene-LOC106559337	8.5874	2.10622	0.525791	4.00581	6.18044e-05	0.00370508
gene-PDXK	186.151	-1.50251	0.450721	-3.33356	0.000857413	0.0127189										gene-FBP1	8.92647	2.51082	0.565885	4.43697	9.12327e-06	0.00117617
gene-PRSS23	664.522	-1.48713	0.446333	-3.33188	0.000862607	0.0127728										gene-EXOSC3	8.98587	1.12664	0.378401	2.97738	0.00290727	0.0402839
gene-LOC119870166	5.73017	-3.63464	1.09095	-3.33162	0.000863419	0.012776										gene-CFAP300	9.05067	1.45904	0.387172	3.76846	0.00016426	0.00688826
gene-LOC119864090	3.1202	-4.32965	1.29995	-3.33062	0.000866531	0.0128131										gene-LOC100683206	9.09541	1.27162	0.38543	3.29924	0.000969477	0.0213812
gene-LOC100688410	21.9636	-1.8687	0.561157	-3.33009	0.000868187	0.0128199										gene-LOC119874424	9.11369	1.39524	0.420328	3.31941	0.000902081	0.0203581
gene-RAB30	294.739	-1.49132	0.448137	-3.32781	0.000875309	0.0128805										gene-LOC119865007	9.11553	1.87364	0.442361	4.23554	2.28006e-05	0.00213848
gene-CAPS2	12.6655	-1.69955	0.510937	-3.32634	0.000879934	0.0129247										gene-LOC111094434	9.1598	1.34644	0.455931	2.95316	0.00314542	0.0422956
gene-LOC102153258	48.3184	-1.34071	0.403066	-3.32628	0.000880129	0.0129247										gene-LOC119881801	9.18894	1.84122	0.503187	3.65911	0.000253092	0.00961914
gene-KIAA2012	17.6508	-1.39573	0.419787	-3.32486	0.000884628	0.0129818										gene-LOC111095860	9.32233	1.46063	0.412912	3.53739	0.000404107	0.0123031
gene-ARHGAP21	938.385	-1.23157	0.370586	-3.32331	0.000889546	0.0130361										gene-LOC102152801	9.34011	1.18612	0.372118	3.18749	0.00143514	0.0267764
gene-C13H8orf82	5.2405	-3.63313	1.09378	-3.32163	0.00089494	0.0131062										gene-LOC102156506	9.52095	1.99785	0.417305	4.7875	1.6887e-06	0.000387622
gene-LOC119881534	27.6439	-1.50861	0.454383	-3.32014	0.000899732	0.0131493										gene-LOC119866778	9.61473	2.02326	0.380581	5.31625	1.05926e-07	7.10723e-05
gene-VGF	10.0889	-2.56546	0.77287	-3.31939	0.00090214	0.0131754										gene-LOC111091307	9.8075	2.03706	0.481404	4.23149	2.32147e-05	0.00216567
gene-KCNG3	46.951	-2.90516	0.875634	-3.31777	0.000907376	0.0132338										gene-MIR374B	9.81419	1.30548	0.415287	3.14356	0.00166905	0.0293218
gene-LOC119874347	549.767	-1.64139	0.494769	-3.31748	0.00090832	0.0132385										gene-LOC119871743	9.81791	2.00679	0.671725	2.98752	0.00281255	0.0395477
gene-CELF2	477.028	-1.39466	0.4205	-3.31667	0.00091096	0.0132589										gene-LOC111094189	9.91026	1.77904	0.458811	3.87751	0.000105532	0.00526003
gene-USP46	120.191	-1.31544	0.397467	-3.30955	0.000934448	0.013527										gene-LOC119873847	9.96323	3.16918	1.05953	2.99111	0.00277964	0.039278
gene-SHISA3	656.881	-2.37964	0.719352	-3.30803	0.000939553	0.0135917										gene-TRMT10C	10.116	1.07681	0.348576	3.08916	0.00200721	0.0326945
gene-NOVA1	125.444	-1.36284	0.412335	-3.30518	0.000949153	0.0136935										gene-LOC106560187	10.1751	1.93345	0.455831	4.24158	2.21949e-05	0.00211579
gene-LOC102154996	24.1336	-2.99028	0.904998	-3.30418	0.000952544	0.0137053										gene-LOC119867306	10.2393	2.28656	0.63825	3.58255	0.000340254	0.0111156
gene-ATP2A3	53.7895	-1.39699	0.422834	-3.30387	0.000953598	0.0137113										gene-FDXACB1	10.3891	1.05363	0.30099	3.50056	0.000464289	0.0134994
gene-PACRG	3.92977	-3.88237	1.17808	-3.2955	0.000982473	0.0140507										gene-COMMD6	10.9782	1.12536	0.366943	3.06685	0.00216325	0.0340712
gene-LOC119864848	1690.88	-1.37922	0.418648	-3.29446	0.00098611	0.0140745										gene-ANGPTL3	11.3575	1.32446	0.341916	3.87363	0.000107226	0.00529951
gene-ANKS6	174.997	-1.42942	0.434033	-3.29335	0.000990009	0.0141113										gene-LOC102153398	11.4454	1.0875	0.375028	2.89978	0.00373422	0.0472054
gene-BBS2	108.363	-1.09797	0.33387	-3.28861	0.00100684	0.0143129										gene-LOC119881661	11.625	1.4115	0.482218	2.9271	0.00342137	0.0445527
gene-RAPGEF5	217.886	-1.69036	0.51415	-3.28767	0.0010102	0.0143418										gene-HPGDS	11.6252	1.40387	0.338833	4.14326	3.424e-05	0.00267855
gene-PNPLA2	95.0561	-1.23242	0.374944	-3.28694	0.00101282	0.0143692										gene-MIR195	11.7334	3.62845	0.749842	4.83896	1.30524e-06	0.000320534
gene-TMEM176B	41.986	-1.75404	0.534013	-3.28465	0.0010211	0.0144437										gene-LOC111096051	11.863	1.22203	0.394858	3.09487	0.001969	0.0323903
gene-SFR1	20.1766	-1.58654	0.483085	-3.28418	0.0010228	0.0144437										gene-IFNK	11.9796	1.70307	0.441222	3.8599	0.000113431	0.00539184
gene-LOC119865795	200.232	-1.51486	0.461152	-3.28495	0.00102001	0.0144437										gene-LOC106557747	12.3057	1.29241	0.415993	3.10681	0.00189117	0.0314805
gene-LOC102155235	6.46792	-3.16686	0.965039	-3.28159	0.00103223	0.0145113										gene-LOC119866990	12.3446	2.4045	0.776967	3.09472	0.00196997	0.0323903
gene-CDKN1C	38.0096	-1.82757	0.55691	-3.28163	0.0010321	0.0145113										gene-LOC111092914	12.4103	1.29355	0.446308	2.89834	0.00375142	0.0473208
gene-TUSC2	31.1608	-1.11886	0.340953	-3.28156	0.00103234	0.0145113										gene-CCDC73	12.6253	1.20046	0.412594	2.90954	0.00361956	0.0463266
gene-LYPLAL1	18.1502	-2.05659	0.627619	-3.27682	0.00104983	0.0146991										gene-LOC111093965	12.7463	1.08906	0.309446	3.5194	0.000432524	0.0127671
gene-SH3BGRL3	110.209	-1.02629	0.313234	-3.27644	0.00105126	0.0147094										gene-LOC106557950	12.7524	1.39068	0.42525	3.27026	0.00107448	0.0224214
gene-SLC23A2	392.347	-1.66177	0.507272	-3.2759	0.00105325	0.0147275										gene-LOC111096410	12.9817	1.43943	0.416117	3.45919	0.000541794	0.0148844
gene-CFAP20DC	58.9653	-1.00206	0.306045	-3.27423	0.00105949	0.0147955										gene-VWA2	13.1091	1.25631	0.375678	3.34411	0.000825469	0.0194074
gene-LOC102153552	39.9819	-1.94704	0.594967	-3.27252	0.00106595	0.0148662										gene-TRNAE-UUC	13.9989	1.91278	0.431207	4.43589	9.16933e-06	0.00117617
gene-LOC119870573	862.419	-1.88514	0.57679	-3.26833	0.00108186	0.0150488										gene-PRND	14.1273	2.52115	0.775207	3.25223	0.00114503	0.0235086
gene-PPIL6	55.222	-1.32518	0.405952	-3.26437	0.00109708	0.0152308										gene-LOC111095548	14.1867	1.35434	0.427719	3.16644	0.00154319	0.0278684
gene-KBTBD12	32.2306	-1.05435	0.323343	-3.26077	0.00111112	0.0153557										gene-LOC119864867	14.2343	1.07338	0.361633	2.96814	0.00299611	0.0412527
gene-LOC106559789	6.33431	-2.98091	0.914479	-3.25968	0.00111537	0.0154045										gene-LOC111093795	14.2384	1.8031	0.364128	4.95183	7.35204e-07	0.000218152
gene-PHLPP1	90.1257	-1.14293	0.351158	-3.25476	0.00113489	0.0156136										gene-FAM177B	14.2476	2.92912	0.725874	4.0353	5.45335e-05	0.00344687
gene-LOC102154499	6.75575	-3.50533	1.07777	-3.25238	0.00114444	0.0157145										gene-LOC111093714	14.3424	1.26971	0.384649	3.30096	0.000963537	0.0212771
gene-LOC119863962	73.0109	-1.32109	0.406743	-3.24797	0.00116233	0.015909										gene-CFAP54	14.8792	2.12182	0.518092	4.09546	4.2134e-05	0.00300011
gene-ASPG	6.5543	-2.80735	0.866497	-3.23988	0.0011958	0.0162629										gene-LOC119865912	15.3408	1.36934	0.360946	3.79375	0.00014839	0.00643946
gene-IMMP2L	27.4901	-1.76396	0.545773	-3.23204	0.00122912	0.0166207										gene-LOC111098936	15.3471	1.37505	0.317984	4.32428	1.53032e-05	0.00165816
gene-RPS6KL1	10.2701	-1.90568	0.59012	-3.22931	0.00124088	0.0167163										gene-LOC111098746	15.6681	1.83252	0.55442	3.30529	0.000948783	0.0210847
gene-IGFBP3	206.167	-2.03904	0.631532	-3.22873	0.00124343	0.0167295										gene-MIR1839	15.6711	1.66608	0.460086	3.62124	0.000293195	0.0103814
gene-ATP11C	333.736	-1.19083	0.368912	-3.22795	0.00124681	0.0167644										gene-NDUFB6	15.6863	1.18133	0.389484	3.03306	0.00242088	0.0365291
gene-LOC111098224	2.31112	-3.80681	1.17959	-3.22723	0.00124995	0.0167854										gene-LOC102151810	15.7062	1.22497	0.319164	3.83806	0.000124009	0.00577844
gene-ACKR4	44.0701	-1.68369	0.521779	-3.22683	0.00125171	0.016788										gene-LOC100687895	15.748	1.0859	0.323973	3.35181	0.000802844	0.019268
gene-CPE	238.548	-1.37169	0.425228	-3.22578	0.00125631	0.0168324										gene-ATP5MK	15.8268	1.01558	0.311239	3.26303	0.00110226	0.0228644
gene-LOC111091830	4.14557	-4.58768	1.42334	-3.22317	0.0012678	0.0169419										gene-LOC106559453	16.016	1.69533	0.48594	3.48877	0.000485242	0.0138771
gene-LOC111092680	15.109	-1.30504	0.405319	-3.21978	0.00128291	0.0170671										gene-LOC106557682	16.3925	1.02829	0.339097	3.03243	0.0024259	0.0365291
gene-CYB561D1	23.9009	-1.41125	0.439534	-3.21078	0.00132376	0.0174907										gene-LOC102154279	16.4094	1.48808	0.324956	4.57933	4.66463e-06	0.000774995
gene-LOC111095673	22.6088	-1.37196	0.427772	-3.20722	0.00134023	0.0176207										gene-LOC119873919	17.026	1.11348	0.309136	3.60191	0.000315889	0.0108907
gene-RFPL4B	53.8146	-2.99012	0.932551	-3.20639	0.00134414	0.0176507										gene-LOC111093772	17.1639	1.47345	0.37619	3.91678	8.97397e-05	0.00468715
gene-LOC102156670	20.3807	-1.22361	0.381877	-3.2042	0.0013544	0.0177527										gene-LOC119873873	17.3072	1.37426	0.477824	2.87609	0.00402639	0.0494303
gene-LOC111098294	22.0469	-1.42086	0.443777	-3.20174	0.00136601	0.0178938										gene-LOC111096834	17.5413	1.36332	0.339996	4.00982	6.07651e-05	0.00369355
gene-SNAPC2	30.5541	-1.63839	0.513046	-3.19346	0.0014058	0.0182317										gene-ZCCHC10	17.6545	1.01589	0.259589	3.91347	9.09776e-05	0.00472135
gene-LOC102155683	4.26949	-3.32482	1.04156	-3.19214	0.00141223	0.0182973										gene-LOC111095925	17.9921	1.44737	0.391888	3.69332	0.000221347	0.00861918
gene-HLX	20.3459	-1.64222	0.514618	-3.19115	0.0014171	0.0183209										gene-LOC111091330	18.0106	1.10432	0.368178	2.99942	0.00270492	0.0387735
gene-RPL10A	333.354	-1.03271	0.32364	-3.19092	0.00141821	0.0183209										gene-LOC111093727	18.1059	1.04675	0.362742	2.88564	0.00390614	0.0485001
gene-LOC119873065	460.778	-1.45154	0.455418	-3.18728	0.0014362	0.0184511										gene-LYPLAL1	18.1502	1.58433	0.465978	3.40001	0.000673822	0.0172231
gene-FMN2	44.4588	-1.77003	0.555425	-3.1868	0.00143855	0.0184702										gene-MOSMO	18.2479	1.01531	0.288465	3.51971	0.000432021	0.0127671
gene-LOC102154995	6.60933	-3.10306	0.974166	-3.18536	0.00144576	0.0185075										gene-LOC119881615	18.2754	2.01849	0.669267	3.01597	0.00256162	0.0378387
gene-LOC119865794	845.867	-1.48455	0.466054	-3.18535	0.00144579	0.0185075										gene-LOC119870706	18.5477	1.4101	0.420657	3.35213	0.000801931	0.019268
gene-PTCH2	134.523	-1.75092	0.54992	-3.18395	0.0014528	0.0185861										gene-LOC119871700	18.6907	1.64187	0.48149	3.40998	0.000649678	0.0169123
gene-LOC111091153	8.3254	-3.58987	1.12766	-3.18347	0.00145521	0.0186058										gene-LOC119868057	18.9078	1.99215	0.487939	4.08279	4.44981e-05	0.00308778
gene-LOC111092132	14.0293	-1.70039	0.534411	-3.18179	0.00146366	0.0186914										gene-LOC111092370	18.9692	1.42973	0.394056	3.62825	0.000285351	0.0102216
gene-TMEM100	113.902	-2.2364	0.703965	-3.17686	0.00148877	0.0189324										gene-LOC119870767	19.1984	1.424	0.484894	2.93672	0.00331706	0.0438712
gene-PHKA2	156.413	-1.59811	0.503074	-3.1767	0.00148963	0.0189324										gene-LOC102154180	19.2294	1.33429	0.314188	4.24681	2.1684e-05	0.00208993
gene-LOC111091307	9.8075	-2.50708	0.789642	-3.17496	0.00149856	0.0190121										gene-LOC119873698	19.6237	1.45429	0.458852	3.16941	0.00152748	0.0276421
gene-YPEL3	83.9571	-1.30151	0.410055	-3.17399	0.00150357	0.0190416										gene-LINGO2	19.7561	2.18638	0.663418	3.29563	0.000982009	0.0215051
gene-LOC119876682	8.4438	-2.57765	0.81303	-3.17042	0.00152217	0.0192543										gene-CCDC173	19.953	1.13782	0.324804	3.5031	0.000459871	0.0134155
gene-LOC119872069	2303.77	-1.86894	0.589675	-3.16944	0.00152731	0.0193047										gene-LOC119866591	20.05	1.50064	0.397448	3.77569	0.000159566	0.00672687
gene-LOC119867632	23.1788	-1.40461	0.443674	-3.16585	0.00154631	0.019456										gene-LOC111093849	20.1274	1.12712	0.310273	3.63268	0.000280495	0.010173
gene-LOC111091829	4.88721	-4.85423	1.53393	-3.16456	0.00155317	0.0195133										gene-IFGGB2	20.5525	3.12811	1.00617	3.10894	0.00187757	0.0313738
gene-LOC111096455	2.72803	-3.99025	1.26095	-3.16448	0.00155361	0.0195133										gene-LOC102151314	20.7237	1.2936	0.298814	4.3291	1.49719e-05	0.00164267
gene-LOC119864957	18.316	-1.28555	0.406546	-3.16213	0.00156622	0.0196025										gene-LOC111091892	20.7925	1.2811	0.306796	4.17572	2.97045e-05	0.00238799
gene-LOC119873100	455.79	-1.62235	0.513143	-3.16159	0.00156908	0.0196268										gene-LOC102154215	21.1331	1.6911	0.358984	4.7108	2.46751e-06	0.000506465
gene-LOC610165	12.5655	-1.49544	0.473602	-3.15759	0.0015908	0.0198678										gene-LOC111098970	21.2281	1.05305	0.288948	3.64444	0.000267974	0.00984668
gene-ADGRG5	4.30327	-3.28308	1.04004	-3.1567	0.00159567	0.0198979										gene-LOC111098535	21.4693	1.07182	0.324184	3.3062	0.000945694	0.0210429
gene-LOC111093771	70.5414	-1.11422	0.352983	-3.15657	0.00159634	0.0198979										gene-LOC119872425	22.7961	2.64361	0.631772	4.18443	2.85881e-05	0.0023417
gene-LOC119869914	106.717	-1.60597	0.509016	-3.15505	0.00160472	0.0199907										gene-L2HGDH	23.1254	1.10146	0.308618	3.56902	0.000358326	0.0113447
gene-LOC119865381	29.7177	-2.18916	0.69394	-3.15468	0.00160673	0.020004										gene-LOC111090664	23.1738	1.42107	0.330339	4.30187	1.6936e-05	0.00176915
gene-GRIN1	8.78617	-3.0617	0.971848	-3.15038	0.00163055	0.0202416										gene-LOC111097135	23.5206	1.13251	0.349987	3.23588	0.00121269	0.0244007
gene-LOC111097352	3.95203	-3.8709	1.22904	-3.14955	0.00163524	0.020288										gene-LOC119867347	23.6557	1.12611	0.352575	3.19395	0.00140339	0.0264973
gene-UCKL1	75.0142	-1.19626	0.379909	-3.14879	0.00163947	0.0203169										gene-GIN1	23.858	1.10875	0.244807	4.52905	5.92492e-06	0.000883421
gene-OR52W1	4.22119	-3.22492	1.02551	-3.14471	0.00166249	0.0205663										gene-STX11	24.0647	1.32194	0.354628	3.72767	0.000193258	0.00776266
gene-OR10J4	8.06901	-2.72558	0.867809	-3.14076	0.00168509	0.0207977										gene-LOC119873112	24.1296	1.87291	0.537177	3.48657	0.000489252	0.0139233
gene-YPEL4	20.5738	-1.71782	0.547063	-3.14008	0.00168904	0.0208344										gene-LOC111098022	24.541	1.13497	0.345142	3.2884	0.00100757	0.0217767
gene-KLHDC1	21.9999	-1.18347	0.377139	-3.13803	0.0017009	0.020927										gene-LOC119870145	24.724	1.07771	0.358088	3.00963	0.00261565	0.0380885
gene-LOC479761	24.1293	-1.41783	0.451942	-3.1372	0.00170571	0.0209673										gene-AGMO	24.8629	2.10529	0.687129	3.06389	0.00218481	0.0341524
gene-CD19	3.34734	-3.64781	1.16284	-3.13698	0.00170695	0.0209705										gene-LOC119870556	25.3827	2.68903	0.785711	3.42242	0.000620672	0.0164304
gene-LOC609874	6.16755	-3.28274	1.047	-3.13537	0.00171636	0.0210256										gene-LOC102152746	26.0464	1.57606	0.372817	4.22744	2.36361e-05	0.00219325
gene-LOC106558959	2.95106	-4.05266	1.29321	-3.13381	0.00172553	0.0210896										gene-CYSTM1	26.5032	1.3175	0.425005	3.09996	0.00193544	0.0319297
gene-LPL	172.275	-2.15922	0.690969	-3.12492	0.00177852	0.0216135										gene-BCAP29	27.1615	1.03235	0.313009	3.29814	0.000973274	0.0214378
gene-LOC119871147	7.36807	-2.5687	0.822708	-3.12224	0.00179478	0.0217493										gene-LOC102156936	27.6074	1.42074	0.352879	4.02613	5.67029e-05	0.00353279
gene-RAB36	6.58849	-2.29295	0.73486	-3.12026	0.00180691	0.0218319										gene-LOC119881534	27.6439	1.25445	0.345598	3.62979	0.000283656	0.0101818
gene-LOC119870186	28.8647	-1.33469	0.427888	-3.11925	0.0018131	0.0218842										gene-LOC102154344	28.0257	1.37253	0.411068	3.33894	0.000840996	0.0196139
gene-LOC102151540	450.743	-3.16381	1.01683	-3.11144	0.00186174	0.0224081										gene-PARP9	28.1303	1.32369	0.414439	3.19394	0.00140347	0.0264973
gene-ADAMDEC1	6.40694	-2.6913	0.865234	-3.11049	0.00186774	0.0224423										gene-LOC119867708	28.8728	1.4728	0.485307	3.03478	0.00240713	0.0364201
gene-LOC102153686	11.0882	-1.7128	0.550625	-3.11065	0.00186675	0.0224423										gene-LOC119873311	29.9586	1.19788	0.25525	4.69297	2.69263e-06	0.000539919
gene-CDKL1	7.44411	-2.40678	0.774665	-3.10686	0.00189084	0.0226719										gene-LOC119868852	30.2481	1.55455	0.493208	3.15191	0.00162205	0.0287359
gene-LOC111098863	9.72239	-1.85612	0.597433	-3.10682	0.0018911	0.0226719										gene-LOC102151320	30.772	1.05835	0.326894	3.23759	0.00120543	0.0243107
gene-SESN1	158.176	-1.27535	0.410725	-3.10511	0.00190207	0.0227524										gene-LOC119867957	31.3727	1.48693	0.31108	4.7799	1.75381e-06	0.000397342
gene-DCHS2	7.41801	-3.32101	1.0698	-3.10434	0.00190707	0.0227817										gene-LOC119881412	31.4083	1.44036	0.359747	4.00381	6.23294e-05	0.00372376
gene-PDLIM2	189.242	-1.18402	0.381426	-3.10418	0.00190806	0.0227817										gene-LOC119870288	31.5915	1.39106	0.380497	3.6559	0.000256283	0.00965628
gene-LOC119865879	2.61047	-4.05294	1.30715	-3.1006	0.00193126	0.0229985										gene-POLI	32.0597	1.17666	0.31569	3.72727	0.000193566	0.00776266
gene-CADPS	20.9214	-3.11864	1.00606	-3.09986	0.0019361	0.0230305										gene-MINDY3	32.1978	1.04397	0.307619	3.39371	0.000689516	0.0175344
gene-EFEMP1	1180.67	-1.70804	0.551327	-3.09805	0.00194797	0.0231588										gene-TTLL7	34.0062	1.25775	0.307815	4.08605	4.38777e-05	0.00307017
gene-KIF5C	86.6583	-1.53377	0.495449	-3.09571	0.00196342	0.0232906										gene-LOC102156908	35.5506	1.07092	0.23747	4.50971	6.49161e-06	0.000920701
gene-LOC102154180	19.2294	-1.46343	0.472762	-3.09549	0.00196491	0.0232953										gene-FST	36.092	1.49194	0.368892	4.04439	5.24599e-05	0.00336457
gene-KRT24	47.7407	-3.83513	1.23987	-3.09317	0.00198031	0.0234387										gene-CEP57L1	36.568	1.19302	0.244305	4.88331	1.04317e-06	0.000279972
gene-LOC102154451	11.2123	-2.22093	0.717979	-3.09331	0.00197939	0.0234387										gene-LOC119873903	36.9447	1.16214	0.250429	4.6406	3.47406e-06	0.000637948
gene-UBXN2A	51.7476	-1.13492	0.367039	-3.09209	0.00198752	0.0235045										gene-LOC119869917	37.1223	1.14821	0.268963	4.26902	1.96333e-05	0.00195403
gene-LOC102152846	7.21091	-1.88784	0.612091	-3.08425	0.00204067	0.0240333										gene-LOC106559159	37.4244	1.10269	0.328524	3.35651	0.00078932	0.0191876
gene-DZIP3	119.913	-1.09649	0.355543	-3.084	0.0020424	0.0240404										gene-LOC102151290	38.0508	1.38377	0.349103	3.9638	7.37656e-05	0.00412449
gene-LOC119869671	142.693	-1.13103	0.367534	-3.07735	0.00208848	0.0244883										gene-LOC119871366	38.1284	1.90627	0.466032	4.09042	4.30601e-05	0.00304123
gene-LOC119872058	1970.84	-1.39289	0.452904	-3.07547	0.0021017	0.0246163										gene-LOC119873485	38.4554	2.85135	0.424878	6.711	1.93296e-11	2.33992e-07
gene-LOC119864207	9.35926	-1.95864	0.637011	-3.07473	0.00210693	0.0246506										gene-LOC111093353	38.4978	1.05486	0.345077	3.05688	0.00223657	0.0346621
gene-LOC106558641	16.1206	-1.65009	0.536956	-3.07305	0.00211884	0.0247291										gene-SERPINB13	38.8354	1.92416	0.577516	3.33179	0.000862885	0.0198829
gene-LOC100685126	15.4061	-1.23125	0.400751	-3.07236	0.00212371	0.0247291										gene-LOC478413	39.6485	1.43972	0.372523	3.86479	0.000111185	0.00529951
gene-PITHD1	161.716	-1.13576	0.36965	-3.07252	0.00212259	0.0247291										gene-PARD6B	39.6978	2.09513	0.485546	4.315	1.59605e-05	0.0016932
gene-LOC119866590	24.5513	-1.10506	0.359611	-3.07292	0.00211976	0.0247291										gene-ANXA3	39.8652	1.42328	0.481977	2.953	0.00314701	0.0422956
gene-AMER3	6.84316	-3.39147	1.10444	-3.07076	0.00213511	0.0247993										gene-LOC119872293	43.8698	1.35862	0.330598	4.10957	3.964e-05	0.00294479
gene-LOC102156105	7.46878	-2.93507	0.956211	-3.06948	0.00214429	0.0248831										gene-LOC119865673	44.4882	1.05407	0.298155	3.53529	0.000407328	0.0123151
gene-POLE4	73.7403	-1.13633	0.370489	-3.0671	0.00216147	0.0250103										gene-LOC100684769	46.3194	2.69713	0.875098	3.08209	0.0020555	0.0332143
gene-LOC119881670	11.3765	-2.10164	0.685893	-3.06409	0.00218337	0.0252405										gene-LOC119871703	46.4707	1.1969	0.283661	4.21948	2.44863e-05	0.0022215
gene-UBXN11	10.1818	-1.71229	0.55909	-3.06263	0.00219399	0.0253222										gene-KCNG3	46.951	2.32636	0.721782	3.22308	0.00126819	0.0251039
gene-C9H17orf78	32.2948	-1.12457	0.367337	-3.06142	0.0022029	0.0253781										gene-SP4	49.9964	1.07015	0.252381	4.24022	2.23305e-05	0.00211715
gene-LOC111098870	4.70521	-3.38919	1.10734	-3.06067	0.00220844	0.0254202										gene-LOC119866585	50.0391	1.31617	0.380623	3.45793	0.000544339	0.0149308
gene-AIG1	63.7188	-1.00225	0.327785	-3.05763	0.00223091	0.0255962										gene-B3GALT2	51.1814	1.15657	0.324137	3.56815	0.000359516	0.0113447
gene-RTN2	20.4323	-1.48326	0.485802	-3.05322	0.00226401	0.0258924										gene-LOC119866651	51.1828	1.93653	0.525375	3.686	0.00022781	0.00883143
gene-METTL15	10.012	-1.45342	0.476262	-3.05172	0.00227531	0.025966										gene-CCL2	51.5652	2.00801	0.59643	3.36672	0.000760666	0.0187958
gene-USP54	112.944	-1.42102	0.465676	-3.05153	0.0022768	0.0259692										gene-UBXN2A	51.7476	1.18777	0.229078	5.18501	2.16001e-07	0.000101265
gene-NRXN1	42.5856	-5.11796	1.67843	-3.04925	0.00229411	0.0261247										gene-LOC119873487	51.7968	2.06969	0.652863	3.17018	0.00152344	0.0276261
gene-TEK	120.102	-1.67359	0.548893	-3.04902	0.00229589	0.026131										gene-LRRTM2	51.8017	1.18286	0.263701	4.48562	7.27037e-06	0.000998674
gene-FOXRED2	34.1461	-1.64936	0.541254	-3.04729	0.00230914	0.0262259										gene-EDA	54.0727	1.37925	0.432692	3.18761	0.00143456	0.0267764
gene-LOC119873081	510.122	-1.57389	0.516562	-3.04685	0.0023125	0.0262502										gene-LOC119874090	54.1457	2.06972	0.572399	3.61586	0.000299349	0.0104862
gene-CFAP46	10.0296	-1.98952	0.653117	-3.04619	0.00231759	0.026294										gene-LOC119873835	54.4857	1.8533	0.49665	3.7316	0.000190267	0.00768333
gene-THSD7B	12.3261	-2.5866	0.849819	-3.04371	0.00233684	0.0264561										gene-LOC111098391	54.8724	1.39839	0.323287	4.32555	1.52153e-05	0.00165816
gene-IFT43	16.4485	-1.43603	0.471778	-3.04386	0.00233563	0.0264561										gene-PPIL6	55.222	1.08602	0.336818	3.22434	0.00126264	0.0250304
gene-KLHL21	205.943	-1.02944	0.338291	-3.04307	0.0023418	0.0264841										gene-LOC119871707	55.2938	1.75112	0.578773	3.02558	0.00248159	0.0370962
gene-LOC119865055	1587.7	-1.61373	0.53052	-3.04178	0.00235182	0.0265694										gene-LOC119870569	55.7898	1.74608	0.327675	5.3287	9.89169e-08	6.90242e-05
gene-LOC119873607	11.7516	-1.43452	0.471829	-3.04035	0.00236304	0.0266256										gene-ELMOD2	56.1473	1.2106	0.254974	4.74793	2.05514e-06	0.000453821
gene-LOC106558956	2.70792	-3.99954	1.31568	-3.0399	0.0023666	0.0266498										gene-LOC119868659	56.1479	2.79359	0.46198	6.047	1.4757e-09	2.86041e-06
gene-CYB5D1	65.3957	-1.12046	0.368603	-3.03976	0.00236768	0.0266498										gene-ANGPTL1	61.1907	1.9648	0.684114	2.87204	0.00407827	0.0496826
gene-LOC119872422	45.3274	-1.39193	0.458238	-3.03756	0.00238499	0.0267938										gene-LOC119867735	61.9275	1.58825	0.292473	5.43041	5.62247e-08	5.76964e-05
gene-CDK14	388.832	-1.10086	0.362871	-3.03375	0.00241533	0.0270862										gene-LOC119864802	62.7175	2.23855	0.53423	4.19024	2.78656e-05	0.0023371
gene-DCLRE1C	44.4031	-1.2249	0.403981	-3.03208	0.00242879	0.02718										gene-LOC119869906	63.2336	1.83593	0.527617	3.47966	0.000502056	0.0141698
gene-LOC610321	51.181	-1.13054	0.373416	-3.02757	0.00246529	0.0274876										gene-XRCC4	64.7308	1.13485	0.293473	3.86696	0.000110201	0.00529951
gene-NRXN3	19.5004	-2.65035	0.876494	-3.02381	0.00249612	0.0277013										gene-C11H9orf72	65.3625	1.2277	0.338578	3.62607	0.000287773	0.0102662
gene-CBLB	102.671	-1.02533	0.339206	-3.02273	0.00250507	0.0277717										gene-EIF4E3	65.3978	1.09964	0.259224	4.24203	2.21504e-05	0.00211579
gene-RND1	14.1647	-2.32768	0.770514	-3.02094	0.00251992	0.0278928										gene-INSYN2A	65.6542	1.07032	0.350555	3.05321	0.00226407	0.0349529
gene-MAMLD1	64.7775	-1.60157	0.530607	-3.01836	0.00254144	0.0280873										gene-RFK	67.4114	1.0702	0.293767	3.64302	0.000269458	0.00986866
gene-CRYBG3	577.962	-1.59799	0.529643	-3.01712	0.00255192	0.0281741										gene-LOC100686484	68.2931	1.36989	0.444699	3.08049	0.00206661	0.0332467
gene-MYOC	40.8347	-2.71392	0.899644	-3.01665	0.00255581	0.0282024										gene-LOC119872417	70.1619	1.32378	0.381703	3.46808	0.000524192	0.0146079
gene-LOC119881518	16.6031	-1.23211	0.408481	-3.01633	0.00255852	0.0282101										gene-TMEM50B	70.6316	1.00815	0.267062	3.77497	0.000160026	0.00672687
gene-KEL	20.9798	-2.1956	0.728186	-3.01516	0.00256844	0.0282979										gene-LOC119865047	70.6755	1.14392	0.330165	3.46469	0.000530848	0.0147462
gene-LOC119874173	6.9441	-2.12621	0.705231	-3.01492	0.00257048	0.0283058										gene-LOC606863	71.4017	1.18752	0.370361	3.20638	0.00134415	0.0258815
gene-LOC102153625	4.66355	-4.07508	1.35685	-3.00333	0.00267039	0.0292122										gene-OMD	71.7682	1.59704	0.389378	4.10152	4.10445e-05	0.00295876
gene-TEX101	2.53959	-3.98581	1.32726	-3.00304	0.00267296	0.0292122										gene-TRIM23	72.057	1.06004	0.295226	3.59061	0.00032991	0.0110044
gene-LOC102155629	19.5859	-1.2929	0.430675	-3.00204	0.00268175	0.0292893										gene-PTPN2	72.8958	1.03958	0.22	4.72535	2.29721e-06	0.000482829
gene-GRIP1	19.2477	-2.65858	0.886116	-3.00027	0.00269744	0.0293961										gene-LOC119863962	73.0109	1.32395	0.280135	4.72611	2.28863e-06	0.000482829
gene-ZNF512	36.0175	-1.04919	0.349843	-2.99902	0.00270851	0.0294761										gene-LOC119867766	74.0178	2.12494	0.407465	5.21503	1.83791e-07	0.000100195
gene-CPLX1	19.5318	-1.90306	0.635108	-2.99643	0.00273159	0.0295915										gene-LOC119872742	74.0924	1.93873	0.570886	3.39601	0.000683762	0.0174251
gene-MAGT1	75.6167	-1.00812	0.336547	-2.99549	0.00274005	0.0296492										gene-FKTN	74.8104	1.24855	0.190863	6.54164	6.08479e-11	3.5383e-07
gene-CDC25B	145.467	-1.02502	0.342564	-2.9922	0.00276978	0.029884										gene-LOC119867993	77.0285	2.27944	0.565617	4.03	5.57769e-05	0.00351274
gene-TSGA10	10.7593	-1.60783	0.537962	-2.98873	0.00280137	0.0301031										gene-LOC102155561	78.1359	1.03719	0.200134	5.18247	2.18965e-07	0.000101265
gene-MTFP1	4.87698	-3.02665	1.01317	-2.98732	0.00281435	0.030197										gene-LOC119865218	80.1093	1.172	0.324008	3.61718	0.00029783	0.0104635
gene-LOC111098223	5.14798	-2.61513	0.876098	-2.98497	0.00283602	0.030357										gene-SLC18B1	81.4948	1.1855	0.346221	3.42413	0.000616777	0.016377
gene-NMUR2	22.1733	-2.71517	0.909792	-2.98439	0.00284143	0.0303807										gene-CCDC152	82.2223	1.79169	0.490628	3.65184	0.000260373	0.00968932
gene-LOC111094318	6.21251	-2.42585	0.812807	-2.98454	0.00284008	0.0303807										gene-UBE2B	85.6277	1.43692	0.253826	5.66106	1.50437e-08	2.3858e-05
gene-LOC119872535	4.45449	-3.34044	1.12014	-2.98216	0.0028622	0.0305416										gene-SAMD8	87.1659	1.00105	0.221292	4.52368	6.07745e-06	0.000890934
gene-LOC119874319	2.13464	-3.70699	1.24367	-2.98069	0.002876	0.0306735										gene-GAREM1	87.3782	1.22784	0.320207	3.83453	0.000125806	0.00579072
gene-LOC111096114	5.11076	-4.24385	1.42483	-2.9785	0.0028966	0.0307856										gene-LOC119872741	88.2067	1.784	0.558434	3.19465	0.00140002	0.0264973
gene-LOC111093008	4.80387	-3.43507	1.15451	-2.97534	0.00292663	0.0310737										gene-PDK1	90.3253	1.04118	0.297444	3.50042	0.00046452	0.0134994
gene-LOC102155292	15.8055	-1.2149	0.408507	-2.97401	0.00293936	0.0311625										gene-LOC119869480	92.1265	1.70997	0.490285	3.4877	0.000487188	0.01391
gene-SMTNL2	20.2973	-1.91315	0.643738	-2.97194	0.00295924	0.0313111										gene-LOC119873138	92.8537	1.93743	0.375961	5.15327	2.55984e-07	0.000111641
gene-KLF5	85.4397	-1.57836	0.531199	-2.97132	0.00296521	0.0313277										gene-LOC119870557	93.2586	2.32424	0.428989	5.41794	6.02901e-08	5.84311e-05
gene-SLC25A35	5.78955	-1.95333	0.657529	-2.97072	0.00297106	0.0313739										gene-LOC119864308	93.5833	1.3772	0.362024	3.80418	0.000142276	0.00627836
gene-LOC102153818	27.7306	-1.60907	0.543537	-2.96036	0.00307275	0.0323039										gene-LOC102153634	93.7646	1.39885	0.332651	4.20514	2.60922e-05	0.00227589
gene-NPHP1	7.4092	-1.91684	0.648046	-2.95788	0.00309759	0.0324617										gene-PXYLP1	94.4603	1.09216	0.371135	2.94276	0.00325304	0.0433407
gene-LOC119871513	22.9248	-1.3183	0.446213	-2.95441	0.00313272	0.0327891										gene-LOC119867997	95.9739	2.18491	0.545433	4.00583	6.18007e-05	0.00370508
gene-NRP1	867.815	-1.10571	0.374418	-2.95314	0.00314554	0.0329072										gene-ENPP4	96.9379	1.02462	0.335084	3.0578	0.00222971	0.0346062
gene-ZCCHC17	30.2207	-1.05902	0.358761	-2.95188	0.00315848	0.0329941										gene-LOC119872072	99.2413	2.22685	0.452921	4.91665	8.80379e-07	0.000242291
gene-LOC119873485	38.4554	-2.26369	0.767586	-2.9491	0.00318698	0.0332268										gene-INSIG2	100.861	1.05013	0.297	3.53579	0.000406554	0.0123151
gene-LOC119866496	132.469	-1.45207	0.492508	-2.94831	0.00319517	0.0332959										gene-LOC119866996	103.651	1.2077	0.395088	3.05678	0.00223729	0.0346621
gene-LOC111095548	14.1867	-1.71577	0.58216	-2.94724	0.00320625	0.0333625										gene-LOC119869914	106.717	1.4781	0.410495	3.60076	0.000317285	0.0109172
gene-SHLD2	35.7741	-1.15933	0.393592	-2.94552	0.00322414	0.0334671										gene-LOC119871713	109.328	2.15589	0.51138	4.21582	2.48867e-05	0.0022264
gene-LOC119867491	3.78206	-3.71551	1.26161	-2.94507	0.00322886	0.0334998										gene-LOC102154778	110.18	2.30941	0.652661	3.53845	0.00040248	0.0122749
gene-LOC106559473	4.30588	-2.75199	0.934556	-2.94471	0.00323262	0.0335226										gene-LOC119873508	110.789	1.85774	0.5016	3.70364	0.000212529	0.00836923
gene-LOC119872347	2.37101	-3.89062	1.322	-2.94299	0.00325061	0.03366										gene-DYNLT3	111.232	1.06412	0.311636	3.41463	0.000638684	0.0167546
gene-LOC111098547	29.424	-1.24505	0.423315	-2.9412	0.00326943	0.0338058										gene-MEOX2	112.861	1.94201	0.676134	2.87222	0.00407598	0.0496826
gene-KIF13B	242.808	-1.12076	0.38127	-2.93954	0.00328699	0.0339544										gene-LOC119873109	114.361	1.42587	0.413213	3.4507	0.000559129	0.0152169
gene-ZNF582	34.3621	-1.06182	0.361575	-2.93666	0.00331764	0.0342379										gene-MIR1836	117.92	1.48868	0.414194	3.59416	0.000325437	0.0109826
gene-RIBC2	7.0268	-2.51975	0.858129	-2.93633	0.00332118	0.0342579										gene-DZIP3	119.913	1.07672	0.267658	4.02274	5.75244e-05	0.00355856
gene-DYDC1	2.24562	-3.73851	1.27351	-2.9356	0.00332902	0.0342912										gene-LOC119870566	121.28	1.56419	0.346158	4.51872	6.22157e-06	0.000896985
gene-LOC100688919	4.4273	-3.34893	1.14176	-2.93313	0.00335564	0.0344967										gene-LOC119865793	121.689	1.32572	0.327639	4.0463	5.20345e-05	0.0033496
gene-AGPAT4	45.7872	-1.57065	0.535543	-2.93281	0.00335905	0.0345152										gene-LOC119865051	122.273	1.10809	0.334388	3.3138	0.00092038	0.0206376
gene-LCNL1	3.16882	-3.62827	1.239	-2.92838	0.00340729	0.0348057										gene-RAP1A	125.367	1.16167	0.248615	4.67258	2.97446e-06	0.000583027
gene-BCL2	30.5334	-1.36643	0.466622	-2.92834	0.00340773	0.0348057										gene-FYTTD1	131.25	1.0065	0.227617	4.42189	9.78402e-06	0.00123683
gene-LOC102151524	18.699	-2.74683	0.938993	-2.92529	0.00344136	0.0350884										gene-LOC119866496	132.469	1.71819	0.311228	5.52069	3.37665e-08	3.92704e-05
gene-LOC119869668	324.527	-1.19917	0.409996	-2.92484	0.00344639	0.0350917										gene-LOC119866653	132.846	1.09317	0.31273	3.49556	0.000473073	0.0136184
gene-LOC119869351	3.14436	-3.55114	1.21483	-2.92315	0.0034651	0.0352262										gene-LOC119870558	134.077	2.25017	0.429957	5.23346	1.66364e-07	0.000100077
gene-LOC119865673	44.4882	-1.14208	0.39174	-2.9154	0.00355238	0.0358292										gene-LOC119866291	141.611	2.31155	0.365095	6.33138	2.42976e-10	8.47742e-07
gene-CD34	791.503	-1.26961	0.436516	-2.90851	0.00363155	0.0364384										gene-MORC3	142.143	1.1596	0.290905	3.98617	6.71478e-05	0.00390614
gene-LOC111091558	47.4397	-1.20065	0.413437	-2.90408	0.00368331	0.0368247										gene-LOC119868001	143.34	1.85022	0.583102	3.17306	0.0015084	0.0274508
gene-GNAZ	15.1484	-1.57101	0.541198	-2.90283	0.00369804	0.0369147										gene-RALGPS2	148.502	2.0634	0.619529	3.33059	0.000866623	0.0198924
gene-LOC111095674	43.3883	-1.15762	0.399245	-2.89952	0.00373731	0.0372024										gene-LOC119873132	149.958	1.21747	0.385112	3.16135	0.00157041	0.0281561
gene-SP4	49.9964	-1.0515	0.362797	-2.89833	0.00375156	0.0372921										gene-F3	152.621	2.34668	0.649586	3.61257	0.000303172	0.0105906
gene-KCNAB3	8.75386	-2.07997	0.718113	-2.89644	0.00377425	0.0374652										gene-SESN1	158.176	1.17573	0.331974	3.54164	0.000397646	0.0121701
gene-FMO2	4.22973	-4.70272	1.62443	-2.895	0.00379159	0.0375886										gene-LOC119872416	164.16	1.58309	0.378334	4.18439	2.85938e-05	0.0023417
gene-LOC111098616	6.32928	-2.42079	0.836622	-2.89353	0.00380933	0.0376788										gene-LOC119864797	165.515	1.32603	0.330804	4.0085	6.11044e-05	0.00370127
gene-LOC111092041	7.38608	-2.41283	0.833884	-2.89349	0.00380988	0.0376788										gene-LOC119873675	166.032	1.31853	0.377088	3.49661	0.000471202	0.013587
gene-SERPINB13	38.8354	-2.10308	0.727668	-2.89016	0.00385046	0.0380273										gene-ZNF12	166.202	1.06202	0.324301	3.27479	0.00105742	0.0221848
gene-LOC119873118	366.332	-1.51765	0.525251	-2.88938	0.00386003	0.0380866										gene-LOC119864851	166.923	2.2279	0.460117	4.84203	1.28521e-06	0.000320293
gene-SH3GL2	13.389	-1.45994	0.505348	-2.88899	0.00386485	0.0381166										gene-LOC119865045	168.173	1.87477	0.590501	3.17488	0.001499	0.0274377
gene-LINGO2	19.7561	-2.49136	0.862706	-2.88784	0.00387899	0.0382207										gene-LOC119873106	170.617	1.48831	0.49673	2.99621	0.00273362	0.0390414
gene-PRIMPOL	42.1703	-1.21646	0.421592	-2.88541	0.00390906	0.0384815										gene-LOC119864025	170.632	1.98257	0.532753	3.72137	0.000198149	0.00789202
gene-LOC111096028	1.90581	-3.54439	1.22846	-2.88524	0.00391116	0.0384844										gene-LOC119872731	170.644	1.2965	0.397083	3.26506	0.00109441	0.0227286
gene-LOC119864794	4.25307	-3.31113	1.14806	-2.88411	0.00392524	0.0385873										gene-LPL	172.275	1.88438	0.587012	3.21012	0.00132681	0.0257466
gene-LOC111098391	54.8724	-1.32658	0.460065	-2.88346	0.00393339	0.0386497										gene-LOC119874346	174.298	1.718	0.331861	5.17686	2.25649e-07	0.000101265
gene-KRT20	2.66195	-3.2768	1.13655	-2.8831	0.00393782	0.0386754										gene-LOC119864024	175.878	2.31776	0.703662	3.29385	0.000988255	0.0215501
gene-LOC119864958	4.62623	-3.3412	1.15956	-2.88143	0.0039587	0.0388269										gene-LOC119869427	185.809	1.6563	0.327919	5.05092	4.39685e-07	0.000166746
gene-LOC119881412	31.4083	-1.45104	0.503572	-2.8815	0.00395793	0.0388269										gene-MIR6516	187.395	1.40285	0.360272	3.89385	9.86661e-05	0.00500358
gene-LOC119873078	1101.41	-1.24038	0.430956	-2.8782	0.00399957	0.0391534										gene-LOC119865046	187.875	1.38384	0.33899	4.08224	4.46042e-05	0.00308778
gene-LOC111091866	3.1478	-3.53479	1.22975	-2.87439	0.00404805	0.0395037										gene-STMN1	189.565	1.41545	0.400282	3.53613	0.000406029	0.0123151
gene-SLC10A6	45.8894	-1.4254	0.496215	-2.87254	0.00407191	0.0396098										gene-DENND6A	190.127	1.40131	0.298873	4.68863	2.75035e-06	0.000545225
gene-SEC14L5	4.08849	-3.30605	1.15105	-2.87221	0.00407616	0.0396103										gene-TTN	192.44	2.75706	0.631169	4.36819	1.25283e-05	0.00148677
gene-ITGA7	353.504	-1.45125	0.505294	-2.8721	0.00407753	0.0396103										gene-LOC119873110	193.794	1.72449	0.40846	4.22194	2.42208e-05	0.0022215
gene-CDNF	4.61561	-2.21119	0.770155	-2.8711	0.00409041	0.0396812										gene-IKZF2	194.324	1.32478	0.394673	3.35664	0.000788952	0.0191876
gene-LOC102154610	31.3953	-1.99627	0.69543	-2.87055	0.00409756	0.0397268										gene-LOC119873504	195.43	1.16521	0.305161	3.81834	0.000134353	0.00597904
gene-LOC119864796	2353.93	-1.65962	0.578227	-2.87018	0.00410238	0.0397305										gene-LOC119873108	197.367	1.77354	0.455266	3.89561	9.79531e-05	0.0049819
gene-PRAP1	2.73472	-3.39726	1.18447	-2.86818	0.00412845	0.0399233										gene-LOC119865795	200.232	1.20403	0.410489	2.93316	0.00335528	0.0441424
gene-TCFL5	28.3371	-1.11236	0.388199	-2.86543	0.00416443	0.0401621										gene-SORT1	200.342	1.35028	0.447891	3.01475	0.00257189	0.0379262
gene-ABCA4	25.7924	-1.6469	0.575249	-2.86293	0.00419748	0.0404261										gene-LOC119870559	200.596	1.49459	0.361176	4.13813	3.50143e-05	0.00271477
gene-LOC102153706	12.1815	-2.07377	0.724497	-2.86236	0.00420498	0.0404618										gene-PAWR	202.519	1.18523	0.274514	4.31755	1.57772e-05	0.0016932
gene-LOC119869901	6634.05	-1.46081	0.510663	-2.86061	0.00422831	0.0405401										gene-LOC119867995	205.813	1.2951	0.431105	3.00413	0.0026634	0.038489
gene-LOC106560187	10.1751	-2.10899	0.737506	-2.85962	0.00424147	0.0406365										gene-LOC119873111	209.045	1.6227	0.451712	3.59234	0.000327728	0.0109826
gene-FZD9	8.59512	-2.692	0.941601	-2.85896	0.00425026	0.0406775										gene-PLOD2	214.229	1.24283	0.318912	3.89708	9.73575e-05	0.00496609
gene-SCAP	116.896	-1.01446	0.35523	-2.85578	0.00429308	0.0409771										gene-LOC102152675	220.09	1.12366	0.276471	4.06429	4.81783e-05	0.0032277
gene-CFD	88.4065	-1.7803	0.623679	-2.85451	0.00431035	0.0411052										gene-RABGGTB	220.291	1.14362	0.298242	3.83453	0.000125804	0.00579072
gene-LOC119881448	12.3621	-1.25884	0.441434	-2.85171	0.00434843	0.0413994										gene-RAB8B	229.808	1.0142	0.207894	4.87844	1.06927e-06	0.000282627
gene-LOC102156609	7.78898	-2.08837	0.733545	-2.84696	0.00441392	0.0417821										gene-LOC119869431	234.085	1.08615	0.306417	3.54467	0.000393109	0.0120736
gene-CPT1C	22.4324	-1.24791	0.438309	-2.84709	0.00441204	0.0417821										gene-VCAM1	234.496	2.40792	0.690829	3.48555	0.000491125	0.0139403
gene-LOC111095575	19.3026	-1.19268	0.419974	-2.83989	0.00451285	0.0425611										gene-IL33	235.186	1.91863	0.502414	3.81881	0.000134096	0.00597904
gene-LOC119870906	4.50266	-2.51199	0.884698	-2.83937	0.00452025	0.0426121										gene-PDK4	235.473	2.13231	0.478736	4.45403	8.42728e-06	0.00112997
gene-SLC6A11	6.19552	-4.49689	1.58544	-2.83636	0.00456312	0.0428455										gene-CALCRL	242.114	2.01949	0.420067	4.80753	1.52806e-06	0.000355426
gene-LOC119868057	18.9078	-2.00229	0.705932	-2.83638	0.00456285	0.0428455										gene-LOC119874080	242.981	2.33749	0.62329	3.75024	0.000176664	0.00724625
gene-LOC102156936	27.6074	-1.41704	0.499574	-2.8365	0.00456114	0.0428455										gene-LOC119868657	243.078	1.56167	0.358514	4.35596	1.32482e-05	0.00153057
gene-CHKB	37.5767	-1.07335	0.378461	-2.83608	0.00456708	0.0428455										gene-LOC119868650	247.685	1.13561	0.347225	3.27053	0.00107346	0.0224214
gene-PLAAT1	6.61042	-2.3583	0.832743	-2.83196	0.00462631	0.043189										gene-LOC119873095	254.416	1.47706	0.428484	3.44718	0.000566473	0.0153688
gene-CRPPA	43.483	-1.05418	0.372258	-2.83185	0.00462797	0.043189										gene-CAV2	254.642	1.0955	0.345263	3.17294	0.00150904	0.0274508
gene-PAPLN	1144.61	-2.09426	0.73966	-2.83138	0.0046348	0.0432339										gene-NFIA	265.493	1.07923	0.30326	3.55877	0.000372592	0.0116069
gene-DCN	4949.25	-1.34672	0.475667	-2.83122	0.0046371	0.0432364										gene-IFNAR1	270.153	1.01535	0.238384	4.25932	2.05052e-05	0.0019873
gene-FGFR2	505.868	-1.2072	0.426708	-2.82911	0.00466781	0.0434658										gene-LOC119872070	270.749	1.52651	0.371726	4.10654	4.01628e-05	0.00294479
gene-LOC119872403	561.668	-1.35862	0.480416	-2.82802	0.00468372	0.043557										gene-LOC119867267	274.859	1.43082	0.47345	3.02211	0.00251019	0.0374168
gene-CHP2	8.80461	-2.50498	0.885836	-2.82782	0.00468665	0.0435653										gene-LOC119873107	283.705	1.58521	0.445887	3.55519	0.000377702	0.0116826
gene-LMNTD1	22.4564	-3.74605	1.32567	-2.82577	0.00471672	0.0438066										gene-LOC119869918	283.846	1.20172	0.390969	3.07369	0.00211431	0.0336961
gene-SAXO2	7.30902	-1.84569	0.65401	-2.82211	0.00477087	0.0441747										gene-RAB30	294.739	1.44666	0.343923	4.20634	2.59535e-05	0.00227517
gene-LOC102155734	4.40237	-2.60052	0.92267	-2.81847	0.00482536	0.0445443										gene-LOC119872743	296.277	2.2028	0.504478	4.36648	1.26263e-05	0.00148828
gene-LOC102157082	39.1415	-1.70499	0.605186	-2.81731	0.00484284	0.0446671										gene-MIR1843	298.488	1.64576	0.459937	3.57824	0.000345914	0.0111891
gene-ADM	33.8569	-1.57717	0.55986	-2.81708	0.00484629	0.0446796										gene-LOC119864850	301.256	1.79982	0.505856	3.55796	0.000373742	0.0116082
gene-SOX18	22.475	-1.68483	0.599655	-2.80966	0.0049594	0.0454769										gene-LOC119872724	303.249	1.74002	0.464225	3.74822	0.000178096	0.00725908
gene-LRRN3	37.6178	-1.61794	0.576206	-2.80791	0.00498636	0.0456544										gene-LOC119866036	303.423	2.34316	0.531477	4.40876	1.03964e-05	0.0012709
gene-LOC102151314	20.7237	-1.3139	0.467948	-2.80778	0.00498837	0.0456544										gene-LOC119873074	305.527	1.55424	0.446017	3.4847	0.000492692	0.0139468
gene-LOC119867578	4165	-1.09529	0.390581	-2.80427	0.00504312	0.0460568										gene-LOC119871701	307.963	1.05581	0.320423	3.29506	0.000984014	0.0215114
gene-LOC106559764	13.7228	-1.16996	0.417767	-2.80052	0.00510203	0.0464205										gene-LOC119872410	309.312	2.06156	0.626581	3.29017	0.00100126	0.0216982
gene-SCN1A	8.29016	-2.64007	0.942895	-2.79996	0.00511086	0.0464358										gene-LOC119869909	311.062	2.11864	0.438072	4.83628	1.32293e-06	0.000320534
gene-LOC119867509	9.33252	-1.57779	0.56353	-2.79983	0.0051129	0.0464358										gene-LOC119864800	313.61	1.14268	0.379532	3.01076	0.00260595	0.0380425
gene-LOC111093881	4.87508	-2.44588	0.874324	-2.79745	0.00515075	0.0467369										gene-NHLRC2	323.801	1.22072	0.228526	5.34172	9.20706e-08	6.69238e-05
gene-CARD11	23.4547	-2.57857	0.921928	-2.79693	0.0051591	0.0467759										gene-LOC119869668	324.527	1.17087	0.330751	3.54004	0.000400066	0.0122227
gene-LOC102152574	3.01919	-3.41667	1.22212	-2.79569	0.00517897	0.0468813										gene-LOC119874085	325.151	1.00007	0.348356	2.87082	0.00409414	0.0498063
gene-LOC119866889	4.46672	-3.17549	1.13595	-2.79546	0.00518257	0.0468813										gene-LOC119865764	326.789	1.64814	0.327802	5.02783	4.96056e-07	0.000179813
gene-CARMIL3	320.772	-1.64367	0.588592	-2.79254	0.00522957	0.0472543										gene-LOC119866815	338.826	1.70185	0.42887	3.96821	7.24134e-05	0.004075
gene-LOC119876084	22.2269	-1.65604	0.593579	-2.78992	0.00527208	0.0475378										gene-LOC119872736	339.154	1.21688	0.355511	3.42291	0.000619553	0.0164257
gene-SLC22A15	135.232	-1.54634	0.554407	-2.78917	0.00528435	0.0475905										gene-LOC119871357	344.618	2.00936	0.535999	3.74881	0.000177678	0.007259
gene-MMP24OS	12.461	-1.19879	0.42988	-2.78866	0.00529264	0.0476267										gene-LOC119869485	353.951	2.10505	0.518372	4.06089	4.88853e-05	0.0032277
gene-PSTK	11.3068	-1.09014	0.391387	-2.78533	0.00534736	0.0479735										gene-LOC119868002	355.76	1.87386	0.456642	4.10357	4.06818e-05	0.00294479
gene-LOC111097189	2.60057	-4.01232	1.4408	-2.78478	0.00535648	0.0480351										gene-ATP13A3	364.483	1.19816	0.259706	4.6135	3.95937e-06	0.00069769
gene-LOC119871362	7.22916	-1.96729	0.706597	-2.78417	0.00536649	0.0480845										gene-LOC119865800	365.112	1.62784	0.359119	4.53285	5.81926e-06	0.000883421
gene-LOC119866689	2.99768	-2.89615	1.04118	-2.7816	0.0054091	0.0483445										gene-LOC119873118	366.332	1.66478	0.389925	4.26949	1.95923e-05	0.00195403
gene-ABCA1	1414.96	-1.23751	0.445146	-2.78002	0.00543556	0.0485404										gene-LOC119874089	368.408	1.98936	0.395815	5.02599	5.00847e-07	0.000179813
gene-CD177	5.72331	-3.18177	1.14622	-2.77588	0.00550532	0.049016										gene-LOC119865805	369.869	1.06317	0.330467	3.21719	0.00129452	0.0253741
gene-LOC111096380	3.84935	-3.13609	1.12981	-2.77577	0.00550719	0.049016										gene-LOC100685214	375.587	1.94406	0.669486	2.90381	0.00368652	0.046806
gene-TMEM176A	23.174	-1.1622	0.419053	-2.7734	0.00554733	0.0493527										gene-LGR4	385.676	1.15072	0.32894	3.49828	0.000468274	0.013532
gene-LOC119866943	4.76796	-2.04064	0.736268	-2.77159	0.00557828	0.0495661										gene-LOC119869429	393.477	1.15309	0.392591	2.93713	0.00331263	0.0438459
gene-LOC119881801	9.18894	-2.10709	0.760762	-2.76971	0.00561055	0.0497197										gene-LOC119872053	405.846	1.21064	0.303718	3.98608	6.71735e-05	0.00390614
gene-LOC106558746	9.74058	-1.83384	0.662478	-2.76815	0.0056375	0.0498435										gene-LOC119865810	409.481	2.1444	0.463954	4.62201	3.80043e-06	0.000678807
gene-PIK3CA	68.798	1.00228	0.31307	3.20146	0.00136731	0.0179										gene-LOC119867582	412.632	1.58907	0.528532	3.00658	0.00264207	0.0383133
gene-LOC119866376	1.29665	3.71411	1.31829	2.81738	0.00484177	0.0446671										gene-LOC119869903	416.505	1.42103	0.468681	3.03197	0.00242963	0.0365291
gene-VSTM2B	1.30653	3.07682	1.10793	2.77709	0.00548476	0.0489271										gene-LOC119869921	420.306	1.38511	0.381558	3.63013	0.000283275	0.0101818
gene-TRNAM-CAU-14	1.31987	3.05462	0.982659	3.10852	0.00188024	0.0225799										gene-LOC119866289	421.757	1.25976	0.334406	3.76714	0.000165125	0.00690794
gene-CERS1	1.34246	2.84051	1.01182	2.80734	0.00499528	0.0456785										gene-SCAI	428.302	1.60052	0.440456	3.63378	0.000279301	0.0101508
gene-LOC106559509	1.35531	3.01857	1.03452	2.91785	0.00352452	0.0356155										gene-GNB4	430.806	1.04267	0.266536	3.91193	9.15617e-05	0.00472572
gene-HS6ST3	1.37081	3.15346	1.11216	2.83543	0.00457639	0.042914										gene-LOC119872725	437.653	1.84455	0.423943	4.35094	1.35554e-05	0.00153554
gene-LOC102155525	1.38784	3.32184	1.09252	3.04055	0.00236149	0.0266222										gene-LOC119873080	438.628	1.45007	0.396699	3.65533	0.00025685	0.00965678
gene-HEY2	1.43051	4.66871	1.3371	3.49166	0.000480024	0.00834371										gene-LOC119872733	438.663	2.39604	0.525197	4.56217	5.06279e-06	0.000796962
gene-LOC119870970	1.43367	3.86188	1.21857	3.16918	0.0015287	0.0193047										gene-LOC119873501	440.078	1.71246	0.592206	2.89167	0.003832	0.047955
gene-MGST2	1.45871	3.31496	1.12585	2.9444	0.00323578	0.033539										gene-LOC119868656	442.168	1.3045	0.430883	3.02751	0.00246581	0.0369237
gene-LOC111093459	1.50854	4.47356	1.47038	3.04246	0.00234655	0.0265239										gene-LOC119865044	455.641	1.31899	0.375783	3.50998	0.000448142	0.0131172
gene-FRMPD3	1.51713	3.28524	0.917984	3.57876	0.000345232	0.00655234										gene-LOC119873100	455.79	1.51645	0.421879	3.59451	0.000325005	0.0109826
gene-SH2D5	1.5325	3.08271	1.09603	2.81261	0.00491408	0.0451574										gene-LOC119874345	459.627	1.90685	0.611274	3.11947	0.00181178	0.0305376
gene-LOC111098800	1.55484	3.27657	0.912132	3.59221	0.00032788	0.00630711										gene-LOC119873065	460.778	1.44748	0.352244	4.10931	3.96847e-05	0.00294479
gene-LOC119867830	1.5796	3.71268	1.00631	3.68941	0.000224777	0.00473318										gene-LOC119865059	466.14	2.07796	0.466689	4.45256	8.48531e-06	0.00112997
gene-LOC111092606	1.59406	3.31095	1.169	2.83229	0.00462165	0.0431867										gene-LOC119874344	468.92	1.74062	0.529935	3.28459	0.00102132	0.0218612
gene-RBM24	1.62534	4.65564	1.46142	3.1857	0.00144405	0.0185075										gene-LOC119873068	475.517	1.28181	0.406953	3.14977	0.00163401	0.0287932
gene-NKX3-1	1.64032	3.57754	1.11543	3.20733	0.00133974	0.0176207										gene-MAP3K20	480.324	1.00637	0.300704	3.34671	0.000817766	0.0193971
gene-GFRA3	1.64611	3.94282	1.1666	3.37976	0.000725482	0.0112822										gene-LOC119873481	483.401	1.80853	0.361696	5.00013	5.72915e-07	0.000188576
gene-VIPR2	1.67146	4.12588	1.35241	3.05076	0.00228264	0.0260122										gene-LOC119873128	483.783	1.75266	0.434167	4.03684	5.41767e-05	0.00343678
gene-HAND2	1.72178	4.00329	1.21599	3.29222	0.000994002	0.0141523										gene-LOC119869908	501.724	1.68417	0.327886	5.13643	2.80004e-07	0.000116302
gene-LOC111092302	1.76918	2.67811	0.899345	2.97784	0.00290285	0.0308367										gene-LOC119872411	502.503	1.30129	0.37709	3.45088	0.000558772	0.0152169
gene-LOC119876505	1.76991	3.78609	1.2423	3.04765	0.00230641	0.0262217										gene-LOC119874343	504.641	1.47038	0.44342	3.31599	0.000913194	0.0205159
gene-NELL1	1.78432	4.52727	1.57737	2.87014	0.00410293	0.0397305										gene-LOC119872407	523.87	1.29537	0.303589	4.26684	1.9826e-05	0.00195403
gene-LOC111091793	1.80898	4.63403	1.44054	3.21686	0.00129603	0.0172095										gene-LOC119866814	529.547	2.72251	0.672194	4.05018	5.11782e-05	0.00331897
gene-HS3ST4	1.82187	3.67281	1.08597	3.38207	0.000719428	0.0112309										gene-LOC119874347	549.767	1.74515	0.348174	5.01228	5.37882e-07	0.000187667
gene-SYT10	1.82313	4.06668	1.43065	2.84254	0.00447557	0.0422842										gene-LOC119872403	561.668	1.60089	0.330171	4.84868	1.24287e-06	0.000318852
gene-LOC100685014	1.85186	4.07866	1.39952	2.91433	0.00356449	0.0358959										gene-CRYBG3	577.962	1.82736	0.365392	5.0011	5.70052e-07	0.000188576
gene-ALKAL2	1.8603	4.34208	1.28713	3.37346	0.000742303	0.0114852										gene-LOC119869426	604.205	2.03319	0.378116	5.37717	7.56651e-08	6.34651e-05
gene-LOC102155918	1.8885	4.46899	1.19781	3.73095	0.000190756	0.0041795										gene-LOC119873492	610.887	1.11234	0.387707	2.86902	0.0041175	0.0499859
gene-POU3F2	1.91396	4.40903	1.52103	2.89872	0.00374686	0.0372626										gene-LOC119873486	687.183	2.07071	0.541716	3.82251	0.0001321	0.00595979
gene-CEACAM20	1.91714	2.96536	1.02109	2.90411	0.00368302	0.0368247										gene-LOC119874348	725.767	1.40664	0.385983	3.64431	0.00026811	0.00984668
gene-LOC119876288	1.92289	3.34399	0.950918	3.51659	0.00043713	0.00774572										gene-PHACTR2	748.366	1.45207	0.40566	3.57953	0.000344214	0.0111821
gene-LOC100856235	1.94081	2.71848	0.887343	3.06362	0.00218677	0.0252662										gene-LOC119873070	765.732	1.71147	0.428307	3.9959	6.44484e-05	0.00380702
gene-FAM181B	1.951	2.46051	0.753898	3.26372	0.00109958	0.0152555										gene-LOC119873484	798.933	2.01573	0.539415	3.73688	0.000186314	0.00754119
gene-LMOD3	1.968	4.47982	1.41553	3.16477	0.00155204	0.0195133										gene-LOC119866041	808.989	1.63239	0.38794	4.20784	2.57828e-05	0.00227162
gene-LOC102157225	1.99813	3.22792	1.00479	3.21251	0.00131579	0.0174177										gene-LOC119866652	821.276	1.94762	0.373102	5.22007	1.7886e-07	0.000100195
gene-ATP6V1B1	2.10705	3.57246	0.934654	3.82223	0.000132248	0.00313995										gene-LOC119866500	829.462	1.2761	0.345491	3.69358	0.000221122	0.00861918
gene-NUTM1	2.12006	2.46522	0.824804	2.98886	0.0028002	0.0301031										gene-LOC119865808	832.694	1.88381	0.357059	5.27591	1.32102e-07	8.53523e-05
gene-PKD2L1	2.12283	4.83017	1.54198	3.13245	0.00173353	0.0211637										gene-LOC119872734	836.656	2.18328	0.500743	4.36008	1.30018e-05	0.00152225
gene-PLEKHD1	2.12688	3.96064	1.21717	3.25397	0.00113805	0.0156469										gene-LOC119867571	842.207	1.56165	0.397276	3.93089	8.46332e-05	0.00455631
gene-LOC119873284	2.17139	5.43959	1.68085	3.23622	0.00121125	0.0163998										gene-LOC119867570	844.74	1.4377	0.354923	4.05074	5.10557e-05	0.00331897
gene-HOXA13	2.201	3.57685	1.27956	2.79538	0.00518391	0.0468813										gene-LOC119865794	845.867	1.54309	0.347124	4.44535	8.77471e-06	0.00115966
gene-LOC119865549	2.21975	3.28339	0.940284	3.49192	0.000479569	0.00834371										gene-LOC119870573	862.419	2.20361	0.35952	6.1293	8.82681e-10	2.19977e-06
gene-LOC111091291	2.2392	2.79979	0.958927	2.91971	0.00350352	0.0354872										gene-LOC119866993	893.48	1.60989	0.426111	3.7781	0.000158032	0.0067077
gene-LOC102156036	2.24816	2.88007	0.963784	2.98829	0.00280542	0.0301314										gene-LOC119866992	895.555	1.5616	0.363226	4.29926	1.71367e-05	0.00177946
gene-LOC111091501	2.25483	3.95491	1.32564	2.98341	0.00285058	0.030448										gene-LOC119873493	917.994	1.57193	0.398562	3.944	8.01352e-05	0.00442392
gene-LOC119872599	2.26021	2.9519	0.867431	3.40304	0.000666403	0.0106266										gene-LOC119873472	938.748	1.56748	0.39761	3.94225	8.07208e-05	0.00442881
gene-CDH17	2.26635	2.37056	0.776073	3.05456	0.0022539	0.0257906										gene-LOC119864277	947.611	1.63938	0.348551	4.70343	2.55829e-06	0.000518945
gene-LOC119870765	2.27437	2.80813	0.893761	3.14193	0.00167841	0.0207392										gene-LOC119864026	969.394	2.32399	0.543259	4.27787	1.88687e-05	0.00192494
gene-LOC102151859	2.2833	4.5057	1.56843	2.87275	0.00406914	0.0396025										gene-LOC119864360	979.701	1.7986	0.355762	5.05563	4.28964e-07	0.000166295
gene-ADPRHL1	2.30224	4.51129	1.22384	3.68617	0.000227651	0.00478425										gene-LOC119872406	1000.36	1.79397	0.365016	4.91477	8.88887e-07	0.000242291
gene-PILRA	2.31646	2.83463	1.01823	2.78389	0.00537117	0.0481062										gene-LOC119873072	1049	1.42676	0.43283	3.29636	0.000979479	0.0214931
gene-LOC119868360	2.31663	2.37544	0.796049	2.98404	0.0028447	0.0304004										gene-LOC119869420	1069.39	2.32712	0.563114	4.1326	3.58685e-05	0.00276802
gene-LOC119868456	2.34361	2.81399	0.802008	3.50868	0.000450334	0.00794016										gene-LOC119872728	1103.71	2.54755	0.537401	4.7405	2.13188e-06	0.000464882
gene-LOC111090088	2.34817	3.49932	1.02695	3.4075	0.000655609	0.0105047										gene-LOC119872095	1111.24	1.40338	0.379317	3.69976	0.000215801	0.00845988
gene-VAX2	2.36543	3.34007	1.07691	3.10152	0.00192529	0.022953										gene-ABCA6	1116.89	1.49369	0.467733	3.19347	0.00140574	0.0265114
gene-C12H6orf141	2.37249	2.69714	0.83805	3.21835	0.00128931	0.0171416										gene-LOC119873488	1135.85	1.63408	0.355815	4.59251	4.37948e-06	0.000741748
gene-HOXA10	2.38239	2.63951	0.870512	3.03213	0.00242831	0.02718										gene-LOC119874077	1199.51	2.03323	0.523145	3.88655	0.000101678	0.00509702
gene-BARHL2	2.39168	5.46101	1.62119	3.36852	0.000755717	0.0116254										gene-LOC119864361	1252.57	1.64118	0.374631	4.3808	1.18247e-05	0.00142263
gene-LOC102152265	2.4091	3.28806	0.983329	3.3438	0.000826391	0.0124174										gene-LOC119873141	1344.89	2.04261	0.410747	4.97291	6.59558e-07	0.000205681
gene-LOC119866719	2.41118	4.12464	1.18214	3.48915	0.000484566	0.00840492										gene-LOC119866035	1403.08	1.80758	0.409671	4.41228	1.02286e-05	0.00126551
gene-FOXD1	2.50665	3.8224	1.17202	3.26138	0.00110871	0.0153323										gene-LOC119872409	1486.63	1.68825	0.473707	3.56392	0.000365356	0.0114428
gene-LOC119867857	2.53089	3.11204	0.809835	3.84281	0.000121634	0.00296159										gene-LOC119873140	1519.31	1.43229	0.443232	3.23146	0.0012316	0.0246454
gene-LOC611083	2.53293	2.43852	0.866447	2.81439	0.00488695	0.0449961										gene-LOC119870564	1551.44	1.79713	0.32734	5.4901	4.01703e-08	4.37981e-05
gene-SHISA8	2.54214	4.21064	1.06373	3.95836	7.54664e-05	0.00198397										gene-LOC119864358	1558.43	2.06435	0.370668	5.56926	2.55819e-08	3.43289e-05
gene-GPR27	2.55603	2.33181	0.771928	3.02077	0.00252134	0.0278941										gene-LOC119865055	1587.7	1.86869	0.359126	5.20343	1.95644e-07	0.000101265
gene-LOC119881440	2.56128	4.73135	1.68715	2.80435	0.00504184	0.0460568										gene-LOC119867565	1635.53	1.09316	0.288979	3.78284	0.000155051	0.00667869
gene-SLC4A10	2.58117	3.78303	1.32207	2.86143	0.00421731	0.0405276										gene-LOC119864848	1690.88	1.40828	0.311829	4.51618	6.29646e-06	0.000900342
gene-HOXB5	2.59423	3.2744	0.970791	3.37292	0.000743755	0.0114994										gene-LOC119874083	1693.23	1.73082	0.306991	5.63804	1.72e-08	2.50045e-05
gene-NETO2	2.62937	2.87025	0.894956	3.20714	0.00134062	0.0176207										gene-LOC119864355	1706.79	1.97758	0.390037	5.07023	3.9734e-07	0.000157536
gene-CLEC5A	2.6509	2.37741	0.77814	3.05525	0.00224875	0.0257454										gene-LOC119872058	1970.84	1.58946	0.304216	5.22478	1.74364e-07	0.000100195
gene-LOC111090945	2.68646	3.61556	0.885754	4.0819	4.46692e-05	0.00136254										gene-LOC119872069	2303.77	2.26966	0.356588	6.36494	1.9536e-10	8.47742e-07
gene-KCNG1	2.69769	3.08315	1.08987	2.82892	0.00467056	0.0434704										gene-LOC119864796	2353.93	2.04293	0.381829	5.35038	8.77711e-08	6.65725e-05
gene-FAM89A	2.7023	2.50969	0.866066	2.89781	0.00375782	0.0373369										gene-LOC119873479	2417.92	1.7981	0.396905	4.53031	5.88972e-06	0.000883421
gene-LOC111095153	2.72262	3.47997	0.961	3.62119	0.000293246	0.00581372										gene-LOC119869428	2464.21	1.43011	0.323611	4.41922	9.90584e-06	0.00124322
gene-LOC119873584	2.72263	4.80864	1.30672	3.67993	0.000233298	0.00486463										gene-LOC119866292	2526.26	1.03862	0.332712	3.12168	0.00179823	0.0304728
gene-LOC102156409	2.72934	3.79387	1.34973	2.81083	0.0049414	0.0453606										gene-SELENOP	2728.89	1.26474	0.404574	3.1261	0.00177143	0.0303264
gene-KCNK3	2.75111	2.69691	0.806192	3.34525	0.000822078	0.0123928										gene-LOC119872730	2826.42	2.26486	0.458752	4.93701	7.93274e-07	0.000223204
gene-UNC80	2.75266	2.37621	0.850978	2.79233	0.00523306	0.0472658										gene-LOC119864313	2966.03	1.68046	0.38146	4.40534	1.05618e-05	0.00127951
gene-LOC119871942	2.76143	1.98278	0.666996	2.97271	0.00295185	0.0312638										gene-LOC119864844	2977.4	1.07395	0.347213	3.09307	0.00198095	0.0325018
gene-LOC111090849	2.8105	3.44936	1.19197	2.89384	0.00380556	0.037671										gene-LOC119865099	3002.79	1.43674	0.400681	3.58576	0.000336103	0.0110737
gene-HOXB9	2.8171	4.99054	1.22933	4.05955	4.91668e-05	0.00146622										gene-LOC119869922	3876.41	2.3849	0.4306	5.53856	3.04971e-08	3.80016e-05
gene-DNAJC22	2.84631	3.60976	1.04428	3.4567	0.000546839	0.00919251										gene-LOC119867578	4165	1.12052	0.310827	3.60497	0.000312194	0.0108275
gene-NKX3-2	2.88905	3.86837	1.03904	3.72303	0.000196843	0.00427568										gene-LOC119869900	4504.51	1.55483	0.426839	3.64266	0.00026984	0.00986866
gene-PIWIL1	2.90329	5.19747	1.29769	4.00516	6.19753e-05	0.00175504										gene-LOC119872054	4753.1	2.0009	0.37223	5.37543	7.63982e-08	6.34651e-05
gene-LOC111093449	2.90619	2.39816	0.781928	3.06699	0.00216228	0.0250103										gene-LOC119869901	6634.05	1.73813	0.349616	4.97155	6.64207e-07	0.000205681
gene-SIX1	2.91785	3.47932	1.09787	3.16915	0.00152886	0.0193047										gene-LOC119864306	7734.38	1.68304	0.33993	4.95114	7.37804e-07	0.000218152
gene-LOC111097831	2.93951	2.03925	0.709429	2.8745	0.00404672	0.0395037
gene-LOC608881	2.98926	3.13682	1.00301	3.1274	0.00176358	0.0214686
gene-PHF24	2.99657	2.65665	0.824334	3.22278	0.00126953	0.0169419
gene-LOC111096977	2.9978	3.25422	0.830681	3.91754	8.94581e-05	0.00228756
gene-HHATL	3.00625	3.6041	0.984983	3.65905	0.000253154	0.00516018
gene-SYT13	3.01033	3.61512	1.26938	2.84793	0.0044004	0.0417402
gene-MAL	3.03776	3.87356	1.18198	3.27717	0.00104853	0.0146904
gene-PPP1R3A	3.05291	4.68177	1.53155	3.05688	0.00223654	0.0256332
gene-LOC119867948	3.06226	2.1143	0.621464	3.40213	0.000668623	0.0106461
gene-LOC119881521	3.07665	2.17726	0.725028	3.003	0.00267331	0.0292122
gene-USP43	3.10527	2.08204	0.667018	3.12142	0.00179981	0.0217854
gene-HOXB13	3.1076	5.40619	1.47358	3.66874	0.000243747	0.00502364
gene-LOC119881477	3.13041	2.01378	0.658471	3.05827	0.0022262	0.0255962
gene-PDZD4	3.13321	3.9465	1.08775	3.62814	0.000285468	0.00570187
gene-ANKRD2	3.13593	2.84234	0.775828	3.66362	0.000248676	0.0051006
gene-RBPMS2	3.1684	2.82076	0.762707	3.69835	0.000217003	0.004615
gene-SH3GL3	3.1791	2.71843	0.839562	3.23791	0.00120407	0.0163186
gene-LOC111090828	3.18159	2.5015	0.865722	2.8895	0.00385855	0.0380866
gene-LOC119872564	3.19861	2.93949	0.909849	3.23074	0.00123468	0.0166643
gene-IRX5	3.21085	3.96724	0.998225	3.97429	7.05883e-05	0.00191027
gene-CYP8B1	3.22084	4.4337	1.0473	4.23346	2.30123e-05	0.000796366
gene-TRPC3	3.22233	3.6343	0.8832	4.11493	3.87298e-05	0.00120954
gene-SCN5A	3.2998	2.91623	0.911883	3.19803	0.00138371	0.0180373
gene-RFX4	3.31089	4.02012	0.968594	4.15047	3.31789e-05	0.00106853
gene-LOC111091516	3.33437	3.59079	0.961148	3.73594	0.000187013	0.00411661
gene-HSD11B2	3.37254	2.84489	0.773708	3.67695	0.000236035	0.00490423
gene-GPBAR1	3.37729	1.64889	0.593759	2.77703	0.00548574	0.0489271
gene-LOC119873282	3.37924	4.31869	0.958978	4.50344	6.68638e-06	0.000296814
gene-LOC111090065	3.4102	3.01443	0.737913	4.08508	4.40618e-05	0.00134786
gene-LOC111094018	3.41509	4.1065	1.27908	3.21052	0.00132494	0.0174954
gene-KLHL40	3.41515	4.47344	1.07351	4.16713	3.08464e-05	0.00100401
gene-WASF1	3.42777	2.55545	0.789249	3.23782	0.00120446	0.0163186
gene-LOC119872926	3.44215	2.5285	0.85834	2.94581	0.00322115	0.0334523
gene-LOC111093301	3.45148	1.688	0.605745	2.78665	0.00532564	0.0478188
gene-LOC111092191	3.46494	2.0794	0.710184	2.92797	0.00341186	0.0348232
gene-TMEM61	3.48791	2.43516	0.854571	2.84956	0.00437792	0.0416194
gene-LOC119863924	3.51064	2.2628	0.576453	3.92538	8.65944e-05	0.00222767
gene-LOC106559910	3.51973	2.85594	0.861268	3.31597	0.00091326	0.0132833
gene-ADAM21	3.54866	3.79041	1.07663	3.52062	0.000430542	0.00767357
gene-TRNAG-CCC-6	3.55265	2.76445	0.771624	3.58264	0.000340141	0.00648477
gene-LOC119881530	3.56255	5.81304	1.30572	4.45196	8.5089e-06	0.000359767
gene-GABRB3	3.56513	4.41621	1.47295	2.99821	0.00271567	0.0295089
gene-COL13A1	3.5988	3.74925	1.16037	3.2311	0.00123316	0.0166543
gene-HUNK	3.61122	2.02672	0.709469	2.85668	0.004281	0.0408801
gene-LOC102154749	3.61228	2.55673	0.89012	2.87234	0.00407439	0.0396103
gene-MPP2	3.65036	4.13852	1.06636	3.88098	0.000104037	0.00258602
gene-PTGIR	3.6592	2.87135	0.6795	4.22568	2.38221e-05	0.000817765
gene-KIF6	3.66223	2.39849	0.698932	3.43165	0.000599925	0.00988395
gene-L3MBTL4	3.66375	2.82166	1.0155	2.77858	0.00545971	0.0487357
gene-TMEM132E	3.75849	3.36349	1.05144	3.19892	0.00137942	0.0179922
gene-PRKAR1B	3.79568	3.32034	0.965124	3.44033	0.000581013	0.00962435
gene-ADRA1A	3.85229	2.61539	0.789779	3.31154	0.000927839	0.0134496
gene-SLAIN1	3.85988	1.845	0.64138	2.87661	0.0040197	0.0392988
gene-ELFN1	3.87381	1.97751	0.676035	2.92516	0.00344277	0.0350884
gene-EPHA5	3.89255	3.94714	1.18842	3.32135	0.00089583	0.0131078
gene-EN1	3.94428	4.50739	0.777691	5.79586	6.79713e-09	1.09949e-06
gene-KY	3.94744	3.39208	0.915509	3.70513	0.000211284	0.0045249
gene-APELA	3.96946	6.53189	1.19468	5.46747	4.56498e-08	5.30911e-06
gene-LOC111093429	3.97278	3.74828	1.3385	2.80036	0.00510461	0.0464205
gene-LOC106558278	4.02108	2.19028	0.706248	3.10129	0.00192682	0.0229583
gene-CACNG4	4.05754	1.89717	0.67397	2.81492	0.00487896	0.044942
gene-MDGA2	4.11888	4.42138	1.14436	3.86361	0.000111722	0.0027578
gene-GPR63	4.12156	2.2372	0.714625	3.1306	0.00174451	0.0212728
gene-WTIP	4.12876	1.85496	0.601905	3.08182	0.00205741	0.0241772
gene-C1QL1	4.15125	3.92402	1.04167	3.76705	0.000165191	0.0037563
gene-LOC111096656	4.16507	3.73384	1.34273	2.78079	0.00542263	0.0484452
gene-EMX1	4.16811	3.40264	0.976003	3.4863	0.000489748	0.00848102
gene-NIM1K	4.16957	2.78079	0.768437	3.61877	0.000296011	0.00585226
gene-PIF1	4.17323	2.70674	0.590675	4.58246	4.59545e-06	0.000221495
gene-ZSWIM5	4.17935	2.39652	0.624958	3.8347	0.00012572	0.00303662
gene-LOC102155146	4.19348	2.86729	0.745638	3.84542	0.000120348	0.00294013
gene-HSD17B1	4.21164	1.96241	0.593857	3.30452	0.000951384	0.0136979
gene-LOC119872321	4.27877	3.8345	1.04328	3.67542	0.000237455	0.00492246
gene-LOC111091867	4.28537	2.04216	0.713863	2.86072	0.00422682	0.0405401
gene-APBA2	4.28668	2.41468	0.843825	2.86159	0.00421525	0.0405276
gene-ADORA1	4.29551	5.56411	1.24587	4.46604	7.96824e-06	0.000341642
gene-MACROH2A2	4.33585	2.44231	0.60901	4.01029	6.06431e-05	0.00172417
gene-TAGLN3	4.33824	4.62332	1.09253	4.23175	2.31875e-05	0.000798547
gene-KIAA0319	4.36345	2.81673	0.839543	3.35508	0.00079342	0.0121094
gene-LOC102153519	4.38939	2.64068	0.839266	3.14642	0.00165283	0.0204621
gene-CENPV	4.43759	3.15787	0.589883	5.35339	8.63232e-08	8.77701e-06
gene-GRIP2	4.47063	2.80924	0.843984	3.32855	0.000872997	0.0128553
gene-IRX6	4.48573	4.46548	1.31542	3.3947	0.000687032	0.0108583
gene-DNER	4.54362	3.91298	1.12402	3.48125	0.000499086	0.00860088
gene-STEAP1	4.55844	5.03922	1.12308	4.48695	7.22501e-06	0.000315477
gene-LOC119870788	4.56055	2.24623	0.670677	3.34919	0.000810475	0.0122559
gene-FAM155B	4.56999	4.27693	0.855728	4.998	5.79267e-07	3.98984e-05
gene-SEMA3A	4.57674	3.46975	0.959072	3.61782	0.000297091	0.00586816
gene-SIX4	4.58837	3.39666	0.777119	4.37084	1.2377e-05	0.000475313
gene-PLPPR5	4.59909	2.77274	1.00099	2.77001	0.00560552	0.0497047
gene-EYA4	4.62761	4.12434	1.1158	3.69632	0.000218747	0.00464664
gene-C1QL4	4.6896	3.0042	1.01818	2.95056	0.003172	0.0330867
gene-JPH1	4.68995	4.00743	1.088	3.68329	0.000230246	0.00482454
gene-LOC119865478	4.69628	4.77898	1.48338	3.22168	0.00127442	0.0169965
gene-CEP55	4.7363	1.70267	0.603439	2.82162	0.00477824	0.0442049
gene-LOC119873953	4.75002	3.10934	0.912521	3.40742	0.000655804	0.0105047
gene-LOC119869821	4.78377	2.61662	0.843956	3.10042	0.00193247	0.0230001
gene-LOC111091270	4.82621	3.01132	0.901575	3.34006	0.000837595	0.0125224
gene-LOC102152659	4.84345	4.29087	1.12198	3.82438	0.0001311	0.00313619
gene-ADAMTS20	4.84992	3.32791	0.738557	4.50596	6.60722e-06	0.000293911
gene-ZNF775	4.8864	1.47332	0.504035	2.92305	0.00346619	0.0352262
gene-SLC8A3	4.92616	2.88575	0.878178	3.28606	0.00101599	0.0144047
gene-PAX9	4.95666	2.90666	0.910974	3.19072	0.0014192	0.0183209
gene-GRB14	4.98237	3.69059	0.630304	5.85525	4.7629e-09	8.37378e-07
gene-LOC100856699	4.98582	1.50007	0.478304	3.13621	0.00171144	0.0210136
gene-ZIC3	5.00446	5.0735	1.45303	3.49167	0.000480011	0.00834371
gene-TRNAK-UUU-18	5.00573	3.24689	0.981653	3.30758	0.000941066	0.0136044
gene-MXD1	5.01399	1.92458	0.599201	3.21192	0.00131852	0.017443
gene-PTTG1	5.07492	2.57609	0.649378	3.96702	7.27771e-05	0.00195019
gene-CCNB3	5.10962	2.12519	0.554633	3.83171	0.000127258	0.00306655
gene-ADAMTS19	5.11143	3.51933	0.928478	3.79043	0.000150388	0.00348652
gene-S100A9	5.13437	3.22884	0.91519	3.52805	0.000418628	0.00756222
gene-LOC102153988	5.13999	3.66326	0.889421	4.11871	3.81002e-05	0.00119634
gene-COL25A1	5.14231	4.26895	0.805781	5.2979	1.17139e-07	1.08275e-05
gene-TROAP	5.14326	1.86303	0.60672	3.07065	0.00213591	0.0247993
gene-TMEFF1	5.15481	3.06551	0.826704	3.70811	0.000208815	0.00447652
gene-BEND4	5.17669	3.79273	0.843268	4.49766	6.87058e-06	0.000303433
gene-TNFSF18	5.21308	3.46757	1.14195	3.03653	0.00239317	0.0268659
gene-MPPED2	5.22725	3.5023	0.6178	5.66899	1.43638e-08	2.11515e-06
gene-LOC111091564	5.23958	4.4547	0.932567	4.77681	1.78094e-06	0.000101675
gene-PLD6	5.25604	2.49772	0.841046	2.96978	0.00298011	0.0314384
gene-FAM184B	5.26644	2.44396	0.698957	3.49658	0.000471259	0.00822757
gene-PPP1R14A	5.27136	2.48923	0.610713	4.07594	4.58297e-05	0.00138802
gene-LOC119869700	5.28059	4.36383	1.15859	3.76651	0.000165548	0.00376041
gene-GTSE1	5.29095	2.23753	0.688604	3.24937	0.00115663	0.0158615
gene-LOC106559768	5.29415	2.40593	0.711105	3.38337	0.000716027	0.0112086
gene-DNA2	5.32749	2.47122	0.612965	4.03158	5.54035e-05	0.00160512
gene-LOC119871885	5.32986	2.59403	0.812212	3.19379	0.00140419	0.0182263
gene-SLC35F2	5.34549	2.86113	0.749928	3.8152	0.00013607	0.00321035
gene-GAREM2	5.38801	2.76739	0.681358	4.06158	4.87424e-05	0.00145559
gene-GATA4	5.40807	5.82256	1.94768	2.98949	0.00279442	0.0300738
gene-AR	5.42589	2.75187	0.918698	2.99541	0.0027408	0.0296492
gene-HJV	5.43436	2.20088	0.601975	3.65609	0.000256091	0.00520766
gene-SV2C	5.49562	3.88467	0.926821	4.19139	2.77245e-05	0.000921114
gene-LOC102153770	5.50488	4.52834	1.0232	4.42566	9.61467e-06	0.000394035
gene-SEMA5B	5.53283	2.14805	0.716601	2.99756	0.00272154	0.0295126
gene-GAS2	5.55719	5.11874	1.11157	4.60494	4.12577e-06	0.000203449
gene-LHX2	5.58769	2.91978	0.862443	3.38547	0.000710559	0.0111558
gene-PCDH9	5.59388	5.54337	1.1124	4.98325	6.25247e-07	4.21144e-05
gene-PTN	5.60335	5.60756	1.13544	4.93868	7.86531e-07	5.10456e-05
gene-B3GNT4	5.6133	1.4612	0.429449	3.4025	0.000667721	0.0106397
gene-GRM7	5.62819	4.30985	0.941093	4.57962	4.65815e-06	0.000223739
gene-HOXA9	5.66663	4.07561	0.605505	6.73094	1.68575e-11	7.65831e-09
gene-NUF2	5.71336	1.94363	0.650963	2.98578	0.00282854	0.0303035
gene-H2AX	5.72963	2.18685	0.621323	3.51967	0.000432084	0.00769463
gene-FAM110A	5.73176	2.15034	0.579024	3.71374	0.000204221	0.00439569
gene-FBXO17	5.74261	2.09209	0.637328	3.28259	0.00102858	0.0145069
gene-LOC111091987	5.76585	1.55356	0.515517	3.0136	0.0025817	0.0283854
gene-LOC119863926	5.7928	3.68479	0.908511	4.05586	4.995e-05	0.0014813
gene-IGF2BP3	5.83723	3.00089	1.02594	2.92501	0.00344445	0.0350887
gene-NKAIN1	5.86029	2.74982	0.77966	3.52695	0.000420382	0.00758167
gene-SRPK3	5.87506	2.36953	0.662271	3.57789	0.000346379	0.00656829
gene-TMEM200C	5.91538	3.43553	0.866035	3.96697	7.27921e-05	0.00195019
gene-LBX1	5.95174	6.07276	1.04509	5.81078	6.21828e-09	1.01353e-06
gene-PRRT4	5.97743	1.94079	0.69759	2.78214	0.00540014	0.0483116
gene-HOXA7	5.97896	2.68886	0.87138	3.08575	0.00203042	0.023939
gene-ABI3	6.03689	1.79009	0.56429	3.17228	0.00151245	0.0191428
gene-LOC111093907	6.06867	2.33699	0.752489	3.10568	0.00189844	0.0227217
gene-MGARP	6.16815	1.95025	0.60608	3.21781	0.00129175	0.0171633
gene-LOC102153171	6.22146	1.83442	0.601943	3.0475	0.00230754	0.0262217
gene-HCK	6.22843	1.89502	0.633885	2.98953	0.00279406	0.0300738
gene-LOC119867706	6.24508	1.59197	0.54231	2.93553	0.00332983	0.0342912
gene-GATA6	6.25378	2.04203	0.651982	3.13203	0.001736	0.0211812
gene-EPHB1	6.25726	2.1155	0.742289	2.84997	0.0043724	0.041604
gene-CNIH3	6.32314	1.64157	0.587363	2.7948	0.00519311	0.0469447
gene-LOC119873974	6.32478	2.68952	0.77378	3.47582	0.000509299	0.00872384
gene-FOXF1	6.3287	2.49789	0.571372	4.37174	1.23261e-05	0.00047421
gene-LOC111092069	6.34194	1.42838	0.515318	2.77183	0.0055742	0.0495505
gene-LOC119873428	6.38345	4.97517	1.12431	4.4251	9.63979e-06	0.000394308
gene-CHRNA7	6.40154	1.74928	0.573069	3.05248	0.00226957	0.0259282
gene-ESR2	6.42138	2.49402	0.833799	2.99115	0.00277928	0.0299713
gene-ORC1	6.43848	2.00212	0.662043	3.02415	0.00249334	0.0276848
gene-DLX4	6.45989	3.65195	0.918607	3.97553	7.02217e-05	0.0019076
gene-TBX5	6.4719	5.4745	1.01521	5.39247	6.94958e-08	7.41937e-06
gene-FOXF2	6.47908	5.73868	1.21806	4.71132	2.46115e-06	0.000133377
gene-DTNA	6.50162	2.93179	0.830225	3.53131	0.000413502	0.00750965
gene-LOC111096771	6.50247	1.71206	0.476232	3.59502	0.000324368	0.00626211
gene-CNNM1	6.51855	2.84264	0.62087	4.57847	4.68393e-06	0.000223739
gene-SYPL2	6.54943	2.85406	0.738374	3.86533	0.000110939	0.00274406
gene-ZNF804B	6.57594	4.33847	1.03022	4.21122	2.53994e-05	0.000856777
gene-TSPAN15	6.59137	2.11647	0.711629	2.97412	0.00293834	0.0311625
gene-LOC111097662	6.59753	1.81715	0.542755	3.34801	0.000813933	0.0122994
gene-LOC102153511	6.6055	3.66109	0.69649	5.25649	1.46831e-07	1.27444e-05
gene-FAM110B	6.62678	1.79542	0.595771	3.01362	0.00258154	0.0283854
gene-TRIM71	6.63507	1.61365	0.521876	3.09201	0.00198806	0.0235045
gene-AFF2	6.66392	3.02241	0.757189	3.99162	6.56228e-05	0.001834
gene-LOC111095826	6.72851	2.55048	0.519238	4.91196	9.01684e-07	5.71299e-05
gene-KCNH3	6.76442	2.09266	0.637194	3.28418	0.0010228	0.0144437
gene-LOC111094738	6.77776	2.24558	0.775826	2.89444	0.00379841	0.0376176
gene-LOC111092789	6.80418	4.21094	0.83186	5.06208	4.147e-07	2.98961e-05
gene-HTR1B	6.82843	4.05559	0.817301	4.96218	6.97079e-07	4.59384e-05
gene-CENPT	6.87766	1.69938	0.570203	2.9803	0.00287965	0.0306754
gene-PIMREG	6.89945	2.71325	0.615851	4.40569	1.05449e-05	0.000423224
gene-MDFI	6.90666	5.13475	0.941175	5.45568	4.87859e-08	5.58725e-06
gene-PGR	6.91068	3.96263	1.02008	3.88461	0.000102494	0.00255361
gene-ADAMTSL2	6.93123	2.28129	0.814469	2.80095	0.00509517	0.0464205
gene-SLC30A3	6.97547	5.2173	1.02813	5.07458	3.88352e-07	2.84288e-05
gene-ABCB4	6.99762	2.9553	0.874367	3.37992	0.000725058	0.0112822
gene-SEC16B	7.0371	2.21762	0.529039	4.19179	2.76757e-05	0.000921114
gene-CSAD	7.03857	3.15596	0.720467	4.38044	1.18442e-05	0.000463631
gene-MRPL35	7.0713	1.47901	0.463743	3.18928	0.00142627	0.0183789
gene-CHSY3	7.07587	3.47512	0.722285	4.81129	1.49958e-06	8.74839e-05
gene-LOC100855995	7.17142	1.85074	0.572703	3.23159	0.00123106	0.0166364
gene-ICA1L	7.18233	2.13626	0.648387	3.29473	0.000985176	0.0140706
gene-HTR7	7.25614	2.0064	0.724427	2.76964	0.00561186	0.0497197
gene-RAI2	7.27142	2.72127	0.782256	3.47875	0.000503757	0.00865343
gene-LOC111096010	7.28204	1.69123	0.463863	3.64597	0.00026638	0.00539635
gene-LOC111090645	7.31504	2.42469	0.836052	2.90017	0.00372964	0.0371607
gene-LOC111097806	7.32395	1.97373	0.600864	3.28483	0.00102045	0.0144437
gene-TNFSF15	7.40241	2.97239	0.832406	3.57083	0.000355846	0.00671796
gene-SYT9	7.42988	2.30888	0.680927	3.3908	0.000696897	0.0109898
gene-RRAD	7.43337	3.4616	0.842262	4.10989	3.95852e-05	0.00123031
gene-EMILIN3	7.43467	3.64873	0.887991	4.10897	3.97431e-05	0.00123163
gene-GALNT7	7.45279	2.76983	0.52399	5.28603	1.24999e-07	1.13093e-05
gene-COL6A5	7.49667	4.27454	1.01596	4.20738	2.58344e-05	0.000870055
gene-LOC106559497	7.52584	2.98702	0.655898	4.55409	5.26135e-06	0.000244218
gene-LMX1B	7.54144	4.01477	0.749045	5.35985	8.32896e-08	8.59131e-06
gene-DLL1	7.5593	2.9553	0.674699	4.38018	1.18583e-05	0.000463631
gene-LRRC4B	7.5665	2.59224	0.862939	3.00397	0.00266484	0.0291793
gene-LOC489516	7.58612	2.92758	0.99193	2.9514	0.00316339	0.0330292
gene-LOC100855540	7.59075	3.75965	0.988317	3.8041	0.000142323	0.00333212
gene-CDC25A	7.59693	1.67241	0.492329	3.39693	0.000681467	0.0107926
gene-FAM149A	7.60301	2.51459	0.792163	3.17433	0.00150183	0.0190309
gene-LOC111094463	7.60304	2.88189	0.750086	3.84209	0.000121993	0.00296675
gene-DRP2	7.63726	3.7729	0.831754	4.53608	5.73105e-06	0.000262595
gene-NEK2	7.64605	1.87914	0.58712	3.2006	0.0013714	0.0179314
gene-CMTM8	7.77085	1.64868	0.53659	3.07251	0.00212265	0.0247291
gene-CYP27C1	7.79354	3.10342	0.580529	5.34585	8.99954e-08	9.06407e-06
gene-LRRN2	7.80117	2.36163	0.704641	3.35153	0.000803662	0.0122179
gene-SDK2	7.80746	3.0737	0.826194	3.72031	0.000198975	0.00431321
gene-TRPM6	7.84224	2.04128	0.65592	3.11209	0.00185769	0.0223736
gene-CCDC168	7.86006	2.17388	0.533623	4.07382	4.62482e-05	0.00139476
gene-EXO1	7.89307	1.9244	0.590628	3.25823	0.00112108	0.0154733
gene-TRIM63	7.9231	2.90031	0.653786	4.43618	9.15672e-06	0.000379657
gene-BEND6	7.92756	2.3048	0.774711	2.97505	0.00292944	0.0310882
gene-HEBP2	7.95356	2.40749	0.840747	2.86352	0.00418966	0.040369
gene-LOC119867042	7.98461	3.51255	1.03838	3.38272	0.000717716	0.0112186
gene-BAG2	8.03162	2.5774	0.636237	4.051	5.09985e-05	0.00150611
gene-TMEM132C	8.06043	4.34888	1.24341	3.49753	0.000469581	0.00822518
gene-TMOD1	8.10941	2.18181	0.768752	2.83811	0.0045381	0.0427615
gene-SOBP	8.12173	3.23461	0.814502	3.97128	7.1489e-05	0.00192926
gene-SALL1	8.12382	6.55425	0.761472	8.60734	7.47764e-18	1.99578e-14
gene-LOC119871867	8.14292	4.73703	0.625318	7.57539	3.58047e-14	2.94039e-11
gene-SAP30	8.17706	1.7789	0.505471	3.51929	0.000432707	0.00769929
gene-CAVIN4	8.18284	2.38211	0.822514	2.89614	0.00377785	0.0374835
gene-ZNF215	8.20491	1.84184	0.481218	3.82746	0.000129472	0.00310966
gene-CHPT1	8.21844	2.01229	0.682601	2.94797	0.00319866	0.033316
gene-LOC489707	8.25168	4.66791	1.04177	4.48075	7.43824e-06	0.000323465
gene-LOC111095428	8.30788	1.46737	0.450786	3.25513	0.00113339	0.0156029
gene-RGS9	8.31244	1.45021	0.479241	3.02604	0.00247776	0.0275733
gene-CNTNAP5	8.33031	4.53625	0.98102	4.62402	3.76375e-06	0.000188205
gene-SYNPO2L	8.371	2.77206	0.848632	3.26651	0.00108883	0.0151359
gene-GRIN2C	8.41387	3.93302	0.879578	4.47149	7.76778e-06	0.000335066
gene-ADCY1	8.46324	3.55464	1.01654	3.49681	0.000470849	0.00822757
gene-HAPLN3	8.46335	2.18526	0.609739	3.58393	0.000338461	0.00646878
gene-CBX2	8.51033	2.23661	0.564923	3.95914	7.52213e-05	0.00198397
gene-LRCH2	8.55547	3.05513	0.681945	4.48002	7.46358e-06	0.000323907
gene-GJC1	8.58366	2.42409	0.613114	3.95373	7.69419e-05	0.00201338
gene-SHC3	8.5949	3.401	0.601519	5.65402	1.56737e-08	2.27663e-06
gene-LOC111090946	8.66107	2.26965	0.518719	4.37549	1.21162e-05	0.000470373
gene-BVES	8.72731	3.35662	0.973132	3.4493	0.000562049	0.00938703
gene-AHRR	8.73314	2.53324	0.865553	2.92674	0.0034254	0.0349446
gene-B4GALNT1	8.74997	4.71145	0.97504	4.83206	1.35131e-06	8.03707e-05
gene-LOC478678	8.82505	1.55216	0.54521	2.84691	0.00441459	0.0417821
gene-PGBD5	8.90792	5.87723	0.935615	6.28167	3.34952e-10	9.7971e-08
gene-BMP7	8.96169	2.82594	0.88187	3.20448	0.00135305	0.0177507
gene-FAM83D	8.9675	1.83198	0.43752	4.1872	2.8242e-05	0.000933471
gene-LAMA1	8.98231	2.86568	0.667947	4.29029	1.78441e-05	0.000643593
gene-TRNAV-AAC-5	9.12166	2.32623	0.720853	3.22705	0.00125073	0.0167854
gene-SLC2A13	9.14652	2.87667	0.864727	3.32668	0.000878885	0.0129242
gene-EPOP	9.15074	2.72302	0.510386	5.33521	9.5434e-08	9.34728e-06
gene-LOC111093466	9.15239	1.91851	0.603444	3.17926	0.00147651	0.018833
gene-NR2F1	9.18628	2.07232	0.494436	4.19128	2.77387e-05	0.000921114
gene-MAB21L1	9.18966	1.79425	0.617847	2.90404	0.00368385	0.0368247
gene-QPCTL	9.22092	2.10969	0.58409	3.61193	0.000303923	0.00597547
gene-TRNAG-GCC-15	9.24963	2.9563	0.69218	4.271	1.94594e-05	0.000692496
gene-FNDC5	9.25444	2.07875	0.615338	3.37822	0.000729561	0.0113209
gene-KBTBD11	9.2919	2.70037	0.714375	3.78005	0.000156798	0.0036155
gene-MST1R	9.32557	2.23552	0.716125	3.12168	0.0017982	0.0217783
gene-LRP3	9.3817	2.19752	0.676945	3.24623	0.00116943	0.0159551
gene-CTPS2	9.38718	1.74881	0.473615	3.69247	0.000222088	0.00469507
gene-LOC119881396	9.42944	2.07913	0.677686	3.06799	0.00215506	0.0249681
gene-FHL2	9.46981	3.44152	0.74347	4.629	3.67443e-06	0.00018417
gene-COL26A1	9.53886	6.78784	1.70672	3.97713	6.97526e-05	0.00190212
gene-CDH24	9.59622	2.06277	0.511879	4.02979	5.5826e-05	0.00161517
gene-TMTC2	9.60851	2.66195	0.821697	3.23957	0.00119709	0.0162701
gene-CDC42EP5	9.6125	1.90747	0.55928	3.41058	0.000648252	0.010415
gene-BANK1	9.61867	1.95885	0.686458	2.85355	0.00432331	0.0412104
gene-KCNA6	9.69071	3.2808	0.873024	3.75797	0.000171297	0.00385816
gene-HOXD9	9.74471	2.18796	0.72363	3.02359	0.00249792	0.0277068
gene-GMPR	9.80976	1.50105	0.525121	2.85848	0.0042567	0.0407026
gene-GALR1	9.94785	2.30902	0.595068	3.88027	0.000104341	0.00259056
gene-DCBLD1	9.95596	1.45214	0.43995	3.3007	0.000964456	0.0138394
gene-UQCC3	9.97605	1.28843	0.462451	2.7861	0.00533466	0.0478796
gene-CNTN4	9.99292	3.47873	0.918689	3.78663	0.000152707	0.00352848
gene-TTYH1	9.99886	2.34814	0.627169	3.74402	0.000181096	0.00402613
gene-EBF4	10.0181	3.029	0.490193	6.17919	6.44294e-10	1.63774e-07
gene-HMGN3	10.0359	2.03168	0.480096	4.23182	2.31804e-05	0.000798547
gene-BCL7A	10.1829	1.55648	0.432578	3.59815	0.000320487	0.0062153
gene-CCDC62	10.1897	1.53505	0.512491	2.99528	0.00274197	0.0296492
gene-LOC119871866	10.205	4.78799	0.679967	7.04151	1.90172e-12	1.17408e-09
gene-BEND7	10.2515	1.98778	0.643555	3.08875	0.00200998	0.0237111
gene-B3GNT5	10.2668	1.97437	0.601469	3.28258	0.00102863	0.0145069
gene-WNT5B	10.2886	2.56977	0.630637	4.07488	4.60388e-05	0.00139041
gene-CDCA3	10.297	2.71125	0.515583	5.25861	1.45145e-07	1.26495e-05
gene-SGO1	10.3138	1.72723	0.609521	2.83375	0.00460058	0.0430463
gene-ELOVL6	10.3618	3.67958	0.917206	4.01173	6.02751e-05	0.00171599
gene-LOC119864970	10.3886	5.25098	1.54597	3.39657	0.000682372	0.0107926
gene-VANGL2	10.4022	2.73072	0.856751	3.18729	0.00143611	0.0184511
gene-LOC119865317	10.4677	2.55724	0.868076	2.94587	0.00322044	0.0334523
gene-PCP4L1	10.468	2.27798	0.694098	3.28192	0.00103102	0.0145113
gene-CDCA5	10.5265	2.67437	0.549242	4.8692	1.12052e-06	6.8751e-05
gene-DLG2	10.539	2.05399	0.671664	3.05807	0.00222771	0.0255962
gene-NPNT	10.5776	2.64007	0.758446	3.48089	0.000499743	0.00860525
gene-INSYN1	10.5871	2.01052	0.609119	3.30071	0.000964415	0.0138394
gene-CPLX2	10.6101	2.93623	0.617091	4.75818	1.95348e-06	0.000110055
gene-SERTM1	10.6275	2.55317	0.784865	3.253	0.00114193	0.0156902
gene-TXLNB	10.6516	2.1478	0.602266	3.5662	0.000362191	0.00681365
gene-LOC119872700	10.6913	5.5888	1.00195	5.57792	2.43416e-08	3.1886e-06
gene-C17H1orf54	10.7046	1.3958	0.475559	2.93508	0.00333465	0.034314
gene-PTPMT1	10.7121	2.10051	0.411217	5.10803	3.25543e-07	2.44964e-05
gene-REPS2	10.7474	1.37594	0.459833	2.99225	0.00276929	0.029884
gene-NDC80	10.7545	2.23273	0.585558	3.813	0.00013729	0.00322488
gene-CHI3L1	10.776	4.60667	0.818859	5.62572	1.8474e-08	2.58873e-06
gene-CDC6	10.8085	2.09865	0.55994	3.74798	0.000178265	0.00397734
gene-CSF3R	10.8109	3.61578	1.15361	3.13432	0.00172251	0.0210768
gene-E2F8	10.8333	2.1703	0.525275	4.13174	3.60024e-05	0.00114054
gene-LOC102151347	10.8344	1.9868	0.527124	3.76914	0.000163813	0.0037329
gene-SLC39A8	10.8626	2.43741	0.763995	3.19035	0.00142102	0.0183333
gene-CSRP2	10.9027	2.40807	0.470169	5.1217	3.02787e-07	2.31724e-05
gene-HOXD3	10.9433	1.23174	0.388742	3.16853	0.00153212	0.0193344
gene-DCK	10.9636	1.95208	0.498104	3.91901	8.8912e-05	0.00227632
gene-LIN9	10.9799	1.45514	0.435708	3.33971	0.000838652	0.0125224
gene-SLC29A4	10.9967	1.8657	0.630556	2.95882	0.0030882	0.0323867
gene-SCX	10.9983	1.77293	0.56163	3.15675	0.00159536	0.0198979
gene-LOC119873635	11.0599	1.73352	0.45783	3.78638	0.000152859	0.00352848
gene-CYP27B1	11.193	2.33026	0.534148	4.36257	1.28542e-05	0.000491868
gene-UBE2QL1	11.2073	5.36208	0.913899	5.86725	4.43074e-09	8.15561e-07
gene-ANO5	11.209	3.81317	0.786017	4.85126	1.2268e-06	7.3996e-05
gene-LOC119868517	11.2406	3.2461	0.819048	3.96326	7.39326e-05	0.00195888
gene-LOC102157126	11.2518	2.69646	0.504651	5.34321	9.13135e-08	9.15365e-06
gene-FIBCD1	11.2925	4.53069	0.769629	5.88684	3.93642e-09	7.47497e-07
gene-NSDHL	11.3541	1.38307	0.406283	3.40421	0.000663549	0.010589
gene-LONRF2	11.3892	2.58156	0.43025	6.00013	1.97164e-09	4.16817e-07
gene-HOXB6	11.4685	4.64626	0.763646	6.08431	1.16993e-09	2.62951e-07
gene-PCYT1B	11.5954	2.34605	0.607939	3.85902	0.000113844	0.00280045
gene-ARHGEF9	11.6637	1.6148	0.444465	3.63312	0.000280016	0.00561927
gene-CRACD	11.6813	1.76576	0.471241	3.74703	0.000178939	0.0039882
gene-ANKRD13B	11.7259	1.44163	0.422408	3.41289	0.000642782	0.0103582
gene-LOC111092892	11.7964	3.77346	1.04952	3.5954	0.000323891	0.00626211
gene-GLDC	11.8282	4.70276	0.800585	5.87415	4.25016e-09	7.89125e-07
gene-CCNQ	11.8422	1.65912	0.587504	2.82402	0.00474259	0.0439907
gene-SYT17	11.8507	1.7936	0.603911	2.96997	0.0029783	0.0314349
gene-LOC119872272	11.8966	2.25585	0.558835	4.03671	5.42069e-05	0.00158271
gene-KLHL25	12.0402	1.30852	0.467774	2.79733	0.00515262	0.0467369
gene-ETNK2	12.1189	1.95709	0.640063	3.05765	0.00223077	0.0255962
gene-MPP6	12.1419	2.93973	0.596455	4.92867	8.27907e-07	5.34062e-05
gene-ABHD3	12.1953	1.82888	0.516427	3.5414	0.000398003	0.00728829
gene-CDCA8	12.3127	1.88211	0.465547	4.04279	5.28182e-05	0.00155127
gene-FOXM1	12.3182	2.3306	0.445528	5.23109	1.68517e-07	1.40554e-05
gene-ADAMTS14	12.3664	2.67848	0.796944	3.36094	0.000776781	0.0118895
gene-OSBPL10	12.4486	3.46541	0.654475	5.29495	1.19049e-07	1.09507e-05
gene-LOC111096175	12.4738	1.15391	0.366177	3.15123	0.00162585	0.0202067
gene-TUBG1	12.4862	1.23463	0.38652	3.19421	0.00140213	0.0182107
gene-LOC111093979	12.4882	3.57	1.06127	3.36389	0.000768509	0.0117713
gene-DACT3	12.5596	1.94208	0.488301	3.97722	6.97263e-05	0.00190212
gene-ADAM8	12.7393	1.95085	0.505478	3.85941	0.000113659	0.00279914
gene-CPEB3	12.7439	1.09913	0.389862	2.81927	0.00481329	0.0444522
gene-LOC119869221	12.7445	2.60811	0.927964	2.81057	0.00494539	0.0453777
gene-TRNP1	12.8089	2.26698	0.428834	5.28637	1.24764e-07	1.13093e-05
gene-HJURP	12.8514	2.34921	0.417771	5.6232	1.87447e-08	2.59895e-06
gene-TBC1D8B	12.8583	2.06493	0.499345	4.13527	3.54535e-05	0.00112482
gene-C1QTNF2	12.885	2.52841	0.585487	4.31847	1.57114e-05	0.000583113
gene-SYNDIG1	12.9005	2.3764	0.534744	4.44399	8.83044e-06	0.000371889
gene-ZNRF3	13.0151	1.38197	0.491584	2.81125	0.00493494	0.0453208
gene-BEND3	13.0899	2.16316	0.407241	5.31174	1.08582e-07	1.03042e-05
gene-ACP6	13.1945	1.51848	0.486674	3.12013	0.00180774	0.0218319
gene-SOX6	13.1979	3.15584	0.823725	3.83117	0.000127534	0.00306655
gene-HMGB3	13.2159	2.55685	0.61966	4.12622	3.68773e-05	0.00116308
gene-UBTD1	13.2483	1.25312	0.441208	2.8402	0.00450859	0.0425586
gene-DDAH1	13.2618	2.42391	0.563342	4.30274	1.687e-05	0.000615739
gene-CHADL	13.2729	1.33833	0.391091	3.42203	0.000621545	0.0101413
gene-GAS2L3	13.2779	1.66601	0.381079	4.37183	1.23208e-05	0.00047421
gene-STC1	13.4563	2.01512	0.581506	3.46534	0.000529554	0.00898097
gene-ESR1	13.4768	2.54166	0.803726	3.16234	0.00156505	0.0195994
gene-DGKG	13.5304	2.56188	0.686123	3.73384	0.000188579	0.00414679
gene-PARPBP	13.531	2.46516	0.631333	3.90469	9.43456e-05	0.00238681
gene-FOXP2	13.6381	3.86836	0.685977	5.6392	1.70843e-08	2.41579e-06
gene-PRKD1	13.6631	2.83575	0.646137	4.38878	1.13989e-05	0.000450981
gene-LOC111095882	13.7672	2.32684	0.801364	2.90361	0.00368891	0.0368408
gene-TRNAD-GUC-6	13.785	2.15198	0.676055	3.18314	0.00145688	0.018616
gene-LOC111093728	13.8098	3.93117	1.05956	3.71018	0.000207111	0.00444893
gene-KCNH1	13.8278	2.12831	0.709965	2.99777	0.00271965	0.0295126
gene-LOC106558651	13.8504	1.55928	0.557696	2.79594	0.00517491	0.0468793
gene-CNN1	13.9564	2.49533	0.692524	3.60324	0.000314273	0.00612259
gene-BUB1	14.096	2.53986	0.637177	3.98611	6.71649e-05	0.00185525
gene-GPM6B	14.0971	2.50937	0.651696	3.85052	0.000117869	0.00288617
gene-ABCC4	14.1042	1.99253	0.469013	4.24835	2.15355e-05	0.000753812
gene-POLR3GL	14.1267	1.14332	0.354441	3.22571	0.00125659	0.0168324
gene-DNM3	14.1301	1.76533	0.540472	3.26627	0.00108974	0.0151386
gene-LOC106558431	14.1346	1.61378	0.561715	2.87296	0.00406652	0.0396025
gene-CRLF1	14.1655	3.45698	0.521363	6.63065	3.34206e-11	1.29745e-08
gene-ANKLE1	14.1666	1.82552	0.464264	3.93207	8.42162e-05	0.00218066
gene-LOC119874537	14.2386	1.97272	0.539565	3.65613	0.000256055	0.00520766
gene-LOC102155021	14.3455	3.20589	0.551202	5.81618	6.02068e-09	9.96539e-07
gene-DEPDC1	14.3541	1.96465	0.652919	3.00903	0.00262084	0.0287565
gene-NPR3	14.39	3.11567	0.585228	5.32386	1.01589e-07	9.81511e-06
gene-GPRC5A	14.4342	1.37012	0.408874	3.35096	0.000805331	0.0122213
gene-RIMBP2	14.444	2.3714	0.639385	3.70888	0.000208178	0.00446735
gene-LOC111096709	14.5985	2.65515	0.696286	3.8133	0.000137123	0.00322451
gene-KIF22	14.6201	1.62253	0.465592	3.48486	0.00049239	0.00851297
gene-SHCBP1	14.6482	1.42609	0.47727	2.98801	0.00280796	0.0301436
gene-SLC22A3	14.701	3.72541	0.765615	4.8659	1.13936e-06	6.97066e-05
gene-PPARGC1B	14.7278	1.82495	0.427531	4.26858	1.96718e-05	0.000698889
gene-RFLNA	14.7335	2.71638	0.804468	3.37661	0.000733842	0.0113708
gene-LOC119873309	14.7412	2.228	0.477672	4.66428	3.09701e-06	0.000160894
gene-DENND5B	14.8495	2.01283	0.623099	3.23035	0.0012364	0.0166769
gene-CDK2	14.8576	1.09929	0.306878	3.58216	0.00034076	0.00648477
gene-TMEM117	14.8603	2.07345	0.692255	2.99521	0.00274252	0.0296492
gene-LOC119872766	14.8649	4.086	0.779291	5.24323	1.57794e-07	1.34769e-05
gene-SNTA1	14.8828	2.13174	0.450087	4.73629	2.1767e-06	0.000119786
gene-UNC5C	14.8988	6.0273	0.784404	7.68392	1.5429e-14	1.49745e-11
gene-LOC119865648	14.9047	1.37419	0.402582	3.41344	0.000641475	0.0103459
gene-ICOSLG	14.9797	1.51862	0.383671	3.95812	7.55416e-05	0.00198397
gene-ZBTB18	14.9976	1.80732	0.501198	3.606	0.000310956	0.00607459
gene-IQSEC2	15.0033	1.32796	0.415605	3.19524	0.00139714	0.0181568
gene-LOC111092454	15.095	1.89463	0.674864	2.80742	0.00499394	0.0456785
gene-DDIT4L	15.1534	4.06839	0.744901	5.46165	4.71725e-08	5.44447e-06
gene-BIRC5	15.1564	1.21517	0.419117	2.89937	0.00373915	0.0372033
gene-NECTIN3	15.161	1.45459	0.397308	3.66113	0.000251108	0.0051357
gene-FAS	15.1798	1.33415	0.434863	3.06798	0.00215512	0.0249681
gene-ADCYAP1R1	15.2528	2.98371	0.558793	5.33956	9.317e-08	9.2961e-06
gene-CAMK2N1	15.3204	2.66719	0.582926	4.57552	4.75048e-06	0.000225907
gene-PRMT8	15.3274	2.38699	0.735969	3.24333	0.0011814	0.0160978
gene-LOC102155403	15.3402	1.36929	0.415923	3.29216	0.000994212	0.0141523
gene-CPHXL	15.3506	5.83961	0.892606	6.5422	6.06204e-11	2.23167e-08
gene-DUSP4	15.3828	1.60045	0.577959	2.76914	0.00562037	0.0497538
gene-PARD6G	15.3995	1.71469	0.423906	4.04498	5.23272e-05	0.00153897
gene-STAC3	15.5262	1.19811	0.403195	2.97154	0.00296308	0.031325
gene-B3GALNT1	15.5267	2.45639	0.509306	4.82302	1.41401e-06	8.3634e-05
gene-BAALC	15.7298	3.14778	0.745516	4.22228	2.41843e-05	0.000827537
gene-CITED2	15.7666	1.43123	0.445245	3.21446	0.00130688	0.017332
gene-TRNAG-GCC-8	15.8227	2.64025	0.792259	3.33255	0.000860532	0.0127509
gene-SCARF1	15.84	1.6237	0.371087	4.37554	1.21132e-05	0.000470373
gene-H1-5	15.871	1.93382	0.529295	3.65358	0.000258611	0.00524892
gene-TRAF5	15.9005	1.61682	0.492777	3.28104	0.00103427	0.0145287
gene-SLC16A2	15.9572	2.04127	0.657171	3.10615	0.00189538	0.0227105
gene-ALPK3	16.0562	1.95936	0.516989	3.78995	0.000150677	0.00348943
gene-SLC6A9	16.0794	2.37583	0.536343	4.42968	9.43729e-06	0.00038751
gene-SYTL2	16.0878	2.38521	0.713652	3.34225	0.000831008	0.0124605
gene-PDGFA	16.2089	2.60712	0.693225	3.76086	0.000169331	0.00382318
gene-PANK1	16.2949	2.9492	0.737672	3.99798	6.38856e-05	0.00179721
gene-ADAMTS3	16.3875	3.82195	0.707007	5.40582	6.45129e-08	6.9956e-06
gene-B4GALT6	16.4368	3.05723	0.7849	3.89505	9.81774e-05	0.00247203
gene-CLSPN	16.4713	1.70346	0.481391	3.53862	0.000402231	0.00734682
gene-LOC478384	16.5107	2.5028	0.666323	3.75614	0.000172558	0.00388246
gene-LY9	16.5429	1.91116	0.635991	3.005	0.00265578	0.029095
gene-DNAJC1	16.545	1.05465	0.356381	2.95934	0.00308303	0.0323642
gene-INHBB	16.569	1.58061	0.448314	3.52567	0.000422412	0.00759203
gene-FAM189A2	16.6751	2.30792	0.656029	3.51801	0.000434788	0.00772035
gene-TTC9	16.6755	2.15308	0.459438	4.68633	2.78148e-06	0.000147737
gene-KLHL31	16.7054	1.13586	0.383392	2.96266	0.00304995	0.0320959
gene-HK2	16.7593	2.28716	0.629416	3.63377	0.000279308	0.00561034
gene-MPC2	16.8152	1.25004	0.441092	2.83397	0.00459735	0.0430349
gene-CHST2	16.8317	1.41637	0.501547	2.82401	0.00474272	0.0439907
gene-PLAGL1	16.8952	2.67342	0.609298	4.38771	1.1455e-05	0.000452102
gene-LOC119864981	16.9102	1.31396	0.449705	2.92182	0.00347988	0.0353316
gene-TRNAV-AAC-4	16.9142	2.91549	0.941379	3.09704	0.00195464	0.0232121
gene-KIF27	16.9306	1.14791	0.349156	3.28767	0.00101021	0.0143418
gene-HSPA12A	16.9399	1.80565	0.472371	3.82253	0.00013209	0.00313995
gene-COQ10A	16.9502	1.23538	0.380457	3.2471	0.00116586	0.0159192
gene-REXO5	16.9637	1.38703	0.45714	3.03414	0.00241225	0.0270659
gene-RHOG2	17.0031	1.17331	0.392572	2.98878	0.00280093	0.0301031
gene-SRSF12	17.0419	1.42194	0.430749	3.30109	0.00096309	0.0138384
gene-CDC20	17.0559	1.80034	0.513305	3.50735	0.000452591	0.00797337
gene-LOC102151795	17.0727	4.79147	0.900446	5.32121	1.03078e-07	9.87874e-06
gene-POGLUT2	17.0862	1.5225	0.377349	4.03472	5.46681e-05	0.00159246
gene-GPAT3	17.0896	2.6381	0.648775	4.06628	4.77691e-05	0.0014386
gene-PLEKHO1	17.1066	1.52082	0.407798	3.72936	0.000191969	0.00419542
gene-LANCL3	17.2719	1.29466	0.463955	2.79049	0.00526283	0.0474945
gene-CAMK2A	17.3188	3.40773	0.753376	4.52328	6.08887e-06	0.000276029
gene-MARCHF9	17.3232	1.40075	0.385422	3.63434	0.00027869	0.00560318
gene-ESPL1	17.382	1.54344	0.448095	3.44444	0.000572246	0.00949386
gene-LOC111090067	17.3869	3.03028	0.663746	4.56543	4.98479e-06	0.000235476
gene-EML6	17.3944	2.0213	0.65429	3.0893	0.00200629	0.0236937
gene-CKAP2L	17.4108	1.94431	0.504856	3.85122	0.000117529	0.00288115
gene-FAM13C	17.4522	2.06812	0.559538	3.69611	0.000218927	0.00464664
gene-SLC9B2	17.4527	2.52614	0.569535	4.43545	9.18821e-06	0.000380207
gene-ABTB2	17.4536	2.43097	0.511494	4.75269	2.00729e-06	0.000112591
gene-PROS1	17.4645	2.2778	0.720136	3.16302	0.00156143	0.019577
gene-PRSS53	17.4826	1.81004	0.509457	3.55289	0.000381024	0.00709297
gene-BTG3	17.5111	2.99475	0.577714	5.1838	2.17413e-07	1.75178e-05
gene-FREM2	17.5181	3.10676	0.829884	3.74361	0.000181394	0.00402613
gene-CXADR	17.5406	2.33782	0.843895	2.77027	0.00560095	0.0496849
gene-KCP	17.5675	1.52877	0.528746	2.89131	0.00383639	0.0379235
gene-LOC492092	17.5743	1.59948	0.449912	3.55509	0.000377856	0.00706234
gene-KIF18B	17.5974	2.6749	0.588229	4.54739	5.43162e-06	0.00025103
gene-TFPI2	17.5998	3.43259	0.725826	4.72922	2.2539e-06	0.000123715
gene-NCALD	17.6989	1.99409	0.623356	3.19896	0.00137926	0.0179922
gene-ST6GAL2	17.7124	3.46609	0.947002	3.66006	0.000252151	0.00514716
gene-TNS4	17.741	2.05428	0.688845	2.98221	0.00286178	0.0305416
gene-MARK1	17.8557	2.49226	0.485581	5.13252	2.85881e-07	2.21164e-05
gene-MIS12	17.9185	1.03317	0.301871	3.42254	0.000620394	0.0101352
gene-NOD2	17.9193	2.10023	0.533244	3.93859	8.19605e-05	0.00213417
gene-UNG	17.9649	1.19202	0.385686	3.09064	0.00199726	0.0236002
gene-ARHGAP22	17.9667	1.81426	0.491079	3.69444	0.000220371	0.00466801
gene-LOC102156009	18.0055	1.78553	0.534947	3.33777	0.000844531	0.0125665
gene-LOC119873404	18.0066	1.75593	0.625776	2.80601	0.0050159	0.0458474
gene-SNX25	18.0621	1.68546	0.572519	2.94393	0.0032407	0.0335737
gene-NCAPH	18.1028	1.5869	0.342514	4.63308	3.60265e-06	0.000181853
gene-PLCXD2	18.1502	2.06014	0.658859	3.12683	0.00176701	0.0214981
gene-EPB41L4B	18.3478	2.08235	0.61531	3.38423	0.000713769	0.0111897
gene-KIF15	18.3921	1.49835	0.47576	3.14938	0.00163619	0.020288
gene-CACNB2	18.3964	1.52893	0.516912	2.9578	0.0030984	0.0324617
gene-C18H11orf95	18.6358	1.38475	0.488899	2.83239	0.00462008	0.0431867
gene-MMP12	18.6563	5.28631	0.8723	6.06019	1.35957e-09	3.02391e-07
gene-TNIK	18.6808	2.55271	0.61562	4.14656	3.37505e-05	0.00108367
gene-PLAU	18.7126	3.0394	0.707763	4.29437	1.7519e-05	0.000635087
gene-LOC119873722	18.766	1.43629	0.419222	3.42608	0.000612351	0.0100268
gene-P2RY2	18.7897	2.71332	0.495539	5.47549	4.36293e-08	5.14681e-06
gene-ADAP1	18.883	1.34568	0.443681	3.03299	0.00242141	0.0271401
gene-NDNF	18.884	6.31813	0.91417	6.91133	4.80147e-12	2.62874e-09
gene-SPAG5	18.9043	2.75472	0.505297	5.45169	4.98943e-08	5.63673e-06
gene-H3C8	18.9087	1.98683	0.520271	3.81884	0.000134082	0.00317046
gene-REEP4	18.9187	1.07106	0.272126	3.93588	8.28907e-05	0.00215314
gene-KIAA1614	18.9515	1.87632	0.532391	3.52433	0.000424553	0.00761769
gene-LOC106559047	18.9852	2.02475	0.675461	2.99758	0.00272129	0.0295126
gene-TK1	18.9894	1.43796	0.334167	4.30312	1.6841e-05	0.000615735
gene-HHIPL1	19.021	1.29003	0.415762	3.10281	0.00191694	0.0228662
gene-TONSL	19.1708	1.15854	0.399438	2.90042	0.0037266	0.0371521
gene-SLC7A11	19.1885	2.24891	0.73462	3.06133	0.00220358	0.0253781
gene-CDR2	19.2201	1.84782	0.310399	5.95304	2.63199e-09	5.40368e-07
gene-H2BC11	19.2762	1.09103	0.379167	2.87743	0.00400929	0.039215
gene-FAAH	19.2911	1.42992	0.379179	3.7711	0.000162527	0.00371549
gene-CNST	19.371	1.12534	0.368618	3.05286	0.00226669	0.0259092
gene-CACNA1A	19.4011	2.18079	0.645517	3.37836	0.000729188	0.0113209
gene-TTC39C	19.4589	1.75009	0.439443	3.98252	6.81898e-05	0.00187627
gene-RNF2	19.5739	1.55023	0.48081	3.2242	0.00126323	0.0169
gene-LOC111097886	19.5906	1.17298	0.406602	2.88484	0.00391614	0.0385156
gene-CCNF	19.6878	1.69018	0.461426	3.66295	0.000249324	0.00510714
gene-VLDLR	19.7098	2.83291	0.460326	6.15412	7.54942e-10	1.83417e-07
gene-MTHFD2	19.7142	2.05635	0.351542	5.84952	4.93006e-09	8.48924e-07
gene-SYK	19.7276	1.56347	0.508892	3.07231	0.00212407	0.0247291
gene-GABBR2	19.8788	2.72772	0.554845	4.91619	8.82455e-07	5.60779e-05
gene-H2AC6	19.9373	1.00381	0.344108	2.91714	0.00353256	0.0356611
gene-DLGAP5	19.9821	2.67802	0.59112	4.53042	5.88659e-06	0.000269144
gene-SCRN1	19.9849	2.09985	0.493758	4.25278	2.11131e-05	0.000740243
gene-MARS2	20.0161	1.22572	0.438388	2.79598	0.00517433	0.0468793
gene-PACSIN3	20.286	2.32078	0.44609	5.20249	1.96639e-07	1.60867e-05
gene-NFAM1	20.3091	1.73484	0.508417	3.41223	0.00064433	0.0103675
gene-MMP28	20.3646	1.88746	0.543619	3.47202	0.00051656	0.00882367
gene-FOXO6	20.4612	2.50288	0.627414	3.98921	6.62951e-05	0.0018454
gene-PTH1R	20.4667	3.78217	0.690287	5.47912	4.27444e-08	5.09876e-06
gene-HELLS	20.5129	1.38725	0.442547	3.13471	0.00172027	0.0210614
gene-TBKBP1	20.5474	1.86602	0.363948	5.12716	2.9414e-07	2.25916e-05
gene-MCUB	20.6529	2.66758	0.546557	4.88069	1.05715e-06	6.56171e-05
gene-BASP1	20.655	2.5351	0.464967	5.45221	4.97475e-08	5.63673e-06
gene-ANGPT4	20.6602	1.70299	0.58995	2.88666	0.00389351	0.0383461
gene-KAZALD1	20.7578	2.08735	0.644679	3.23782	0.00120448	0.0163186
gene-NLRP1	20.8919	1.53231	0.4111	3.72734	0.000193509	0.00422476
gene-FXYD5	20.9835	1.41358	0.428399	3.29969	0.000967918	0.0138798
gene-IGFBP2	21.0198	4.03224	1.44638	2.78781	0.00530656	0.0476876
gene-ZMYM5	21.1152	1.55319	0.380486	4.08212	4.46272e-05	0.00136254
gene-SCD5	21.1548	1.71933	0.420446	4.08931	4.32667e-05	0.00132544
gene-FBXO24	21.228	1.36949	0.447146	3.06275	0.00219315	0.0253222
gene-PRR5L	21.2616	2.30438	0.523338	4.40323	1.06649e-05	0.000427236
gene-HIGD1A	21.3272	1.43616	0.456449	3.14637	0.0016531	0.0204621
gene-KIF4A	21.5106	1.62636	0.477198	3.40815	0.000654038	0.0104991
gene-SLC2A1	21.5474	2.54394	0.412639	6.16506	7.04577e-10	1.7699e-07
gene-LOC119866734	21.7044	1.70708	0.597801	2.8556	0.00429559	0.0409828
gene-HAPLN1	21.8362	2.46258	0.616562	3.99405	6.49548e-05	0.0018201
gene-SV2A	21.9049	1.31047	0.36287	3.61139	0.000304561	0.00597699
gene-LOC102153193	22.0528	1.41505	0.414554	3.41342	0.000641534	0.0103459
gene-GNB5	22.0882	1.03882	0.293994	3.53347	0.000410143	0.00747215
gene-CTIF	22.1115	1.77155	0.434239	4.07967	4.5099e-05	0.00137173
gene-TACC3	22.2007	1.21704	0.368012	3.30707	0.000942762	0.0136197
gene-SALL2	22.2052	1.83082	0.530747	3.44951	0.00056161	0.00938703
gene-LOC106560123	22.2386	1.31629	0.385723	3.41254	0.000643604	0.0103637
gene-TMEM45A	22.2584	1.67245	0.582179	2.87275	0.00406922	0.0396025
gene-SCN4A	22.3245	6.09035	1.28223	4.74983	2.03589e-06	0.0001135
gene-BUB1B	22.4104	1.81799	0.390188	4.65927	3.17332e-06	0.000164458
gene-PKN3	22.4197	1.05235	0.372912	2.82197	0.0047729	0.0441747
gene-MMP15	22.4596	2.42633	0.502876	4.8249	1.40073e-06	8.30791e-05
gene-BLMH	22.4672	1.12053	0.329605	3.39962	0.000674803	0.0107285
gene-ABCD1	22.6919	1.35936	0.375593	3.61924	0.000295469	0.00584694
gene-SAMD1	22.7267	1.77801	0.515125	3.45161	0.000557246	0.00933934
gene-SLC9A5	22.7506	1.47081	0.350281	4.19894	2.68162e-05	0.00089746
gene-ANP32E	22.7982	1.66667	0.335478	4.96804	6.76317e-07	4.49867e-05
gene-ARHGEF37	22.8009	2.04507	0.634547	3.22289	0.00126904	0.0169419
gene-RFTN2	22.8265	3.39819	0.649184	5.23456	1.65376e-07	1.3902e-05
gene-SNX10	22.9174	2.49135	0.810181	3.07506	0.00210462	0.024637
gene-CDCA2	22.9332	1.58044	0.494325	3.19716	0.00138788	0.0180696
gene-LOC119873350	23.0007	1.22004	0.420649	2.90039	0.00372704	0.0371521
gene-CARHSP1	23.0995	1.44148	0.351314	4.10312	4.07618e-05	0.00125954
gene-RDH11	23.1474	1.03864	0.356898	2.91019	0.00361209	0.0362772
gene-KCTD1	23.2343	1.60077	0.502182	3.18762	0.00143448	0.0184511
gene-CCL14	23.3136	1.9282	0.643794	2.99506	0.00274392	0.0296492
gene-UBE2S	23.4548	1.41968	0.311209	4.56183	5.07109e-06	0.000238498
gene-C18H7orf57	23.5762	2.04356	0.389207	5.25058	1.51622e-07	1.30524e-05
gene-LARP1B	23.6938	2.44159	0.56074	4.35423	1.33533e-05	0.000507846
gene-SHROOM1	23.7912	1.9994	0.51086	3.91378	9.08614e-05	0.00232066
gene-LMCD1	23.8114	1.41645	0.466061	3.03919	0.00237215	0.026686
gene-C1QTNF5	23.9171	2.4979	0.640967	3.89708	9.73575e-05	0.00245718
gene-SHISAL1	23.9194	3.2278	0.661663	4.87831	1.06998e-06	6.61189e-05
gene-ADAMTS7	23.9228	2.4769	0.362161	6.83922	7.9628e-12	4.25054e-09
gene-CD101	23.9602	2.81389	0.607238	4.63392	3.58801e-06	0.000181853
gene-SLC4A11	24.056	1.15717	0.319444	3.62245	0.000291822	0.00579627
gene-FBLIM1	24.0588	1.6991	0.451862	3.76022	0.000169762	0.00382762
gene-PRDX4	24.062	1.66181	0.313325	5.30379	1.13424e-07	1.06688e-05
gene-MAP3K6	24.0831	1.65235	0.487284	3.39094	0.000696533	0.0109898
gene-ADAM22	24.1797	3.21055	0.635805	5.04958	4.42785e-07	3.15145e-05
gene-LOC119871927	24.2167	1.52491	0.522218	2.92006	0.00349963	0.0354647
gene-LRP8	24.3626	1.48452	0.437696	3.39167	0.000694673	0.0109709
gene-SHROOM4	24.4663	1.49642	0.500489	2.98991	0.00279063	0.0300633
gene-MCU	24.5084	1.68424	0.479785	3.5104	0.00044744	0.00789566
gene-FLVCR1	24.7413	1.45345	0.410906	3.53719	0.000404412	0.00738035
gene-FHOD3	24.7676	2.60042	0.649709	4.00243	6.26945e-05	0.00176837
gene-STC2	24.794	2.29745	0.805175	2.85335	0.00432606	0.0412182
gene-PTGIS	24.8805	2.13426	0.671514	3.17828	0.00148149	0.0188628
gene-KLHL23	24.9331	1.63464	0.402157	4.06469	4.80971e-05	0.00144523
gene-PALM3	25.0517	1.43756	0.478665	3.00327	0.00267098	0.0292122
gene-TCF7L1	25.093	1.7871	0.394837	4.52616	6.00639e-06	0.000272869
gene-PDE7B	25.1595	1.80763	0.473617	3.81665	0.000135274	0.0031951
gene-ARSJ	25.1995	2.44697	0.477181	5.12797	2.92887e-07	2.25766e-05
gene-SEMA6C	25.3167	1.31648	0.379982	3.46458	0.000531056	0.00898503
gene-SLC1A5	25.4407	1.55812	0.391148	3.98344	6.79235e-05	0.00187136
gene-RRAGD	25.4836	1.62617	0.549253	2.96069	0.00306951	0.0322858
gene-KIF26A	25.5169	2.5952	0.706899	3.67125	0.00024137	0.00498909
gene-E2F7	25.5976	2.09844	0.363455	5.77358	7.76041e-09	1.22741e-06
gene-TOR4A	25.6709	1.27291	0.379584	3.35344	0.000798141	0.0121641
gene-LOC111096062	25.6944	1.84481	0.634071	2.90946	0.00362049	0.0363445
gene-ZNF827	25.757	2.4587	0.533443	4.60912	4.04367e-06	0.000200792
gene-PPM1L	25.7774	1.56428	0.470669	3.32352	0.000888885	0.0130354
gene-LOC102156399	26.024	1.49423	0.427814	3.49271	0.000478147	0.0083342
gene-CNKSR3	26.0368	2.76119	0.637959	4.32816	1.50358e-05	0.000562248
gene-E2F1	26.0726	1.45746	0.427802	3.40686	0.000657147	0.0105166
gene-SATB2	26.1092	1.96028	0.471055	4.16146	3.16215e-05	0.00102373
gene-GDF11	26.144	2.75422	0.429777	6.40849	1.46969e-10	5.06142e-08
gene-TMEM200A	26.1666	1.59118	0.33951	4.68668	2.77672e-06	0.000147737
gene-ECT2	26.1845	1.63014	0.428073	3.80808	0.000140049	0.00328247
gene-KPNA2	26.2202	1.63699	0.403485	4.05714	4.9677e-05	0.00147525
gene-TBX3	26.2648	2.93255	0.470037	6.23898	4.40446e-10	1.19043e-07
gene-LGI4	26.4706	2.09898	0.514574	4.07907	4.52162e-05	0.00137334
gene-ATF1	26.5327	1.27818	0.33437	3.82267	0.000132015	0.00313995
gene-SEMA3F	26.7448	1.18317	0.37403	3.16329	0.00155994	0.0195699
gene-HOMER3	26.7875	1.33575	0.304977	4.37983	1.18774e-05	0.000463631
gene-MMD	26.8458	1.46095	0.447929	3.26157	0.00110799	0.0153323
gene-SMAD9	26.927	4.33063	0.634188	6.82862	8.57348e-12	4.35859e-09
gene-ATP7B	27.0215	1.31818	0.363257	3.62877	0.000284773	0.00569866
gene-LOC102152011	27.2383	3.28205	0.819775	4.0036	6.23856e-05	0.00176198
gene-POU6F1	27.3037	2.91918	0.412614	7.07484	1.4962e-12	9.68089e-10
gene-TBC1D12	27.3676	1.09867	0.291895	3.76393	0.000167263	0.00378946
gene-PHF10	27.5232	1.18521	0.281293	4.21342	2.51528e-05	0.000851288
gene-CDKN2C	27.5456	2.03072	0.454847	4.46464	8.02048e-06	0.000343193
gene-LOC102154731	27.6641	1.60475	0.389596	4.11902	3.80484e-05	0.00119634
gene-DPH3	27.6646	1.00922	0.360311	2.80097	0.00509486	0.0464205
gene-HOXD13	27.7044	5.48197	0.898954	6.09817	1.07289e-09	2.46326e-07
gene-VASH2	27.7588	2.32796	0.685369	3.39665	0.000682149	0.0107926
gene-ASNS	27.7906	2.39901	0.635151	3.77708	0.000158681	0.00363926
gene-FUT4	27.8704	1.19118	0.357813	3.32905	0.000871442	0.012845
gene-MAP3K9	28.0405	2.4439	0.714939	3.41833	0.000630063	0.0102219
gene-GADD45B	28.0421	2.28836	0.517366	4.42309	9.72991e-06	0.000396364
gene-H2AZ1	28.072	1.07802	0.375558	2.87045	0.00409882	0.0397268
gene-IDH2	28.1947	1.85157	0.372637	4.96883	6.73594e-07	4.49455e-05
gene-GPC6	28.2136	3.66996	0.861409	4.26041	2.04052e-05	0.000717778
gene-GLIS3	28.3311	2.13637	0.531684	4.01813	5.86629e-05	0.0016881
gene-STK39	28.383	2.83243	0.471873	6.00253	1.94268e-09	4.148e-07
gene-TAL1	28.4643	2.1259	0.599087	3.54857	0.000387331	0.00716043
gene-NARF	28.485	1.04741	0.346343	3.0242	0.00249295	0.0276848
gene-PLEK	28.4867	1.90123	0.53993	3.52125	0.000429519	0.00766687
gene-STXBP6	28.5959	2.83449	0.416861	6.79962	1.04895e-11	5.09027e-09
gene-HMBS	28.5998	1.28141	0.343991	3.72513	0.000195212	0.00424955
gene-CDK2AP1	28.6729	3.19598	0.429669	7.43823	1.02044e-13	8.06979e-11
gene-HSPB8	28.7123	2.33842	0.554999	4.21338	2.51575e-05	0.000851288
gene-HSPA4L	28.7687	1.44044	0.389131	3.70169	0.000214172	0.00456843
gene-RHOBTB3	28.9138	2.90338	0.685367	4.23624	2.27292e-05	0.000787849
gene-SNX7	28.9408	2.03448	0.408859	4.97599	6.4915e-07	4.34503e-05
gene-PNKD	28.9481	1.52433	0.45624	3.34108	0.000834526	0.0125044
gene-RYR2	29.0293	3.26856	0.824323	3.96514	7.33536e-05	0.00195536
gene-EZH2	29.2652	1.39107	0.370886	3.75066	0.000176369	0.00395156
gene-GTF2IRD1	29.4576	1.49469	0.510261	2.92926	0.00339771	0.0347956
gene-MYBL2	29.5464	2.29042	0.442673	5.17407	2.29046e-07	1.82484e-05
gene-ADCY3	29.6533	2.36113	0.480797	4.91087	9.06752e-07	5.7281e-05
gene-LOC102154980	29.6535	1.79605	0.536081	3.35034	0.000807136	0.0122313
gene-BRF2	29.7587	1.27832	0.430045	2.97253	0.00295354	0.0312662
gene-LOC487476	29.7811	2.1896	0.455024	4.81206	1.49386e-06	8.73888e-05
gene-LEF1	29.9357	2.61872	0.64446	4.06343	4.83561e-05	0.00144787
gene-FKBP7	30.0459	2.2503	0.42843	5.25243	1.50102e-07	1.29756e-05
gene-PLEKHG2	30.0555	1.1521	0.335982	3.42906	0.000605672	0.00994029
gene-SH3RF3	30.1165	2.4119	0.501404	4.8103	1.50703e-06	8.7679e-05
gene-ARNTL2	30.1408	2.5563	0.867553	2.94656	0.00321329	0.0334194
gene-E2F3	30.3503	1.85574	0.43108	4.30486	1.67088e-05	0.00061195
gene-GUCY1A1	30.4735	2.41664	0.434461	5.56239	2.66107e-08	3.42284e-06
gene-LOC111090634	30.4962	1.75387	0.396558	4.42274	9.74575e-06	0.000396364
gene-KIF20A	30.5206	2.57243	0.479091	5.3694	7.89975e-08	8.30914e-06
gene-CDK17	30.5256	1.74317	0.495565	3.51754	0.000435564	0.00772439
gene-TMEM140	30.556	1.66165	0.537959	3.08881	0.0020096	0.0237111
gene-NDUFA4L2	30.5841	2.10766	0.693128	3.0408	0.00235949	0.0266222
gene-IL27RA	30.6771	2.03161	0.573747	3.54094	0.000398697	0.00729475
gene-HIVEP3	30.7562	1.2602	0.390301	3.22879	0.00124317	0.0167295
gene-ZNF703	30.7719	2.37415	0.707071	3.35773	0.000785846	0.012011
gene-ZBTB7B	31.0108	1.16077	0.395957	2.93154	0.00337283	0.0346234
gene-FAM234B	31.0625	1.10723	0.357594	3.09632	0.00195939	0.0232556
gene-LPCAT4	31.117	1.506	0.389639	3.86511	0.000111037	0.00274406
gene-VOPP1	31.1627	1.35111	0.38293	3.52835	0.000418158	0.00756012
gene-MBOAT7	31.1833	1.3157	0.312769	4.20662	2.59218e-05	0.000871625
gene-RHOBTB1	31.5675	2.00188	0.363356	5.50941	3.60035e-08	4.36788e-06
gene-ETV1	31.8462	2.43796	0.720306	3.38461	0.000712782	0.0111825
gene-SH3BGRL	31.9116	1.6216	0.508879	3.18661	0.00143951	0.0184703
gene-TRIM24	31.9698	1.94666	0.27822	6.99683	2.61814e-12	1.51088e-09
gene-MSI2	32.0291	2.01436	0.453908	4.43783	9.0872e-06	0.000378965
gene-KNTC1	32.2021	2.5246	0.606684	4.1613	3.16441e-05	0.00102373
gene-UNC5B	32.2105	1.50191	0.514501	2.91915	0.00350983	0.0355344
gene-ZNF662	32.2664	2.46771	0.558266	4.42031	9.85616e-06	0.000399333
gene-SPR	32.3103	1.57004	0.257683	6.09289	1.10888e-09	2.51881e-07
gene-RUNX3	32.3797	3.41759	0.685671	4.9843	6.21875e-07	4.20564e-05
gene-RAB15	32.4999	1.69946	0.463135	3.66947	0.000243052	0.00501416
gene-RGS17	32.521	1.33331	0.455909	2.9245	0.00345012	0.0351129
gene-NQO2	32.5473	1.38278	0.315918	4.37702	1.20311e-05	0.000468772
gene-SYNGR1	32.5517	1.3442	0.437229	3.07437	0.00210945	0.0246665
gene-NR6A1	32.5931	1.07419	0.339275	3.16613	0.00154481	0.0194486
gene-SEMA4C	32.613	1.70999	0.340368	5.02393	5.06234e-07	3.55563e-05
gene-CEP152	32.6373	1.00851	0.315379	3.19778	0.00138492	0.018042
gene-MEIS1	32.7237	1.24143	0.359921	3.44918	0.00056229	0.00938703
gene-AMER1	32.7534	1.14731	0.257051	4.46335	8.06886e-06	0.000344573
gene-GPR161	32.8733	2.79937	0.447508	6.25546	3.96333e-10	1.12833e-07
gene-SPEG	32.956	2.15538	0.516257	4.17502	2.9796e-05	0.000975772
gene-AMPD3	32.9638	2.21108	0.567563	3.89575	9.78939e-05	0.0024678
gene-ZNF496	33.0615	1.43423	0.452807	3.16742	0.00153799	0.0193856
gene-STEAP3	33.1312	1.57879	0.450857	3.50175	0.000462217	0.00812954
gene-NOCT	33.4286	1.04284	0.311851	3.34403	0.00082571	0.0124159
gene-TSPOAP1	33.4343	2.94614	0.608573	4.84107	1.29144e-06	7.72406e-05
gene-CCNA2	33.5703	1.89684	0.527215	3.59784	0.000320869	0.00621706
gene-CA5B	33.6604	1.15874	0.375873	3.08279	0.00205069	0.0241114
gene-COCH	33.749	1.87803	0.617143	3.04311	0.00234147	0.0264841
gene-S1PR3	33.7941	5.05198	0.765934	6.59584	4.22859e-11	1.6123e-08
gene-HMOX1	33.8967	1.67715	0.488595	3.43259	0.000597837	0.00985716
gene-RNF157	33.9241	2.17651	0.385814	5.64136	1.68717e-08	2.40163e-06
gene-MECOM	34.075	1.84051	0.508168	3.62185	0.000292501	0.00580436
gene-KIF14	34.078	2.47228	0.582779	4.24223	2.21307e-05	0.000769601
gene-PTPRU	34.2382	2.0061	0.559676	3.58439	0.000337866	0.00646425
gene-UXS1	34.2466	1.46505	0.31478	4.65421	3.25231e-06	0.000167333
gene-CENPL	34.2908	1.40616	0.457549	3.07325	0.00211744	0.0247291
gene-SQLE	34.346	2.43267	0.395395	6.15251	7.6268e-10	1.83417e-07
gene-CCDC88C	34.3556	1.27767	0.425708	3.00128	0.00268846	0.0293477
gene-SLC6A8	34.4209	3.40612	0.661498	5.14911	2.61727e-07	2.04703e-05
gene-NAGLU	34.4226	1.41541	0.378791	3.73665	0.000186488	0.00410956
gene-ACKR2	34.424	2.52451	0.812809	3.10591	0.00189696	0.0227167
gene-USP13	34.4437	2.10828	0.389877	5.40754	6.3897e-08	6.9956e-06
gene-ADGRE1	34.462	2.20169	0.70437	3.12575	0.00177351	0.0215649
gene-MTCL1	34.4959	3.2318	0.439949	7.34585	2.04459e-13	1.4552e-10
gene-SLC25A15	34.5333	1.00514	0.290533	3.45962	0.000540931	0.00910879
gene-GPX7	34.6984	1.42075	0.393035	3.61483	0.000300548	0.00592548
gene-HOMER1	34.7626	1.20398	0.361183	3.33344	0.000857778	0.0127189
gene-SMAD7	34.8492	1.75022	0.464966	3.76419	0.000167089	0.00378946
gene-EVA1A	34.8999	3.26415	0.660517	4.94182	7.73985e-07	5.03846e-05
gene-NEDD9	35.0735	1.35068	0.484536	2.78757	0.00531046	0.0477025
gene-CHDH	35.4612	1.33584	0.341421	3.91259	9.13118e-05	0.00232938
gene-INCENP	35.7343	1.18548	0.348012	3.40644	0.000658151	0.0105166
gene-ZC3H12C	35.8568	1.77236	0.549508	3.22536	0.00125816	0.0168428
gene-PRRG3	36.039	1.9658	0.470418	4.17884	2.92998e-05	0.000962477
gene-CCND3	36.0699	2.24822	0.490153	4.58678	4.50138e-06	0.000217944
gene-TRNAG-GCC-4	36.1168	2.84921	0.708812	4.0197	5.82718e-05	0.00168138
gene-TWIST2	36.1399	4.05864	0.706079	5.74813	9.02339e-09	1.40633e-06
gene-STEAP2	36.1986	4.42052	0.91421	4.83535	1.3291e-06	7.9271e-05
gene-UBASH3B	36.3327	1.72156	0.541419	3.17972	0.00147416	0.0188143
gene-TTYH2	36.4207	2.21984	0.560509	3.9604	7.48246e-05	0.00197974
gene-CTSV	36.4596	1.40138	0.431409	3.24838	0.00116066	0.0158963
gene-BIN1	36.6643	1.75012	0.461137	3.79523	0.000147505	0.00343377
gene-LOC106559289	36.6867	1.24015	0.437428	2.8351	0.00458112	0.0429395
gene-ABHD17B	36.8759	1.39415	0.404051	3.45044	0.000559682	0.00936811
gene-EML5	36.9721	1.56048	0.352809	4.42301	9.73371e-06	0.000396364
gene-METTL7A	37.0039	1.26531	0.4237	2.98633	0.00282346	0.0302796
gene-DSG2	37.0577	3.80246	0.759127	5.00899	5.47161e-07	3.81797e-05
gene-SEPTIN6	37.1451	3.07399	0.73855	4.16219	3.15209e-05	0.00102285
gene-FDFT1	37.2215	1.0737	0.254086	4.22573	2.3817e-05	0.000817765
gene-B3GALNT2	37.4227	1.04915	0.316766	3.31208	0.000926035	0.0134325
gene-SPINDOC	37.5124	1.13953	0.336126	3.39019	0.000698435	0.0110059
gene-DIPK2A	37.7641	2.40013	0.525921	4.56366	5.02685e-06	0.000236939
gene-CPT1A	37.7684	1.04985	0.340999	3.07876	0.00207861	0.024386
gene-IQGAP3	37.8227	1.98925	0.564029	3.52685	0.000420532	0.00758167
gene-DTL	37.9501	1.82002	0.512264	3.55289	0.000381024	0.00709297
gene-LOC119881501	38.2335	2.10582	0.564134	3.73284	0.000189333	0.0041591
gene-SCN4B	38.3263	2.32186	0.762584	3.04473	0.00232889	0.0263941
gene-EDNRB	38.4453	1.78633	0.559712	3.19151	0.0014153	0.0183148
gene-TNFAIP8L3	38.7129	1.97637	0.674089	2.93191	0.0033688	0.0345986
gene-DNAJB14	38.8592	1.10167	0.3261	3.37833	0.000729288	0.0113209
gene-FNBP1L	38.904	2.10266	0.467935	4.49348	7.00685e-06	0.00030784
gene-STXBP5	38.9587	2.13908	0.551793	3.8766	0.000105926	0.00262686
gene-DPAGT1	39.0225	1.0032	0.348528	2.87839	0.00399712	0.0391497
gene-COL24A1	39.1721	3.83394	0.867583	4.41911	9.91077e-06	0.000400786
gene-SOS2	39.2076	1.15578	0.345531	3.34494	0.000823016	0.0123928
gene-VAMP8	39.2609	1.23273	0.342568	3.5985	0.000320063	0.0062153
gene-DOCK4	39.289	1.76477	0.516097	3.41945	0.000627485	0.0101964
gene-LNPK	39.3513	1.34823	0.418332	3.22288	0.00126909	0.0169419
gene-EMID1	39.4083	3.72897	0.703719	5.29895	1.1647e-07	1.08125e-05
gene-TSHZ1	39.5578	1.93589	0.401929	4.8165	1.46098e-06	8.61735e-05
gene-CDYL2	39.5626	1.30603	0.416208	3.13793	0.00170145	0.020927
gene-UHRF1	39.6458	1.62657	0.414494	3.92424	8.70047e-05	0.00223553
gene-SNCAIP	39.6778	2.96173	0.540806	5.47651	4.33786e-08	5.14566e-06
gene-LOC102154740	39.683	1.24981	0.346099	3.61112	0.000304872	0.00597699
gene-IGSF3	39.8818	1.50392	0.372141	4.04127	5.31619e-05	0.00155708
gene-SLC1A4	39.9865	2.26928	0.570456	3.97801	6.94941e-05	0.00190212
gene-RAP1GDS1	39.9966	1.05169	0.334502	3.14404	0.00166634	0.0206021
gene-FADS1	40.1669	1.85104	0.552675	3.34924	0.000810347	0.0122559
gene-ZNF185	40.7288	3.12537	0.688329	4.54052	5.6116e-06	0.00025823
gene-BCORL1	40.8645	1.36729	0.315418	4.33487	1.45847e-05	0.000547297
gene-PLEKHG5	40.9046	1.31403	0.392826	3.34507	0.000822621	0.0123928
gene-CIT	40.9421	1.81797	0.361026	5.03557	4.76433e-07	3.37967e-05
gene-KIF23	40.9627	2.58189	0.555326	4.64932	3.33031e-06	0.00017089
gene-PLEKHG4	40.9872	2.46884	0.815865	3.02604	0.0024778	0.0275733
gene-EEF1A2	41.0037	3.28634	1.08058	3.04127	0.00235581	0.0266004
gene-MYL6B	41.2093	1.12953	0.38251	2.95295	0.00314755	0.032912
gene-GREM1	41.373	4.57548	0.881237	5.19211	2.07927e-07	1.69452e-05
gene-FBXL17	41.4792	1.20612	0.372139	3.24106	0.00119086	0.0162163
gene-LOC100856339	41.7805	1.6047	0.49084	3.26929	0.00107818	0.0150138
gene-NREP	41.986	2.33616	0.492296	4.74544	2.08053e-06	0.000115087
gene-EPDR1	41.9926	2.63137	0.765534	3.4373	0.000587552	0.00971759
gene-ZNF365	42.1351	1.33603	0.367026	3.64016	0.000272472	0.00550408
gene-GNG11	42.2227	2.03923	0.621667	3.28025	0.00103714	0.014557
gene-PHTF2	42.2527	1.34687	0.472895	2.84813	0.00439773	0.0417373
gene-CCN4	42.3501	3.93155	0.63896	6.15305	7.6008e-10	1.83417e-07
gene-SLC16A1	42.3551	2.04566	0.555806	3.68052	0.000232756	0.00485808
gene-VSIG10	42.3766	1.4438	0.454176	3.17895	0.00147808	0.0188418
gene-CACNA2D2	42.8819	1.69215	0.56135	3.01443	0.00257461	0.0283366
gene-LURAP1	43.0584	1.12263	0.332913	3.37214	0.000745863	0.0115153
gene-CADM1	43.0609	2.76198	0.407479	6.77821	1.21671e-11	5.77317e-09
gene-CDC7	43.4467	1.59726	0.524015	3.04811	0.00230285	0.0261963
gene-PRKCI	43.4772	1.50396	0.326747	4.60283	4.16781e-06	0.000205049
gene-SH3RF1	43.6732	1.23503	0.391137	3.15753	0.00159113	0.0198678
gene-INSIG1	43.7952	2.07491	0.577551	3.5926	0.000327399	0.00630355
gene-GNAI1	44.1016	1.1847	0.414377	2.85899	0.00424996	0.0406775
gene-LOC111097376	44.31	1.22673	0.380933	3.22032	0.00128048	0.0170454
gene-KIFC1	44.3857	1.14166	0.311347	3.66684	0.000245569	0.00505631
gene-MET	44.4164	2.05944	0.64157	3.21	0.00132736	0.0175165
gene-BAZ1A	44.5277	1.89798	0.486964	3.89758	9.716e-05	0.0024551
gene-MMP19	44.6064	1.5329	0.399446	3.83757	0.000124258	0.00301494
gene-GPSM2	44.6525	1.40596	0.382438	3.67631	0.000236636	0.00491025
gene-P3H3	44.6876	2.28243	0.695501	3.2817	0.00103183	0.0145113
gene-MTSS2	44.7196	1.44681	0.349583	4.13867	3.4932e-05	0.00110992
gene-SIAH2	44.8963	2.13377	0.436367	4.88984	1.00917e-06	6.30598e-05
gene-CIB1	44.9354	1.10297	0.30689	3.59401	0.000325628	0.00628076
gene-ADCY4	45.0279	1.38138	0.42336	3.26289	0.00110281	0.0152705
gene-KCTD15	45.1652	2.55089	0.608723	4.19055	2.78276e-05	0.000922633
gene-CDK1	45.2498	2.71238	0.554716	4.88967	1.01004e-06	6.30598e-05
gene-MPZL1	45.2823	1.99348	0.375268	5.31217	1.0833e-07	1.03042e-05
gene-ATXN1	45.3742	2.39962	0.427622	5.61154	2.00536e-08	2.72729e-06
gene-NFXL1	45.3809	1.14067	0.281442	4.05294	5.05786e-05	0.00149717
gene-RHOB	45.7984	1.2366	0.332449	3.71966	0.000199493	0.00431471
gene-AGAP3	45.9189	1.23508	0.380368	3.24706	0.00116605	0.0159192
gene-MAST2	46.0166	2.53293	0.254689	9.94521	2.64618e-23	1.88337e-19
gene-PIEZO2	46.0198	2.93989	0.80724	3.6419	0.000270633	0.00547212
gene-MCM2	46.2851	1.0803	0.363553	2.9715	0.00296349	0.031325
gene-CDCA4	46.3806	1.25372	0.392339	3.19549	0.00139592	0.018152
gene-LOC119868664	46.7971	1.99281	0.658039	3.02841	0.00245847	0.02746
gene-LOC102153175	46.8607	4.34509	0.731698	5.93836	2.87886e-09	5.85423e-07
gene-CDK6	47.0534	2.24646	0.473153	4.74785	2.05585e-06	0.000114314
gene-PRUNE2	47.0797	2.14054	0.67123	3.18898	0.00142774	0.0183866
gene-ATP5MC3	47.1558	1.01985	0.286784	3.55616	0.000376308	0.00704818
gene-KIF11	47.1918	1.84594	0.527826	3.49726	0.000470069	0.00822698
gene-KANK1	47.3086	2.27247	0.707646	3.2113	0.00132135	0.0174696
gene-TPBG	47.4883	2.85924	0.528927	5.40573	6.45435e-08	6.9956e-06
gene-DOC2B	47.6422	1.59931	0.392454	4.07514	4.59871e-05	0.00139041
gene-ADGRL3	47.6645	2.67708	0.825029	3.24483	0.00117521	0.0160237
gene-TRANK1	47.7091	2.20129	0.522001	4.21702	2.47555e-05	0.000843028
gene-TSKU	47.8652	1.39992	0.376475	3.71849	0.000200415	0.00432686
gene-NEDD4L	48.2114	1.64641	0.445075	3.69916	0.000216313	0.0046049
gene-LMNB1	48.3933	1.34516	0.397894	3.38069	0.000723032	0.0112687
gene-NCAPG	48.8183	1.12772	0.353575	3.18948	0.0014253	0.0183774
gene-ST6GALNAC6	48.8336	1.63754	0.47206	3.46893	0.000522544	0.0088989
gene-TEAD2	48.923	1.83458	0.442842	4.14274	3.43178e-05	0.00109625
gene-SLC38A1	49.1907	2.05923	0.519378	3.9648	7.34578e-05	0.0019557
gene-SORCS2	49.292	2.60141	0.733177	3.54813	0.000387973	0.00716608
gene-ZBTB10	49.5463	2.21936	0.473056	4.69154	2.71162e-06	0.000144746
gene-SLC25A37	49.548	1.36656	0.336242	4.06422	4.81925e-05	0.00144523
gene-RGCC	49.56	1.41307	0.486106	2.90691	0.00365021	0.0365912
gene-CHST3	49.5697	1.80331	0.453409	3.97722	6.97254e-05	0.00190212
gene-LOC119874670	50.1101	4.34827	0.542767	8.0113	1.13498e-15	1.42553e-12
gene-RCAN1	50.1855	1.85154	0.463921	3.99107	6.57757e-05	0.00183587
gene-SLC17A5	50.1862	2.18228	0.515129	4.23637	2.27162e-05	0.000787849
gene-ORAI2	50.2303	1.1541	0.407895	2.82941	0.00466335	0.0434622
gene-ACSL1	50.5984	1.11101	0.341965	3.2489	0.00115854	0.0158775
gene-ZNF367	50.6044	1.01542	0.290247	3.49847	0.000467932	0.00821652
gene-LOC480441	50.7684	1.9571	0.432362	4.52654	5.99581e-06	0.000272869
gene-DMD	50.9334	1.61995	0.476898	3.39685	0.000681658	0.0107926
gene-RACGAP1	50.995	2.05051	0.432073	4.74574	2.07744e-06	0.000115087
gene-RAVER1	51.126	1.00964	0.336765	2.99805	0.0027171	0.0295095
gene-PWWP2A	51.2353	1.20203	0.366005	3.28418	0.00102279	0.0144437
gene-NFATC4	51.6606	1.87418	0.559469	3.34992	0.000808364	0.0122413
gene-ATAD2B	51.6717	1.51613	0.40638	3.73083	0.000190849	0.0041795
gene-GLCE	51.6837	1.76791	0.438297	4.0336	5.49288e-05	0.0015957
gene-GPC4	51.798	2.87748	0.52943	5.43507	5.47763e-08	6.09158e-06
gene-PGM1	52.1242	1.22688	0.428073	2.86605	0.00415624	0.0401282
gene-DHCR24	52.1733	1.85169	0.656007	2.82267	0.00476253	0.0441361
gene-P3H4	52.4112	2.33678	0.417974	5.59074	2.26108e-08	3.02846e-06
gene-ARL8A	52.4863	1.1669	0.33362	3.49768	0.000469323	0.00822518
gene-GALNT5	52.7537	2.88812	0.451016	6.40358	1.51773e-10	5.1439e-08
gene-NAV2	53.7362	1.75326	0.613641	2.85715	0.00427467	0.0408379
gene-RAVER2	53.8302	1.08377	0.330466	3.27951	0.00103986	0.0145786
gene-TENT4B	53.9097	1.40818	0.330114	4.26572	1.99257e-05	0.000703228
gene-PSAT1	54.1523	1.71378	0.317553	5.39683	6.78301e-08	7.31469e-06
gene-MYL9	54.2642	1.44767	0.384658	3.76352	0.000167537	0.00378946
gene-COL27A1	54.3097	2.59268	0.607568	4.26731	1.97845e-05	0.000701724
gene-RRM2	54.7855	1.68445	0.468285	3.59706	0.00032183	0.00623003
gene-FKBP4	54.7909	1.03109	0.294314	3.50339	0.000459384	0.00808637
gene-TET1	54.8975	1.93084	0.354711	5.44342	5.22686e-08	5.84313e-06
gene-EFNB1	55.1113	1.5867	0.573101	2.76861	0.00562952	0.0497935
gene-GPX8	55.6343	1.13186	0.394568	2.86861	0.00412274	0.0398862
gene-COL18A1	55.8091	1.51194	0.43224	3.49791	0.000468918	0.00822518
gene-IFI30	55.8475	1.43262	0.468815	3.05582	0.00224442	0.0257097
gene-CENPE	55.8706	1.54268	0.359743	4.28829	1.80052e-05	0.000647216
gene-HS2ST1	56.0662	1.30843	0.300456	4.35481	1.33179e-05	0.000507794
gene-VKORC1L1	56.2183	1.25521	0.268641	4.67244	2.97645e-06	0.000155768
gene-TENM4	56.4663	3.59232	0.568126	6.32312	2.56342e-10	7.92226e-08
gene-TANC1	56.5576	1.8868	0.346351	5.44766	5.1038e-08	5.7356e-06
gene-KRAS	56.5602	1.03325	0.354899	2.9114	0.00359813	0.036154
gene-ALDH1L2	56.8269	3.26715	0.393959	8.29312	1.10319e-16	1.96295e-13
gene-PDE8A	57.1534	1.08604	0.21078	5.1525	2.57038e-07	2.01775e-05
gene-NT5E	57.3056	2.76484	0.587314	4.70759	2.50657e-06	0.000135495
gene-ACADL	57.3583	1.54906	0.431672	3.58851	0.000332573	0.00638015
gene-LMO7	57.3679	1.5334	0.458705	3.34288	0.000829133	0.0124498
gene-MYH10	57.7044	2.09721	0.427454	4.90629	9.28172e-07	5.82892e-05
gene-ARHGEF10L	57.8729	1.05418	0.359667	2.931	0.00337869	0.0346669
gene-UNC13B	57.9488	1.05647	0.339884	3.10833	0.00188148	0.022582
gene-CERS2	57.9539	1.17644	0.233877	5.03015	4.90106e-07	3.45371e-05
gene-ADGRE5	58.04	1.23724	0.365019	3.38952	0.000700145	0.0110247
gene-ADAMTS9	58.3674	2.74294	0.585503	4.68476	2.80287e-06	0.000148503
gene-PRC1	58.47	1.41685	0.310979	4.5561	5.21113e-06	0.000242943
gene-VAT1L	58.6275	4.32821	1.36268	3.17626	0.00149187	0.0189496
gene-PELI1	58.8363	1.35533	0.402051	3.37104	0.000748858	0.0115448
gene-ACTA2	58.9131	2.44995	0.695094	3.52463	0.000424068	0.0076154
gene-SHMT2	59.3759	1.10038	0.338815	3.24775	0.00116323	0.0159111
gene-PVR	59.5342	1.62809	0.484695	3.35899	0.000782266	0.0119649
gene-RAB3B	59.5751	1.099	0.360122	3.05173	0.00227526	0.025966
gene-SIK3	59.7016	1.43799	0.376046	3.82399	0.000131311	0.00313619
gene-BHLHE41	60.0321	2.14653	0.487582	4.4024	1.0706e-05	0.000428079
gene-HGSNAT	60.965	1.55048	0.348963	4.44313	8.8661e-06	0.000372656
gene-TNK2	60.9858	1.10439	0.357959	3.08523	0.00203395	0.0239674
gene-FBLN7	61.2954	1.86348	0.599024	3.11085	0.00186549	0.0224405
gene-NCOA7	61.548	1.09091	0.260241	4.19193	2.76588e-05	0.000921114
gene-FAM180A	61.89	1.83964	0.52227	3.52239	0.000427672	0.00765436
gene-NHS	62.0994	2.05038	0.597289	3.43282	0.000597346	0.00985716
gene-LOXL1	62.284	2.12993	0.493315	4.31759	1.5774e-05	0.000583718
gene-SLC43A2	62.2965	1.93839	0.580946	3.33661	0.000848054	0.0126098
gene-PDE10A	62.5936	3.73482	0.655896	5.69423	1.23929e-08	1.86818e-06
gene-TTC39B	62.689	1.71304	0.514447	3.32987	0.000868856	0.0128209
gene-YBX3	63.0851	1.60552	0.45163	3.55495	0.000378056	0.00706234
gene-P4HA2	64.4107	1.21624	0.418464	2.90644	0.00365562	0.0366283
gene-CHD1	64.444	1.11137	0.292849	3.79502	0.00014763	0.00343377
gene-NYNRIN	64.4635	2.50438	0.427329	5.86056	4.61312e-09	8.27725e-07
gene-CLMP	64.7865	3.84688	0.756662	5.08402	3.69536e-07	2.73022e-05
gene-SFRP4	65.1673	2.26479	0.773356	2.92852	0.00340582	0.0348057
gene-PCDH18	65.3881	2.17485	0.544255	3.99601	6.44195e-05	0.00180747
gene-WWC3	65.604	1.67184	0.465294	3.59307	0.0003268	0.00629769
gene-NTRK2	65.7411	1.78285	0.591832	3.01243	0.00259163	0.0284799
gene-LAMA3	66.0329	1.9585	0.478804	4.09039	4.30646e-05	0.00132304
gene-PTK7	66.0597	3.41844	0.538711	6.34558	2.21586e-10	6.9578e-08
gene-ANOS1	66.1137	2.30847	0.615893	3.74816	0.000178136	0.00397734
gene-LBH	66.5685	2.30287	0.509742	4.51771	6.25109e-06	0.000282783
gene-ASAP2	66.8866	1.74651	0.439388	3.97486	7.042e-05	0.00191027
gene-RPA1	67.0217	1.0064	0.307348	3.27445	0.00105868	0.0147938
gene-PARP4	67.2635	1.68304	0.440381	3.82178	0.00013249	0.00313995
gene-NCOA1	67.5588	1.03571	0.245266	4.22281	2.41277e-05	0.000826924
gene-C2	67.6635	2.09176	0.557457	3.75233	0.000175197	0.00392942
gene-CACNA1G	68.0933	1.86483	0.657292	2.83713	0.00455205	0.0428308
gene-EMILIN1	68.0976	1.41352	0.398191	3.54986	0.000385433	0.00714984
gene-TUBA1C	68.3415	1.01333	0.330999	3.06142	0.00220288	0.0253781
gene-TPM2	68.8676	2.33939	0.644858	3.62776	0.000285893	0.00570388
gene-PTPRG	69.6042	2.27022	0.489444	4.63838	3.51157e-06	0.000178948
gene-POGK	69.7504	1.20956	0.334904	3.61166	0.000304245	0.00597631
gene-ZMYM2	69.8108	1.20843	0.340881	3.54501	0.000392603	0.00721477
gene-PTPN12	69.8443	1.03117	0.301972	3.41478	0.00063833	0.0103177
gene-GXYLT2	69.9811	3.45194	0.543738	6.34853	2.17384e-10	6.92772e-08
gene-CACNA2D1	70.0191	3.72134	0.634526	5.86476	4.49775e-09	8.20821e-07
gene-CUX1	70.1447	1.20787	0.266255	4.53653	5.71877e-06	0.000262595
gene-BRWD3	70.3269	1.36248	0.38346	3.55311	0.000380706	0.00709297
gene-GRSF1	70.744	1.41043	0.322462	4.37394	1.22026e-05	0.000472868
gene-GOLM1	71.7084	1.27769	0.234217	5.45514	4.89329e-08	5.58725e-06
gene-KSR1	71.7327	1.57133	0.299309	5.24986	1.52213e-07	1.30524e-05
gene-ARID2	71.9059	1.10492	0.355043	3.11207	0.00185783	0.0223736
gene-NEK6	73.1419	1.05448	0.344841	3.05786	0.00222924	0.0255962
gene-RASSF3	73.5972	1.64164	0.352421	4.65817	3.19025e-06	0.000164935
gene-SMO	73.9093	1.48552	0.448033	3.31563	0.000914352	0.0132902
gene-ARFGEF3	74.0175	2.11955	0.379795	5.58076	2.39464e-08	3.1562e-06
gene-CREB3L1	74.0218	3.28192	0.744535	4.40802	1.04321e-05	0.000420277
gene-STK10	74.0574	1.16833	0.350031	3.3378	0.000844459	0.0125665
gene-TEAD4	74.2915	1.43082	0.32468	4.40685	1.04885e-05	0.000421751
gene-EPHB3	74.3367	1.82962	0.598436	3.05733	0.00223319	0.0256085
gene-C1QB	74.9385	1.52778	0.524631	2.91211	0.00359	0.0361063
gene-DAPK1	75.05	1.05554	0.271343	3.89005	0.000100222	0.00251756
gene-PLA2G7	75.3307	2.84559	0.681551	4.17518	2.97756e-05	0.000975772
gene-EML1	75.3422	1.23939	0.436765	2.83766	0.00454458	0.0427871
gene-TMEM64	75.3565	1.13045	0.301941	3.74395	0.000181152	0.00402613
gene-PPP4R1	75.8327	1.04538	0.281057	3.71946	0.00019965	0.00431471
gene-SLC8A1	75.9321	2.56582	0.646133	3.97103	7.15611e-05	0.00192926
gene-NKD1	76.3073	4.39325	0.794977	5.52626	3.27124e-08	4.08465e-06
gene-C7H1orf21	76.8483	1.84724	0.411345	4.49072	7.09832e-06	0.000311219
gene-MCAM	77.6317	1.37593	0.454346	3.02838	0.00245865	0.02746
gene-LRRFIP2	78.6933	1.1409	0.220226	5.18058	2.21201e-07	1.77559e-05
gene-COL8A2	78.6943	3.23296	0.810492	3.98888	6.63854e-05	0.0018454
gene-VASH1	79.4033	1.18088	0.335611	3.51859	0.000433839	0.00771301
gene-PLXNA4	79.5908	3.79527	0.497544	7.62801	2.38409e-14	2.0362e-11
gene-CLTB	79.6397	1.1838	0.287665	4.11519	3.86869e-05	0.00120954
gene-FBXO32	79.9517	1.12494	0.36734	3.06238	0.00219582	0.0253296
gene-GNAQ	80.4686	1.42827	0.427638	3.33991	0.000838056	0.0125224
gene-DSTN	80.9297	1.08931	0.280065	3.88947	0.000100463	0.00252068
gene-EPS8	81.3271	1.26091	0.407081	3.09744	0.00195199	0.0231936
gene-DIAPH2	82.0193	1.1412	0.333867	3.41815	0.000630494	0.0102219
gene-ITPKB	82.6394	1.21071	0.341764	3.54252	0.00039633	0.00726389
gene-ERBB2	82.7769	1.38285	0.366018	3.77809	0.000158037	0.0036323
gene-ASPM	83.1076	2.42536	0.575539	4.21407	2.50811e-05	0.000851288
gene-SERPINB1	83.1435	1.48286	0.311012	4.76785	1.86202e-06	0.000105222
gene-CACNA1C	83.4283	1.68439	0.569208	2.95918	0.00308458	0.0323646
gene-LHFPL6	83.6626	3.00472	0.573505	5.23923	1.61245e-07	1.37107e-05
gene-TPX2	83.9595	1.80174	0.406147	4.43618	9.15713e-06	0.000379657
gene-TLE3	84.9315	1.6107	0.408661	3.94141	8.10033e-05	0.0021144
gene-FRAS1	84.9353	2.73758	0.855332	3.20061	0.00137136	0.0179314
gene-IDE	85.2589	1.28798	0.289994	4.44139	8.93803e-06	0.000374205
gene-CENPF	85.3098	2.52237	0.461375	5.46708	4.57511e-08	5.30911e-06
gene-ST3GAL1	85.3405	2.33758	0.41041	5.69571	1.22857e-08	1.86818e-06
gene-PDLIM1	85.4793	2.12734	0.509001	4.17944	2.92227e-05	0.000961421
gene-PLXNC1	85.6707	1.32428	0.372462	3.55548	0.000377283	0.00706026
gene-LAMC3	86.2424	2.69433	0.775186	3.47572	0.00050949	0.00872384
gene-PCSK7	86.7469	1.09356	0.270918	4.03648	5.42592e-05	0.00158271
gene-ELK3	86.9502	1.33703	0.395334	3.38202	0.000719554	0.0112309
gene-HIVEP2	86.9564	1.56085	0.435883	3.5809	0.000342414	0.00650465
gene-PPM1H	87.2906	1.14531	0.412527	2.77633	0.00549764	0.0489923
gene-MSL1	87.4745	1.02374	0.263427	3.88625	0.000101806	0.00254319
gene-EFS	87.6983	1.22152	0.282876	4.31821	1.57303e-05	0.000583113
gene-ARHGEF40	87.9637	1.83256	0.359957	5.09105	3.5609e-07	2.65847e-05
gene-ARID1B	88.5826	2.02419	0.39202	5.16349	2.42389e-07	1.91685e-05
gene-TNRC6C	88.6815	1.00622	0.251722	3.99734	6.40589e-05	0.00179972
gene-XYLT1	89.1792	1.6037	0.473907	3.38399	0.000714401	0.0111914
gene-NSD2	89.3025	1.09321	0.242123	4.51512	6.32813e-06	0.000285662
gene-EEF2K	89.3107	1.40404	0.380506	3.68993	0.00022432	0.00472821
gene-TUB	90.0484	2.09889	0.467747	4.48723	7.21542e-06	0.000315477
gene-NES	90.0533	1.65047	0.435331	3.79129	0.000149865	0.00347816
gene-MYO10	90.3043	1.52021	0.355388	4.2776	1.88922e-05	0.00067569
gene-SLC5A6	90.3517	1.33763	0.384641	3.4776	0.000505928	0.00868375
gene-ARHGEF17	90.4647	1.50994	0.319697	4.72304	2.32343e-06	0.000127205
gene-GULP1	90.8317	1.0673	0.355768	3	0.00269979	0.0293961
gene-ATP9A	92.2824	1.54099	0.461011	3.34263	0.000829875	0.0124522
gene-DGKH	92.5719	2.22392	0.528093	4.21122	2.54e-05	0.000856777
gene-ARL4C	92.6737	1.54366	0.539985	2.8587	0.00425383	0.0406934
gene-ARHGEF6	92.9585	1.38213	0.419633	3.29366	0.000988922	0.0141052
gene-MAPKAPK2	93.1136	1.44236	0.211755	6.81143	9.66363e-12	4.79856e-09
gene-VPS54	93.7004	1.30017	0.347894	3.73725	0.000186045	0.00410799
gene-NRIP1	93.876	1.40584	0.476364	2.95118	0.00316558	0.0330359
gene-TFRC	94.2717	1.76053	0.473961	3.7145	0.000203604	0.00438683
gene-IGDCC4	94.3352	1.85289	0.647329	2.86236	0.00420497	0.0404618
gene-SERPINF1	94.614	2.23301	0.645059	3.46172	0.000536733	0.00905955
gene-AUTS2	94.6884	1.39198	0.395685	3.5179	0.000434975	0.00772035
gene-POLR2M	94.8149	1.08106	0.362774	2.97999	0.0028826	0.0306826
gene-HK1	94.829	1.65985	0.448457	3.70123	0.000214553	0.00457199
gene-ADAMTS12	94.9077	1.81764	0.619393	2.93455	0.00334032	0.0343558
gene-FLT4	95.0852	1.88158	0.41029	4.58598	4.51864e-06	0.000218285
gene-TOP2A	95.2658	2.4125	0.487125	4.95252	7.32584e-07	4.7982e-05
gene-SRGAP2	95.6814	1.29106	0.313581	4.11714	3.83609e-05	0.00120276
gene-SNX30	96.2437	1.10728	0.366462	3.02155	0.00251487	0.027862
gene-PLCE1	96.2714	1.54826	0.457853	3.38156	0.000720742	0.0112413
gene-FADS2	96.4326	1.88667	0.392453	4.80736	1.52937e-06	8.87222e-05
gene-NXN	96.5147	1.27543	0.404786	3.15088	0.0016278	0.0202192
gene-HIP1	98.1483	1.64785	0.286124	5.75923	8.44984e-09	1.32663e-06
gene-COL11A1	98.3838	5.78081	1.43789	4.02034	5.81142e-05	0.0016791
gene-HEATR5A	98.4014	1.43333	0.346002	4.14254	3.43476e-05	0.00109625
gene-NUAK1	98.8072	1.17505	0.264621	4.44051	8.97472e-06	0.000375006
gene-AK4	99.4041	1.59709	0.506562	3.1528	0.00161713	0.0201101
gene-SULF2	99.7047	2.24381	0.810399	2.76878	0.00562674	0.0497895
gene-ARHGAP23	99.8559	1.03734	0.348054	2.98041	0.00287863	0.0306754
gene-CNOT6L	99.8565	1.05725	0.360167	2.93543	0.00333084	0.0342912
gene-MKI67	99.952	1.24938	0.384424	3.25	0.00115404	0.0158361
gene-APCDD1	100.49	4.94228	1.13517	4.35378	1.33808e-05	0.000507846
gene-TMEM263	100.554	1.50183	0.285201	5.26587	1.39529e-07	1.22602e-05
gene-SEC24D	100.582	2.1001	0.371291	5.65622	1.54747e-08	2.26312e-06
gene-C4H1orf198	101.131	2.09482	0.409779	5.11209	3.18622e-07	2.42107e-05
gene-MCM4	101.173	1.33641	0.330375	4.04514	5.22926e-05	0.00153897
gene-SLC4A7	101.406	1.28246	0.459804	2.78915	0.00528461	0.0475905
gene-ARHGAP28	103.71	1.80862	0.513293	3.52356	0.000425792	0.0076335
gene-DZIP1	103.713	2.29628	0.426969	5.3781	7.52773e-08	7.99662e-06
gene-AP1S2	105.408	1.75622	0.395779	4.43739	9.10568e-06	0.000378995
gene-UBTF	105.748	1.28849	0.321171	4.01185	6.02455e-05	0.00171599
gene-C1QTNF3	106.754	3.54216	1.01798	3.47959	0.000502185	0.00863337
gene-GOLIM4	107.92	1.06626	0.339625	3.13953	0.0016922	0.0208522
gene-DNMT3A	109.182	1.32103	0.301367	4.38347	1.16805e-05	0.000458461
gene-LIMS1	110.221	1.62523	0.277296	5.861	4.60088e-09	8.27725e-07
gene-MCM6	110.362	1.58446	0.357392	4.43341	9.27526e-06	0.00038159
gene-AGO2	112.185	1.69025	0.327664	5.15848	2.48961e-07	1.96155e-05
gene-HIPK2	113.243	1.84571	0.495562	3.72447	0.000195724	0.00425571
gene-LOXL2	114.166	1.62197	0.407514	3.98014	6.8874e-05	0.00189266
gene-HNRNPAB	114.955	1.00585	0.175668	5.72587	1.02903e-08	1.59217e-06
gene-FAM114A1	116.105	1.24049	0.419119	2.95976	0.00307878	0.0323514
gene-ACTN1	116.477	2.58806	0.488092	5.30239	1.14294e-07	1.07035e-05
gene-HMCN1	116.851	2.41323	0.674975	3.57529	0.000349846	0.00662814
gene-CAPN6	117.822	4.04106	0.979971	4.12365	3.72919e-05	0.00117442
gene-KDELR3	118.68	1.74009	0.29452	5.90823	3.45812e-09	6.73997e-07
gene-FMOD	119.369	3.09	0.976567	3.16415	0.00155538	0.0195241
gene-FMN1	119.84	1.49778	0.381436	3.92668	8.6126e-05	0.00222097
gene-OLFML2A	120.426	2.67537	0.420399	6.36388	1.96726e-10	6.46228e-08
gene-SEC14L1	120.882	1.29498	0.315823	4.10034	4.12539e-05	0.00127107
gene-IL1R1	121.074	1.90987	0.559406	3.41411	0.000639902	0.0103352
gene-LRRC59	123.142	1.36822	0.231141	5.91944	3.23035e-09	6.50702e-07
gene-MFGE8	123.449	1.26437	0.383691	3.29528	0.000983227	0.0140521
gene-ZBTB47	124.122	2.24208	0.35273	6.35635	2.066e-10	6.68383e-08
gene-PREX1	124.148	1.75156	0.404757	4.32744	1.5085e-05	0.000563104
gene-PARVB	125.285	1.08977	0.382411	2.84974	0.00437552	0.0416152
gene-ATXN7L3B	126.252	1.01331	0.326387	3.10463	0.00190519	0.0227769
gene-FZD2	127.037	2.04325	0.69089	2.95742	0.00310224	0.0324861
gene-LTBP1	127.793	2.0943	0.638482	3.28012	0.00103764	0.014557
gene-FBLN5	129.582	1.83117	0.510673	3.58581	0.000336039	0.00644084
gene-TSPAN9	130.248	1.00374	0.302436	3.31885	0.000903887	0.0131919
gene-LSP1	131.19	2.2384	0.69086	3.24001	0.00119525	0.0162629
gene-CRABP2	132.186	2.03896	0.38119	5.34895	8.84652e-08	8.95217e-06
gene-ADAM19	133.08	1.92575	0.377016	5.10786	3.25824e-07	2.44964e-05
gene-ITPRID2	134.583	1.10284	0.33067	3.33517	0.000852462	0.0126577
gene-C1QTNF6	135.873	2.23039	0.479769	4.64888	3.33745e-06	0.00017089
gene-NOTCH1	136.447	1.05449	0.367068	2.87274	0.00406931	0.0396025
gene-LRIG1	136.754	1.38558	0.394417	3.51297	0.00044312	0.00783236
gene-SERTAD4	137.543	3.26569	0.777271	4.20148	2.65177e-05	0.00089026
gene-ARHGEF2	138.903	1.03493	0.252997	4.09068	4.30104e-05	0.00132304
gene-SYNPO	139.241	1.321	0.358789	3.68185	0.000231551	0.00484528
gene-TGFBI	139.809	2.78289	0.668225	4.1646	3.11893e-05	0.00101363
gene-ASPH	139.902	1.01199	0.279355	3.6226	0.000291653	0.00579627
[truncated: 93 more rows]
