# Supplementary material for: Comparative whole transcriptome analysis of gene expression in three canine soft tissue sarcoma types
Source: PLoS One. 2022 Sep 13;17(9):e0273705. doi: 10.1371/journal.pone.0273705 (PMC9469979; doi:10.1371/journal.pone.0273705)
Supplement: S6 Table — (XLSX) [file pone.0273705.s006.xlsx]

## Sheet: Sheet1
Protein coding gene expression differences for each tumor type, against non-tumor control tissues
	FS specific gene expression							PNST specific gene expression								PWT specific gene expression
Gene	baseMean	log2FoldChange	lfcSE	stat	pvalue	padj		Gene	baseMean	log2FoldChange	lfcSE	stat	pvalue	padj		Gene	baseMean	log2FoldChange	lfcSE	stat	pvalue	padj
gene-ARHGEF39	13930	6.98408	0.217301	32.14	1.21651e-226	2.31988e-223		gene-ARHGEF39	28279.1	7.89873	0.205028	38.5251	0	0		gene-MFGE8	2145.48	-4.1502	0.124962	-33.2117	7.29878e-242	2.07669e-238
gene-TNRC6B	860.576	4.16	0.169569	24.5329	6.5922e-133	3.27948e-130		gene-KATNAL1	447.508	4.83588	0.148978	32.4604	3.86949e-231	1.70421e-228		gene-ARHGEF39	7284.42	8.30396	0.275033	30.1925	2.96823e-200	5.63024e-197
gene-H4C8	141.699	7.31594	0.334737	21.8558	6.84846e-106	2.612e-103		gene-TNRC6B	1704.78	5.10118	0.161301	31.6253	1.65718e-219	6.12141e-217		gene-CDH2	2270.94	-7.13311	0.242802	-29.3783	1.03918e-189	1.3141e-186
gene-EPHA3	1101.49	6.11846	0.296946	20.6046	2.49548e-94	6.48937e-92		gene-TTC28	1488.13	4.16016	0.132685	31.3537	8.66562e-216	3.10094e-213		gene-ALDH1L2	871.369	-5.10583	0.184213	-27.717	4.35908e-169	4.13422e-166
gene-ZBED6	645.987	5.21981	0.257597	20.2635	2.70224e-91	6.8709e-89		gene-TUFT1	1680.43	-3.40744	0.112607	-30.2596	3.90446e-201	1.14641e-198		gene-SHMT2	1505.31	-4.64213	0.170112	-27.2887	5.78288e-164	5.06269e-161
gene-RPL10	13263.4	-2.48386	0.122841	-20.22	6.52417e-91	1.58829e-88		gene-AKAP13	8481.82	3.04687	0.105388	28.9111	8.66118e-184	1.94469e-181		gene-ACTG1	22862.8	-3.13124	0.117431	-26.6646	1.21197e-156	7.66301e-154
gene-LNPEP	363.553	4.52775	0.229089	19.7641	6.066e-87	1.21767e-84		gene-IL17RD	1407.64	6.09519	0.214138	28.4639	3.28223e-178	7.22784e-176		gene-EBF1	582.556	4.25925	0.160228	26.5824	1.08387e-155	6.4924e-153
gene-FARP1	1638.48	2.2678	0.116474	19.4705	1.95275e-84	3.66284e-82		gene-AGO3	1198.14	2.3087	0.0816939	28.2603	1.06246e-175	2.21203e-173		gene-TGFB1I1	999.459	-3.82584	0.144742	-26.4321	5.85778e-154	3.17464e-151
gene-CLIP2	1475.08	2.2178	0.115881	19.1386	1.204e-81	2.08729e-79		gene-ATM	734.87	3.55517	0.1273	27.9275	1.23752e-171	2.48611e-169		gene-SRP72	1004.4	-2.58181	0.0991823	-26.031	2.209e-149	1.14275e-146
gene-EFCAB8	327.153	4.45274	0.233864	19.0398	7.97578e-81	1.32259e-78		gene-GLG1	2684.88	2.56846	0.0926086	27.7346	2.67621e-169	5.19412e-167		gene-SIRT4	1261.58	8.59867	0.331113	25.969	1.11007e-148	5.4929e-146
gene-QARS1	1784.47	-1.75574	0.0941792	-18.6425	1.45237e-77	2.18658e-75		gene-PTCH1	9211.97	5.41502	0.195558	27.6901	9.1818e-169	1.75235e-166		gene-KCTD12	1918.75	7.99284	0.308397	25.9174	4.23781e-148	2.00961e-145
gene-ZFHX3	1699.91	3.62292	0.197304	18.3622	2.63892e-75	3.68226e-73		gene-ABCA1	6003.79	4.37236	0.16028	27.2794	7.44444e-164	1.35312e-161		gene-FKBP10	2032.59	-4.89307	0.188871	-25.907	5.55968e-148	2.53099e-145
gene-RPS11	11126.6	-1.97524	0.107805	-18.3224	5.48472e-75	7.47097e-73		gene-XRCC4	261.518	2.8065	0.104394	26.8839	3.39158e-159	5.8844e-157		gene-PURB	226.071	6.50927	0.253995	25.6276	7.52234e-145	3.29276e-142
gene-MED1	701.703	2.69091	0.149489	18.0008	1.921e-72	2.4154e-70		gene-EBF1	2134.19	4.09405	0.152791	26.7951	3.68309e-158	6.11233e-156		gene-MYL9	3264.17	-6.07451	0.239037	-25.4124	1.83918e-142	7.75248e-140
gene-LONRF2	110.556	5.7699	0.322414	17.8959	1.26878e-71	1.57797e-69		gene-IRAK3	341.913	4.37812	0.16442	26.6276	3.25027e-156	5.31697e-154		gene-ASNS	1043.11	-6.28778	0.250762	-25.0747	9.3952e-139	3.81881e-136
gene-GTF3C4	359.63	4.21944	0.237777	17.7454	1.87118e-70	2.16264e-68		gene-DBNDD1	550.475	2.79605	0.107774	25.9437	2.13962e-148	3.22378e-146		gene-TEX14	1637.83	9.4333	0.38405	24.5627	3.16619e-133	1.09195e-130
gene-KIAA0100	661.72	2.47913	0.14056	17.6376	1.26729e-69	1.43568e-67		gene-JAM3	553.427	2.43746	0.0939771	25.9367	2.56641e-148	3.81662e-146		gene-ABCB11	248.01	9.25477	0.376803	24.5613	3.27596e-133	1.09658e-130
gene-HSPB1	7065.04	-2.90053	0.165079	-17.5706	4.14042e-69	4.55525e-67		gene-CGNL1	4730.69	4.08158	0.159818	25.5389	7.29788e-144	1.05782e-141		gene-TIAM1	491.602	9.06303	0.370248	24.4783	2.51581e-132	8.18071e-130
gene-HIF1AN	2103.31	1.66339	0.0947258	17.5601	4.98257e-69	5.42958e-67		gene-OSGEPL1	953.633	4.1215	0.162986	25.2874	4.39213e-141	6.13345e-139		gene-DOCK9	1642.46	4.49499	0.18412	24.4135	1.23094e-131	3.7863e-129
gene-SIRT4	3108.64	5.51229	0.313957	17.5574	5.21682e-69	5.63121e-67		gene-TMEM45A	4429.15	-6.13922	0.2441	-25.1504	1.39954e-139	1.93086e-137		gene-DSTN	2545.7	-4.59916	0.188806	-24.3592	4.6332e-131	1.38764e-128
gene-PSD3	1301.92	2.7646	0.157671	17.5339	7.89554e-69	8.44307e-67		gene-PHC3	2079.78	2.21642	0.0887095	24.9852	8.86326e-138	1.18015e-135		gene-IKZF2	335.497	5.52221	0.234959	23.5029	3.81221e-122	9.4319e-120
gene-CCNT1	122.509	3.22816	0.186557	17.3039	4.3967e-67	4.45195e-65		gene-DHRS9	6454.31	5.99024	0.239987	24.9607	1.63557e-137	2.15275e-135		gene-EPRS1	1534.39	-2.14551	0.0913847	-23.4778	6.87353e-122	1.66442e-119
gene-GPR52	106.154	6.2679	0.36336	17.2499	1.12176e-66	1.1161e-64		gene-HERC2	4112.15	2.43222	0.0976559	24.906	6.41036e-137	8.24776e-135		gene-LOXL2	7299.36	-5.91935	0.258627	-22.8876	6.1763e-116	1.32627e-113
gene-DGAT2	2631.92	-4.13266	0.241231	-17.1316	8.63169e-66	8.36982e-64		gene-SCAI	1379.34	4.04208	0.162743	24.8372	3.5557e-136	4.42568e-134		gene-BGN	21143.7	-6.88148	0.304598	-22.592	5.19272e-113	1.07452e-110
gene-EPS8L2	1675.5	-5.45316	0.319433	-17.0714	2.42404e-65	2.31132e-63		gene-ZBTB20	1580.57	6.04422	0.243897	24.7819	1.40521e-135	1.71181e-133		gene-TAGLN	11288.6	-5.91597	0.262183	-22.5642	9.73274e-113	1.97801e-110
gene-ALKBH5	1298.5	1.53663	0.0902477	17.0268	5.19753e-65	4.91489e-63		gene-NOTCH2	12953.9	2.90811	0.117662	24.7158	7.23285e-135	8.71825e-133		gene-TNXB	3817.87	7.75515	0.345197	22.4659	8.95784e-112	1.78858e-109
gene-ELOVL1	3174.51	-3.95528	0.234369	-16.8763	6.71871e-64	6.0059e-62		gene-RAD54L2	282.733	3.31282	0.135004	24.5386	5.72521e-133	6.82911e-131		gene-LGR4	628.008	5.56316	0.249631	22.2856	5.10191e-110	9.84149e-108
gene-GREB1L	243.695	4.41313	0.261846	16.8539	9.82243e-64	8.71226e-62		gene-BMPER	1607.35	7.01264	0.287094	24.4263	8.99408e-132	1.04032e-129		gene-RAPGEF6	379.284	2.23216	0.100264	22.2627	8.49348e-110	1.58466e-107
gene-TMEM45A	6201.76	-4.69665	0.281024	-16.7126	1.06109e-62	9.33923e-61		gene-NAV1	4882.54	3.53512	0.149276	23.6818	5.55912e-124	6.00543e-122		gene-BMPER	334.88	9.12791	0.410055	22.2602	8.9799e-110	1.64839e-107
gene-VASH2	271.198	3.76938	0.227757	16.55	1.60219e-61	1.36808e-59		gene-TBC1D5	1185.59	1.94534	0.08305	23.4237	2.4489e-121	2.62078e-119		gene-MYH10	2972.26	-6.04819	0.273077	-22.1483	1.08288e-108	1.95623e-106
gene-AFF4	2921.76	1.80751	0.109236	16.5469	1.68697e-61	1.41929e-59		gene-LGALS7B	4832.69	-4.40894	0.18854	-23.3846	6.12667e-121	6.43638e-119		gene-RPN1	1106.22	-2.38956	0.108521	-22.0192	1.88445e-107	3.35109e-105
gene-SACS	943.069	3.70057	0.224314	16.4973	3.83682e-61	3.20444e-59		gene-PAPPA	1944.39	5.38479	0.230566	23.3547	1.23521e-120	1.28585e-118		gene-CSF1R	199.426	7.46159	0.339834	21.9566	7.49122e-107	1.29178e-104
gene-OSGEPL1	727.916	3.80391	0.230969	16.4693	6.09509e-61	5.01727e-59		gene-CBLB	421.692	3.288	0.141506	23.2357	1.98427e-119	2.04701e-117		gene-PLXDC1	342.674	8.50703	0.389777	21.8254	1.33258e-105	2.26359e-103
gene-ATRX	1332.43	2.43197	0.147904	16.4428	9.44106e-61	7.71604e-59		gene-FAM120C	473.867	2.30401	0.099868	23.0705	9.1577e-118	9.11868e-116		gene-MYO9B	2084.38	-2.60685	0.119447	-21.8243	1.36453e-105	2.28378e-103
gene-HUWE1	4340.75	1.49572	0.0913991	16.3647	3.41802e-60	2.75415e-58		gene-ZNF280D	747.336	2.00488	0.087037	23.0348	2.09067e-117	2.06382e-115		gene-VCL	2976.35	-2.66534	0.122272	-21.7984	2.4028e-105	3.96323e-103
gene-H3C8	150.488	8.75376	0.535291	16.3533	4.12322e-60	3.29916e-58		gene-PPP1R9A	1032.34	5.08179	0.221166	22.9773	7.86184e-117	7.50216e-115		gene-PI16	751.618	10.9597	0.502888	21.7936	2.66949e-105	4.34021e-103
gene-HOOK3	960.051	2.72665	0.166839	16.343	4.88176e-60	3.87896e-58		gene-MAP1B	12997.5	5.8632	0.258589	22.6738	8.12849e-114	7.44635e-112		gene-ADD3	1017.72	4.34272	0.201364	21.5665	3.70856e-103	5.86209e-101
gene-ROCK2	1685.34	2.36143	0.144608	16.3298	6.05622e-60	4.77898e-58		gene-GTF3C4	397.579	4.26555	0.188411	22.6396	1.76817e-113	1.60693e-111		gene-SSH2	421.866	3.59852	0.168039	21.4149	9.71256e-102	1.49377e-99
gene-CCDC88A	3262.91	3.76258	0.233186	16.1355	1.4361e-58	1.10281e-56		gene-NSD1	1693.62	1.41158	0.0625427	22.5699	8.56781e-113	7.66485e-111		gene-ABCA6	1947.21	10.5818	0.495391	21.3605	3.11378e-101	4.72506e-99
gene-BTF3	2607.77	-2.66057	0.165234	-16.1018	2.47625e-58	1.88889e-56		gene-HERC1	2651.01	2.55858	0.113673	22.5082	3.45284e-112	3.065e-110		gene-PCK2	586.715	-4.36255	0.205158	-21.2643	2.42874e-100	3.63704e-98
gene-RACK1	10128.8	-1.83055	0.114493	-15.9883	1.54188e-57	1.16067e-55		gene-YBX3	3521.58	-4.25471	0.189628	-22.4372	1.70648e-111	1.49168e-109		gene-ABHD2	1819.74	-2.43823	0.114853	-21.2292	5.13577e-100	7.59093e-98
gene-KCNJ13	53.5977	8.61343	0.539142	15.9762	1.87253e-57	1.39126e-55		gene-INO80D	1222.77	1.99681	0.0895209	22.3056	3.26254e-110	2.78801e-108		gene-FADS2	1288.72	-4.02222	0.190752	-21.0862	1.06488e-98	1.5341e-96
gene-SPRED3	129.168	3.63062	0.229164	15.8429	1.57419e-56	1.13999e-54		gene-GPR21	138.684	6.98746	0.315107	22.1749	5.99806e-109	4.94128e-107		gene-SCAI	787.332	5.49046	0.26346	20.8398	1.88709e-96	2.68463e-94
gene-HSPA2	1902.48	-3.04107	0.192439	-15.8028	2.97758e-56	2.12934e-54		gene-SETX	1470.9	2.02624	0.0913857	22.1724	6.34309e-109	5.18819e-107		gene-EPS8	953.407	-3.02702	0.145875	-20.7508	1.20479e-95	1.69281e-93
gene-FNDC3B	2087.62	2.98201	0.189029	15.7754	4.59531e-56	3.24565e-54		gene-TEX14	3200.92	8.05053	0.363194	22.1659	7.32778e-109	5.95109e-107		gene-SPIDR	208.189	3.22025	0.155987	20.6443	1.09789e-94	1.48751e-92
gene-KDM4C	491.401	1.85263	0.117783	15.7291	9.55552e-56	6.5864e-54		gene-ZNF484	95.9191	4.02291	0.181936	22.1117	2.44171e-108	1.96902e-106		gene-TPM1	5508.19	-3.63056	0.176159	-20.6096	2.25141e-94	3.0145e-92
gene-DCLK2	773.864	2.92259	0.186518	15.6692	2.45588e-55	1.67263e-53		gene-HELZ	833.271	2.35747	0.10711	22.0097	2.32559e-107	1.824e-105		gene-SEC61A1	3658.25	-2.99192	0.145463	-20.5683	5.28084e-94	6.98851e-92
gene-REV3L	1925.29	2.29859	0.146873	15.6501	3.31617e-55	2.21892e-53		gene-NAV3	2181.66	4.62745	0.21161	21.8679	5.25359e-106	4.06479e-104		gene-RASSF2	764.187	8.23013	0.400165	20.5669	5.43812e-94	7.11394e-92
gene-ARHGEF5	1018.85	-3.05616	0.196986	-15.5146	2.76312e-54	1.77616e-52		gene-RBMS3	1969.55	3.98622	0.183031	21.7789	3.68122e-105	2.81024e-103		gene-GOLM1	862.771	-3.36526	0.163712	-20.556	6.79623e-94	8.78954e-92
gene-LIMK2	2904.32	-2.90975	0.187731	-15.4996	3.49064e-54	2.21889e-52		gene-WDR7	734.948	1.94212	0.0893463	21.737	9.17725e-105	6.95951e-103		gene-TMEM107	394.631	6.79729	0.331322	20.5157	1.5603e-93	1.99526e-91
gene-ESRP2	1822.12	-4.70706	0.304411	-15.4628	6.18358e-54	3.82446e-52		gene-TNKS	1145.14	2.10529	0.0976279	21.5644	3.87627e-103	2.92021e-101		gene-COL16A1	2650.49	-3.43983	0.16815	-20.4569	5.21563e-93	6.52297e-91
gene-CDK6	450.255	4.0119	0.260023	15.429	1.0444e-53	6.3904e-52		gene-ARHGEF12	4062.3	1.22689	0.0568972	21.5634	3.96774e-103	2.96958e-101		gene-EIF4G2	5603.44	-1.52891	0.074975	-20.3922	1.96091e-92	2.39969e-90
gene-PYGL	1676.97	-3.19076	0.207052	-15.4104	1.39361e-53	8.48172e-52		gene-H4C8	115.07	6.86833	0.319945	21.4672	3.15276e-102	2.3443e-100		gene-PAPLN	1473.43	9.29243	0.456158	20.3711	3.01931e-92	3.65561e-90
gene-CACNA1C	643.343	4.93972	0.321013	15.3879	1.97322e-53	1.18829e-51		gene-ELOVL1	2297.79	-4.52614	0.212121	-21.3375	5.09211e-101	3.714e-99		gene-GLUL	589.322	4.69744	0.230662	20.3651	3.4148e-92	4.04832e-90
gene-KARS1	3091.59	-1.77819	0.115595	-15.3829	2.13287e-53	1.27771e-51		gene-SHPK	309.846	3.02927	0.143509	21.1086	6.63609e-99	4.74937e-97		gene-CACHD1	723.045	6.22095	0.305491	20.3637	3.50744e-92	4.11528e-90
gene-SETX	1182.2	1.56729	0.102166	15.3406	4.09155e-53	2.41317e-51		gene-RAP2B	247.352	3.48713	0.165474	21.0735	1.3913e-98	9.89548e-97		gene-SNTA1	389.488	-4.9977	0.245986	-20.317	9.09167e-92	1.05584e-89
gene-PPP1R14C	1259.95	-4.30275	0.281978	-15.2592	1.43071e-52	8.26778e-51		gene-LRRTM2	142.48	7.48641	0.355671	21.0487	2.35054e-98	1.65129e-96		gene-LRIG3	1141.06	6.5914	0.325012	20.2805	1.91112e-91	2.19702e-89
gene-CBLB	254.24	2.55366	0.168342	15.1695	5.62809e-52	3.20381e-50		gene-RPL7A	8280.97	-2.13524	0.102422	-20.8475	1.6063e-96	1.10806e-94		gene-JAG1	540.879	3.72408	0.184361	20.1999	9.80731e-91	1.08366e-88
gene-CBL	1486.84	2.2544	0.148958	15.1344	9.60104e-52	5.43837e-50		gene-MAP1A	2871.49	4.52203	0.21699	20.8398	1.88532e-96	1.29274e-94		gene-ARHGEF2	1220.45	-2.95485	0.147391	-20.0477	2.11382e-89	2.29118e-87
gene-MGAT5	193.039	3.46941	0.231253	15.0027	7.05367e-51	3.88607e-49		gene-RASSF2	3430.44	4.4294	0.213087	20.7868	5.69774e-96	3.86064e-94		gene-MYO10	1535.74	-4.00465	0.201465	-19.8776	6.35809e-88	6.63866e-86
gene-AKT3	531.41	2.25884	0.150564	15.0026	7.06434e-51	3.88607e-49		gene-KIAA0100	623.52	2.39403	0.115381	20.749	1.25287e-95	8.38985e-94		gene-CMTM3	143.333	4.99517	0.251439	19.8663	7.96923e-88	8.24525e-86
gene-LRRTM2	117.927	7.3758	0.493491	14.9462	1.65013e-50	8.94824e-49		gene-CCDC88A	1660.01	2.59648	0.125361	20.712	2.70117e-95	1.79832e-93		gene-CDC42EP3	881.282	-5.29365	0.268026	-19.7505	7.94251e-87	7.99944e-85
gene-GFPT1	2494.59	2.81145	0.188294	14.9312	2.0653e-50	1.11468e-48		gene-TCF7L2	1293.01	4.18659	0.202363	20.6885	4.39437e-95	2.90866e-93		gene-CAPNS1	1893.38	-2.22839	0.112941	-19.7307	1.1755e-86	1.16334e-84
gene-BLID	198.398	9.98071	0.668552	14.9288	2.13957e-50	1.14934e-48		gene-UTRN	16882.1	4.58453	0.221726	20.6766	5.63206e-95	3.70648e-93		gene-JMJD1C	1044.78	2.76847	0.141354	19.5853	2.062e-85	1.98878e-83
gene-RAPH1	409.674	3.75942	0.251942	14.9217	2.38016e-50	1.27261e-48		gene-HIF1AN	2265.29	1.87105	0.0905	20.6746	5.86436e-95	3.8373e-93		gene-CDC14B	666.182	3.65585	0.186748	19.5763	2.46034e-85	2.35303e-83
gene-TMPPE	86.6215	4.69233	0.314987	14.8969	3.4515e-50	1.82834e-48		gene-SCEL	1513.92	-3.73929	0.18099	-20.6602	7.90982e-95	5.14633e-93		gene-PSAT1	793.868	-4.03323	0.206765	-19.5064	9.69556e-85	9.11944e-83
gene-MAP1A	2769.4	4.56031	0.308202	14.7965	1.54306e-49	8.02534e-48		gene-FAM171B	305.657	3.79052	0.183519	20.6546	8.87205e-95	5.73977e-93		gene-RRBP1	2747.33	-2.90409	0.14912	-19.4748	1.7962e-84	1.67562e-82
gene-NSD1	2027.56	1.70299	0.115447	14.7513	3.01861e-49	1.56285e-47		gene-PTPRN	451.119	6.843	0.331578	20.6377	1.25961e-94	8.10323e-93		gene-RHOU	239.049	7.20237	0.370509	19.4391	3.604e-84	3.33473e-82
gene-RPL13	9523.43	-2.52971	0.171575	-14.7441	3.35999e-49	1.73176e-47		gene-PEG3	2214.99	3.82314	0.185347	20.627	1.57205e-94	1.00567e-92		gene-SCG3	105.122	5.56414	0.286267	19.4369	3.76381e-84	3.45451e-82
gene-IL17RD	651.075	5.05369	0.343533	14.7109	5.48442e-49	2.77667e-47		gene-F2R	2642.5	2.95959	0.143529	20.6201	1.81109e-94	1.15215e-92		gene-WWOX	200.375	2.84482	0.146627	19.4017	7.46794e-84	6.74545e-82
gene-TRRAP	1975.26	1.64948	0.112363	14.6799	8.67138e-49	4.33266e-47		gene-PRSS35	1180.31	5.66534	0.275537	20.5611	6.12615e-94	3.83336e-92		gene-CBX7	125.079	3.011	0.155375	19.3789	1.16274e-83	1.03384e-81
gene-IFNAR1	1089.33	2.04509	0.139404	14.6702	1.00047e-48	4.95557e-47		gene-LCOR	1321.83	2.0234	0.0985049	20.5411	9.23686e-94	5.74844e-92		gene-EIF3A	2440.9	-1.4259	0.0741529	-19.2292	2.10998e-82	1.86153e-80
gene-COL6A3	32907	4.08198	0.280722	14.541	6.66326e-48	3.2034e-46		gene-UBN2	485.529	2.81771	0.137269	20.5269	1.23868e-93	7.66708e-92		gene-ATP6V0D1	373.518	-2.27479	0.118352	-19.2206	2.48816e-82	2.17829e-80
gene-RPL18	6273.03	-2.09584	0.144205	-14.5338	7.40298e-48	3.54414e-46		gene-FLRT2	3511.9	3.38482	0.16514	20.4966	2.30686e-93	1.41262e-91		gene-LOXL1	996.764	-4.55415	0.237044	-19.2123	2.92162e-82	2.53824e-80
gene-EP300	2117.81	1.23284	0.0849297	14.516	9.59407e-48	4.53617e-46		gene-GFPT1	1771.71	2.2004	0.107359	20.4957	2.35401e-93	1.43382e-91		gene-CXCL14	377.709	10.5423	0.550918	19.1359	1.26872e-81	1.09389e-79
gene-MAP1B	3660.63	4.05587	0.28021	14.4744	1.75869e-47	8.28106e-46		gene-SH3PXD2B	3158.39	2.80731	0.137237	20.4559	5.32405e-93	3.20872e-91		gene-NAA10	333.445	-2.98959	0.156813	-19.0646	4.9668e-81	4.25016e-79
gene-RTL1	212.973	11.223	0.775567	14.4707	1.85524e-47	8.69984e-46		gene-RXRG	1976.54	5.90883	0.289733	20.3941	1.88714e-92	1.1314e-90		gene-SLC1A5	721.796	-4.78929	0.251333	-19.0555	5.91408e-81	4.98579e-79
gene-H3-3A	3173.18	-2.25636	0.156008	-14.4631	2.07138e-47	9.67379e-46		gene-BLID	133.695	9.34222	0.462713	20.1901	1.19575e-90	7.05802e-89		gene-HSP90B1	3357.1	-2.33124	0.122632	-19.01	1.40972e-80	1.1797e-78
gene-SETD7	2132.93	2.46196	0.170576	14.4333	3.19621e-47	1.48061e-45		gene-BBX	3284.96	4.51966	0.226015	19.9971	5.83436e-89	3.34046e-87		gene-PODXL	181.704	6.28505	0.33066	19.0076	1.47652e-80	1.22659e-78
gene-HADHB	1728.38	-2.19575	0.152147	-14.4318	3.26672e-47	1.50717e-45		gene-AGO2	381.512	2.2939	0.114738	19.9924	6.40982e-89	3.65169e-87		gene-DENND6A	383.387	3.01854	0.159212	18.9593	3.70263e-80	3.0536e-78
gene-CHD2	1950	1.23247	0.0854961	14.4156	4.12987e-47	1.89016e-45		gene-HUWE1	4539.44	1.65438	0.082769	19.9879	7.02202e-89	3.98065e-87		gene-STT3A	1003.93	-2.2938	0.121039	-18.9508	4.34533e-80	3.53244e-78
gene-UBR5	2393.05	2.05581	0.142679	14.4086	4.5663e-47	2.07332e-45		gene-DEPTOR	2581.75	2.98833	0.150485	19.8579	9.40948e-88	5.30778e-86		gene-ZMAT1	129.521	7.82212	0.413048	18.9376	5.59257e-80	4.51412e-78
gene-GPR21	106.898	6.63945	0.463991	14.3094	1.91071e-46	8.47379e-45		gene-PSD2	509.502	3.77798	0.19029	19.8538	1.02215e-87	5.73758e-86		gene-GLB1	484.448	-2.35395	0.124317	-18.9351	5.85919e-80	4.66318e-78
gene-ERCC6L2	1014.64	2.15921	0.151086	14.2913	2.48039e-46	1.09156e-44		gene-TTBK2	647.959	2.03108	0.102608	19.7945	3.31999e-87	1.83658e-85		gene-KDM7A	831.09	3.86392	0.204336	18.9097	9.49765e-80	7.50644e-78
gene-IGF1	1873.73	7.20692	0.505763	14.2496	4.50812e-46	1.96878e-44		gene-MVB12B	351.639	2.60108	0.131851	19.7274	1.25537e-86	6.84533e-85		gene-SRPRA	1490.87	-1.84152	0.0975984	-18.8683	2.0785e-79	1.63141e-77
gene-LPIN2	1296.95	2.50098	0.175655	14.238	5.32395e-46	2.31622e-44		gene-MGAT5	172.516	3.18964	0.161972	19.6925	2.50121e-86	1.35101e-84		gene-RIPOR3	74.0504	6.39997	0.339661	18.8422	3.40198e-79	2.65192e-77
gene-NIN	720.592	3.36185	0.237416	14.1602	1.61641e-45	6.97922e-44		gene-ABCA8	4616.46	4.49279	0.228803	19.636	7.61526e-86	4.03715e-84		gene-EPN1	395.448	-2.71126	0.144176	-18.8052	6.84564e-79	5.30001e-77
gene-USP9X	1672.22	2.56545	0.181681	14.1206	2.83467e-45	1.21373e-43		gene-GNAT2	185.951	2.98958	0.152434	19.6122	1.21568e-85	6.41512e-84		gene-ACTA2	12074.5	-8.38376	0.446857	-18.7616	1.556e-78	1.19654e-76
gene-INPP4A	676.462	1.99594	0.141353	14.1203	2.8495e-45	1.21373e-43		gene-FAT4	6457.14	5.34868	0.272735	19.6113	1.23884e-85	6.50733e-84		gene-COL5A2	44309	-3.8862	0.209972	-18.5082	1.77247e-76	1.32714e-74
gene-ATXN1	473.778	3.47372	0.247387	14.0416	8.66911e-45	3.66022e-43		gene-INPP4A	751.067	2.22616	0.113701	19.579	2.33672e-85	1.21626e-83		gene-HM13	501.096	-2.54683	0.13778	-18.4847	2.74303e-76	2.04042e-74
gene-PALMD	843.529	-3.26022	0.233867	-13.9405	3.59456e-44	1.50656e-42		gene-LRP1	30842.8	4.01505	0.206319	19.4604	2.38017e-84	1.21676e-82		gene-MYH9	17469.8	-2.93652	0.159413	-18.4208	8.94761e-76	6.56986e-74
gene-RSF1	899.291	1.27368	0.0914964	13.9205	4.75589e-44	1.97879e-42		gene-MBNL1	6474.55	2.24313	0.115393	19.439	3.61134e-84	1.8298e-82		gene-INSYN2A	103.263	7.87359	0.427615	18.4128	1.03701e-75	7.56554e-74
gene-UBR1	357.526	2.37701	0.171101	13.8924	7.03861e-44	2.89697e-42		gene-RAB11A	1179.11	-1.81641	0.0936131	-19.4033	7.23308e-84	3.60113e-82		gene-ENO1	5372.37	-4.23487	0.230337	-18.3855	1.71625e-75	1.24412e-73
gene-RPL27A	4978.47	-2.25	0.162845	-13.8168	2.01729e-43	8.07056e-42		gene-WDFY3	4172.99	2.53559	0.131142	19.3347	2.74201e-83	1.35926e-81		gene-ACTB	10910.5	-2.9699	0.161551	-18.3837	1.77344e-75	1.27744e-73
gene-EGLN3	1127.17	-3.35056	0.242612	-13.8104	2.20606e-43	8.79502e-42		gene-MGA	1531.44	2.14665	0.111324	19.2828	7.48501e-83	3.64727e-81		gene-MYH14	167.173	8.44355	0.459394	18.3798	1.90783e-75	1.3656e-73
gene-MPIG6B	609.815	-3.39993	0.246239	-13.8075	2.29822e-43	9.13062e-42		gene-EPHA3	3372.67	7.63077	0.395911	19.274	8.88234e-83	4.30982e-81		gene-MEOX2	220.802	7.01332	0.381664	18.3756	2.0599e-75	1.46524e-73
gene-H2AC4	69.6653	6.90322	0.500548	13.7913	2.8742e-43	1.13794e-41		gene-TMEM59L	188.192	4.73596	0.246217	19.2349	1.88798e-82	9.04572e-81		gene-GDA	82.2032	7.3369	0.399471	18.3666	2.43325e-75	1.70944e-73
gene-MYRF	256.701	2.52399	0.184224	13.7007	1.00599e-42	3.95552e-41		gene-KIAA0408	432.083	5.1121	0.267796	19.0896	3.08285e-81	1.45275e-79		gene-ZBTB37	221.449	3.03778	0.16556	18.3485	3.39489e-75	2.37039e-73
gene-HELZ	773.317	2.16256	0.157914	13.6945	1.09487e-42	4.27559e-41		gene-SERP2	208.348	3.65401	0.192596	18.9724	2.88278e-80	1.3529e-78		gene-DZIP1	715.674	-3.52111	0.192121	-18.3276	4.9861e-75	3.4392e-73
gene-MED8	932.975	-2.32489	0.170118	-13.6663	1.61349e-42	6.25816e-41		gene-TNRC6A	1406.06	1.82523	0.0966168	18.8914	1.34208e-79	6.24723e-78		gene-TLE5	219.848	9.27603	0.507141	18.2908	9.78873e-75	6.67099e-73
gene-MAN1A2	1823.54	1.38567	0.101568	13.6428	2.22929e-42	8.58841e-41		gene-PARD6G	439.834	-3.84386	0.203515	-18.8873	1.44981e-79	6.72138e-78		gene-EPHB3	500.596	-3.99792	0.218784	-18.2733	1.34937e-74	9.14117e-73
gene-GALNT5	571.405	4.61939	0.340308	13.5741	5.7011e-42	2.16e-40		gene-TRRAP	1733.91	1.47898	0.0784872	18.8435	3.32002e-79	1.5207e-77		gene-TPM2	4204.16	-6.06722	0.332063	-18.2713	1.40127e-74	9.43657e-73
gene-TEX14	2090.03	7.55096	0.559686	13.4914	1.75636e-41	6.54603e-40		gene-ZEB2	2482.96	3.09704	0.164579	18.818	5.37842e-79	2.45372e-77		gene-CHST10	524.519	-1.71563	0.0939378	-18.2635	1.61733e-74	1.08276e-72
gene-FBXL20	602.157	1.50252	0.11147	13.4792	2.07383e-41	7.70414e-40		gene-EP300	1896.48	1.13103	0.0601354	18.808	6.49289e-79	2.93874e-77		gene-CLPTM1	522.301	-2.56884	0.140913	-18.23	2.98349e-74	1.98568e-72
gene-OSBPL8	601.779	2.69798	0.20023	13.4745	2.21118e-41	8.18779e-40		gene-ZNF275	230.338	3.12732	0.16632	18.803	7.13403e-79	3.21621e-77		gene-TPM4	4924.82	-3.87486	0.212894	-18.2009	5.07686e-74	3.33987e-72
gene-SLC4A7	729.979	3.55625	0.267839	13.2775	3.12498e-40	1.10019e-38		gene-PRICKLE2	384.285	5.20461	0.276983	18.7904	9.05697e-79	4.06711e-77		gene-LTBP2	3712.99	-5.03891	0.277201	-18.1778	7.73409e-74	5.05871e-72
gene-TMTC3	313.709	1.80537	0.136232	13.2522	4.38178e-40	1.53792e-38		gene-ZBED6	813.557	5.49581	0.293047	18.754	1.79434e-78	7.99491e-77		gene-P4HA2	1011.78	-4.06773	0.22401	-18.1587	1.09626e-73	7.12943e-72
gene-ZNF407	512.751	2.28193	0.172219	13.2502	4.5026e-40	1.56592e-38		gene-TRIM44	1079.03	1.81808	0.0974536	18.6558	1.13268e-77	4.9886e-76		gene-DYM	930.156	-2.03256	0.111974	-18.1521	1.23638e-73	7.99502e-72
gene-ESYT3	636.706	-2.45712	0.185439	-13.2503	4.49411e-40	1.56592e-38		gene-ESYT3	443.771	-3.86429	0.208133	-18.5665	5.99776e-77	2.60153e-75		gene-HSPG2	16185.2	-4.38159	0.241472	-18.1454	1.39688e-73	8.98187e-72
gene-UBR4	3769.71	1.85404	0.140242	13.2203	6.69985e-40	2.30903e-38		gene-BICC1	2083.81	3.61967	0.195158	18.5474	8.55864e-77	3.6983e-75		gene-SARS1	574.136	-3.34617	0.185046	-18.083	4.34154e-73	2.74506e-71
gene-DCHS1	1361.9	3.138	0.237996	13.1851	1.06868e-39	3.65009e-38		gene-USP34	2345.87	1.69157	0.0913916	18.509	1.74703e-76	7.46466e-75		gene-SERINC5	332.933	5.3542	0.2963	18.0702	5.47134e-73	3.44029e-71
gene-SH3D21	1109.57	-3.38131	0.25762	-13.1251	2.36335e-39	7.97684e-38		gene-SIRT4	2156.01	4.86371	0.263263	18.4747	3.29913e-76	1.4044e-74		gene-GARS1	1457.17	-2.30508	0.127992	-18.0095	1.64194e-72	1.02114e-70
gene-KCNRG	188.869	5.2697	0.401518	13.1245	2.38479e-39	8.02551e-38		gene-ACSL1	1782.47	-3.26731	0.177264	-18.4319	7.29047e-76	3.08056e-74		gene-CYP27A1	252.334	5.0224	0.278956	18.0043	1.8032e-72	1.11534e-70
gene-ATP5MC2	793.566	-2.62841	0.200287	-13.1232	2.42416e-39	8.13408e-38		gene-UBR1	413.167	2.60552	0.141549	18.4072	1.15031e-75	4.82499e-74		gene-PDLIM7	1601.83	-2.9507	0.163997	-17.9924	2.23559e-72	1.37531e-70
gene-MDN1	1692.79	1.88888	0.144035	13.114	2.73624e-39	9.15439e-38		gene-ATL2	863.429	-2.73557	0.149093	-18.3481	3.41566e-75	1.42228e-73		gene-LMO7	2517.86	-5.20899	0.290002	-17.9619	3.87135e-72	2.34361e-70
gene-LGALS7B	6456.77	-5.8987	0.450051	-13.1067	3.01291e-39	1.00507e-37		gene-ZNF407	497.751	2.18643	0.11964	18.2751	1.30557e-74	5.41669e-73		gene-ROBO2	562.139	10.2925	0.574361	17.9199	8.24699e-72	4.96608e-70
gene-ZNF484	93.9623	4.10821	0.313458	13.1061	3.03731e-39	1.01026e-37		gene-ALKBH5	1379.22	1.73361	0.0949082	18.2662	1.53839e-74	6.35961e-73		gene-PCNX4	217.848	2.9761	0.166329	17.8929	1.33936e-71	7.98078e-70
gene-ARFGEF2	639.468	2.60196	0.198542	13.1053	3.06869e-39	1.01774e-37		gene-DOCK1	3521.1	2.39266	0.131464	18.2002	5.14187e-74	2.08055e-72		gene-PDIA3	2397.87	-2.00215	0.112591	-17.7825	9.64963e-71	5.66095e-69
gene-NIPAL2	894.821	-2.71531	0.207561	-13.082	4.17442e-39	1.37252e-37		gene-CEBPA	1294.91	-2.75146	0.151493	-18.1623	1.0255e-73	4.12035e-72		gene-ARRB1	207.509	6.16475	0.346712	17.7806	9.98536e-71	5.82787e-69
gene-TBL1X	1665.62	1.36112	0.104095	13.0757	4.53075e-39	1.48541e-37		gene-ASXL2	869.504	1.6083	0.0885594	18.1607	1.05599e-73	4.22802e-72		gene-AMMECR1	147.829	3.37178	0.189932	17.7526	1.6459e-70	9.55711e-69
gene-SERPINB10	833.853	-4.54091	0.347814	-13.0556	5.90648e-39	1.92541e-37		gene-MED1	654.991	2.54536	0.140722	18.0879	3.97245e-73	1.56857e-71		gene-OSGEPL1	375.147	4.58945	0.258575	17.749	1.75366e-70	1.01312e-68
gene-PTPN11	1879.98	1.39661	0.107466	12.9958	1.29264e-38	4.1546e-37		gene-DBI	841.573	-3.19803	0.176989	-18.0691	5.58455e-73	2.19755e-71		gene-ZNF35	230.622	3.21124	0.181245	17.7176	3.06528e-70	1.76192e-68
gene-MVB12B	367.54	2.65061	0.204075	12.9884	1.42383e-38	4.56343e-37		gene-BIRC6	2694.26	2.33078	0.12909	18.0555	7.14422e-73	2.7826e-71		gene-CS	1294.83	-1.59774	0.0906405	-17.6272	1.52271e-69	8.66498e-68
gene-GNPTG	837.407	-2.03366	0.157286	-12.9297	3.06206e-38	9.73226e-37		gene-UBR5	2106.14	1.86569	0.103401	18.0432	8.92774e-73	3.46547e-71		gene-MRC1	279.193	7.58964	0.431425	17.592	2.83605e-69	1.60583e-67
gene-RPS6	10342.8	-2.57263	0.200197	-12.8505	8.54668e-38	2.69397e-36		gene-PTPRM	1562.34	2.80515	0.155616	18.0261	1.21503e-72	4.6533e-71		gene-PABPC1	4945.79	-2.12956	0.121096	-17.5857	3.17095e-69	1.78656e-67
gene-H1-3	599.188	4.5021	0.350469	12.8459	9.0653e-38	2.84959e-36		gene-HLCS	424.74	2.11586	0.1175	18.0073	1.708e-72	6.49777e-71		gene-ENPP4	179.169	2.82135	0.160461	17.5828	3.33776e-69	1.87128e-67
gene-NBEA	618.806	3.00403	0.234063	12.8343	1.05383e-37	3.30355e-36		gene-RNF38	937.907	2.79491	0.155392	17.9862	2.4974e-72	9.46944e-71		gene-GANAB	1142.77	-1.8824	0.107548	-17.5029	1.36184e-68	7.52383e-67
gene-AGO3	1132.22	2.2135	0.172767	12.8121	1.40325e-37	4.35122e-36		gene-ATP13A3	1173.13	2.01879	0.112358	17.9675	3.49845e-72	1.32214e-70		gene-ATP6V0C	890.776	-2.58586	0.148198	-17.4486	3.52743e-68	1.93008e-66
gene-SPHK1	1153.29	-2.60972	0.204059	-12.789	1.88873e-37	5.84078e-36		gene-HECTD4	1926.42	1.63504	0.09102	17.9636	3.75875e-72	1.41584e-70		gene-KIAA1328	200.944	2.0085	0.115317	17.4173	6.09935e-68	3.32137e-66
gene-GJB3	1396.14	-2.63293	0.206448	-12.7535	2.98221e-37	9.14811e-36		gene-HTT	2191.03	1.5649	0.0871552	17.9553	4.35912e-72	1.6366e-70		gene-ACTN1	5032.35	-6.01582	0.345683	-17.4027	7.87115e-68	4.22555e-66
gene-ZNF521	840.274	2.54271	0.199821	12.725	4.29737e-37	1.30773e-35		gene-AGO1	1142.67	1.6229	0.0904025	17.952	4.63162e-72	1.73322e-70		gene-SLC25A1	358.126	-2.25719	0.129747	-17.3968	8.71835e-68	4.63662e-66
gene-PHC3	2176.92	2.28784	0.179861	12.72	4.57764e-37	1.38932e-35		gene-EPB41L4B	666.907	-3.98965	0.222325	-17.9451	5.23742e-72	1.95354e-70		gene-CLCA2	525.556	9.92589	0.570904	17.3863	1.04823e-67	5.54879e-66
gene-CLK1	2404.05	-2.29768	0.181081	-12.6887	6.83251e-37	2.06273e-35		gene-TRIP12	3185.85	1.00508	0.0561336	17.9051	1.07676e-71	3.99028e-70		gene-QSOX1	3652.94	-4.34953	0.250459	-17.3662	1.48778e-67	7.83909e-66
gene-RTRAF	1369.86	-2.17745	0.171852	-12.6705	8.61528e-37	2.5941e-35		gene-MAN2A2	2598.5	3.87462	0.217696	17.7984	7.27794e-71	2.67973e-69		gene-AEBP1	435.003	12.7199	0.733823	17.3338	2.61593e-67	1.37198e-65
gene-SKP1	2568.6	-1.42951	0.113017	-12.6486	1.1387e-36	3.41074e-35		gene-ARPC2	2960.43	-1.64214	0.0924655	-17.7595	1.45493e-70	5.32281e-69		gene-ZYX	1867.62	-3.13342	0.181047	-17.3072	4.15227e-67	2.16775e-65
gene-MAST2	551.743	2.48814	0.197042	12.6275	1.48945e-36	4.42658e-35		gene-TBL2	647.844	1.58269	0.0891693	17.7493	1.74628e-70	6.36838e-69		gene-ADGRF5	205.81	9.61551	0.555872	17.2981	4.86529e-67	2.5284e-65
gene-RPL6	10721.6	-2.44304	0.194096	-12.5868	2.49674e-36	7.38183e-35		gene-NRP1	4327.07	3.19064	0.179929	17.7328	2.34106e-70	8.48338e-69		gene-PSD2	121.97	5.92851	0.343975	17.2353	1.44358e-66	7.43412e-65
gene-PRCP	850.232	-2.08069	0.165834	-12.5468	4.13741e-36	1.21697e-34		gene-FAM168A	1145.7	1.58674	0.0896003	17.7091	3.56882e-70	1.28511e-68		gene-MAST2	255.56	-3.12577	0.181847	-17.189	3.20842e-66	1.63745e-64
gene-SPSB3	648.173	-2.79488	0.223166	-12.5237	5.53681e-36	1.62026e-34		gene-REV3L	3307.9	3.20909	0.181914	17.6407	1.20017e-69	4.29474e-68		gene-SHROOM2	355.116	-3.35214	0.195463	-17.1497	6.31943e-66	3.19651e-64
gene-ZMYM4	641.348	2.08572	0.166891	12.4974	7.70999e-36	2.23903e-34		gene-IL6ST	8623.22	2.85736	0.162394	17.5952	2.67913e-69	9.52757e-68		gene-COL5A3	746.464	6.77884	0.395393	17.1446	6.90111e-66	3.47529e-64
gene-HMGB1	3489.11	-1.4413	0.115363	-12.4936	8.09347e-36	2.34444e-34		gene-SBF2	1801.52	2.36326	0.134468	17.575	3.82994e-69	1.3536e-67		gene-SESN1	270.991	4.29473	0.251086	17.1046	1.37088e-65	6.84298e-64
gene-RAB3B	380.578	4.22107	0.33808	12.4854	8.96457e-36	2.59022e-34		gene-BLM	264.454	3.55695	0.202523	17.5632	4.71308e-69	1.6606e-67		gene-AARS1	1049.56	-2.61131	0.15282	-17.0874	1.8417e-65	9.15303e-64
gene-PPT2	937.338	-3.4884	0.279656	-12.4739	1.0361e-35	2.98615e-34		gene-EXOC4	1541.46	2.06285	0.117514	17.5541	5.53154e-69	1.943e-67		gene-COL1A1	87219.7	-3.49257	0.204564	-17.0732	2.34899e-65	1.16234e-63
gene-SPEN	2064.97	1.30373	0.104539	12.4712	1.07202e-35	3.08191e-34		gene-CYP1B1	1000.6	4.1544	0.236935	17.5339	7.89044e-69	2.7631e-67		gene-GALNT1	2507.8	-2.38861	0.140033	-17.0574	3.07887e-65	1.51691e-63
gene-PLCL2	451.981	3.24092	0.260532	12.4396	1.59285e-35	4.56777e-34		gene-FOSL2	10259.6	1.83963	0.105028	17.5156	1.08887e-68	3.78986e-67		gene-PIEZO2	1405.91	-5.72307	0.335773	-17.0444	3.84415e-65	1.88579e-63
gene-TNRC6A	1309.79	1.64419	0.132385	12.4198	2.04136e-35	5.83932e-34		gene-LNPEP	334.071	4.25295	0.243278	17.4818	1.97067e-68	6.81757e-67		gene-MTHFD2	315.134	-4.27531	0.251427	-17.0042	7.64237e-65	3.70118e-63
gene-BMPR2	2455.3	1.98729	0.160057	12.4161	2.13694e-35	6.09748e-34		gene-MITF	1504.75	2.43087	0.139392	17.4391	4.16618e-68	1.43264e-66		gene-SYNPO	3709.16	-4.67326	0.275089	-16.9882	1.00508e-64	4.82649e-63
gene-EIF3F	1940.83	-1.5231	0.122794	-12.4037	2.49524e-35	7.10213e-34		gene-FNDC3B	2049.26	2.91329	0.167623	17.3801	1.16829e-67	3.98157e-66		gene-HHIP	441.895	11.897	0.700614	16.9808	1.13883e-64	5.44582e-63
gene-RBM15	163.424	2.79541	0.225522	12.3953	2.77042e-35	7.84632e-34		gene-RPS6KA2	1892.91	3.04663	0.175392	17.3704	1.38369e-67	4.70169e-66		gene-RXRG	552.557	12.7546	0.751661	16.9686	1.40265e-64	6.67933e-63
gene-METTL17	588.025	-2.44154	0.197108	-12.3868	3.0814e-35	8.70553e-34		gene-FOCAD	871.219	2.36655	0.136837	17.2947	5.16001e-67	1.7277e-65		gene-CALCRL	484.556	6.02626	0.357491	16.8571	9.30513e-64	4.39426e-62
gene-UBN2	426.435	2.5812	0.208705	12.3677	3.9077e-35	1.09857e-33		gene-OTUB1	832.982	-2.15603	0.124678	-17.2927	5.33963e-67	1.78263e-65		gene-BLOC1S5	81.6625	2.92059	0.173256	16.8571	9.29984e-64	4.39426e-62
gene-ID4	895.447	-3.12959	0.253465	-12.3472	5.04174e-35	1.40701e-33		gene-ABLIM1	2236.26	3.35843	0.1945	17.267	8.33191e-67	2.77351e-65		gene-KLF3	610.147	1.87139	0.111509	16.7823	3.28736e-63	1.54601e-61
gene-PPFIA3	998.656	-3.67746	0.298453	-12.3217	6.9191e-35	1.92624e-33		gene-NFASC	397.966	5.77722	0.334761	17.2577	9.78568e-67	3.248e-65		gene-SLC1A4	275.393	-4.53696	0.270385	-16.7797	3.43812e-63	1.61026e-61
gene-MFN1	1978.36	-2.03909	0.165525	-12.3189	7.16829e-35	1.99077e-33		gene-TMPPE	92.2395	4.64132	0.269342	17.2321	1.52594e-66	5.03559e-65		gene-BCKDK	256.806	-2.77095	0.165184	-16.7749	3.72516e-63	1.73754e-61
gene-S100A16	2436.08	-3.24775	0.264064	-12.2991	9.16243e-35	2.53842e-33		gene-BOD1L1	1126.58	2.20546	0.128172	17.207	2.35376e-66	7.7229e-65		gene-PCYOX1	1163.12	-1.96075	0.117178	-16.7331	7.52243e-63	3.4661e-61
gene-RPL7	12243.7	-2.26012	0.183834	-12.2944	9.71058e-35	2.68378e-33		gene-SEMA3F	850.072	-3.14305	0.183035	-17.1719	4.31175e-66	1.41068e-64		gene-SF3A2	265.681	-3.06526	0.183195	-16.7323	7.62931e-63	3.50118e-61
gene-ESRP1	1805.17	-2.99012	0.243542	-12.2776	1.19461e-34	3.27788e-33		gene-RNF144A	2316.95	2.6197	0.152739	17.1515	6.12257e-66	1.98611e-64		gene-GALNT15	374.355	8.93343	0.534706	16.7072	1.16192e-62	5.31077e-61
gene-ZFP91	2059.53	1.21803	0.0992977	12.2665	1.3708e-34	3.75232e-33		gene-GIT2	1175.3	1.14213	0.0666015	17.1487	6.4266e-66	2.07884e-64		gene-PLOD3	1182.87	-2.89434	0.173503	-16.6818	1.77852e-62	8.09654e-61
gene-CHD6	903.13	1.60562	0.131052	12.2517	1.64424e-34	4.49006e-33		gene-CHD2	2336.36	1.68998	0.0989451	17.0799	2.09328e-65	6.67693e-64		gene-XRCC4	116.362	3.52483	0.211501	16.6658	2.32519e-62	1.04597e-60
gene-SRSF2	2948.01	-1.58766	0.12989	-12.2231	2.33952e-34	6.35839e-33		gene-BRSK2	134.907	4.97551	0.291581	17.0639	2.75512e-65	8.76359e-64		gene-IL13RA1	2043.43	-2.61164	0.156748	-16.6614	2.50029e-62	1.12031e-60
gene-CSNK2B	1203.42	-1.64909	0.135263	-12.1917	3.44023e-34	9.32775e-33		gene-ARHGAP35	2414.55	1.61119	0.0946663	17.0196	5.87242e-65	1.8576e-63		gene-CDK7	172.826	2.62808	0.157963	16.6373	3.73944e-62	1.65598e-60
gene-HK3	204.659	3.36926	0.276899	12.1678	4.61158e-34	1.24742e-32		gene-METTL9	1217.44	-2.11972	0.124979	-16.9606	1.60657e-64	5.02647e-63		gene-SLC16A7	198.436	5.7161	0.344297	16.6023	6.71229e-62	2.96095e-60
gene-NNT	1027.69	1.85605	0.152984	12.1323	7.1214e-34	1.90381e-32		gene-SUMF2	527.995	-1.73649	0.102717	-16.9055	4.09491e-64	1.27768e-62		gene-ZBTB44	456.853	2.0369	0.123343	16.5141	2.9034e-61	1.26604e-59
gene-RAD54L2	239.2	3.13041	0.258222	12.1229	7.98698e-34	2.13023e-32		gene-HHIP	1178.27	9.10476	0.538995	16.8921	5.1439e-64	1.59628e-62		gene-CERS2	403.545	-2.50827	0.151945	-16.5078	3.22628e-61	1.40146e-59
gene-PYGO1	1097.6	3.53207	0.291606	12.1125	9.07313e-34	2.4143e-32		gene-RTL1	248.432	11.2908	0.669544	16.8634	8.36649e-64	2.58234e-62		gene-LAT2	52.5969	6.15756	0.373303	16.4948	3.99961e-61	1.73078e-59
gene-SZRD1	1849.31	1.43414	0.118444	12.1082	9.55858e-34	2.53757e-32		gene-RPS23	4858.82	-1.86427	0.110642	-16.8496	1.05624e-63	3.25135e-62		gene-PARD6B	87.0604	3.88147	0.235384	16.49	4.33237e-61	1.86063e-59
gene-ZBTB20	1517.34	6.08093	0.502449	12.1026	1.02325e-33	2.7102e-32		gene-MROH6	616.167	-3.14348	0.187354	-16.7783	3.51853e-63	1.08018e-61		gene-GORASP2	615.192	-1.90671	0.115696	-16.4804	5.07618e-61	2.17188e-59
gene-MBNL1	4372.78	1.42401	0.117674	12.1013	1.03977e-33	2.74758e-32		gene-GPSM2	699.992	-2.27292	0.135504	-16.7738	3.79558e-63	1.16212e-61		gene-FOXP4	397.955	-2.77174	0.168286	-16.4704	5.99101e-61	2.5537e-59
gene-RPS27A	5985.89	-2.07385	0.171767	-12.0736	1.45555e-33	3.83742e-32		gene-PHACTR2	2709.69	3.34558	0.199528	16.7675	4.22157e-63	1.2891e-61		gene-TMEM164	182.132	2.39758	0.145815	16.4426	9.47813e-61	4.02502e-59
gene-ENTPD7	338.331	3.79086	0.314579	12.0506	1.92585e-33	5.06564e-32		gene-CLIP3	637.147	2.8889	0.172543	16.743	6.36595e-63	1.93874e-61		gene-ADAM9	1294.47	-3.15159	0.191683	-16.4417	9.61232e-61	4.06683e-59
gene-CBS	627.819	-3.65242	0.303398	-12.0384	2.23238e-33	5.85847e-32		gene-EPS8L1	2706.72	-5.60149	0.335377	-16.7021	1.26578e-62	3.82439e-61		gene-HSPA5	3515.83	-2.85428	0.174095	-16.395	2.07723e-60	8.7559e-59
gene-NF1	1308.7	2.42217	0.201305	12.0324	2.40132e-33	6.28738e-32		gene-HOOK3	1006.62	2.79076	0.167163	16.6948	1.42888e-62	4.30583e-61		gene-PAN3	356.49	2.57585	0.157345	16.3707	3.09556e-60	1.2905e-58
gene-N4BP2	410	2.13364	0.177961	11.9894	4.03949e-33	1.05045e-31		gene-PRG4	5792.24	6.95568	0.417338	16.6668	2.28571e-62	6.86972e-61		gene-SF3A1	575.928	-1.54221	0.0943879	-16.339	5.20696e-60	2.16279e-58
gene-HERC1	1699.55	1.7476	0.145893	11.9786	4.59836e-33	1.19307e-31		gene-BRWD1	669.139	2.05511	0.123472	16.6444	3.3243e-62	9.96507e-61		gene-SLC7A5	401.488	-4.47824	0.274371	-16.3218	6.90573e-60	2.84761e-58
gene-PHB2	1515.73	-1.42134	0.11868	-11.9763	4.73249e-33	1.22509e-31		gene-ARHGAP21	4086.1	3.63929	0.218915	16.6242	4.65432e-62	1.38793e-60		gene-SERPINF1	2543.81	-5.53207	0.339641	-16.288	1.20167e-59	4.90186e-58
gene-SH3PXD2B	4948.2	3.59986	0.30104	11.958	5.89308e-33	1.51866e-31		gene-NRP2	4802.72	3.1618	0.190494	16.598	7.20997e-62	2.14445e-60		gene-TXNRD1	981.787	-2.33876	0.144171	-16.2222	3.51411e-59	1.42328e-57
gene-RPS20	5279.21	-1.37233	0.114768	-11.9574	5.93672e-33	1.52647e-31		gene-UBR4	4862.75	2.33261	0.140711	16.5774	1.01595e-61	3.0139e-60		gene-COPA	2409.75	-1.73108	0.106775	-16.2124	4.11946e-59	1.66254e-57
gene-PLEKHA7	684.721	-3.38505	0.283161	-11.9545	6.14805e-33	1.57726e-31		gene-REEP4	533.011	-3.06035	0.184732	-16.5665	1.21781e-61	3.59412e-60		gene-DBN1	704.6	-2.99351	0.184935	-16.1869	6.24319e-59	2.50189e-57
gene-PDE4A	353.379	1.94069	0.16327	11.8864	1.39309e-32	3.5265e-31		gene-FGD6	1195.45	3.45559	0.208738	16.5547	1.48097e-61	4.35954e-60		gene-LRP6	659.083	1.84429	0.114321	16.1326	1.5058e-58	6.01317e-57
gene-DENND5A	1424.46	1.45372	0.12247	11.87	1.69386e-32	4.26897e-31		gene-MMADHC	1187.41	-1.51665	0.0916203	-16.5536	1.50816e-61	4.42819e-60		gene-STAG1	403.147	1.36913	0.0848692	16.1323	1.51296e-58	6.02063e-57
gene-ZSWIM6	403.411	2.31321	0.195126	11.855	2.02716e-32	5.07544e-31		gene-C2CD6	219.452	2.9109	0.175995	16.5397	1.89996e-61	5.55013e-60		gene-AP3B1	721.707	-1.25658	0.0779881	-16.1124	2.08713e-58	8.27651e-57
gene-DBI	1140.14	-2.79919	0.236178	-11.852	2.10071e-32	5.24811e-31		gene-PRSS23	4198.37	3.66394	0.221795	16.5195	2.65562e-61	7.73779e-60		gene-PMVK	147.336	3.3225	0.206226	16.111	2.13626e-58	8.44194e-57
gene-RAB31	2344.16	2.12588	0.179389	11.8506	2.13547e-32	5.32332e-31		gene-HMGB1	2540.09	-1.94311	0.117703	-16.5085	3.18658e-61	9.2613e-60		gene-COL5A1	23208.8	-4.11617	0.255552	-16.107	2.27941e-58	8.97646e-57
gene-SYNE1	4948.28	3.72663	0.316065	11.7907	4.35899e-32	1.0819e-30		gene-NF1	1723.6	2.86641	0.173647	16.5071	3.26097e-61	9.45352e-60		gene-SSR2	644.841	-1.9901	0.123691	-16.0893	3.03437e-58	1.19083e-56
gene-MBD5	368.294	1.59063	0.134968	11.7852	4.65254e-32	1.15226e-30		gene-RPRD2	766.742	1.16146	0.0703686	16.5053	3.35826e-61	9.71096e-60		gene-PTGIS	997.984	-5.48737	0.341517	-16.0676	4.3016e-58	1.68235e-56
gene-BCAT1	906.543	2.73519	0.23296	11.741	7.85586e-32	1.93305e-30		gene-REXO1	733.479	-1.58092	0.0958882	-16.4871	4.54029e-61	1.30959e-59		gene-KCNRG	58.8783	5.77842	0.360058	16.0486	5.84715e-58	2.27899e-56
gene-CTNNAL1	933.044	-2.89866	0.247033	-11.7339	8.54317e-32	2.09766e-30		gene-RPL13A	15885.4	-1.59962	0.0970386	-16.4844	4.75248e-61	1.36735e-59		gene-BCAR1	464.813	-2.78591	0.174437	-15.9709	2.03799e-57	7.83592e-56
gene-TMEM134	450.594	-2.55829	0.218223	-11.7233	9.68499e-32	2.36281e-30		gene-DCX	304.793	5.94553	0.360864	16.4758	5.47542e-61	1.5714e-59		gene-ODF2L	324.416	6.11436	0.382879	15.9695	2.08598e-57	7.99346e-56
gene-WDR7	679.649	1.78296	0.152269	11.7093	1.14231e-31	2.78091e-30		gene-RPL12	7934.95	-2.36533	0.143806	-16.4481	8.65589e-61	2.45952e-59		gene-GAREM1	156.719	3.84804	0.241451	15.9372	3.49916e-57	1.33637e-55
gene-FLNC	2444.76	3.68595	0.315071	11.6988	1.29259e-31	3.13345e-30		gene-NPHP4	394.577	1.60075	0.0973839	16.4375	1.03133e-60	2.9232e-59		gene-PLTP	106.893	3.58092	0.224758	15.9323	3.77996e-57	1.43879e-55
gene-RPL7A	10297.8	-2.70406	0.231234	-11.694	1.36766e-31	3.30841e-30		gene-TCF4	3890.38	3.35956	0.204509	16.4275	1.21601e-60	3.43816e-59		gene-SLC6A9	202.342	-4.51774	0.283671	-15.926	4.18136e-57	1.58627e-55
gene-VSTM4	432.233	2.04398	0.174849	11.69	1.4341e-31	3.4618e-30		gene-ZNF518B	538.397	1.80133	0.10969	16.4221	1.32934e-60	3.73095e-59		gene-ZNF451	409.635	1.73083	0.108896	15.8944	6.93017e-57	2.60305e-55
gene-KATNAL1	308.128	4.27426	0.365731	11.6869	1.48772e-31	3.58368e-30		gene-ZBTB40	547.511	2.56121	0.156014	16.4166	1.45506e-60	4.07381e-59		gene-ENAH	1118.28	-2.76672	0.174085	-15.8929	7.09562e-57	2.65642e-55
gene-FAU	4301.92	-1.82739	0.156569	-11.6714	1.78376e-31	4.27877e-30		gene-AFF4	2822.9	1.77856	0.108591	16.3786	2.72124e-60	7.58174e-59		gene-TPCN2	227.635	1.92375	0.121083	15.8879	7.6914e-57	2.87003e-55
gene-ANKH	847.702	-2.69597	0.230999	-11.6709	1.79488e-31	4.29645e-30		gene-CHPF2	807.424	1.456	0.0890653	16.3476	4.52788e-60	1.24937e-58		gene-IARS1	1009.69	-2.07617	0.130743	-15.8798	8.7521e-57	3.25515e-55
gene-RPS15A	5252.72	-2.09861	0.17982	-11.6706	1.80105e-31	4.30222e-30		gene-RGL2	1464.04	-1.36475	0.0834874	-16.3468	4.58343e-60	1.26166e-58		gene-HACD2	622.75	-2.07187	0.130478	-15.8791	8.84318e-57	3.27831e-55
gene-TANC2	979.647	2.38423	0.204414	11.6637	1.95277e-31	4.65491e-30		gene-KCNJ13	49.8958	8.31139	0.508458	16.3463	4.62335e-60	1.26655e-58		gene-ARCN1	1270.01	-1.31505	0.082862	-15.8704	1.01589e-56	3.7417e-55
gene-ASAP1	1831.24	2.25151	0.193107	11.6594	2.05531e-31	4.88915e-30		gene-ADAM12	2470.41	5.37812	0.329693	16.3125	8.04323e-60	2.19816e-58		gene-CIB2	90.8803	11.4212	0.720464	15.8525	1.35043e-56	4.94186e-55
gene-LRRC1	657.373	-2.52593	0.217121	-11.6338	2.77591e-31	6.57598e-30		gene-FBXL7	976.424	3.04775	0.186916	16.3054	9.02804e-60	2.46143e-58		gene-PRDX4	328.155	-3.55298	0.224684	-15.8132	2.52227e-56	9.20061e-55
gene-CHD9	1373.5	1.96811	0.169535	11.6089	3.71285e-31	8.75925e-30		gene-ZFAND6	864.433	-2.01019	0.12331	-16.302	9.55591e-60	2.59916e-58		gene-EIF4EBP1	200.941	-3.42084	0.2165	-15.8006	3.07952e-56	1.11618e-54
gene-AKAP13	4946.71	2.13028	0.183509	11.6086	3.72794e-31	8.77677e-30		gene-ABCA9	4269.98	3.2269	0.198247	16.2772	1.43335e-59	3.87105e-58		gene-PDCD4	352.632	2.46379	0.155944	15.7992	3.14989e-56	1.13806e-54
gene-GRHL3	626.73	-4.40653	0.380456	-11.5822	5.07105e-31	1.19144e-29		gene-EPB41L2	2567.9	2.78695	0.171317	16.2678	1.67045e-59	4.50079e-58		gene-EIF5B	794.659	-1.34966	0.0854951	-15.7864	3.86053e-56	1.38601e-54
gene-BRSK2	87.8824	4.26411	0.368789	11.5625	6.38453e-31	1.49085e-29		gene-MAP1S	364.982	2.21817	0.136412	16.2609	1.87081e-59	5.01702e-58		gene-GPI	1291.6	-3.63637	0.230483	-15.7771	4.47144e-56	1.6003e-54
gene-TMEM47	1880.3	1.80662	0.156304	11.5584	6.69436e-31	1.56002e-29		gene-SLC22A17	1104.29	2.77781	0.170962	16.2482	2.30168e-59	6.15806e-58		gene-FGFR2	582.947	5.12646	0.324998	15.7738	4.71212e-56	1.68115e-54
gene-CEBPA	1772.83	-2.31259	0.200931	-11.5094	1.18353e-30	2.73575e-29		gene-SLC9A7	350.733	4.60013	0.283754	16.2117	4.16932e-59	1.1103e-57		gene-PPP1R13B	320.097	-2.76295	0.175251	-15.7657	5.35876e-56	1.90588e-54
gene-PDE5A	279.923	3.47415	0.302006	11.5036	1.26579e-30	2.91412e-29		gene-PYGL	1254.25	-3.23852	0.200396	-16.1606	9.55724e-59	2.52748e-57		gene-ATN1	1062.55	-2.15472	0.136738	-15.758	6.04905e-56	2.14468e-54
gene-SCCPDH	1719.93	-2.96875	0.258127	-11.5011	1.30246e-30	2.99252e-29		gene-AFF1	1813.71	3.7633	0.233797	16.0965	2.70149e-58	7.11145e-57		gene-WDFY4	136.819	6.47816	0.412175	15.717	1.15629e-55	4.08688e-54
gene-MARK2	1188.71	-1.43105	0.124537	-11.4909	1.46497e-30	3.35915e-29		gene-CEP170	1072.02	3.07572	0.191099	16.0949	2.77003e-58	7.27515e-57		gene-P4HB	6085.6	-2.76399	0.175925	-15.7112	1.26731e-55	4.45162e-54
gene-PON2	2558.4	-2.27386	0.198017	-11.4832	1.60273e-30	3.66769e-29		gene-ESRP2	1374.28	-3.76439	0.234159	-16.0762	3.74672e-58	9.77306e-57		gene-TJP1	1708.27	-2.07986	0.132389	-15.7102	1.28701e-55	4.50691e-54
gene-SLC40A1	1239.19	-2.09844	0.182815	-11.4785	1.69233e-30	3.86501e-29		gene-LAMA2	7131.49	3.67468	0.228705	16.0673	4.32238e-58	1.1249e-56		gene-LRRTM2	85.3636	6.17534	0.393112	15.7089	1.31493e-55	4.59055e-54
gene-RAB11A	1464.22	-1.99662	0.17443	-11.4465	2.44749e-30	5.56743e-29		gene-ZFHX2	312.068	3.40314	0.211951	16.0562	5.17183e-58	1.34292e-56		gene-LRPAP1	458.919	-2.77763	0.176918	-15.7001	1.51101e-55	5.25896e-54
gene-NBEAL1	1279.38	2.40227	0.210172	11.43	2.95958e-30	6.71895e-29		gene-NR2C2	1107.69	1.80612	0.112658	16.0319	7.64911e-58	1.98167e-56		gene-RASGRF2	137.865	12.0169	0.765423	15.6996	1.52087e-55	5.27714e-54
gene-FAT4	3832.97	4.66983	0.409323	11.4087	3.78462e-30	8.55802e-29		gene-ATG4D	629.701	-2.486	0.155166	-16.0215	9.04326e-58	2.33757e-56		gene-PDE1A	921.763	-5.56192	0.354471	-15.6908	1.74958e-55	6.05226e-54
gene-PAXX	797.29	-2.15214	0.188666	-11.4071	3.85159e-30	8.69229e-29		gene-BPTF	1623.36	1.6331	0.101991	16.0122	1.04949e-57	2.70669e-56		gene-PIGK	356.777	-1.63528	0.104242	-15.6873	1.84726e-55	6.37082e-54
gene-PTPRM	899.258	1.8474	0.161962	11.4064	3.88644e-30	8.75367e-29		gene-SERBP1	2950.29	-1.49965	0.0941191	-15.9336	3.70558e-57	9.42947e-56		gene-PIGT	663.286	-1.73483	0.110592	-15.6868	1.86185e-55	6.40174e-54
gene-HNRNPF	3368.24	-1.31147	0.115006	-11.4034	4.0204e-30	9.0376e-29		gene-TECTA	446.774	1.60344	0.100783	15.9099	5.4128e-57	1.37432e-55		gene-CARS1	410.929	-2.56533	0.163802	-15.6612	2.78562e-55	9.49197e-54
gene-FGFR3	2766.29	-4.09546	0.359443	-11.3939	4.48313e-30	1.0058e-28		gene-ATRX	1333.59	2.42148	0.152331	15.8962	6.73617e-57	1.70655e-55		gene-UNC13B	602.997	-3.02229	0.193643	-15.6075	6.47367e-55	2.18626e-53
gene-RLIM	1237.49	1.81944	0.159848	11.3823	5.12282e-30	1.14707e-28		gene-IRS1	1421.64	3.14071	0.198102	15.854	1.31844e-56	3.32543e-55		gene-PFN1	1290.43	-2.19116	0.140489	-15.5967	7.67104e-55	2.58296e-53
gene-ARHGEF6	879.492	1.82718	0.160649	11.3737	5.65083e-30	1.26283e-28		gene-ZNF510	314.271	2.15365	0.135963	15.84	1.64794e-56	4.14738e-55		gene-CCDC85A	298.531	7.47706	0.480359	15.5656	1.24763e-54	4.18856e-53
gene-KLF12	263.921	5.07021	0.446517	11.355	7.00233e-30	1.56181e-28		gene-RPS4X	11056.8	-1.74726	0.110318	-15.8384	1.69013e-56	4.24424e-55		gene-TBCD	174.25	10.8035	0.694652	15.5524	1.53208e-54	5.12842e-53
gene-RPL26	1452.28	-3.56685	0.314164	-11.3535	7.12732e-30	1.58659e-28		gene-LUZP1	3339.72	2.94344	0.18589	15.8344	1.80298e-56	4.51771e-55		gene-RNF14	508.871	1.32243	0.085049	15.549	1.61547e-54	5.39169e-53
gene-LAMC2	584.013	-2.83756	0.250051	-11.3479	7.59457e-30	1.68732e-28		gene-DNAJC13	980.411	1.1796	0.0745435	15.8244	2.11335e-56	5.28384e-55		gene-HMBOX1	211.298	2.25949	0.145443	15.5352	2.00473e-54	6.67129e-53
gene-GM2A	2557.95	-3.12563	0.275626	-11.3401	8.3023e-30	1.83743e-28		gene-SCCPDH	1249.38	-3.52127	0.223115	-15.7823	4.11697e-56	1.02709e-54		gene-SERPINE1	8449.7	-5.59068	0.360155	-15.523	2.42555e-54	8.04817e-53
gene-MGA	1382.49	1.92159	0.169571	11.332	9.10719e-30	2.00779e-28		gene-ZBTB37	519.437	2.88636	0.183037	15.7692	5.06726e-56	1.26142e-54		gene-ALDH18A1	597.463	-1.90306	0.122838	-15.4925	3.90125e-54	1.2907e-52
gene-TAOK1	1896.07	1.82664	0.161218	11.3303	9.29372e-30	2.04105e-28		gene-IL1RN	369.197	-3.31028	0.210285	-15.7418	7.81546e-56	1.93293e-54		gene-SESN3	776.843	4.65836	0.300708	15.4913	3.96907e-54	1.30933e-52
gene-RPL14	6844.4	-1.63296	0.144217	-11.323	1.00976e-29	2.21334e-28		gene-PSD	458.687	2.28323	0.145112	15.7342	8.81149e-56	2.1699e-54		gene-PPP1R9A	421.539	6.63125	0.428317	15.4821	4.58215e-54	1.50721e-52
gene-DAB2	2474.91	2.19244	0.19368	11.3199	1.04617e-29	2.28876e-28		gene-SETBP1	906.641	5.49225	0.349653	15.7077	1.33906e-55	3.28341e-54		gene-RIN2	357.51	2.87771	0.185897	15.4801	4.72672e-54	1.55028e-52
gene-ANKRD28	917.689	1.99376	0.176432	11.3005	1.30532e-29	2.83943e-28		gene-RSF1	1119.76	1.85531	0.118116	15.7075	1.34283e-55	3.28563e-54		gene-EHD1	558.993	-1.87791	0.121431	-15.4648	5.99413e-54	1.95471e-52
gene-MAPK13	1440.71	-3.37082	0.298296	-11.3003	1.30828e-29	2.84048e-28		gene-SPIDR	745.378	2.65185	0.168902	15.7005	1.50072e-55	3.66413e-54		gene-F13A1	194.776	12.5275	0.810148	15.4632	6.14885e-54	1.99373e-52
gene-BPTF	1546.16	1.4675	0.130061	11.2832	1.58932e-29	3.44414e-28		gene-PRRC2B	2787.17	2.11949	0.135214	15.6751	2.23896e-55	5.45496e-54		gene-PRKCSH	743.191	-2.33727	0.151171	-15.461	6.35705e-54	2.05539e-52
gene-ATG4D	843.106	-2.18541	0.193714	-11.2816	1.6173e-29	3.49814e-28		gene-GPR82	95.5152	5.50355	0.351506	15.6571	2.97254e-55	7.21155e-54		gene-GAPDH	6159.62	-4.43285	0.286762	-15.4583	6.63605e-54	2.13952e-52
gene-POU2F1	544.09	2.38475	0.211397	11.2809	1.62987e-29	3.51867e-28		gene-C2CD3	390.092	2.00261	0.128263	15.6133	5.90916e-55	1.42755e-53		gene-SEPTIN6	589.585	-5.21534	0.337524	-15.4518	7.33969e-54	2.35969e-52
gene-SLC10A5	109.155	2.40392	0.213435	11.263	1.99856e-29	4.2984e-28		gene-MLH3	576.428	2.39684	0.153564	15.6081	6.41115e-55	1.54556e-53		gene-PGM1	339.575	-2.52457	0.16357	-15.4342	9.63624e-54	3.0893e-52
gene-CASZ1	1163.96	-4.10976	0.36497	-11.2605	2.05544e-29	4.41244e-28		gene-EP400	1989.94	1.36907	0.0877565	15.6007	7.19508e-55	1.7309e-53		gene-FAM102B	452	3.17536	0.205786	15.4304	1.02167e-53	3.2662e-52
gene-GNAT2	164.564	2.81903	0.250369	11.2595	2.07899e-29	4.45465e-28		gene-PPT2	721.189	-2.96878	0.190568	-15.5786	1.01803e-54	2.43881e-53		gene-WDR45B	83.6954	10.9948	0.713252	15.415	1.29693e-53	4.13456e-52
gene-RPS12	5693.84	-1.83128	0.162661	-11.2582	2.10917e-29	4.51087e-28		gene-RPL10	11249.6	-1.68177	0.107982	-15.5746	1.08392e-54	2.59123e-53		gene-TPI1	1993.62	-3.67028	0.238238	-15.4059	1.49308e-53	4.73337e-52
gene-KSR1	766.446	1.59324	0.14177	11.2381	2.64878e-29	5.65436e-28		gene-TRPC1	193.493	2.61828	0.168169	15.5694	1.17564e-54	2.80463e-53		gene-TCF7L2	271.581	2.23903	0.1454	15.3991	1.65908e-53	5.245e-52
gene-WDR27	203.47	3.22684	0.287407	11.2275	2.98975e-29	6.37035e-28		gene-PHLDB1	3519.78	2.29635	0.147499	15.5686	1.18903e-54	2.83069e-53		gene-TMED4	73.2051	11.0992	0.721637	15.3806	2.20976e-53	6.9473e-52
gene-DCLK1	1935.19	5.6145	0.500135	11.226	3.04017e-29	6.46573e-28		gene-MLEC	1700.95	2.20602	0.141707	15.5674	1.21211e-54	2.87965e-53		gene-ARHGAP12	369.696	2.27906	0.148196	15.3787	2.27535e-53	7.13383e-52
gene-MED13	2061.75	1.94211	0.173021	11.2247	3.08529e-29	6.54952e-28		gene-ZNF106	1127.72	1.56579	0.100617	15.5619	1.32122e-54	3.13237e-53		gene-FCHO2	571.897	2.37531	0.154601	15.3642	2.84684e-53	8.90107e-52
gene-NACA	2534.23	-2.17754	0.194167	-11.2148	3.45156e-29	7.29995e-28		gene-STXBP4	341.188	2.36798	0.152424	15.5355	1.9939e-54	4.69798e-53		gene-ALCAM	1985.07	-4.39206	0.286527	-15.3286	4.9244e-53	1.5271e-51
gene-CEP170	1027.02	3.0592	0.273768	11.1744	5.44026e-29	1.14426e-27		gene-ERBB2	1567.26	-2.22086	0.143295	-15.4985	3.54882e-54	8.34447e-53		gene-TOP3B	354.799	-2.18319	0.142465	-15.3244	5.2501e-53	1.62368e-51
gene-GPR22	52.6889	9.911	0.887357	11.1691	5.77434e-29	1.21229e-27		gene-JUP	8973.36	-2.34346	0.151263	-15.4927	3.88837e-54	9.12413e-53		gene-UBAP2L	653.178	-1.74707	0.114189	-15.2998	7.66636e-53	2.35813e-51
gene-PPP3CC	301.3	2.27648	0.203863	11.1667	5.93268e-29	1.24326e-27		gene-RAB27B	1212.57	-4.17964	0.270075	-15.4758	5.05095e-54	1.18038e-52		gene-SMAD9	280.436	-5.29336	0.346308	-15.2851	9.61131e-53	2.94842e-51
gene-OTUB1	1051.86	-2.53961	0.227502	-11.163	6.18654e-29	1.29408e-27		gene-FBXO11	1382.64	1.11877	0.0723288	15.4679	5.71576e-54	1.33302e-52		gene-PLXNC1	75.7186	5.90558	0.387206	15.2518	1.60185e-52	4.87452e-51
gene-ITGAV	4821.36	1.5168	0.136038	11.1499	7.17204e-29	1.49749e-27		gene-FKBP4	1428.86	-2.76049	0.178609	-15.4554	6.93361e-54	1.61048e-52		gene-CYB5D1	93.1787	3.27848	0.21543	15.2183	2.67504e-52	8.11857e-51
gene-PDE7B	217.76	3.43921	0.309098	11.1266	9.31139e-29	1.94064e-27		gene-DEPDC5	383.445	1.64904	0.106799	15.4406	8.73213e-54	2.02003e-52		gene-SLC7A11	294.11	-4.38058	0.288564	-15.1806	4.754e-52	1.43515e-50
gene-ANO5	168.021	2.57317	0.232609	11.0622	1.91306e-28	3.95826e-27		gene-TTC9	441.856	-3.26824	0.211909	-15.4229	1.14877e-53	2.65213e-52		gene-TBL1XR1	469.257	2.13324	0.140839	15.1466	7.97681e-52	2.40169e-50
gene-PPP1R13B	674.646	-2.13914	0.193833	-11.036	2.56197e-28	5.27231e-27		gene-RBM15	158.825	2.7185	0.176461	15.4057	1.4992e-53	3.44726e-52		gene-COL15A1	2202.7	-3.15781	0.209086	-15.1029	1.5488e-51	4.63866e-50
gene-UBE2L3	941.414	-1.56958	0.142249	-11.034	2.61913e-28	5.38027e-27		gene-KMT2A	2596.89	2.21097	0.14356	15.4011	1.60991e-53	3.6944e-52		gene-PTCH1	1958.85	3.86082	0.255815	15.0923	1.82124e-51	5.4403e-50
gene-MON2	1341.34	1.22538	0.111336	11.0062	3.56872e-28	7.31779e-27		gene-DCHS1	1308.12	3.04155	0.197628	15.3902	1.90318e-53	4.34996e-52		gene-BAG1	727.328	-1.89801	0.125773	-15.0907	1.86358e-51	5.55219e-50
gene-SIRT7	731.837	-2.03209	0.18471	-11.0015	3.75669e-28	7.68945e-27		gene-VPS13B	2406.51	2.51087	0.163194	15.3858	2.03835e-53	4.64963e-52		gene-MYO1C	2761.96	-2.23634	0.148378	-15.0719	2.4775e-51	7.36198e-50
gene-CNOT1	2686.37	1.02864	0.093539	10.9969	3.95368e-28	8.07821e-27		gene-HMGA1	1429.76	-4.24134	0.275861	-15.3749	2.4124e-53	5.49193e-52		gene-EIF4G1	2065.13	-1.63285	0.10873	-15.0174	5.64465e-51	1.67296e-49
gene-VDAC2	1438.7	-1.52486	0.138702	-10.9938	4.09281e-28	8.34758e-27		gene-ZFYVE26	654.551	1.47268	0.0958693	15.3613	2.97382e-53	6.75659e-52		gene-EFCAB8	96.2963	5.65803	0.377355	14.9939	8.0439e-51	2.3717e-49
gene-MAPRE3	868.183	-2.4718	0.224847	-10.9933	4.11807e-28	8.38415e-27		gene-TRIO	3054.5	2.72501	0.177551	15.3478	3.66434e-53	8.30899e-52		gene-RABGGTB	417.193	2.91806	0.194925	14.9701	1.151e-50	3.37617e-49
gene-RBM41	185.864	2.14668	0.195443	10.9837	4.5781e-28	9.3042e-27		gene-USP9X	1768.48	2.63436	0.172082	15.3088	6.68336e-53	1.50652e-51		gene-SYCP2	127.041	5.10886	0.342277	14.9261	2.23014e-50	6.50799e-49
gene-FGD1	337.726	2.45064	0.223159	10.9816	4.68559e-28	9.48895e-27		gene-ADAMTS5	13445.4	4.55527	0.297915	15.2905	8.8455e-53	1.98998e-51		gene-AFDN	687.116	2.63063	0.176253	14.9253	2.25497e-50	6.56362e-49
gene-WIPF1	2371.04	2.1558	0.196719	10.9588	6.02929e-28	1.21885e-26		gene-FDFT1	1001.61	-2.86775	0.187845	-15.2666	1.27724e-52	2.85658e-51		gene-CDC42	376.569	2.12176	0.142246	14.9162	2.58582e-50	7.50746e-49
gene-TNPO1	2037.35	1.87294	0.171237	10.9377	7.60802e-28	1.53259e-26		gene-REM2	266.851	2.86228	0.187526	15.2634	1.34126e-52	2.98809e-51		gene-PURA	634.344	2.37124	0.158974	14.9158	2.59994e-50	7.52924e-49
gene-FAM120C	460.291	2.19414	0.200741	10.9302	8.26428e-28	1.66186e-26		gene-APBB2	1683.17	2.11187	0.138394	15.2598	1.41646e-52	3.14338e-51		gene-INO80D	455.338	1.95612	0.131296	14.8985	3.36918e-50	9.73213e-49
gene-VPS13B	2200.78	2.34675	0.214753	10.9277	8.50063e-28	1.70639e-26		gene-PHF10	481.457	-2.24956	0.147712	-15.2294	2.25545e-52	4.98594e-51		gene-PARP3	193.317	-3.38068	0.227114	-14.8854	4.10276e-50	1.18212e-48
gene-EEF1A1	42058.3	-2.51576	0.230325	-10.9227	8.98273e-28	1.80001e-26		gene-CCNT1	184.599	3.7928	0.249149	15.223	2.48758e-52	5.4885e-51		gene-SLC26A2	222.696	2.28149	0.153405	14.8723	4.98885e-50	1.43379e-48
gene-DUSP22	599.97	-2.74739	0.251578	-10.9206	9.18678e-28	1.83768e-26		gene-FAM120B	769.979	1.35768	0.0892706	15.2086	3.0995e-52	6.81236e-51		gene-ARHGAP17	374.356	1.71814	0.115787	14.8389	8.2105e-50	2.35375e-48
gene-EIF3D	901.066	-1.42788	0.130775	-10.9186	9.39665e-28	1.87311e-26		gene-TTC39C	399.144	-3.03946	0.199929	-15.2027	3.39502e-52	7.44758e-51		gene-APBB3	67.2731	3.71831	0.250686	14.8325	9.02473e-50	2.58066e-48
gene-PDE4D	1551.71	4.74615	0.434754	10.9169	9.57556e-28	1.90545e-26		gene-COL6A3	20721.3	3.27791	0.215911	15.1818	4.66896e-52	1.02226e-50		gene-GPR21	57.5427	6.63741	0.447561	14.8302	9.34965e-50	2.66688e-48
gene-ARHGEF2	1258.12	1.42324	0.130718	10.8879	1.31604e-27	2.61427e-26		gene-H2AZ1	439.936	-2.53267	0.166835	-15.1807	4.74754e-52	1.03748e-50		gene-IPO7	1413.99	-1.59596	0.107724	-14.8153	1.1673e-49	3.32125e-48
gene-TMEM123	2734.69	-1.88949	0.17373	-10.876	1.50066e-27	2.97068e-26		gene-CHD6	886.54	1.66662	0.109864	15.1699	5.5989e-52	1.21888e-50		gene-CLIP2	721.102	-2.48368	0.168016	-14.7824	1.90336e-49	5.40202e-48
gene-MFSD5	685.545	-2.04199	0.187821	-10.872	1.5672e-27	3.09172e-26		gene-MAP4K4	4091.96	1.66665	0.109915	15.1631	6.21029e-52	1.34941e-50		gene-BCAR3	314.777	-3.67297	0.248519	-14.7794	1.98815e-49	5.62864e-48
gene-GATA3	1638.1	-5.03092	0.463029	-10.8652	1.68783e-27	3.32396e-26		gene-KANK2	2246	2.79524	0.185072	15.1035	1.53492e-51	3.30384e-50		gene-SLX4IP	182.039	2.80038	0.189516	14.7765	2.07745e-49	5.86686e-48
gene-AAK1	1146.4	2.68064	0.246769	10.8629	1.73109e-27	3.40328e-26		gene-H3-3A	2304.45	-2.82542	0.187312	-15.084	2.0641e-51	4.41794e-50		gene-GXYLT2	510.538	-3.89256	0.263723	-14.7601	2.65009e-49	7.46552e-48
gene-RUNX2	947.324	2.74193	0.252682	10.8513	1.96596e-27	3.8584e-26		gene-FOXK1	2146.15	1.72045	0.114145	15.0725	2.45683e-51	5.24872e-50		gene-RBMS3	901.651	3.02601	0.20508	14.7553	2.84378e-49	7.99138e-48
gene-PI3	4683.09	-5.34684	0.492766	-10.8507	1.97953e-27	3.87839e-26		gene-SQLE	1193.7	-4.09646	0.272469	-15.0346	4.35671e-51	9.29027e-50		gene-GREB1L	77.3088	5.4705	0.370753	14.7551	2.85301e-49	7.99755e-48
gene-RPL11	6544.4	-1.5735	0.145094	-10.8447	2.11387e-27	4.13451e-26		gene-RTL6	1034.93	1.7966	0.119716	15.0072	6.58286e-51	1.40112e-49		gene-PDK4	472.774	8.1073	0.549726	14.7479	3.17361e-49	8.87442e-48
gene-NDUFB10	577.595	-1.96494	0.181536	-10.824	2.65083e-27	5.16708e-26		gene-SLX4IP	502.951	2.32931	0.155256	15.003	7.01757e-51	1.49087e-49		gene-RIPOR1	681.81	-1.45884	0.0989728	-14.7398	3.57877e-49	9.98284e-48
gene-SDR16C5	3101.27	-5.05079	0.466698	-10.8224	2.69605e-27	5.24629e-26		gene-ADNP2	680.319	1.45755	0.0972601	14.9861	9.04491e-51	1.91802e-49		gene-ACTN4	3130.57	-2.13971	0.145549	-14.701	6.35459e-49	1.76394e-47
gene-CDK12	1218.94	1.41688	0.131109	10.8069	3.19211e-27	6.1592e-26		gene-SPTBN1	26811.4	3.5105	0.23428	14.9842	9.30805e-51	1.97018e-49		gene-USP49	110.099	3.46956	0.236221	14.6878	7.71641e-49	2.13675e-47
gene-SETBP1	639.509	5.08558	0.471642	10.7827	4.15456e-27	7.98933e-26		gene-GTF3C1	1336.03	1.37489	0.091841	14.9704	1.14666e-50	2.41811e-49		gene-LOX	7234.19	-5.00863	0.341084	-14.6845	8.1079e-49	2.23971e-47
gene-PARD6G	685.911	-1.8414	0.17081	-10.7804	4.25875e-27	8.17594e-26		gene-TEAD1	2908.6	1.66937	0.111526	14.9684	1.18062e-50	2.48515e-49		gene-THBS2	25026.3	-6.93963	0.472713	-14.6804	8.60441e-49	2.36538e-47
gene-PEAK1	1841.6	1.98688	0.184741	10.7549	5.61671e-27	1.07469e-25		gene-HSPB1	5100.42	-3.48605	0.233105	-14.9548	1.4484e-50	3.04324e-49		gene-COL7A1	218.882	4.86602	0.331999	14.6567	1.22058e-48	3.34734e-47
gene-ABCC4	140.597	2.76943	0.257572	10.7521	5.79499e-27	1.10695e-25		gene-LLGL2	514.915	-2.30028	0.153976	-14.9392	1.8312e-50	3.84048e-49		gene-CCDC152	156.722	6.47403	0.441922	14.6497	1.35284e-48	3.70113e-47
gene-TASOR2	1442.83	1.63802	0.15277	10.7221	8.01363e-27	1.5282e-25		gene-PURA	1688.94	2.25535	0.151218	14.9145	2.6508e-50	5.53911e-49		gene-TIMD4	242.852	12.5248	0.855649	14.6378	1.61216e-48	4.39999e-47
gene-ATRN	1253.23	1.40678	0.131232	10.7198	8.21848e-27	1.56466e-25		gene-SYT11	566.595	3.53141	0.236943	14.904	3.10332e-50	6.47287e-49		gene-RET	81.6297	3.9004	0.2667	14.6247	1.9551e-48	5.32319e-47
gene-PRR13	625.867	-1.70707	0.159525	-10.7009	1.00751e-26	1.91493e-25		gene-MAMSTR	312.164	3.1124	0.208848	14.9027	3.16479e-50	6.58909e-49		gene-MYLK	1344.09	-4.3889	0.300151	-14.6223	2.02438e-48	5.49867e-47
gene-ITPKC	1064.73	-2.08989	0.195693	-10.6794	1.27047e-26	2.40675e-25		gene-RUSC2	841.318	1.86451	0.12519	14.8935	3.6322e-50	7.53485e-49		gene-IL6R	50.0396	6.48467	0.443774	14.6125	2.33632e-48	6.33088e-47
gene-DYNC1H1	10876	1.73006	0.162201	10.6662	1.46567e-26	2.76735e-25		gene-RCOR1	1186.82	1.61173	0.108323	14.8789	4.51617e-50	9.35165e-49		gene-FAM156A	37.285	7.33911	0.502304	14.6109	2.393e-48	6.46907e-47
gene-RPS3A	7298	-2.51904	0.236194	-10.6651	1.48163e-26	2.79289e-25		gene-H1-3	597.527	4.39791	0.295664	14.8747	4.81142e-50	9.94506e-49		gene-HDLBP	3813.24	-2.10988	0.144687	-14.5824	3.63688e-48	9.78518e-47
gene-SCARB1	4211.8	-3.39999	0.318841	-10.6636	1.50639e-26	2.83489e-25		gene-SUMO1	426.158	-2.27424	0.152925	-14.8716	5.04091e-50	1.04006e-48		gene-SESTD1	684.154	1.60233	0.109927	14.5763	3.97627e-48	1.0648e-46
gene-TBC1D5	1123.01	1.81717	0.170421	10.6628	1.51918e-26	2.85426e-25		gene-NEK1	388.191	1.73553	0.116715	14.8698	5.17788e-50	1.0664e-48		gene-GIGYF1	353.604	2.02736	0.139144	14.5702	4.34376e-48	1.16048e-46
gene-RPS14	7765.1	-1.9216	0.180359	-10.6543	1.66457e-26	3.11719e-25		gene-AAK1	833.755	2.1135	0.142247	14.858	6.17655e-50	1.2698e-48		gene-ZNF248	242.62	1.76549	0.121195	14.5673	4.53133e-48	1.20493e-46
gene-KIF16B	767.49	1.45906	0.137243	10.6313	2.13168e-26	3.97891e-25		gene-HSPB8	733.363	-3.38323	0.227828	-14.8499	6.9631e-50	1.42893e-48		gene-GDI2	1257.14	-1.45549	0.100055	-14.547	6.10548e-48	1.61973e-46
gene-ERICH5	101.489	3.62689	0.341165	10.6309	2.14029e-26	3.98848e-25		gene-ARHGEF5	838.836	-2.15574	0.145302	-14.8363	8.52978e-50	1.74731e-48		gene-MAFB	877.883	4.95514	0.340809	14.5394	6.82157e-48	1.8055e-46
gene-MEGF9	2824.14	-2.58412	0.243156	-10.6274	2.22195e-26	4.13391e-25		gene-GLI2	1124.68	3.26295	0.219959	14.8344	8.78445e-50	1.79626e-48		gene-RPN2	1388.32	-1.9712	0.135727	-14.5232	8.63318e-48	2.2744e-46
gene-ZBTB37	518.853	2.93139	0.276039	10.6195	2.41853e-26	4.48506e-25		gene-SUSD1	282.136	3.08768	0.208214	14.8294	9.46223e-50	1.93141e-48		gene-TGFBR3	1778.92	4.14557	0.285676	14.5114	1.02541e-47	2.6952e-46
gene-DBNDD1	343.593	1.90515	0.179519	10.6126	2.60518e-26	4.82338e-25		gene-TNPO1	2148.11	2.00033	0.135161	14.7995	1.47476e-49	2.99955e-48		gene-GLI1	287.999	6.19157	0.427012	14.4998	1.21563e-47	3.18781e-46
gene-MYH14	2429.73	-2.69991	0.254513	-10.6081	2.73136e-26	5.04883e-25		gene-KIF1A	522.567	6.3399	0.428514	14.7951	1.57547e-49	3.19871e-48		gene-CSNK2B	354.483	-2.035	0.140492	-14.4848	1.51233e-47	3.95674e-46
gene-SMPD3	874.007	-4.5893	0.432736	-10.6053	2.81548e-26	5.19593e-25		gene-DICER1	1512.75	1.64613	0.111322	14.7871	1.77411e-49	3.58929e-48		gene-NEXN	522.05	-4.59294	0.317542	-14.464	2.04481e-47	5.33762e-46
gene-MTCL1	476.24	2.47086	0.232992	10.6049	2.82765e-26	5.20998e-25		gene-KCTD12	7492.57	2.80031	0.189541	14.7741	2.15144e-49	4.33735e-48		gene-ZNF197	145.542	1.63638	0.11318	14.4582	2.22617e-47	5.79773e-46
gene-TFAP2A	1580.41	-4.887	0.461027	-10.6003	2.97132e-26	5.46589e-25		gene-KIF1B	2990.16	1.94806	0.131884	14.771	2.25466e-49	4.53746e-48		gene-ZBTB20	579.542	3.01131	0.208383	14.4508	2.47617e-47	6.43409e-46
gene-DCBLD2	128.104	3.95175	0.372816	10.5997	2.98817e-26	5.48806e-25		gene-MDN1	2460.29	2.56725	0.173836	14.7682	2.35027e-49	4.72158e-48		gene-FXYD5	294.285	-4.43013	0.30676	-14.4417	2.8287e-47	7.31669e-46
gene-CHPF2	892.792	1.54021	0.145337	10.5975	3.06111e-26	5.61302e-25		gene-MYRF	392.881	3.27729	0.222365	14.7384	3.65432e-49	7.29018e-48		gene-GBA	220.57	-2.6841	0.186062	-14.4259	3.5571e-47	9.1799e-46
gene-DIP2C	704.122	2.27865	0.215099	10.5935	3.19558e-26	5.84087e-25		gene-ZNF35	798.35	1.44906	0.0985449	14.7046	6.02177e-49	1.19922e-47		gene-RAB7A	1100.45	-1.12942	0.0783996	-14.406	4.74499e-47	1.22178e-45
gene-H1-4	134.607	5.93733	0.560623	10.5906	3.29499e-26	6.01297e-25		gene-CLTB	1270.16	-1.76959	0.120346	-14.7041	6.06445e-49	1.20562e-47		gene-TNRC6B	440.118	2.0838	0.144663	14.4045	4.84931e-47	1.24582e-45
gene-ZNF275	264.467	3.31821	0.313324	10.5903	3.3036e-26	6.01907e-25		gene-TUBB3	502.072	5.38446	0.366536	14.6901	7.45759e-49	1.48002e-47		gene-FAM120A	1224.56	-1.5047	0.104589	-14.3868	6.26551e-47	1.60603e-45
gene-BLMH	1835.25	-3.07022	0.290016	-10.5864	3.44642e-26	6.2693e-25		gene-TAOK1	1763.14	1.74537	0.118885	14.6812	8.50953e-49	1.68586e-47		gene-SMPD1	198.559	-2.28993	0.159204	-14.3836	6.55813e-47	1.67726e-45
gene-DDX41	1019.92	-1.40898	0.133194	-10.5784	3.75391e-26	6.81781e-25		gene-TMED8	831.742	1.62782	0.111071	14.6557	1.23964e-48	2.44743e-47		gene-ARMH4	207.559	-2.91356	0.202698	-14.3739	7.5435e-47	1.92494e-45
gene-CHMP5	635.867	-1.53174	0.145165	-10.5518	4.98454e-26	9.03853e-25		gene-DPYSL3	11548.2	4.19828	0.287724	14.5913	3.18899e-48	6.26366e-47		gene-PDE8A	411.261	-2.37303	0.165106	-14.3728	7.67098e-47	1.9531e-45
gene-ARPC3	1041.01	-1.83819	0.17431	-10.5455	5.33018e-26	9.64999e-25		gene-THADA	726.901	1.74743	0.119849	14.5803	3.74757e-48	7.33564e-47		gene-PATL1	561.547	-2.28106	0.158718	-14.3717	7.78399e-47	1.97745e-45
gene-EFNA1	495.094	-2.76032	0.261839	-10.542	5.5289e-26	9.99394e-25		gene-MAP3K6	980.473	-3.33453	0.228701	-14.5803	3.74721e-48	7.33564e-47		gene-PSMD8	406.215	-1.98473	0.13817	-14.3644	8.65162e-47	2.19296e-45
gene-RPLP1	9493.09	-1.51214	0.143541	-10.5345	5.98932e-26	1.07751e-24		gene-ROCK2	1586.9	2.23547	0.153351	14.5775	3.90833e-48	7.63725e-47		gene-ARHGAP45	66.7383	5.57218	0.38792	14.3642	8.67424e-47	2.19381e-45
gene-ST6GALNAC4	227.217	2.30972	0.219328	10.5309	6.22468e-26	1.1181e-24		gene-NAGA	941.977	1.60213	0.110069	14.5557	5.37256e-48	1.04806e-46		gene-PIGO	352.563	2.26323	0.157783	14.3439	1.16297e-46	2.93475e-45
gene-NDE1	821.277	-2.42445	0.230382	-10.5236	6.72463e-26	1.20601e-24		gene-ARFGEF2	699.769	2.69474	0.185151	14.5543	5.48637e-48	1.06844e-46		gene-JCAD	531.112	-2.68106	0.186923	-14.3432	1.17547e-46	2.95973e-45
gene-VSIG10L	602.543	-2.75328	0.261724	-10.5198	7.00401e-26	1.25415e-24		gene-SPRED3	105.358	3.27408	0.225003	14.5513	5.73141e-48	1.11238e-46		gene-COL11A1	15731.6	-11.287	0.788095	-14.3219	1.59777e-46	4.00535e-45
gene-CHSY1	684.52	1.93743	0.184256	10.5149	7.37935e-26	1.31929e-24		gene-SDR16C5	2275.77	-4.88133	0.335797	-14.5365	7.10933e-48	1.37283e-46		gene-SUPT6H	698.141	-1.50169	0.104892	-14.3165	1.7249e-46	4.31452e-45
gene-PSMD6	1028.45	-2.10132	0.199906	-10.5115	7.64336e-26	1.36436e-24		gene-TGFBR3	7509	2.54536	0.175146	14.5328	7.50966e-48	1.4477e-46		gene-CDK16	423.505	-2.23799	0.156393	-14.31	1.89441e-46	4.72812e-45
gene-IFFO2	1043.15	-2.21497	0.211018	-10.4966	8.95532e-26	1.59357e-24		gene-PACSIN3	307.514	-2.60242	0.179231	-14.5199	9.06078e-48	1.74378e-46		gene-CSRP1	5959.36	-2.95	0.206292	-14.3002	2.18315e-46	5.43686e-45
gene-NAPRT	639.427	-3.54154	0.337669	-10.4882	9.78973e-26	1.73935e-24		gene-EXOC6B	2526.8	2.42304	0.166945	14.514	9.87755e-48	1.89778e-46		gene-EIF2S2	560.789	-1.36344	0.0955696	-14.2664	3.5418e-46	8.78197e-45
gene-SMC5	1004.01	1.70302	0.162455	10.4831	1.03342e-25	1.83323e-24		gene-ZNF750	947.638	-2.95765	0.203823	-14.5108	1.03432e-47	1.98392e-46		gene-LTBP1	2206.53	-4.64775	0.326183	-14.2489	4.55294e-46	1.12646e-44
gene-LRP1	20138.2	3.41465	0.325786	10.4813	1.05323e-25	1.86549e-24		gene-RPS14	6451.3	-1.49088	0.10296	-14.4802	1.61713e-47	3.0863e-46		gene-KIAA1109	598.277	1.85676	0.130343	14.2452	4.80051e-46	1.18513e-44
gene-RALGAPA1	1428.77	1.25191	0.119523	10.4742	1.13542e-25	2.00796e-24		gene-SLIT3	18157.6	4.08101	0.28184	14.4799	1.62337e-47	3.09305e-46		gene-MRTFA	623.821	-2.22511	0.156367	-14.23	5.965e-46	1.46943e-44
gene-NID2	1707	3.65391	0.348886	10.4731	1.14855e-25	2.02804e-24		gene-EFCAB8	332.529	4.39457	0.30399	14.4563	2.2876e-47	4.34416e-46		gene-ARHGEF17	515.797	-2.53741	0.178319	-14.2296	6.00305e-46	1.47561e-44
gene-TOGARAM1	331.146	1.67138	0.159629	10.4704	1.18163e-25	2.08324e-24		gene-DCBLD2	161.924	4.28665	0.296867	14.4396	2.91396e-47	5.51533e-46		gene-HLA-DRB1	212.707	9.31936	0.655631	14.2143	7.46491e-46	1.82706e-44
gene-NEK1	350.661	1.47731	0.141135	10.4673	1.22028e-25	2.14807e-24		gene-SIN3A	1007.57	1.15176	0.0800616	14.386	6.33834e-47	1.19572e-45		gene-ABR	808.642	-2.15502	0.151676	-14.2081	8.16199e-46	1.98927e-44
gene-ACAP2	539.622	2.36304	0.22581	10.4647	1.2546e-25	2.2051e-24		gene-SH3BP5	2698.48	1.69792	0.118097	14.3774	7.17299e-47	1.35095e-45		gene-PPIA	818.15	-2.16603	0.15245	-14.2081	8.16263e-46	1.98927e-44
gene-BOD1L1	991.226	1.95209	0.186614	10.4606	1.31032e-25	2.29949e-24		gene-DYNC1H1	14293.1	2.26949	0.157886	14.3742	7.50814e-47	1.41175e-45		gene-ACLY	1063.26	-2.33165	0.164248	-14.1959	9.7083e-46	2.3609e-44
gene-TET1	499.118	3.43298	0.328361	10.4549	1.39136e-25	2.43798e-24		gene-KDM4C	405.175	1.59096	0.110688	14.3733	7.60683e-47	1.42796e-45		gene-ST6GALNAC4	283.421	-3.02158	0.212996	-14.1861	1.11707e-45	2.70497e-44
gene-KMT2C	2283.55	1.55158	0.148528	10.4464	1.52203e-25	2.66286e-24		gene-CARD6	660.319	1.66602	0.116003	14.3619	8.97761e-47	1.67978e-45		gene-NR2C2	384.575	1.29974	0.0916943	14.1747	1.31354e-45	3.17397e-44
gene-RPS26	5609.15	-1.7642	0.168886	-10.4461	1.52661e-25	2.66678e-24		gene-TMEM107	792.654	4.35393	0.30322	14.3589	9.36366e-47	1.74916e-45		gene-SLC38A5	910.562	-3.61457	0.255372	-14.1541	1.76108e-45	4.2374e-44
gene-DDI2	421.985	2.38839	0.228782	10.4396	1.63514e-25	2.85202e-24		gene-STMP1	339.854	-2.21371	0.154186	-14.3574	9.57098e-47	1.78497e-45		gene-TPD52	59.4176	7.09696	0.501878	14.1408	2.12881e-45	5.1114e-44
gene-ALOX12	812.119	-3.25338	0.311893	-10.4311	1.78853e-25	3.11481e-24		gene-ZC3HAV1	1349.65	2.22099	0.154852	14.3427	1.18361e-46	2.20382e-45		gene-ZFP62	171.712	2.04752	0.144807	14.1397	2.16241e-45	5.18114e-44
gene-PRRX1	5565.88	3.49039	0.334624	10.4308	1.79394e-25	3.11949e-24		gene-DOCK7	1080.27	2.20136	0.153545	14.337	1.28576e-46	2.39013e-45		gene-SPECC1	986.807	-3.69013	0.261	-14.1384	2.20124e-45	5.26309e-44
gene-ZFAND6	1077.49	-2.27909	0.218721	-10.4201	2.00771e-25	3.48592e-24		gene-SESN3	4094.36	3.17825	0.221835	14.3271	1.48179e-46	2.75007e-45		gene-ABI3BP	2765.57	6.74777	0.477347	14.136	2.27949e-45	5.43876e-44
gene-NFAT5	3243.39	1.53819	0.147667	10.4166	2.08181e-25	3.6091e-24		gene-NHLRC2	1285.46	1.83061	0.127948	14.3075	1.9648e-46	3.6406e-45		gene-CDIPT	265.495	-2.63752	0.187024	-14.1026	3.66038e-45	8.71523e-44
gene-SUMO1	566.595	-1.97765	0.190144	-10.4008	2.45914e-25	4.25681e-24		gene-AFAP1	1358.22	2.20474	0.154116	14.3057	2.01538e-46	3.7283e-45		gene-P3H1	460.632	-2.1468	0.152242	-14.1012	3.73287e-45	8.86927e-44
gene-ACP3	2668.03	-3.69434	0.356011	-10.377	3.15432e-25	5.43549e-24		gene-BLMH	1303.79	-4.07443	0.284962	-14.2982	2.24699e-46	4.15005e-45		gene-VSIR	213.239	2.59462	0.184315	14.0771	5.25164e-45	1.2426e-43
gene-NAV3	1136.25	3.71755	0.359489	10.3412	4.58666e-25	7.89182e-24		gene-EFNA1	379.047	-2.55772	0.178928	-14.2947	2.36248e-46	4.35632e-45		gene-PRSS35	323.57	5.33052	0.378863	14.0698	5.82726e-45	1.37593e-43
gene-RAB11FIP1	2223.41	-2.07289	0.200615	-10.3327	5.01313e-25	8.61265e-24		gene-COLEC12	2921.34	3.2974	0.230802	14.2867	2.64791e-46	4.87479e-45		gene-IRAK1	275.924	-2.86433	0.203983	-14.042	8.63002e-45	2.0293e-43
gene-METAP2	1188.47	-1.43817	0.139293	-10.3248	5.44412e-25	9.33907e-24		gene-ZKSCAN8	700.922	1.92728	0.135082	14.2674	3.49138e-46	6.40701e-45		gene-METRNL	41.7044	10.3115	0.735228	14.025	1.09678e-44	2.57371e-43
gene-EIF4G3	1783.83	2.06014	0.200292	10.2857	8.17376e-25	1.3938e-23		gene-GLI3	1602.95	2.18677	0.153406	14.2547	4.18861e-46	7.66195e-45		gene-ARSA	691.052	-2.63076	0.187785	-14.0095	1.36457e-44	3.19552e-43
gene-TRANK1	465.093	3.42961	0.333472	10.2846	8.27222e-25	1.40849e-23		gene-NFKBIA	1446.56	-2.5237	0.177327	-14.2319	5.80531e-46	1.05686e-44		gene-BAIAP3	104.581	6.54866	0.46772	14.0013	1.5313e-44	3.57126e-43
gene-ATG4B	792.373	-1.81196	0.176254	-10.2804	8.63854e-25	1.46868e-23		gene-ANKRD12	1869.98	2.03623	0.143268	14.2127	7.63732e-46	1.38817e-44		gene-PKD1L3	90.6364	2.85179	0.203757	13.996	1.64912e-44	3.83817e-43
gene-PFN2	2799.63	3.68952	0.359036	10.2762	9.02259e-25	1.5317e-23		gene-LAMC1	9768.02	2.81751	0.198712	14.1788	1.23864e-45	2.23365e-44		gene-CHMP4B	492.195	-1.73108	0.123945	-13.9665	2.496e-44	5.79734e-43
gene-ARHGAP31	1365.16	1.57281	0.153109	10.2725	9.37658e-25	1.58943e-23		gene-NFAT5	3425.34	1.71448	0.120961	14.1738	1.33043e-45	2.39165e-44		gene-SERINC4	149.824	2.27747	0.163091	13.9644	2.57095e-44	5.95927e-43
gene-FNTA	776.666	-1.42902	0.13923	-10.2637	1.02684e-24	1.73803e-23		gene-ZNF451	1031.77	1.78619	0.126092	14.1658	1.49062e-45	2.6754e-44		gene-NOVA2	52.6534	8.23496	0.589883	13.9603	2.72205e-44	6.29668e-43
gene-TULP4	753.912	2.49034	0.243112	10.2436	1.26456e-24	2.13409e-23		gene-TLCD3A	692.513	-3.07133	0.216832	-14.1645	1.51911e-45	2.71802e-44		gene-CANX	4578.76	-1.02364	0.073359	-13.9538	2.98314e-44	6.8727e-43
gene-TNIK	240.406	2.08498	0.203553	10.2429	1.27303e-24	2.14522e-23		gene-IER5	324.802	-2.08007	0.146924	-14.1575	1.67896e-45	2.99934e-44		gene-NUSAP1	723.559	1.83542	0.131724	13.9338	3.94753e-44	9.07613e-43
gene-GLO1	1575.75	-1.33872	0.1308	-10.2348	1.3844e-24	2.32946e-23		gene-EVPL	2393.35	-4.95185	0.350176	-14.141	2.12106e-45	3.78323e-44		gene-MORC3	291.782	2.35453	0.169028	13.9298	4.17365e-44	9.57667e-43
gene-SOX7	504.433	-3.2545	0.318207	-10.2276	1.49146e-24	2.50591e-23		gene-LGALSL	2294.28	-3.21869	0.227935	-14.1211	2.81707e-45	5.01684e-44		gene-HSPB1	725.929	-2.80959	0.201731	-13.9274	4.31759e-44	9.88701e-43
gene-TXNDC17	667.23	-2.18483	0.214123	-10.2036	1.91009e-24	3.1999e-23		gene-ODF2L	800.288	3.82394	0.270949	14.1131	3.15271e-45	5.60585e-44		gene-HSPA8	1667.85	-2.01318	0.144586	-13.9237	4.54577e-44	1.03886e-42
gene-NEK9	1382.65	1.45696	0.143372	10.1621	2.92695e-24	4.88195e-23		gene-IDE	2330.61	-3.29849	0.233726	-14.1126	3.17652e-45	5.63943e-44		gene-GHR	607.737	2.84089	0.20425	13.9089	5.59075e-44	1.27257e-42
gene-USP34	2407.88	1.69263	0.166643	10.1572	3.0784e-24	5.12707e-23		gene-TTN	192.981	5.62857	0.399121	14.1024	3.67033e-45	6.48595e-44		gene-GLRB	540.338	-4.45363	0.320408	-13.8999	6.34599e-44	1.44159e-42
gene-ATM	528.902	3.10002	0.305552	10.1457	3.46436e-24	5.75315e-23		gene-PSMD6	822.058	-1.95214	0.138433	-14.1017	3.70762e-45	6.54174e-44		gene-KANSL1L	308.899	2.30482	0.165852	13.8969	6.61835e-44	1.50047e-42
gene-USP31	401.383	2.36747	0.233434	10.1419	3.59891e-24	5.96794e-23		gene-EIF4G3	2030.74	2.29028	0.162755	14.0719	5.65e-45	9.93827e-44		gene-ENTPD2	50.7495	10.5863	0.761824	13.896	6.70118e-44	1.51622e-42
gene-BIRC6	2423.24	2.14484	0.211594	10.1366	3.8018e-24	6.29524e-23		gene-EPS15	3273.07	1.60585	0.114179	14.0644	6.28404e-45	1.10366e-43		gene-KARS1	1127.22	-2.01961	0.145356	-13.8943	6.86025e-44	1.54914e-42
gene-ZNF469	549.138	3.73781	0.369173	10.1248	4.2872e-24	7.08875e-23		gene-COL18A1	1643.87	-2.85603	0.203175	-14.057	6.98177e-45	1.22245e-43		gene-NUCB1	1165.08	-2.38959	0.17201	-13.8921	7.07222e-44	1.59384e-42
gene-PGAP2	550.34	-2.13271	0.210763	-10.119	4.54986e-24	7.5122e-23		gene-EIF3G	1440.8	-1.36857	0.0973837	-14.0534	7.34459e-45	1.28401e-43		gene-TMEM232	31.4026	6.01926	0.433686	13.8793	8.45497e-44	1.89795e-42
gene-IER3	1754.4	-2.83494	0.280377	-10.1111	4.93066e-24	8.1292e-23		gene-MAFB	3451.05	2.60049	0.185208	14.0409	8.75483e-45	1.5259e-43		gene-TWIST1	129.007	4.80073	0.346087	13.8715	9.43401e-44	2.11355e-42
gene-TUT4	604.212	1.5301	0.151394	10.1067	5.15857e-24	8.49271e-23		gene-KIAA2026	384.107	1.21542	0.0865769	14.0386	9.05193e-45	1.57528e-43		gene-FOXK2	63.1109	4.45599	0.321267	13.87	9.62276e-44	2.1516e-42
gene-ATP5PF	656.993	-1.61424	0.159885	-10.0962	5.73953e-24	9.42206e-23		gene-GPR52	53.908	5.3232	0.379191	14.0383	9.0851e-45	1.57866e-43		gene-JADE1	1799.48	-3.80444	0.274387	-13.8653	1.02861e-43	2.29091e-42
gene-TTLL5	386.228	1.76149	0.174629	10.087	6.30538e-24	1.03361e-22		gene-CBFA2T2	617.922	1.87668	0.133697	14.0368	9.28106e-45	1.61026e-43		gene-EPC1	153.664	1.44894	0.10456	13.8575	1.14588e-43	2.54215e-42
gene-NOTCH2	6763.09	1.73645	0.1726	10.0605	8.25638e-24	1.34957e-22		gene-N4BP2	393.323	2.03491	0.145162	14.0182	1.20667e-44	2.08725e-43		gene-DCX	157.469	11.5784	0.836227	13.846	1.34492e-43	2.97793e-42
gene-IL1RN	536.22	-2.06057	0.204926	-10.0552	8.71456e-24	1.42243e-22		gene-TNS1	13236.8	2.54635	0.181722	14.0123	1.30999e-44	2.26256e-43		gene-ZNF638	497.202	1.73712	0.125467	13.8453	1.35807e-43	3.0012e-42
gene-UBXN1	783.606	-1.74564	0.173699	-10.0498	9.20496e-24	1.50033e-22		gene-H3C8	31.8535	6.31264	0.451005	13.9968	1.62956e-44	2.81025e-43		gene-SERPINH1	5447	-2.58852	0.187043	-13.8392	1.47885e-43	3.24918e-42
gene-PSMA6	730.83	-2.42347	0.24121	-10.0471	9.45906e-24	1.53955e-22		gene-LSR	537.912	-3.30449	0.236246	-13.9875	1.85739e-44	3.19354e-43		gene-WDR1	1873.68	-2.32511	0.168163	-13.8265	1.76313e-43	3.85887e-42
gene-MLF2	393.685	-2.29449	0.22851	-10.0411	1.00587e-23	1.63482e-22		gene-DCLK2	922.23	3.15924	0.226066	13.9748	2.22103e-44	3.80734e-43		gene-SPATA1	128.031	2.45925	0.178029	13.8138	2.10528e-43	4.59889e-42
gene-RASSF2	1511.85	3.21774	0.320477	10.0405	1.01203e-23	1.6425e-22		gene-MRPL9	436.932	-1.6958	0.121451	-13.9628	2.62851e-44	4.49912e-43		gene-SPARCL1	210.887	6.38141	0.462086	13.81	2.21755e-43	4.83485e-42
gene-PTPRF	3392.92	-2.4349	0.242533	-10.0394	1.02254e-23	1.65722e-22		gene-TRPV1	550.717	2.04505	0.146551	13.9545	2.95512e-44	5.0506e-43		gene-LCOR	613.899	1.82049	0.131859	13.8063	2.33389e-43	5.07878e-42
gene-DUSP11	489.668	-1.53996	0.153432	-10.0367	1.05081e-23	1.70062e-22		gene-HELB	347.509	1.74101	0.124864	13.9432	3.46099e-44	5.90638e-43		gene-XPOT	1241.21	-2.02468	0.146838	-13.7885	2.98882e-43	6.49157e-42
gene-CFAP251	119.27	2.06253	0.205758	10.0241	1.19487e-23	1.93104e-22		gene-DLC1	1759.86	2.73984	0.196515	13.9422	3.51074e-44	5.98237e-43		gene-TCF7L1	165.299	-3.03075	0.219833	-13.7866	3.06715e-43	6.64899e-42
gene-MAP7	354.927	-3.19085	0.318616	-10.0147	1.31337e-23	2.11955e-22		gene-DMXL2	424.003	3.64904	0.262475	13.9024	6.12453e-44	1.04208e-42		gene-CTSB	2296.89	-1.42977	0.103766	-13.7788	3.42052e-43	7.40093e-42
gene-EIF2B4	829.842	-1.70698	0.170573	-10.0073	1.41586e-23	2.27851e-22		gene-ELAC1	506.919	1.63157	0.117405	13.8969	6.61623e-44	1.12407e-42		gene-FKBP5	379.668	3.72481	0.270358	13.7773	3.48917e-43	7.53515e-42
gene-RNF38	731.687	2.34536	0.234401	10.0058	1.43756e-23	2.3102e-22		gene-KCNRG	98.2447	4.20287	0.303302	13.8571	1.15299e-43	1.9531e-42		gene-ATXN2L	663.508	-1.23554	0.0897277	-13.7699	3.86925e-43	8.34014e-42
gene-RNF24	1555.45	2.04318	0.204545	9.98889	1.70488e-23	2.73594e-22		gene-ZMYM4	848.664	2.56544	0.185366	13.8399	1.46492e-43	2.47782e-42		gene-TMEM214	600.303	-1.69705	0.123275	-13.7664	4.06098e-43	8.73687e-42
gene-SCAF8	858.882	1.10478	0.110621	9.98703	1.73705e-23	2.78367e-22		gene-CELF2	2399.07	3.67682	0.265871	13.8293	1.69615e-43	2.86047e-42		gene-ASPSCR1	262.32	-1.90926	0.138866	-13.7489	5.16887e-43	1.10994e-41
gene-CUBN	324.32	3.66007	0.366526	9.98583	1.7582e-23	2.81361e-22		gene-KIF3B	866.457	1.61771	0.117449	13.7737	3.67032e-43	6.17164e-42		gene-ATP2A3	47.8776	10.1988	0.74209	13.7434	5.58162e-43	1.19632e-41
gene-EIF4B	8267.14	-1.53251	0.15366	-9.97341	1.99262e-23	3.18429e-22		gene-PLEC	23260.7	2.42608	0.176191	13.7695	3.88677e-43	6.52601e-42		gene-SMARCD3	189.484	-2.42537	0.176609	-13.733	6.43754e-43	1.37717e-41
gene-EDEM3	646.26	2.46917	0.247691	9.96875	2.08838e-23	3.33266e-22		gene-HNRNPAB	1188.9	-1.2549	0.0911501	-13.7674	4.00529e-43	6.71516e-42		gene-MPEG1	179.707	11.4384	0.833173	13.7287	6.83473e-43	1.4594e-41
gene-H2BC11	119.936	4.35063	0.436641	9.96387	2.19345e-23	3.49547e-22		gene-CYB5R3	3018.74	1.72206	0.125268	13.747	5.31211e-43	8.88015e-42		gene-BASP1	277.409	-4.35566	0.317484	-13.7193	7.7833e-43	1.65883e-41
gene-REL	846.135	2.17565	0.218378	9.96275	2.21845e-23	3.53039e-22		gene-MBOAT2	773.317	-3.51546	0.25596	-13.7344	6.31665e-43	1.05287e-41		gene-CREBRF	361.504	3.04114	0.221848	13.7082	9.06361e-43	1.9245e-41
gene-H1-1	77.774	2.56909	0.257876	9.96249	2.2241e-23	3.53446e-22		gene-TTLL5	324.784	1.56419	0.113964	13.7253	7.16807e-43	1.19305e-41		gene-KANK1	671.608	-4.97636	0.363123	-13.7044	9.55953e-43	2.02602e-41
gene-DRG1	479.482	-1.81305	0.182271	-9.94698	2.59958e-23	4.11972e-22		gene-CEP170B	1534.71	-3.01137	0.219895	-13.6946	1.09418e-42	1.81587e-41		gene-COPB2	1111.16	-1.48454	0.108468	-13.6864	1.22402e-42	2.58452e-41
gene-CBX5	2455.3	2.09605	0.210992	9.93429	2.95283e-23	4.67307e-22		gene-ARNT2	475.423	2.48003	0.18115	13.6904	1.15832e-42	1.91952e-41		gene-YIPF3	310.72	-1.51887	0.110993	-13.6844	1.25897e-42	2.65339e-41
gene-PPP2R3A	742.312	1.45242	0.14625	9.93102	3.05104e-23	4.81517e-22		gene-CITED2	431.964	-3.17091	0.232115	-13.661	1.73685e-42	2.86994e-41		gene-NOTCH4	52.2205	6.0457	0.441856	13.6825	1.29165e-42	2.71725e-41
gene-SEMA5A	227.577	3.41515	0.344243	9.92077	3.38137e-23	5.32183e-22		gene-SEMA4B	453.255	-2.46603	0.180798	-13.6397	2.32424e-42	3.83499e-41		gene-ZNF518A	205.023	1.72174	0.125952	13.6698	1.53815e-42	3.22983e-41
gene-SH3RF2	1215.74	-4.0033	0.403624	-9.91838	3.46322e-23	5.44315e-22		gene-ZSWIM6	597.086	2.92936	0.215162	13.6146	3.27765e-42	5.39259e-41		gene-CALR	2502.11	-2.09313	0.153195	-13.6631	1.68644e-42	3.53469e-41
gene-INHBA	921.863	4.02388	0.406078	9.90913	3.79941e-23	5.95519e-22		gene-FBN1	43171	4.20182	0.308876	13.6036	3.81459e-42	6.258e-41		gene-ENPP2	89.8301	10.1457	0.742702	13.6606	1.74575e-42	3.65228e-41
gene-SRGAP1	469.182	2.09414	0.211429	9.90468	3.97243e-23	6.21786e-22		gene-USP31	352.313	2.12886	0.156685	13.5868	4.79291e-42	7.85174e-41		gene-HNRNPUL1	871.281	-1.10785	0.0811837	-13.6462	2.12628e-42	4.43209e-41
gene-MCF2L	691.651	-2.52063	0.25468	-9.89726	4.27841e-23	6.68764e-22		gene-TGM1	1293.2	-4.03083	0.297118	-13.5664	6.33524e-42	1.03488e-40		gene-JADE2	229.997	3.11293	0.22827	13.637	2.41243e-42	5.01936e-41
gene-RPLP0	15922.9	-2.08141	0.210531	-9.88651	4.76322e-23	7.42518e-22		gene-SNRNP27	289.894	-1.89361	0.139622	-13.5624	6.69463e-42	1.09203e-40		gene-ALS2CL	70.6807	5.10523	0.374628	13.6275	2.74941e-42	5.71004e-41
gene-GPR82	64.5915	5.11618	0.518386	9.86944	5.64785e-23	8.78026e-22		gene-KIDINS220	2680.28	1.59038	0.11731	13.5571	7.18771e-42	1.16913e-40		gene-ARHGAP21	1616.95	2.51881	0.18495	13.6188	3.09449e-42	6.415e-41
gene-THBS1	5438.97	3.02598	0.306838	9.86183	6.09287e-23	9.45925e-22		gene-ZNF644	706.844	1.36742	0.100872	13.556	7.30337e-42	1.18625e-40		gene-SLC25A22	37.2573	9.78996	0.718936	13.6173	3.16107e-42	6.54112e-41
gene-UTRN	4860.35	2.66103	0.269949	9.85754	6.35877e-23	9.85868e-22		gene-TMEM79	413.103	-2.52106	0.185981	-13.5554	7.35662e-42	1.19321e-40		gene-NFAT5	1278.75	1.81154	0.133111	13.6092	3.52966e-42	7.29057e-41
gene-SERPINB5	4698.65	-5.36599	0.544422	-9.8563	6.43779e-23	9.96768e-22		gene-TCF20	1146.63	1.53361	0.113266	13.54	9.08174e-42	1.47093e-40		gene-AP1S2	1313.73	-3.19772	0.235134	-13.5996	4.02723e-42	8.30325e-41
gene-VPS51	703.672	-1.51219	0.153739	-9.83612	7.86847e-23	1.21172e-21		gene-RPLP0	12998.5	-1.71059	0.126355	-13.5379	9.33825e-42	1.51034e-40		gene-SLC25A6	2376.8	-2.17989	0.16035	-13.5946	4.3136e-42	8.87759e-41
gene-PRKCH	563.079	-1.77522	0.180584	-9.83047	8.32328e-23	1.28004e-21		gene-DENND1A	623.035	1.71454	0.126877	13.5134	1.30311e-41	2.10168e-40		gene-SIGMAR1	448.37	-2.64131	0.194433	-13.5847	4.93587e-42	1.01399e-40
gene-PKP3	2148.5	-5.06625	0.51543	-9.82917	8.43086e-23	1.29484e-21		gene-SPAG9	2307.52	1.18368	0.0875999	13.5124	1.32167e-41	2.12862e-40		gene-MTX3	131.448	2.58442	0.190309	13.5801	5.25542e-42	1.07769e-40
gene-RPL12	10232.3	-2.57996	0.26263	-9.82355	8.91454e-23	1.36729e-21		gene-NBEAL1	1412.53	2.56297	0.189777	13.5051	1.45845e-41	2.34231e-40		gene-GPS1	275.162	-1.8504	0.136325	-13.5734	5.75571e-42	1.17816e-40
gene-WDFY3	3109.93	2.00195	0.203898	9.81837	9.38468e-23	1.43556e-21		gene-MED12	379.366	1.79194	0.132896	13.4838	1.94783e-41	3.11953e-40		gene-DDX56	35.4738	10.0554	0.741099	13.5682	6.1809e-42	1.25841e-40
gene-KDSR	1736.82	-1.55937	0.158959	-9.8099	1.02067e-22	1.55921e-21		gene-PCNX1	1996.33	1.95675	0.145139	13.4819	1.99939e-41	3.19764e-40		gene-PTK7	405.006	-4.40217	0.324457	-13.5678	6.21485e-42	1.26306e-40
gene-PHLPP2	139.699	3.51498	0.358615	9.80152	1.109e-22	1.69188e-21		gene-ERI1	232.803	2.13175	0.158211	13.4741	2.22293e-41	3.54524e-40		gene-CD163	175.682	11.087	0.817184	13.5673	6.25458e-42	1.26887e-40
gene-BRK1	1840.87	-1.28534	0.131152	-9.80035	1.12201e-22	1.70945e-21		gene-SEPHS2	579.098	-1.45809	0.108221	-13.4733	2.24713e-41	3.57885e-40		gene-ZNF358	201.654	-1.83899	0.135552	-13.5667	6.30861e-42	1.27755e-40
gene-RPL27	3521.87	-1.74517	0.178112	-9.79818	1.1463e-22	1.74415e-21		gene-PTPN12	658.276	-1.46712	0.109162	-13.4398	3.53472e-41	5.62168e-40		gene-FGD6	428.429	2.62366	0.193667	13.5473	8.22476e-42	1.66263e-40
gene-ERC1	1318.93	1.60736	0.164065	9.79709	1.1588e-22	1.76082e-21		gene-MYCBP2	3573.01	2.00057	0.148893	13.4363	3.70694e-41	5.87925e-40		gene-CREB3L1	956.59	-5.52115	0.407638	-13.5442	8.56864e-42	1.72601e-40
gene-SEPTIN5	1928.48	-2.47099	0.252275	-9.79482	1.18506e-22	1.79834e-21		gene-LAMC2	425.387	-3.43304	0.255694	-13.4264	4.2376e-41	6.71158e-40		gene-OVGP1	71.0873	4.34412	0.321023	13.5321	1.01072e-41	2.03234e-40
gene-ERI1	260.798	2.25029	0.230149	9.77752	1.40611e-22	2.12251e-21		gene-SYNE3	1204.51	3.4021	0.253626	13.4138	5.0166e-41	7.92346e-40		gene-FAM234A	466.603	-2.39572	0.177066	-13.5301	1.03887e-41	2.08526e-40
gene-CLEC3B	2064.55	-4.64103	0.474661	-9.77757	1.40548e-22	2.12251e-21		gene-EXD2	306.969	2.04272	0.152332	13.4097	5.30644e-41	8.3697e-40		gene-CFL1	1866.83	-1.71014	0.126578	-13.5106	1.35449e-41	2.71398e-40
gene-ZEB2	3296.87	3.61418	0.3698	9.77334	1.46535e-22	2.20902e-21		gene-FAT3	90.3398	5.16617	0.385552	13.3994	6.0952e-41	9.58738e-40		gene-GPCPD1	444.441	2.52047	0.186566	13.5098	1.36913e-41	2.73849e-40
gene-EPS8L1	3751.53	-4.85278	0.496612	-9.77177	1.48833e-22	2.24072e-21		gene-RPL4	11335.2	-1.87853	0.140264	-13.3928	6.66148e-41	1.04637e-39		gene-HLF	32.1968	7.19886	0.533076	13.5044	1.47329e-41	2.93139e-40
gene-GLIS3	261.251	3.8521	0.394223	9.77137	1.49414e-22	2.24652e-21		gene-SERINC4	567.634	1.50935	0.1127	13.3926	6.67591e-41	1.0472e-39		gene-SOCS5	535.191	-2.49362	0.184708	-13.5004	1.55574e-41	3.09003e-40
gene-MAP7D3	564.301	1.27311	0.130303	9.77039	1.50865e-22	2.26535e-21		gene-ACAP2	728.881	2.83993	0.212127	13.3879	7.11725e-41	1.11491e-39		gene-AGAP1	669.553	2.99542	0.221901	13.4989	1.58712e-41	3.14687e-40
gene-THADA	614.916	1.28012	0.131073	9.76644	1.56863e-22	2.34926e-21		gene-APC	1410.53	1.46152	0.109228	13.3805	7.86373e-41	1.23016e-39		gene-PDGFA	164.175	-3.96925	0.294078	-13.4972	1.62349e-41	3.21338e-40
gene-LRCH2	101.711	3.35316	0.343381	9.76515	1.58869e-22	2.3711e-21		gene-AGAP3	971.118	-2.03976	0.152542	-13.3718	8.83621e-41	1.3804e-39		gene-MAST3	90.1116	1.95812	0.145197	13.486	1.8909e-41	3.73618e-40
gene-SNRPE	440.559	-2.0601	0.210965	-9.76511	1.58944e-22	2.3711e-21		gene-RAB3B	186.061	3.01398	0.225438	13.3694	9.12424e-41	1.42346e-39		gene-C1QTNF3	5135.02	-6.41896	0.476364	-13.4749	2.19811e-41	4.32815e-40
gene-VPS33B	541.594	-1.74236	0.178553	-9.7582	1.70156e-22	2.53506e-21		gene-ZFYVE21	660.579	-1.73816	0.130222	-13.3476	1.22262e-40	1.9022e-39		gene-COL1A2	60980.2	-2.51929	0.187291	-13.4512	3.02795e-41	5.94157e-40
gene-RPS4X	13584.6	-2.12897	0.218275	-9.75362	1.77998e-22	2.64845e-21		gene-USP24	1858.52	1.30309	0.0976313	13.347	1.23282e-40	1.91546e-39		gene-P3H4	365.674	-3.64146	0.270755	-13.4493	3.10922e-41	6.09054e-40
gene-TCF20	1190.87	1.49647	0.153547	9.74602	1.91835e-22	2.85062e-21		gene-LARP1B	277.997	-2.65121	0.198838	-13.3336	1.47666e-40	2.28813e-39		gene-RNASEK	346.376	-2.79969	0.208313	-13.4398	3.53331e-41	6.90939e-40
gene-HECTD4	1727.78	1.34958	0.138571	9.73931	2.04944e-22	3.03752e-21		gene-PEAK1	1861.92	2.0218	0.151881	13.3117	1.97992e-40	3.05553e-39		gene-MLH3	223.638	1.92038	0.143124	13.4176	4.76948e-41	9.29477e-40
gene-ADAMTS3	236.798	2.79327	0.287065	9.73044	2.23615e-22	3.30568e-21		gene-LZTS2	1202.29	-1.73491	0.130379	-13.3066	2.11861e-40	3.26078e-39		gene-MKNK2	391.096	-1.78073	0.132732	-13.416	4.87191e-41	9.47816e-40
gene-SPR	356.973	1.46267	0.150318	9.73051	2.23469e-22	3.30568e-21		gene-RAPH1	373.094	3.51097	0.264182	13.29	2.64737e-40	4.06368e-39		gene-DAPK3	704.483	-2.4136	0.179948	-13.4127	5.09177e-41	9.88899e-40
gene-KITLG	107.396	2.61181	0.268741	9.71867	2.51042e-22	3.70636e-21		gene-CHD3	6177.79	1.19147	0.0896898	13.2843	2.85378e-40	4.37465e-39		gene-PLEKHM1	45.2829	9.47224	0.706361	13.4099	5.28999e-41	1.02565e-39
gene-DZIP1	1218.92	2.24202	0.230728	9.71715	2.54803e-22	3.75704e-21		gene-TYRO3	525.138	-2.24603	0.169163	-13.2773	3.1334e-40	4.79686e-39		gene-ASPH	698.851	-1.90804	0.142391	-13.4	6.04295e-41	1.16964e-39
gene-PRICKLE2	229.888	4.56647	0.470081	9.71422	2.62249e-22	3.86185e-21		gene-FBXL16	649.739	2.88787	0.217548	13.2747	3.24747e-40	4.96485e-39		gene-PI3	123.788	11.2305	0.838384	13.3954	6.42984e-41	1.24241e-39
gene-RPL4	14050.5	-2.24119	0.230821	-9.70965	2.74291e-22	4.03398e-21		gene-SACS	447.743	2.4007	0.18113	13.254	4.27649e-40	6.52935e-39		gene-KCNE4	351.15	-5.44775	0.406948	-13.3869	7.2174e-41	1.39222e-39
gene-ETFB	604.546	-2.14988	0.221434	-9.7089	2.76298e-22	4.05828e-21		gene-DAB2	3276.07	2.67002	0.201462	13.2532	4.3221e-40	6.59019e-39		gene-KATNAL1	218.921	2.66022	0.198809	13.3808	7.83221e-41	1.50826e-39
gene-EVPL	3363.19	-3.83404	0.394947	-9.70774	2.79473e-22	4.09965e-21		gene-ABHD6	460.167	-3.28163	0.247688	-13.249	4.57024e-40	6.95929e-39		gene-PHLDB2	844.829	-3.91585	0.292957	-13.3666	9.47402e-41	1.82135e-39
gene-ACSL1	2531.37	-2.27663	0.234578	-9.70521	2.8648e-22	4.19706e-21		gene-ABL2	1604.91	3.1231	0.235742	13.248	4.63646e-40	7.05074e-39		gene-PIGV	105.2	2.48101	0.185991	13.3394	1.36492e-40	2.61959e-39
gene-LMLN	315.85	1.41217	0.145557	9.70188	2.96004e-22	4.33104e-21		gene-ARHGAP6	633.393	3.0882	0.233224	13.2413	5.0643e-40	7.69116e-39		gene-HIF1A	2823.61	-3.94544	0.296543	-13.3048	2.17129e-40	4.16018e-39
gene-PAIP2	1017.06	-1.45392	0.150013	-9.69195	3.26252e-22	4.76754e-21		gene-ADGRD1	3620.74	3.97057	0.299938	13.238	5.2965e-40	8.02252e-39		gene-EIF1	945.069	-1.23875	0.0931881	-13.293	2.54251e-40	4.86324e-39
gene-RPL22	1238.44	-2.91726	0.301302	-9.6822	3.58924e-22	5.2316e-21		gene-DIP2C	1031.04	2.95603	0.223422	13.2307	5.83518e-40	8.82677e-39		gene-EPHA2	282.347	-2.54433	0.191502	-13.2862	2.78479e-40	5.31773e-39
gene-GRHL1	1310.76	-4.17607	0.431689	-9.67381	3.89607e-22	5.6716e-21		gene-CLK1	1860.67	-2.14031	0.162021	-13.2101	7.67078e-40	1.15881e-38		gene-KDELR1	580.542	-1.49436	0.112587	-13.273	3.31978e-40	6.31813e-39
gene-RNF144A	1556.98	1.90428	0.196869	9.67283	3.9335e-22	5.71882e-21		gene-SRPX	563.902	2.45146	0.185584	13.2094	7.73985e-40	1.16771e-38		gene-ACTR5	149.233	2.41243	0.18179	13.2704	3.43885e-40	6.53381e-39
gene-RBMS3	1497.77	3.61946	0.37432	9.66943	4.0665e-22	5.90469e-21		gene-ACP2	377.69	1.75807	0.133098	13.2089	7.79939e-40	1.17514e-38		gene-FBXO48	144.848	2.81934	0.212614	13.2604	3.92979e-40	7.44175e-39
gene-CHTOP	1363.43	-1.35279	0.140001	-9.66268	4.34335e-22	6.29869e-21		gene-OSBPL8	540.221	2.46614	0.186913	13.1941	9.48927e-40	1.42601e-38		gene-SCD	2700.42	-4.33184	0.326701	-13.2593	3.98386e-40	7.51913e-39
gene-CENPE	477.195	2.72646	0.28251	9.65086	4.87436e-22	7.05088e-21		gene-HIP1R	1459.05	-2.37168	0.179797	-13.1909	9.89888e-40	1.48561e-38		gene-DBNDD1	106.489	4.32892	0.326529	13.2574	4.08976e-40	7.70622e-39
gene-ABTB1	387.514	-2.48949	0.257979	-9.64997	4.91688e-22	7.1034e-21		gene-MATN2	2926.08	2.4167	0.183281	13.1858	1.0597e-39	1.58831e-38		gene-ITGA5	7543.78	-3.22973	0.24367	-13.2545	4.2478e-40	7.99078e-39
gene-RAP2B	196.985	3.23542	0.335347	9.64798	5.01339e-22	7.2337e-21		gene-FABP5	1814.81	-5.22161	0.39617	-13.1802	1.14043e-39	1.70707e-38		gene-TMEM63C	60.6955	7.56991	0.571527	13.2451	4.81849e-40	9.02678e-39
gene-MARCHF3	488.413	-2.67178	0.277008	-9.64516	5.15298e-22	7.42574e-21		gene-MAPK1IP1L	1056.69	1.07305	0.0814207	13.1791	1.15738e-39	1.73018e-38		gene-RCAN1	665.194	-3.50272	0.264456	-13.245	4.82232e-40	9.02678e-39
gene-AKAP17A	1086.16	-1.51804	0.157604	-9.63196	5.85989e-22	8.43382e-21		gene-CDK14	1739.54	3.96829	0.30146	13.1636	1.42189e-39	2.12282e-38		gene-BCL6B	31.7163	9.90963	0.748212	13.2444	4.86063e-40	9.08354e-39
gene-ADAM12	1306.13	4.52672	0.470434	9.62242	6.42997e-22	9.23108e-21		gene-ABI3BP	10282.5	2.65556	0.201817	13.1583	1.52554e-39	2.27461e-38		gene-PPP1R11	321.61	-1.49387	0.112826	-13.2405	5.12017e-40	9.55289e-39
gene-RASSF8	761.93	3.47586	0.361693	9.60996	7.2574e-22	1.04059e-20		gene-ASB1	1011.76	1.05098	0.0800235	13.1334	2.1183e-39	3.15431e-38		gene-CALD1	8898.56	-3.56291	0.269116	-13.2393	5.20397e-40	9.69336e-39
gene-TPT1	20153.4	-1.07003	0.111409	-9.60453	7.65064e-22	1.0956e-20		gene-ME3	648.011	2.33756	0.178	13.1324	2.14737e-39	3.19344e-38		gene-RYK	509.367	-1.40082	0.105875	-13.231	5.81404e-40	1.0812e-38
gene-ASH1L	2835.53	1.83174	0.190723	9.60421	7.67478e-22	1.09768e-20		gene-AKAP12	9042.1	4.22857	0.322337	13.1185	2.58084e-39	3.8331e-38		gene-KCTD10	1418.41	-2.31436	0.174946	-13.2291	5.96321e-40	1.10713e-38
gene-ACP2	311.117	1.30015	0.13553	9.59307	8.54983e-22	1.22131e-20		gene-PKD1	6297.14	2.0739	0.158237	13.1063	3.03017e-39	4.49463e-38		gene-ANXA4	514.207	1.85199	0.140045	13.2243	6.35545e-40	1.17804e-38
gene-TBX15	1387.84	3.52274	0.367229	9.59277	8.57526e-22	1.22342e-20		gene-PRKCE	382.939	2.02759	0.154706	13.1061	3.03912e-39	4.50207e-38		gene-B4GALT2	206.396	-2.54219	0.192283	-13.2211	6.63124e-40	1.22716e-38
gene-PVR	551.908	2.43193	0.253525	9.59248	8.59895e-22	1.22375e-20		gene-MNT	844.149	1.83406	0.139964	13.1038	3.13272e-39	4.63472e-38		gene-ADIPOR1	780.916	-1.7642	0.133461	-13.2188	6.83129e-40	1.26212e-38
gene-KIF27	135.151	2.19927	0.229269	9.59255	8.59333e-22	1.22375e-20		gene-VDAC2	1112.17	-1.68645	0.12878	-13.0956	3.48846e-39	5.15437e-38		gene-MOB3B	204.842	4.4523	0.336864	13.2169	7.00876e-40	1.29281e-38
gene-DYSF	1969.43	3.91413	0.408228	9.58811	8.97132e-22	1.27515e-20		gene-FNTA	627.748	-1.34596	0.1028	-13.093	3.61064e-39	5.31432e-38		gene-PLXDC2	5513.84	4.39445	0.332533	13.2151	7.18305e-40	1.32282e-38
gene-SLC25A3	2441.7	-1.6491	0.172	-9.58778	9.00004e-22	1.27765e-20		gene-NDE1	599.434	-2.97884	0.227524	-13.0924	3.6373e-39	5.34669e-38		gene-ATF4	1559.69	-1.52383	0.115329	-13.2129	7.39486e-40	1.35963e-38
gene-PPP1R13L	2968.56	-4.05164	0.422774	-9.58347	9.38414e-22	1.33052e-20		gene-TASOR2	1336.09	1.56107	0.119374	13.0771	4.44884e-39	6.52287e-38		gene-AP2S1	168.605	-2.86271	0.216669	-13.2124	7.44056e-40	1.36582e-38
gene-FHDC1	834.768	-2.70871	0.283048	-9.5698	1.07115e-21	1.51685e-20		gene-ALOX12	610.461	-3.01249	0.23073	-13.0563	5.8477e-39	8.56291e-38		gene-RASA2	185.582	2.57505	0.194991	13.206	8.10077e-40	1.48462e-38
gene-AMER1	296.897	1.58509	0.165807	9.5599	1.17873e-21	1.66713e-20		gene-IGFBP5	13648	3.52239	0.270006	13.0456	6.73351e-39	9.83488e-38		gene-GSPT1	1053.36	-1.18645	0.090039	-13.177	1.18978e-39	2.17001e-38
gene-SUMF2	735.706	-1.23058	0.129001	-9.53927	1.43835e-21	2.0293e-20		gene-ANKRD28	993.397	2.13975	0.164056	13.0428	6.98873e-39	1.01817e-37		gene-MANBA	325.706	-2.05435	0.156079	-13.1623	1.44651e-39	2.63403e-38
gene-ABHD14B	743.303	-2.39389	0.251276	-9.52692	1.62021e-21	2.28306e-20		gene-NDUFC1	240.521	-2.45677	0.188718	-13.0182	9.64262e-39	1.40124e-37		gene-SECISBP2L	535.947	1.46745	0.111631	13.1455	1.80534e-39	3.27175e-38
gene-ECHS1	1039.77	-2.46526	0.258806	-9.52549	1.6427e-21	2.31191e-20		gene-DNAJC2	379.395	-1.47306	0.113673	-12.9588	2.09613e-38	3.03066e-37		gene-ABCA8	2318.38	2.62126	0.199516	13.1381	1.992e-39	3.60429e-38
gene-LAMC1	7845.15	2.46226	0.258709	9.51752	1.77359e-21	2.48999e-20		gene-TBCK	356.653	1.39963	0.108152	12.9414	2.62909e-38	3.79644e-37		gene-NPL	131.892	5.24744	0.399701	13.1284	2.26367e-39	4.08934e-38
gene-RNF227	707.003	-3.46118	0.363763	-9.51494	1.81823e-21	2.54954e-20		gene-L3MBTL3	608.717	1.76069	0.136084	12.9383	2.73739e-38	3.94784e-37		gene-ARHGEF40	537.116	-2.91091	0.221984	-13.1131	2.76865e-39	4.99367e-38
gene-MED12	393.864	1.78897	0.188128	9.50931	1.91933e-21	2.688e-20		gene-VCAN	14075.2	3.81359	0.294907	12.9315	2.99019e-38	4.30699e-37		gene-PPFIA3	82.1205	6.73457	0.513647	13.1113	2.83765e-39	5.11002e-38
gene-FAM171B	182.458	3.09178	0.325198	9.50738	1.95529e-21	2.73502e-20		gene-EPHX2	538.228	-2.11182	0.163358	-12.9276	3.1456e-38	4.52515e-37		gene-COL21A1	63.6932	6.40105	0.488286	13.1092	2.91606e-39	5.24293e-38
gene-PRKCE	325.153	1.73803	0.182881	9.50362	2.02708e-21	2.83198e-20		gene-PIKFYVE	641.626	1.27777	0.098924	12.9167	3.62194e-38	5.20387e-37		gene-AFAP1L2	215.358	3.6636	0.279638	13.1013	3.23849e-39	5.81345e-38
gene-SOS1	961.819	1.11103	0.116909	9.50332	2.033e-21	2.83677e-20		gene-SMG6	887.701	1.31436	0.101774	12.9145	3.72993e-38	5.34561e-37		gene-TCF7	52.5862	6.36992	0.486257	13.0999	3.29628e-39	5.90787e-38
gene-CLOCK	1065.22	1.75152	0.184371	9.49998	2.09921e-21	2.9256e-20		gene-NFIX	2963.2	2.25748	0.174945	12.9039	4.27807e-38	6.12353e-37		gene-CCNT2	338.583	2.08488	0.159423	13.0777	4.41887e-39	7.90742e-38
gene-FAT1	6744.94	2.87856	0.303018	9.49961	2.10673e-21	2.9325e-20		gene-VSIG10L	447.773	-2.84102	0.22017	-12.9037	4.28781e-38	6.12981e-37		gene-USP12	715.182	-1.70691	0.130558	-13.074	4.63904e-39	8.28837e-38
gene-NCOA3	994.711	1.28986	0.135794	9.49863	2.12678e-21	2.95682e-20		gene-MAPK13	1058.83	-3.50746	0.271906	-12.8995	4.52892e-38	6.46642e-37		gene-ANXA6	1456.54	-2.14163	0.163991	-13.0594	5.61514e-39	1.00166e-37
gene-SEPTIN11	2146.94	2.77739	0.293251	9.47102	2.77124e-21	3.83416e-20		gene-ARHGAP17	1112.04	1.07949	0.0837149	12.8948	4.81627e-38	6.86813e-37		gene-SLC18B1	139.784	4.24815	0.326138	13.0256	8.75e-39	1.556e-37
gene-REEP4	774.877	-2.03548	0.2151	-9.46297	2.99328e-21	4.1264e-20		gene-CEP112	231.105	2.40879	0.186869	12.8902	5.10905e-38	7.27658e-37		gene-PSD	64.8979	3.25133	0.249637	13.0242	8.90833e-39	1.58168e-37
gene-AGO2	929.388	3.81592	0.403471	9.45773	3.14693e-21	4.333e-20		gene-ZNF287	250.95	1.58669	0.12311	12.8884	5.23094e-38	7.44093e-37		gene-OGA	604.36	1.4102	0.108405	13.0087	1.09228e-38	1.93633e-37
gene-COPG2	924.337	-1.93819	0.205103	-9.44984	3.39335e-21	4.66667e-20		gene-ATP11C	1447.38	2.31624	0.179984	12.8691	6.7151e-38	9.52845e-37		gene-CAPG	1808.75	-3.44729	0.265037	-13.0068	1.11888e-38	1.9804e-37
gene-TMEM115	380.503	-2.19031	0.231787	-9.44966	3.39945e-21	4.66945e-20		gene-CRLF3	366.498	-1.82991	0.142414	-12.8492	8.68928e-38	1.22993e-36		gene-OGDH	147.606	2.66645	0.205045	13.0042	1.15804e-38	2.04653e-37
gene-CCT3	2037.39	-1.60509	0.169868	-9.44906	3.41896e-21	4.69062e-20		gene-RALGAPA1	1369.63	1.27041	0.0989346	12.8409	9.67742e-38	1.3681e-36		gene-ZNF750	28.2487	9.76263	0.750934	13.0006	1.21313e-38	2.13827e-37
gene-TNKS1BP1	3371.7	-1.10971	0.11745	-9.44835	3.44212e-21	4.71674e-20		gene-STARD5	447.052	-2.30518	0.179571	-12.8372	1.01523e-37	1.43346e-36		gene-AP3B2	44.4951	8.86556	0.681934	13.0006	1.21371e-38	2.13827e-37
gene-GPER1	155.082	2.75539	0.291959	9.43762	3.81353e-21	5.2132e-20		gene-DIP2A	1899.31	1.35488	0.105552	12.8362	1.0283e-37	1.45013e-36		gene-CARF	87.2809	4.04429	0.311147	12.998	1.25523e-38	2.208e-37
gene-ARPC1A	2706.23	-1.62364	0.172113	-9.43355	3.96454e-21	5.41315e-20		gene-GLI1	1581.14	3.121	0.243506	12.8169	1.31795e-37	1.85403e-36		gene-ARAF	327.452	-1.93175	0.148714	-12.9897	1.39946e-38	2.45791e-37
gene-ITGB1	5450.92	1.19999	0.127226	9.43193	4.02597e-21	5.49048e-20		gene-NGEF	837.554	-4.36918	0.340971	-12.8139	1.36985e-37	1.92468e-36		gene-RILPL1	454.794	-1.504	0.115837	-12.9838	1.5127e-38	2.64861e-37
gene-NAV1	3031.49	2.80978	0.297925	9.43114	4.05657e-21	5.52563e-20		gene-KHSRP	1339.18	1.37203	0.107156	12.804	1.55678e-37	2.18464e-36		gene-ARHGEF26	404.033	4.731	0.364756	12.9703	1.80254e-38	3.14643e-37
gene-TMEM107	930.719	4.70098	0.498635	9.4277	4.1918e-21	5.70305e-20		gene-PTK2	1291.46	1.11989	0.0876672	12.7743	2.28124e-37	3.19346e-36		gene-ATG9A	318.689	-1.88937	0.145671	-12.9701	1.80875e-38	3.15244e-37
gene-PTPN3	830.456	-1.41826	0.150487	-9.42446	4.3234e-21	5.8751e-20		gene-SGSM3	576.139	-2.25848	0.17686	-12.7699	2.41553e-37	3.3732e-36		gene-AXL	1276.76	-4.04023	0.311813	-12.9572	2.13843e-38	3.71565e-37
gene-RHOQ	2365.04	1.81262	0.192833	9.39995	5.45867e-21	7.40903e-20		gene-GSTO1	577.19	-2.56804	0.201257	-12.76	2.7409e-37	3.82291e-36		gene-AGFG2	1960.55	-2.50206	0.19319	-12.9513	2.30998e-38	4.0076e-37
gene-ZNF292	861.962	1.39839	0.149092	9.3794	6.63489e-21	8.99483e-20		gene-CNOT1	2883.88	1.31202	0.10296	12.743	3.41119e-37	4.75201e-36		gene-PTPN11	1197.77	-1.31264	0.101411	-12.9438	2.54827e-38	4.41428e-37
gene-UGGT1	2136.53	1.99331	0.213323	9.3441	9.26706e-21	1.25335e-19		gene-SLC39A8	269.089	-4.01094	0.314835	-12.7398	3.55142e-37	4.94135e-36		gene-PLOD2	5776.53	-3.3711	0.260888	-12.9216	3.39825e-38	5.87773e-37
gene-DSG3	828.472	-4.32183	0.462941	-9.33559	1.00426e-20	1.35664e-19		gene-NAPRT	538.109	-2.09103	0.164392	-12.7198	4.59007e-37	6.3633e-36		gene-CRYAB	531.231	-4.74693	0.367401	-12.9203	3.45788e-38	5.97179e-37
gene-ZNF618	199.72	1.79324	0.192293	9.32552	1.10438e-20	1.49013e-19		gene-FAM20C	1188.65	1.99916	0.157381	12.7026	5.71778e-37	7.91709e-36		gene-IRAK3	124.562	2.6829	0.207698	12.9173	3.59687e-38	6.19304e-37
gene-CCSER2	869.926	1.28876	0.138221	9.32385	1.12198e-20	1.51209e-19		gene-TNXB	21964.4	3.11082	0.245104	12.6918	6.56561e-37	9.08004e-36		gene-SFRP2	18142.3	-4.95212	0.383552	-12.9112	3.89168e-38	6.69052e-37
gene-DHFR	801.999	-1.63425	0.175283	-9.32349	1.12577e-20	1.51541e-19		gene-KAT6A	1360.46	1.40018	0.110552	12.6653	9.21009e-37	1.27219e-35		gene-GGPS1	137.771	2.29777	0.17798	12.9102	3.94041e-38	6.76407e-37
gene-ADAM19	1337.32	2.60712	0.279934	9.31334	1.23875e-20	1.66555e-19		gene-ARHGEF4	406.056	-2.40853	0.190315	-12.6555	1.0434e-36	1.43778e-35		gene-ALDOA	2728.91	-3.18835	0.247018	-12.9073	4.09193e-38	7.01359e-37
gene-FAM20C	1096.31	1.82211	0.195667	9.3123	1.25091e-20	1.67992e-19		gene-PRR14L	1421.84	1.27797	0.101001	12.6531	1.07583e-36	1.48069e-35		gene-TFG	569.257	-1.97172	0.152945	-12.8917	5.01375e-38	8.58067e-37
gene-DOCK7	809.582	1.64401	0.176628	9.30773	1.306e-20	1.75184e-19		gene-CASP8AP2	388.512	2.26502	0.179057	12.6498	1.12196e-36	1.54232e-35		gene-CAPN2	2516.02	-1.80721	0.140244	-12.8862	5.38622e-38	9.19049e-37
gene-COMMD3	540.193	-1.91698	0.206058	-9.3031	1.36411e-20	1.82765e-19		gene-H3-3B	3345.54	-2.00493	0.158687	-12.6345	1.36242e-36	1.87064e-35		gene-MYO1E	1068.36	-1.8199	0.141239	-12.8853	5.44941e-38	9.28438e-37
gene-FNDC3A	942.151	1.65271	0.17777	9.29687	1.44642e-20	1.93567e-19		gene-BCL11B	287.161	3.65074	0.289014	12.6317	1.41159e-36	1.93582e-35		gene-SERPINB13	74.1546	11.1336	0.864439	12.8796	5.86243e-38	9.97313e-37
gene-APC	1509.44	1.54208	0.165943	9.29282	1.50248e-20	2.00834e-19		gene-DYNLL1	1046.07	-2.48698	0.196968	-12.6263	1.51236e-36	2.07153e-35		gene-CD63	2086.72	-1.97128	0.153145	-12.8719	6.47475e-38	1.09984e-36
gene-BRWD1	883.493	2.56183	0.275742	9.29068	1.53312e-20	2.04691e-19		gene-LIMK2	2233	-2.67028	0.211514	-12.6246	1.54439e-36	2.11288e-35		gene-DEPTOR	1014.62	3.6335	0.282304	12.8709	6.56661e-38	1.11378e-36
gene-NSFL1C	1001.99	-1.31595	0.141778	-9.28177	1.66685e-20	2.22027e-19		gene-TRAPPC9	579.646	1.94552	0.154315	12.6074	1.9218e-36	2.62295e-35		gene-IL17RA	820.704	-1.42446	0.11083	-12.8527	8.30515e-38	1.40447e-36
gene-HERC2	3063.24	1.87596	0.202161	9.2795	1.70272e-20	2.26541e-19		gene-GPR157	1714.6	-2.88778	0.229083	-12.6058	1.96143e-36	2.67385e-35		gene-SELENOP	4515.33	6.66561	0.519348	12.8346	1.04983e-37	1.76747e-36
gene-ITGA10	278.3	2.99448	0.322903	9.27359	1.79978e-20	2.39176e-19		gene-SP140	501.236	1.08452	0.0861482	12.589	2.42593e-36	3.30313e-35		gene-COPB1	716.044	-1.04769	0.0816465	-12.832	1.08552e-37	1.82487e-36
gene-KIF1A	286.118	5.5532	0.599192	9.26781	1.90008e-20	2.52212e-19		gene-KAT5	542.429	-1.48168	0.117709	-12.5877	2.46807e-36	3.35652e-35		gene-NFATC2	50.5987	7.04413	0.549193	12.8263	1.16754e-37	1.95697e-36
gene-RNF41	878.349	1.15064	0.124173	9.2664	1.92539e-20	2.55275e-19		gene-VCPIP1	775.057	1.82725	0.145257	12.5794	2.74038e-36	3.71802e-35		gene-VDAC2	559.211	-1.88474	0.146944	-12.8262	1.16932e-37	1.95707e-36
gene-SRSF5	2699.3	-1.57712	0.170205	-9.26601	1.93246e-20	2.55917e-19		gene-BTG3	222.024	-3.28858	0.261596	-12.5712	3.0404e-36	4.12019e-35		gene-G6PD	419.052	-2.89015	0.225384	-12.8232	1.21506e-37	2.03063e-36
gene-SHPK	162.747	1.93767	0.209143	9.26483	1.95386e-20	2.58451e-19		gene-CSNK1G1	603.042	1.27794	0.101743	12.5605	3.47986e-36	4.70459e-35		gene-PPIP5K2	819.931	1.37337	0.107119	12.8209	1.2524e-37	2.08996e-36
gene-DIAPH2	681.888	2.01693	0.217902	9.25612	2.12001e-20	2.80106e-19		gene-RPLP2	2985.97	-2.04936	0.163166	-12.56	3.50414e-36	4.73183e-35		gene-PTPRC	64.9951	10.9445	0.853851	12.8178	1.30358e-37	2.16741e-36
gene-AIMP1	404.199	-1.63814	0.177012	-9.25436	2.15509e-20	2.84413e-19		gene-RPTOR	891.709	1.26135	0.100527	12.5474	4.10819e-36	5.54097e-35		gene-LARGE1	218.086	-2.84667	0.222086	-12.8179	1.30188e-37	2.16741e-36
gene-DRAM1	437.075	2.39187	0.258751	9.24388	2.37715e-20	3.13357e-19		gene-FER	734.824	1.80194	0.143624	12.5462	4.1693e-36	5.61679e-35		gene-MTSS2	213.747	-2.58902	0.202	-12.817	1.31747e-37	2.18573e-36
gene-KLF5	2280.83	-3.51938	0.380764	-9.24296	2.39782e-20	3.15717e-19		gene-MYEF2	373.46	2.14874	0.171272	12.5457	4.19467e-36	5.64433e-35		gene-C1QC	52.304	10.6226	0.829259	12.8097	1.44655e-37	2.39639e-36
gene-DNAJC13	1357.32	1.77382	0.192099	9.2339	2.60965e-20	3.4282e-19		gene-DDI2	557.317	2.82082	0.224883	12.5435	4.3155e-36	5.79677e-35		gene-DAG1	1419.52	-1.84913	0.144385	-12.8069	1.49933e-37	2.48021e-36
gene-SH3BP5	2284.07	1.25743	0.136316	9.22437	2.85231e-20	3.73959e-19		gene-IGF2R	1751.35	1.77539	0.141539	12.5434	4.31809e-36	5.79677e-35		gene-INPPL1	781.407	-1.94464	0.151866	-12.805	1.53797e-37	2.54044e-36
gene-JUP	11180.2	-3.10794	0.336928	-9.22434	2.85322e-20	3.73959e-19		gene-RAB30	980.184	2.73479	0.218574	12.512	6.42258e-36	8.61183e-35		gene-BLID	68.2336	6.82379	0.533225	12.7972	1.69969e-37	2.8035e-36
gene-BICC1	1742.21	3.39718	0.368379	9.22195	2.91743e-20	3.815e-19		gene-TMTC3	319.035	1.91203	0.152879	12.5068	6.8494e-36	9.16267e-35		gene-CPSF6	241.519	2.41512	0.188736	12.7963	1.71992e-37	2.83276e-36
gene-RGS17	236.348	3.44942	0.374085	9.22096	2.9445e-20	3.846e-19		gene-MCPH1	463.555	1.93729	0.155112	12.4897	8.49967e-36	1.1357e-34		gene-NAALAD2	103.333	4.4577	0.348512	12.7906	1.84946e-37	3.04172e-36
gene-CEP170B	2065.16	-2.95924	0.32093	-9.22083	2.94801e-20	3.84619e-19		gene-MBD5	382.013	1.72507	0.138276	12.4756	1.01503e-35	1.35467e-34		gene-PDIA6	1307.34	-1.72418	0.134896	-12.7816	2.07861e-37	3.41365e-36
gene-FRMD5	167.36	3.07577	0.333755	9.21566	3.0937e-20	4.03168e-19		gene-TBC1D32	263.034	2.03592	0.163359	12.4628	1.19076e-35	1.58736e-34		gene-CELF2	723.265	2.76323	0.216295	12.7753	2.25322e-37	3.69508e-36
gene-CYP20A1	597.697	2.13763	0.232211	9.20557	3.39863e-20	4.42402e-19		gene-JAKMIP2	308.447	6.80487	0.546042	12.4622	1.20056e-35	1.59856e-34		gene-ZBED6	406.402	1.70191	0.133396	12.7584	2.79903e-37	4.57697e-36
gene-DICER1	1208.29	1.05196	0.114505	9.18711	4.03555e-20	5.24714e-19		gene-THTPA	660.74	1.30536	0.104781	12.458	1.26509e-35	1.68253e-34		gene-ZDHHC5	570.19	-1.54686	0.121268	-12.7557	2.89852e-37	4.72608e-36
gene-EIF4A2	4460.21	-1.57949	0.172136	-9.17581	4.48207e-20	5.8211e-19		gene-SZRD1	2031.69	1.72215	0.138445	12.4392	1.59999e-35	2.123e-34		gene-HSPD1	783.598	-1.77009	0.138878	-12.7456	3.29822e-37	5.36243e-36
gene-TNK1	467.74	-3.49368	0.380773	-9.17523	4.50627e-20	5.84589e-19		gene-ZFHX3	1270.82	3.07703	0.247555	12.4297	1.80326e-35	2.38994e-34		gene-AGO4	196.926	2.12461	0.166811	12.7367	3.6991e-37	6.00562e-36
gene-HEG1	1346.32	1.74712	0.190674	9.16289	5.05244e-20	6.53759e-19		gene-CELF1	1950.84	1.55983	0.125638	12.4153	2.15932e-35	2.85524e-34		gene-GRN	1230.52	-2.02121	0.158697	-12.7363	3.71644e-37	6.02519e-36
gene-ZNF516	689.514	1.94775	0.212733	9.15583	5.394e-20	6.96594e-19		gene-AIMP1	330.695	-1.57361	0.126933	-12.3972	2.70687e-35	3.57513e-34		gene-SLC25A29	169.972	3.77022	0.296063	12.7346	3.80029e-37	6.15236e-36
gene-ABL2	997.158	2.34372	0.255991	9.15547	5.4124e-20	6.98182e-19		gene-NSD3	1738.71	1.11113	0.0896329	12.3964	2.73278e-35	3.60519e-34		gene-ERO1A	1277.02	-4.05997	0.31937	-12.7125	5.04216e-37	8.15125e-36
gene-CREB3L1	971.932	2.95999	0.323309	9.1553	5.42075e-20	6.98471e-19		gene-TRIP11	1621.39	1.43428	0.11572	12.3944	2.80375e-35	3.69456e-34		gene-MDM4	578.766	1.47093	0.115741	12.7088	5.2864e-37	8.53398e-36
gene-NECTIN4	2084.66	-5.27274	0.575998	-9.1541	5.48144e-20	7.05496e-19		gene-GDAP2	1004.3	1.08791	0.0877985	12.391	2.92481e-35	3.84965e-34		gene-MTDH	992.466	-1.19851	0.094315	-12.7075	5.37404e-37	8.66316e-36
gene-PRSS35	591.222	4.74895	0.518881	9.15229	5.57415e-20	7.16623e-19		gene-VIPAS39	291.685	1.86808	0.150952	12.3754	3.55219e-35	4.67004e-34		gene-BSG	1828.26	-2.82904	0.22298	-12.6874	6.94158e-37	1.11743e-35
gene-PLXNB1	1448.1	-1.88905	0.206591	-9.14389	6.02441e-20	7.7364e-19		gene-PRKCI	604.646	-2.15164	0.173898	-12.373	3.66028e-35	4.80664e-34		gene-HES1	31.7435	9.91503	0.782472	12.6714	8.51621e-37	1.36897e-35
gene-TRIAP1	581.099	-2.05578	0.224858	-9.14256	6.09907e-20	7.82349e-19		gene-KLF7	1240.39	1.45296	0.117452	12.3707	3.76605e-35	4.93987e-34		gene-ITGB1	11024.3	-2.32025	0.183195	-12.6655	9.18761e-37	1.47273e-35
gene-G2E3	240.751	1.97218	0.215735	9.14169	6.14848e-20	7.87803e-19		gene-SUMO2	1219.04	-1.46918	0.118834	-12.3633	4.12665e-35	5.40667e-34		gene-OSBPL10	157.276	-5.21422	0.411754	-12.6634	9.4279e-37	1.50913e-35
gene-DSTYK	226.995	1.58273	0.173147	9.14091	6.1927e-20	7.92583e-19		gene-MICAL2	2296.1	2.62917	0.21282	12.354	4.63725e-35	6.06177e-34		gene-KRT7	289.645	7.64038	0.603458	12.661	9.72591e-37	1.55464e-35
gene-RC3H2	938.584	1.61898	0.177173	9.13784	6.37147e-20	8.14552e-19		gene-RPL22	957.701	-2.61969	0.212126	-12.3497	4.88839e-35	6.38278e-34		gene-CELF1	697.179	1.3401	0.105862	12.659	9.97909e-37	1.59288e-35
gene-P3H2	903.647	-4.03869	0.442589	-9.12515	7.16402e-20	9.14851e-19		gene-VPS54	928.707	-1.63823	0.132704	-12.345	5.18445e-35	6.76163e-34		gene-ABCA1	2160.05	3.67147	0.290067	12.6573	1.01947e-36	1.62275e-35
gene-KAT5	690.382	-1.36362	0.149455	-9.12395	7.24342e-20	9.2396e-19		gene-ASAP1	1900.87	2.34298	0.189871	12.3398	5.52684e-35	7.1918e-34		gene-DOCK2	44.3439	10.3975	0.821531	12.6563	1.03291e-36	1.64183e-35
gene-GPT2	693.404	-2.8325	0.310579	-9.12008	7.50656e-20	9.5646e-19		gene-ISYNA1	555.267	2.55722	0.207522	12.3226	6.84123e-35	8.89204e-34		gene-OTUD3	183.776	2.08018	0.164401	12.6531	1.0756e-36	1.70493e-35
gene-B4GALNT3	666.425	-3.47262	0.380793	-9.11944	7.55108e-20	9.61061e-19		gene-H2AC4	37.6346	5.85933	0.476171	12.3051	8.50294e-35	1.10269e-33		gene-IDH2	524.834	-4.62272	0.365355	-12.6527	1.08114e-36	1.71133e-35
gene-APAF1	545.636	2.03623	0.223466	9.11204	8.08489e-20	1.02786e-18		gene-SNRPE	333.422	-2.19725	0.178749	-12.2924	9.95469e-35	1.28949e-33		gene-NCLN	309.446	-3.00532	0.237814	-12.6372	1.31581e-36	2.07701e-35
gene-FAM25A	867.391	-3.59568	0.395024	-9.10243	8.8335e-20	1.12179e-18		gene-ITSN1	613.523	1.89976	0.154552	12.292	9.99652e-35	1.29345e-33		gene-CD5	43.9573	5.58318	0.441875	12.6352	1.35054e-36	2.12887e-35
gene-PCNX1	1846.94	1.78324	0.196108	9.09318	9.61837e-20	1.2174e-18		gene-TBX20	100.105	2.77922	0.226264	12.2831	1.11689e-34	1.44026e-33		gene-SLC2A11	58.5802	3.29712	0.261117	12.627	1.49892e-36	2.3595e-35
gene-SCUBE2	2246.16	-2.09468	0.230595	-9.08383	1.04819e-19	1.32524e-18		gene-ZBTB25	330.31	1.49157	0.121492	12.2771	1.20202e-34	1.54829e-33		gene-SNRK	164.864	2.26936	0.179804	12.6213	1.61062e-36	2.53183e-35
gene-TUB	848.989	3.74936	0.413275	9.0723	1.16528e-19	1.47164e-18		gene-CALM2	1985.1	-2.52091	0.205353	-12.276	1.21858e-34	1.56786e-33		gene-PPIB	360.218	-2.06477	0.163687	-12.6142	1.76412e-36	2.7693e-35
gene-SLC5A3	265.2	3.70357	0.408471	9.0669	1.22451e-19	1.54475e-18		gene-AMIGO3	162.561	2.00853	0.163679	12.2712	1.29346e-34	1.66234e-33		gene-UTRN	6583.95	2.8191	0.22349	12.614	1.76847e-36	2.77231e-35
gene-TRIO	1752.58	1.70437	0.188139	9.05913	1.315e-19	1.65708e-18		gene-SPINT2	1395.8	-1.76613	0.143974	-12.267	1.36201e-34	1.74847e-33		gene-ABCG1	53.13	5.2286	0.414571	12.6121	1.81175e-36	2.82847e-35
gene-SOCS5	559.405	1.57099	0.17353	9.05315	1.38903e-19	1.74652e-18		gene-SEL1L	2059.71	1.16047	0.0946312	12.2631	1.42864e-34	1.83196e-33		gene-TSPO	204.55	-3.16963	0.251315	-12.6122	1.80928e-36	2.82847e-35
gene-ZFHX2	272.321	3.15388	0.348628	9.04656	1.47547e-19	1.85114e-18		gene-CPEB4	303.987	3.12822	0.255201	12.2579	1.52398e-34	1.94984e-33		gene-EPS15	1191.38	1.45107	0.115104	12.6066	1.9421e-36	3.01955e-35
gene-IL17RC	1142.19	-1.86443	0.206292	-9.03779	1.5987e-19	2.00135e-18		gene-RTTN	261.546	1.64854	0.134505	12.2564	1.5525e-34	1.98412e-33		gene-P3H3	277.971	-3.82409	0.303339	-12.6067	1.94005e-36	3.01955e-35
gene-VPS13C	2052.51	1.87932	0.208028	9.03398	1.65546e-19	2.07014e-18		gene-FBLN2	7267.8	2.81972	0.230504	12.2328	2.07537e-34	2.6494e-33		gene-RPLP0	3416.12	-1.65499	0.131287	-12.6059	1.9584e-36	3.04073e-35
gene-LMAN1	1560.03	2.1127	0.233991	9.02898	1.73283e-19	2.16452e-18		gene-SEPTIN5	1537.31	-2.04162	0.166993	-12.2258	2.26343e-34	2.88625e-33		gene-CCDC125	163.513	1.78239	0.141493	12.597	2.19295e-36	3.40026e-35
gene-MEA1	474.892	-1.83489	0.203629	-9.01093	2.04313e-19	2.54935e-18		gene-LIFR	546.875	4.17074	0.341401	12.2166	2.53614e-34	3.22682e-33		gene-GLG1	3091.47	-2.00226	0.158949	-12.5969	2.19669e-36	3.40144e-35
gene-HTT	1969.15	1.2327	0.136836	9.00862	2.08667e-19	2.59801e-18		gene-ABAT	220.851	2.0333	0.166505	12.2116	2.69471e-34	3.42476e-33		gene-SGMS2	542.986	3.00428	0.238698	12.5861	2.51735e-36	3.88738e-35
gene-RPL9	6982.44	-1.58193	0.175686	-9.00429	2.1706e-19	2.69957e-18		gene-BCAS3	661.997	1.07112	0.0878731	12.1894	3.5419e-34	4.48653e-33		gene-MTSS1	97.8971	6.29611	0.500771	12.5728	2.97805e-36	4.59257e-35
gene-EIF6	919.933	-1.75198	0.194676	-8.99948	2.26782e-19	2.81741e-18		gene-RPS13	2855.68	-1.64789	0.135344	-12.1756	4.19538e-34	5.30257e-33		gene-TARS1	325.032	-1.70728	0.135837	-12.5686	3.14378e-36	4.83505e-35
gene-ASCC3	1153.71	1.32778	0.147676	8.99121	2.44531e-19	3.03134e-18		gene-DNAJC18	624.952	1.80544	0.148369	12.1685	4.57142e-34	5.77148e-33		gene-EVC	691.767	-2.05051	0.163165	-12.5671	3.20324e-36	4.91985e-35
gene-STARD5	587.601	-2.09571	0.233189	-8.98719	2.53643e-19	3.14089e-18		gene-CLVS2	154.81	6.534	0.53778	12.15	5.73932e-34	7.23799e-33		gene-FBXL16	53.3481	9.1079	0.725013	12.5624	3.39896e-36	5.2064e-35
gene-ADAMTS12	797.78	4.52085	0.503536	8.97819	2.75262e-19	3.40492e-18		gene-PDPR	1699.22	1.01399	0.0837423	12.1085	9.52532e-34	1.19599e-32		gene-POGLUT2	133.206	-2.59323	0.206442	-12.5615	3.43604e-36	5.25612e-35
gene-RGL2	1917.5	-1.13978	0.127053	-8.97093	2.94018e-19	3.633e-18		gene-LRRC1	495.119	-2.66992	0.220552	-12.1056	9.86237e-34	1.23695e-32		gene-FANCC	170.24	3.9923	0.318021	12.5536	3.79925e-36	5.80393e-35
gene-EIF3M	1516.88	-1.93896	0.216279	-8.96507	3.10085e-19	3.82739e-18		gene-MTFR1	394.659	-1.9553	0.161588	-12.1006	1.0488e-33	1.31398e-32		gene-XRN1	365.824	1.56858	0.125017	12.547	4.13105e-36	6.30235e-35
gene-RPS13	3544.23	-1.90973	0.213238	-8.95588	3.37038e-19	4.15559e-18		gene-SBNO1	996.082	1.1006	0.0909659	12.099	1.06873e-33	1.33603e-32		gene-SUGP2	196.031	1.88616	0.150365	12.5438	4.29619e-36	6.54551e-35
gene-ERLIN1	1052.54	-1.19646	0.133602	-8.95545	3.38367e-19	4.16749e-18		gene-CDC34	708.967	-1.87854	0.155301	-12.0961	1.10709e-33	1.38247e-32		gene-IL17RD	307.146	3.70806	0.295668	12.5413	4.43571e-36	6.74903e-35
gene-MPDZ	1214.16	2.6873	0.300692	8.93708	3.99585e-19	4.9109e-18		gene-DCAF17	178.343	1.53003	0.126594	12.0861	1.25073e-33	1.56014e-32		gene-ATP1A1	1425.54	-2.02665	0.16177	-12.528	5.24692e-36	7.96203e-35
gene-DENND1A	535.783	1.29344	0.14476	8.93507	4.06918e-19	4.99566e-18		gene-NIN	425.087	2.41291	0.199772	12.0783	1.37454e-33	1.71272e-32		gene-SGTA	229.802	-1.69189	0.135207	-12.5133	6.31059e-36	9.55064e-35
gene-SGCD	1138.11	2.55006	0.285495	8.93205	4.18195e-19	5.1286e-18		gene-CYLD	546.357	1.63686	0.135532	12.0773	1.39248e-33	1.73318e-32		gene-CLMN	44.2784	9.13665	0.730659	12.5047	7.03821e-36	1.06236e-34
gene-SPCS1	678.829	-1.57621	0.176714	-8.91953	4.6828e-19	5.73668e-18		gene-TET2	748.343	1.33783	0.110823	12.0718	1.48854e-33	1.85074e-32		gene-MTCL1	175.916	-3.74481	0.299651	-12.4972	7.73177e-36	1.1655e-34
gene-DNAL1	80.3392	3.92317	0.440002	8.91626	4.82303e-19	5.90216e-18		gene-UBE2L3	741.62	-1.63523	0.135478	-12.0701	1.519e-33	1.88656e-32		gene-PIK3R5	33.4784	9.04388	0.724096	12.4899	8.47667e-36	1.2761e-34
gene-COL12A1	5025.17	3.30515	0.370801	8.91353	4.94326e-19	6.04282e-18		gene-FAM20B	1813.54	-1.64201	0.136046	-12.0695	1.53011e-33	1.89829e-32		gene-CIRBP	261.857	2.08904	0.167277	12.4885	8.62687e-36	1.29699e-34
gene-GDAP2	1249.4	1.43647	0.161259	8.9078	5.20544e-19	6.35653e-18		gene-VEZT	1026.73	1.58701	0.131555	12.0635	1.64691e-33	2.04099e-32		gene-VLDLR	217.777	-4.27566	0.342416	-12.4867	8.81934e-36	1.32244e-34
gene-RPS6KB2	730.681	-2.03809	0.228809	-8.90737	5.22592e-19	6.37474e-18		gene-EIF2B5	684.493	-1.32152	0.109579	-12.06	1.71881e-33	2.12549e-32		gene-SLC3A2	232.968	-3.22139	0.25815	-12.4787	9.75285e-36	1.46049e-34
gene-TSG101	674.059	-1.23451	0.138601	-8.90694	5.24585e-19	6.39222e-18		gene-NOVA2	270.348	4.02207	0.333548	12.0584	1.75059e-33	2.16246e-32		gene-AMFR	1036.79	-1.20289	0.0966291	-12.4486	1.42402e-35	2.12409e-34
gene-XRCC4	131.213	1.54594	0.173604	8.90498	5.33952e-19	6.49945e-18		gene-PLEKHN1	1107.69	-3.14431	0.260966	-12.0488	1.96897e-33	2.4296e-32		gene-SERPINB1	342.355	-1.80738	0.145213	-12.4464	1.46234e-35	2.17838e-34
gene-HMGCL	563.525	-1.82795	0.205316	-8.90311	5.43033e-19	6.60296e-18		gene-PHLPP2	155.222	3.50187	0.290926	12.037	2.27147e-33	2.79985e-32		gene-SLCO2B1	56.4459	8.33449	0.670083	12.438	1.62534e-35	2.41804e-34
gene-AGPAT4	678.49	-2.60926	0.293089	-8.90265	5.45312e-19	6.62363e-18		gene-TTC3	4265.27	1.83667	0.152675	12.0299	2.47361e-33	3.04246e-32		gene-RCN3	565.627	-3.12857	0.251666	-12.4314	1.76441e-35	2.61809e-34
gene-ZMAT3	1518.23	3.43367	0.38612	8.89276	5.96068e-19	7.23246e-18		gene-MOSPD2	1510.31	-2.08814	0.173578	-12.0299	2.47348e-33	3.04246e-32		gene-IQGAP2	113.243	6.06044	0.487711	12.4263	1.88119e-35	2.78774e-34
gene-CDC42BPA	2337.2	2.21035	0.248893	8.88072	6.64299e-19	8.03479e-18		gene-KCTD16	194.301	3.32322	0.27632	12.0267	2.57144e-33	3.1594e-32		gene-SRP68	281.099	-1.39574	0.112354	-12.4227	1.96722e-35	2.91143e-34
gene-SSR1	2893.85	1.64891	0.185677	8.88052	6.65466e-19	8.04024e-18		gene-DNAL1	85.0239	3.83783	0.319242	12.0217	2.73345e-33	3.35485e-32		gene-ARRDC3	430.715	2.36704	0.190826	12.4042	2.48066e-35	3.65705e-34
gene-CHD1	643.646	1.15214	0.129739	8.88041	6.66155e-19	8.04024e-18		gene-PSMA2	422.309	-2.19929	0.183086	-12.0124	3.05883e-33	3.75018e-32		gene-SLC25A39	326.813	-2.00567	0.161716	-12.4024	2.53668e-35	3.7348e-34
gene-RPL29	3936.92	-2.60844	0.293778	-8.87895	6.74916e-19	8.1374e-18		gene-ARPC1A	2235.43	-1.39317	0.115984	-12.0117	3.08419e-33	3.77723e-32		gene-HTRA3	378.531	6.34581	0.511786	12.3993	2.63479e-35	3.87423e-34
gene-SRBD1	297.039	1.38366	0.156018	8.86864	7.40432e-19	8.88984e-18		gene-MLF2	307.712	-2.0956	0.174709	-11.9948	3.78279e-33	4.62291e-32		gene-SPTB	50.4677	4.38574	0.35386	12.394	2.81626e-35	4.1304e-34
gene-ZNF451	1156.63	1.9299	0.217723	8.86402	7.71824e-19	9.25703e-18		gene-DYNC2H1	774.213	2.08678	0.174109	11.9855	4.23324e-33	5.16789e-32		gene-SLC2A1	510.585	-5.37763	0.434054	-12.3893	2.98571e-35	4.37328e-34
gene-RPF1	545.593	-1.60136	0.18072	-8.86097	7.93211e-19	9.50358e-18		gene-MPP7	497.82	-3.30259	0.275588	-11.9838	4.32024e-33	5.26848e-32		gene-FADS1	1276.73	-4.88658	0.394424	-12.3892	2.9918e-35	4.37656e-34
gene-ERBB3	2786.43	-3.61925	0.408498	-8.85989	8.00939e-19	9.58613e-18		gene-CXADR	837.826	-5.01546	0.418702	-11.9786	4.60066e-33	5.60448e-32		gene-EFEMP2	413.319	-2.93904	0.237239	-12.3885	3.01501e-35	4.40486e-34
gene-FBN2	3348.64	7.6538	0.864273	8.85577	8.31074e-19	9.93641e-18		gene-CREBBP	2078.91	1.50872	0.125991	11.9748	4.81705e-33	5.86185e-32		gene-GAA	440.69	-2.16559	0.174927	-12.3799	3.35605e-35	4.89682e-34
gene-LCORL	321.693	1.97241	0.222966	8.84626	9.0502e-19	1.08092e-17		gene-PTPN9	857.27	1.29078	0.10781	11.9727	4.93721e-33	6.0017e-32		gene-CAMKK2	530.461	2.41671	0.195387	12.3688	3.85435e-35	5.6167e-34
gene-KMT2A	2744.43	2.30043	0.260172	8.84195	9.40653e-19	1.12231e-17		gene-CASP6	363.698	-2.10052	0.175596	-11.9622	5.60274e-33	6.79629e-32		gene-SEC24D	839.409	-3.22464	0.260905	-12.3595	4.33097e-35	6.29512e-34
gene-SFRP2	2358.89	7.81423	0.884004	8.8396	9.60661e-19	1.14499e-17		gene-CCNL1	989.029	-1.53603	0.128409	-11.962	5.61927e-33	6.80913e-32		gene-GTF3A	389.586	-1.21889	0.0986917	-12.3505	4.84182e-35	7.02867e-34
gene-TTC28	848.117	3.31663	0.375216	8.83925	9.6361e-19	1.14731e-17		gene-RPL5	8833.37	-1.62493	0.135857	-11.9606	5.71723e-33	6.92051e-32		gene-FRMD4A	368.616	-2.17379	0.176042	-12.3482	4.98365e-35	7.22534e-34
gene-PRRC2B	2257.66	1.65784	0.187642	8.83509	1.00018e-18	1.18961e-17		gene-OAF	1121.95	2.45612	0.205406	11.9574	5.93982e-33	7.18236e-32		gene-ATP6AP2	828.208	-1.31042	0.106128	-12.3475	5.02343e-35	7.27375e-34
gene-KDM5A	828.624	1.30274	0.147509	8.83159	1.032e-18	1.22618e-17		gene-PSMB3	558.643	-1.83419	0.15344	-11.9538	6.19908e-33	7.48794e-32		gene-VEZT	433.39	2.15947	0.17492	12.3455	5.15077e-35	7.44865e-34
gene-DAPK1	663.647	1.56679	0.177453	8.82933	1.05304e-18	1.24988e-17		gene-ATP6V0E1	555.704	-1.24963	0.104597	-11.9472	6.71587e-33	8.09509e-32		gene-H2AZ2	62.9898	4.26264	0.345324	12.3439	5.25628e-35	7.59158e-34
gene-CDK14	885.515	2.95988	0.335438	8.8239	1.10537e-18	1.31063e-17		gene-KIAA1109	1407.32	2.02431	0.169468	11.9451	6.88958e-33	8.29575e-32		gene-LONP1	399.332	-2.21772	0.179791	-12.335	5.87166e-35	8.46963e-34
gene-MDH1	2614.13	-2.56923	0.291285	-8.82031	1.14142e-18	1.35198e-17		gene-UGGT1	1718.87	1.59451	0.133566	11.938	7.50147e-33	9.01357e-32		gene-PSMD2	864.755	-1.68369	0.136499	-12.3348	5.88286e-35	8.47504e-34
gene-FAM166B	120.687	2.22864	0.2529	8.81232	1.2258e-18	1.45042e-17		gene-PHF21A	568.902	1.19193	0.0998611	11.9359	7.6901e-33	9.23054e-32		gene-CTSS	132.011	5.02031	0.407076	12.3326	6.0469e-35	8.68936e-34
gene-MYO1B	2581.69	1.62999	0.184983	8.81155	1.23424e-18	1.4589e-17		gene-FRS2	843.967	1.27096	0.106534	11.9301	8.24295e-33	9.88377e-32		gene-SEPTIN9	1711.18	-2.18095	0.176864	-12.3312	6.15176e-35	8.82891e-34
gene-SLC16A13	622.796	-1.49961	0.170237	-8.80892	1.26353e-18	1.49044e-17		gene-CCDC85A	773.904	4.517	0.379117	11.9145	9.9449e-33	1.1912e-31		gene-CEP72	47.7409	4.96767	0.403054	12.3251	6.63873e-35	9.50383e-34
gene-EPHB6	1725.5	-2.90989	0.330757	-8.79767	1.39685e-18	1.64431e-17		gene-DIP2B	2841.77	2.08811	0.175264	11.9141	9.99402e-33	1.19584e-31		gene-EMILIN1	409.2	-2.40026	0.195009	-12.3084	8.1575e-35	1.16196e-33
gene-DSE	823.176	1.57128	0.178605	8.79752	1.39868e-18	1.64478e-17		gene-RMND5A	1216.17	-1.42302	0.119464	-11.9117	1.02815e-32	1.22895e-31		gene-ZBTB8OS	113.634	1.93519	0.157297	12.3028	8.75272e-35	1.24518e-33
gene-ZBTB34	383.434	2.07346	0.235739	8.79557	1.42326e-18	1.67197e-17		gene-SLC25A43	324.56	-2.1026	0.176533	-11.9105	1.04352e-32	1.24603e-31		gene-PIK3CG	31.3087	9.88357	0.803418	12.3019	8.8457e-35	1.25684e-33
gene-EEA1	2075.02	1.26481	0.143848	8.79266	1.46061e-18	1.71409e-17		gene-NARF	469.15	-1.82663	0.15337	-11.91	1.05e-32	1.25246e-31		gene-DPYD	848.634	2.0782	0.169004	12.2968	9.42487e-35	1.33746e-33
gene-TBL3	599.541	-1.6388	0.186394	-8.79215	1.46724e-18	1.7201e-17		gene-CLIP4	698.44	-2.32464	0.195549	-11.8877	1.37082e-32	1.63004e-31		gene-CLVS2	62.4016	10.8847	0.886241	12.2819	1.13305e-34	1.60389e-33
gene-ALPK3	148.009	3.38241	0.385186	8.78123	1.617e-18	1.89179e-17		gene-RPL24	4233.94	-1.86113	0.156657	-11.8803	1.49819e-32	1.7778e-31		gene-MAMSTR	71.4538	5.11388	0.416455	12.2796	1.16641e-34	1.64906e-33
gene-ELAC1	536.225	1.63477	0.186173	8.78093	1.62124e-18	1.89481e-17		gene-GOLGB1	3139.81	1.91489	0.161215	11.8779	1.54279e-32	1.82883e-31		gene-TPT1	8794.49	-2.15435	0.175642	-12.2656	1.38595e-34	1.95459e-33
gene-COL24A1	475.556	5.91965	0.674236	8.77979	1.63777e-18	1.91218e-17		gene-MRPS31	467.351	-1.5168	0.12772	-11.876	1.57706e-32	1.86752e-31		gene-FN3KRP	44.2477	10.3951	0.848324	12.2537	1.60536e-34	2.25563e-33
gene-STXBP4	453.555	2.84049	0.323805	8.77222	1.75178e-18	2.03905e-17		gene-IL1RAP	427.669	-2.45178	0.206595	-11.8676	1.74502e-32	2.06215e-31		gene-RDH5	69.1254	2.34597	0.191528	12.2488	1.70593e-34	2.38809e-33
gene-PRR14	456.556	-1.80112	0.205637	-8.75877	1.97399e-18	2.29537e-17		gene-PRAF2	435.721	1.65042	0.13908	11.8668	1.76176e-32	2.07978e-31		gene-ABHD4	636.038	-1.62396	0.132966	-12.2133	2.63904e-34	3.68527e-33
gene-ABHD6	621.163	-2.93702	0.335336	-8.75842	1.98006e-18	2.30008e-17		gene-EIF1AD	445.532	-1.21215	0.102154	-11.866	1.77828e-32	2.09712e-31		gene-DNAJB11	306.907	-1.74349	0.142756	-12.2131	2.64616e-34	3.69069e-33
gene-STEEP1	180.096	1.65522	0.189046	8.75565	2.02927e-18	2.35486e-17		gene-ROR1	312.437	2.24892	0.189565	11.8636	1.82911e-32	2.15485e-31		gene-RNF144A	643.481	2.55231	0.209023	12.2107	2.7261e-34	3.79753e-33
gene-RBCK1	1072.48	-1.36727	0.156173	-8.75484	2.04401e-18	2.36956e-17		gene-BUD31	286.295	-1.62472	0.137011	-11.8583	1.94906e-32	2.29381e-31		gene-SMARCA4	558.537	-1.58355	0.129744	-12.2052	2.91636e-34	4.05264e-33
gene-DSEL	748.55	3.07916	0.352578	8.73327	2.47415e-18	2.85952e-17		gene-NPL	437.973	3.75908	0.317047	11.8565	1.99036e-32	2.34e-31		gene-UPP1	861.303	-3.24676	0.266027	-12.2046	2.93622e-34	4.07526e-33
gene-AQP3	2841	-5.31363	0.608981	-8.72545	2.65124e-18	3.05801e-17		gene-HMBOX1	981.91	1.2533	0.105802	11.8457	2.26425e-32	2.65927e-31		gene-TBRG4	20.6699	9.26958	0.759592	12.2034	2.98245e-34	4.13438e-33
gene-CNBP	3389.08	-1.19829	0.137379	-8.72247	2.722e-18	3.13647e-17		gene-RAPGEF1	2014.83	2.0496	0.173064	11.843	2.34026e-32	2.74573e-31		gene-COL3A1	113238	-3.42152	0.280498	-12.198	3.18506e-34	4.40987e-33
gene-SEMA4B	577.606	-2.82973	0.325075	-8.70485	3.18002e-18	3.65319e-17		gene-ITPKC	840.121	-1.95067	0.164785	-11.8377	2.49323e-32	2.92221e-31		gene-PRUNE2	1370.46	-4.8043	0.393903	-12.1966	3.23927e-34	4.47948e-33
gene-EIF3I	1173.21	-1.40604	0.161551	-8.70339	3.22117e-18	3.69305e-17		gene-EMSY	346.196	1.44697	0.122248	11.8364	2.53206e-32	2.96468e-31		gene-TSPAN13	27.8925	7.02102	0.575976	12.1898	3.52411e-34	4.86157e-33
gene-NOXA1	377.787	-2.69518	0.309952	-8.6955	3.45313e-18	3.95107e-17		gene-FNDC3A	1289.47	2.29849	0.194245	11.8329	2.63728e-32	3.08158e-31		gene-MAU2	321.706	1.48843	0.122109	12.1893	3.54456e-34	4.88385e-33
gene-NUBP2	506.034	-1.61873	0.186196	-8.69372	3.5076e-18	4.00938e-17		gene-TXNDC17	501.76	-2.27489	0.192297	-11.8301	2.72849e-32	3.1849e-31		gene-AMT	304.892	2.88544	0.236872	12.1814	3.90329e-34	5.37162e-33
gene-EZR	8627.19	-1.58934	0.183033	-8.68332	3.84378e-18	4.38927e-17		gene-CEP350	1471.08	1.2034	0.101737	11.8285	2.78078e-32	3.24264e-31		gene-PKIA	230.018	-3.48844	0.286434	-12.1789	4.029e-34	5.53793e-33
gene-SUCLG2	1175.81	-1.9805	0.228151	-8.68067	3.93449e-18	4.48838e-17		gene-GGCT	764.941	-3.19003	0.269715	-11.8274	2.81764e-32	3.28228e-31		gene-STAB1	312.283	5.61126	0.460986	12.1723	4.3655e-34	5.98095e-33
gene-PREX2	921.004	2.93051	0.337617	8.67998	3.95834e-18	4.51109e-17		gene-SON	4403.67	1.12867	0.0954383	11.8262	2.85841e-32	3.32639e-31		gene-TRIM2	311.065	1.8532	0.152259	12.1714	4.41705e-34	6.04212e-33
gene-ARHGAP26	505.784	1.71039	0.19709	8.67822	4.02022e-18	4.57705e-17		gene-SOCS2	463.342	-3.16948	0.268059	-11.8238	2.94065e-32	3.41862e-31		gene-ABCA9	1268.92	4.52581	0.371943	12.168	4.60145e-34	6.2868e-33
gene-EMC4	497.781	-1.40363	0.161782	-8.67603	4.09807e-18	4.66104e-17		gene-BBS1	226.493	1.77551	0.150215	11.8198	3.08456e-32	3.58229e-31		gene-CYTH4	31.9582	9.92653	0.817253	12.1462	6.00854e-34	8.17981e-33
gene-SLC9A7	292.569	4.45037	0.513009	8.67503	4.13448e-18	4.69779e-17		gene-IL17RC	931.672	-1.59597	0.135045	-11.8181	3.14824e-32	3.65253e-31		gene-TAGLN2	3884.41	-2.70212	0.222617	-12.138	6.64681e-34	9.03791e-33
gene-NDUFB6	333.931	-2.18504	0.251894	-8.67445	4.15567e-18	4.7125e-17		gene-COMMD3	431.829	-1.81711	0.153893	-11.8076	3.56453e-32	4.13132e-31		gene-PPP1R9B	864.02	-1.66741	0.137379	-12.1373	6.69786e-34	9.09647e-33
gene-MLH3	366.067	1.54884	0.17873	8.66582	4.48274e-18	5.07335e-17		gene-VPS13C	2501.27	2.25329	0.190905	11.8032	3.75862e-32	4.35186e-31		gene-KIF13B	397.724	2.47925	0.204302	12.1352	6.87407e-34	9.31355e-33
gene-UQCRC2	986.184	-1.52812	0.176414	-8.66211	4.63108e-18	5.23605e-17		gene-RPS6	8732	-1.75034	0.148358	-11.7981	3.99134e-32	4.61665e-31		gene-GLP1R	104.452	10.0233	0.826213	12.1316	7.1859e-34	9.72446e-33
gene-C2CD3	466.273	2.33845	0.269971	8.66183	4.64242e-18	5.23851e-17		gene-SLC35C1	314.731	1.58083	0.133998	11.7974	4.02393e-32	4.64965e-31		gene-ZNF142	214.558	-1.66426	0.137399	-12.1125	9.06414e-34	1.22371e-32
gene-REXO1	972.495	-1.38912	0.160372	-8.66184	4.64197e-18	5.23851e-17		gene-TIMM29	326.064	-1.65714	0.14047	-11.7971	4.04026e-32	4.66381e-31		gene-CTSD	1082.92	-3.01128	0.248713	-12.1074	9.64674e-34	1.30082e-32
gene-FADS2	881.871	3.2492	0.375391	8.65551	4.90723e-18	5.521e-17		gene-SCG3	369.448	4.09995	0.34756	11.7964	4.07411e-32	4.69815e-31		gene-KCTD15	169.256	-3.12799	0.258584	-12.0966	1.10061e-33	1.48237e-32
gene-DNM2	2904.98	-1.1289	0.130451	-8.65381	4.98089e-18	5.59837e-17		gene-DPYD	2680.08	2.66103	0.225653	11.7926	4.26381e-32	4.91196e-31		gene-ABCC4	124.832	-3.08768	0.255254	-12.0965	1.10238e-33	1.483e-32
gene-SNX19	1353.53	1.00028	0.115638	8.65006	5.14708e-18	5.77948e-17		gene-GPR22	29.066	8.81527	0.748088	11.7837	4.73486e-32	5.44366e-31		gene-RNASEL	239.628	3.75977	0.31082	12.0963	1.1048e-33	1.4845e-32
gene-PKD2	1087.41	1.65639	0.191759	8.63783	5.72889e-18	6.42647e-17		gene-RAB8B	875.873	1.82208	0.154655	11.7816	4.85771e-32	5.5793e-31		gene-GET1	77.9386	7.02942	0.581726	12.0837	1.28766e-33	1.72816e-32
gene-AGFG2	1005.38	2.25372	0.260926	8.6374	5.75067e-18	6.44459e-17		gene-PJA2	1795.09	1.28926	0.109492	11.775	5.25414e-32	6.02254e-31		gene-BCL11B	36.7999	10.1238	0.837819	12.0835	1.29028e-33	1.72965e-32
gene-RHOT2	941.758	-1.61563	0.187136	-8.63346	5.95258e-18	6.66433e-17		gene-TMEM123	2095.34	-2.01125	0.170887	-11.7695	5.60743e-32	6.41465e-31		gene-EPG5	293.547	1.36162	0.112748	12.0767	1.40303e-33	1.87858e-32
gene-ADCY9	800.629	1.28188	0.148777	8.61608	6.92835e-18	7.73407e-17		gene-ZNF41	142.621	1.73699	0.147672	11.7625	6.09212e-32	6.96216e-31		gene-LRBA	428.744	2.36445	0.195831	12.0739	1.45024e-33	1.9395e-32
gene-KMT2D	3497.28	1.01512	0.117838	8.61457	7.02046e-18	7.82925e-17		gene-ZBTB7B	890.221	-2.80418	0.238557	-11.7548	6.67368e-32	7.61918e-31		gene-FAM78B	89.373	4.16703	0.34543	12.0633	1.64985e-33	2.20387e-32
gene-TEAD1	3246.88	1.82256	0.211634	8.61182	7.19078e-18	8.01138e-17		gene-PAFAH1B2	1591.73	1.17132	0.099669	11.7521	6.88737e-32	7.85531e-31		gene-EXOC6B	711.791	1.70111	0.141122	12.0541	1.84437e-33	2.46082e-32
gene-IFNLR1	410.223	-2.56619	0.298025	-8.61066	7.2641e-18	8.0852e-17		gene-TMEM9B	730.515	-1.35826	0.115689	-11.7407	7.88622e-32	8.97666e-31		gene-ARPC2	925.865	-1.55147	0.128761	-12.0492	1.95752e-33	2.60873e-32
gene-DHRS1	448.358	-1.87193	0.217612	-8.60218	7.82154e-18	8.68031e-17		gene-TGFB3	1985.19	4.39255	0.374168	11.7395	7.99324e-32	9.08944e-31		gene-SESN2	297.031	-2.51713	0.209284	-12.0274	2.55171e-33	3.39661e-32
gene-FBXO9	677.681	-1.55018	0.180337	-8.59599	8.25513e-18	9.15263e-17		gene-TANC2	1244.41	2.78955	0.237728	11.7342	8.51277e-32	9.6706e-31		gene-HOOK1	91.3977	2.1533	0.179075	12.0246	2.63891e-33	3.50858e-32
gene-ARMCX4	287.696	2.07576	0.242389	8.56375	1.0925e-17	1.20894e-16		gene-PGAP2	447.545	-1.7893	0.152537	-11.7303	8.91895e-32	1.0122e-30		gene-SDF4	446.244	-1.66124	0.138246	-12.0165	2.90949e-33	3.85932e-32
gene-RTL6	998.835	1.63427	0.190915	8.56017	1.127e-17	1.24591e-16		gene-KIF5A	761.649	2.26018	0.192686	11.7299	8.96063e-32	1.01592e-30		gene-PKN1	227.658	-1.72721	0.143771	-12.0136	3.01387e-33	3.99311e-32
gene-PCM1	1739.02	1.13586	0.132728	8.55777	1.15071e-17	1.27089e-16		gene-ATRNL1	1083.35	4.61254	0.393452	11.7232	9.68852e-32	1.09628e-30		gene-PFKP	1543.52	-4.93841	0.411205	-12.0096	3.16264e-33	4.18534e-32
gene-MAP4K4	4678.95	1.88443	0.220602	8.5422	1.31695e-17	1.45309e-16		gene-USP37	355.858	1.52026	0.129791	11.7131	1.09168e-31	1.23405e-30		gene-CREB3	449.044	-1.88949	0.157369	-12.0068	3.2736e-33	4.32716e-32
gene-EIF3K	2417.79	-1.48333	0.173883	-8.53058	1.45614e-17	1.60513e-16		gene-OSBPL9	1163.38	-1.39505	0.119156	-11.7077	1.16373e-31	1.31419e-30		gene-SLC22A15	214.966	6.05812	0.50494	11.9977	3.65215e-33	4.81635e-32
gene-NIPBL	1583.08	1.2597	0.147736	8.52671	1.50567e-17	1.65812e-16		gene-ZXDB	171.945	1.48177	0.126732	11.6922	1.398e-31	1.57563e-30		gene-ABL2	500.73	2.11259	0.176192	11.9903	3.99489e-33	5.26225e-32
gene-ABCD1	214.795	1.82728	0.214368	8.52402	1.54102e-17	1.69542e-16		gene-CPLANE1	1442.32	1.70849	0.146126	11.6919	1.40287e-31	1.57958e-30		gene-TASP1	76.1604	3.19602	0.266571	11.9894	4.03947e-33	5.31482e-32
gene-GJB2	1439.61	-5.45942	0.640676	-8.52135	1.57707e-17	1.73342e-16		gene-TSG101	521.576	-1.4422	0.123365	-11.6905	1.42579e-31	1.6038e-30		gene-THBS1	25350.4	-4.84138	0.403963	-11.9847	4.27287e-33	5.61542e-32
gene-CPEB4	327.482	3.32299	0.390343	8.51298	1.69513e-17	1.8596e-16		gene-NID2	1987.25	3.82266	0.327346	11.6777	1.65655e-31	1.86155e-30		gene-IL6ST	4030.79	2.25266	0.187968	11.9843	4.29414e-33	5.63686e-32
gene-EPHX3	571.061	-3.23282	0.379822	-8.51141	1.71834e-17	1.88326e-16		gene-CASKIN2	478.181	-1.54207	0.1324	-11.6471	2.37511e-31	2.66641e-30		gene-RGS22	99.7435	3.032	0.253128	11.9782	4.62496e-33	6.06413e-32
gene-ARL1	519.267	-1.34184	0.157749	-8.50617	1.79771e-17	1.96648e-16		gene-THOC7	434.395	-2.09705	0.180053	-11.6468	2.38162e-31	2.6711e-30		gene-CANT1	980.91	-1.19084	0.0994542	-11.9737	4.87821e-33	6.38149e-32
gene-H3-3B	4451.31	-1.73787	0.204963	-8.47896	2.2722e-17	2.4784e-16		gene-SENP5	462.825	1.28745	0.110543	11.6467	2.38599e-31	2.67338e-30		gene-PXDN	1370.17	-2.60611	0.217692	-11.9715	5.01112e-33	6.54782e-32
gene-MFAP3	493.585	1.21015	0.142739	8.47806	2.28983e-17	2.49527e-16		gene-TMEM134	361.606	-2.07283	0.177995	-11.6455	2.41996e-31	2.7088e-30		gene-HGSNAT	405.186	-2.79318	0.233424	-11.9661	5.34935e-33	6.97377e-32
gene-BCL6	1707.29	-1.27029	0.14987	-8.47594	2.33194e-17	2.53874e-16		gene-LCORL	401.946	2.31768	0.199071	11.6425	2.50564e-31	2.80196e-30		gene-FCGR2B	21.0187	9.32607	0.779595	11.9627	5.57197e-33	7.25567e-32
gene-MVB12A	656.734	-1.60935	0.19029	-8.45734	2.73557e-17	2.96968e-16		gene-TCAF2	269.169	-2.02329	0.173787	-11.6423	2.51076e-31	2.80494e-30		gene-DNAH10	46.9792	5.60774	0.468937	11.9584	5.86719e-33	7.63137e-32
gene-ITGB3	979.327	3.14372	0.371832	8.45469	2.79839e-17	3.03499e-16		gene-CDC42BPA	3042.1	2.67479	0.229787	11.6403	2.57141e-31	2.8699e-30		gene-IPCEF1	26.8334	9.69276	0.810908	11.953	6.26374e-33	8.13785e-32
gene-GSTO1	752.236	-2.53528	0.300014	-8.45054	2.89959e-17	3.13583e-16		gene-SSH2	1174.79	2.22202	0.191006	11.6332	2.79357e-31	3.11482e-30		gene-SHPK	55.593	2.32903	0.194854	11.9527	6.28205e-33	8.15234e-32
gene-MYO9B	2165.63	1.01155	0.119831	8.44148	3.13346e-17	3.38236e-16		gene-ECHDC1	2036.96	-3.79908	0.326743	-11.6271	3.00046e-31	3.34225e-30		gene-ZNF605	122.726	1.40472	0.117554	11.9497	6.51979e-33	8.45122e-32
gene-GAS2L3	125.446	2.24547	0.266037	8.44047	3.16072e-17	3.40857e-16		gene-RGP1	766.651	1.68129	0.14467	11.6216	3.20099e-31	3.55869e-30		gene-LRIG2	376.514	1.85892	0.155594	11.9472	6.71434e-33	8.69351e-32
gene-MRPS26	395.49	-1.59505	0.18899	-8.43988	3.17654e-17	3.42241e-16		gene-METAP1	412.924	-1.39521	0.120053	-11.6216	3.20004e-31	3.55869e-30		gene-CLTB	291.626	-1.70132	0.142484	-11.9404	7.28716e-33	9.41376e-32
gene-RILPL1	922.23	1.01387	0.120138	8.4392	3.19528e-17	3.43936e-16		gene-AP2A2	1270.15	1.16487	0.10036	11.607	3.7989e-31	4.21932e-30		gene-HP1BP3	629.548	1.03537	0.0869646	11.9056	1.10605e-32	1.42237e-31
gene-KDELR3	1263.23	1.88627	0.223531	8.43849	3.21467e-17	3.45697e-16		gene-CALM1	3766.06	1.24907	0.107733	11.5941	4.41506e-31	4.89892e-30		gene-DHRS9	2073.3	3.77322	0.31701	11.9025	1.14825e-32	1.47497e-31
gene-RPL19	8390.81	-2.72031	0.322406	-8.43754	3.24089e-17	3.48191e-16		gene-PPP3CC	201.762	1.60429	0.138372	11.594	4.41993e-31	4.89958e-30		gene-ZNF644	298.15	1.43311	0.120432	11.8998	1.18682e-32	1.52279e-31
gene-HOPX	8808.4	-5.8026	0.688906	-8.42292	3.67209e-17	3.94147e-16		gene-CREB3L2	2392.99	1.96479	0.16962	11.5835	4.99642e-31	5.53327e-30		gene-B3GNTL1	37.7726	9.52657	0.800959	11.894	1.27237e-32	1.62955e-31
gene-RASAL2	1833.43	2.26397	0.269136	8.41199	4.03125e-17	4.32292e-16		gene-HK3	152.933	2.94593	0.254764	11.5634	6.31708e-31	6.98232e-30		gene-PRKCI	442.096	-3.04964	0.256404	-11.8939	1.27288e-32	1.62955e-31
gene-ANKRD52	1521.15	1.45759	0.173299	8.4108	4.07233e-17	4.36288e-16		gene-JMJD1C	2968.32	2.43008	0.210155	11.5633	6.32333e-31	6.9825e-30		gene-CACNA2D1	382.594	-3.54325	0.298116	-11.8855	1.40837e-32	1.79895e-31
gene-ZNF518B	536.479	1.78013	0.211754	8.4066	4.22085e-17	4.51777e-16		gene-SESTD1	1838.91	2.46257	0.212978	11.5625	6.37894e-31	7.03711e-30		gene-CD34	766.67	8.57369	0.722376	11.8687	1.72057e-32	2.19036e-31
gene-BDP1	861.746	1.89192	0.225136	8.40342	4.33658e-17	4.63731e-16		gene-VGLL3	1942.06	3.01702	0.260987	11.56	6.56828e-31	7.23902e-30		gene-CTSA	538.55	-1.92417	0.162288	-11.8565	1.99065e-32	2.52853e-31
gene-SMAD3	238.782	2.52516	0.300509	8.40294	4.35422e-17	4.65181e-16		gene-CFL1	4405.63	-1.34455	0.116312	-11.5599	6.57914e-31	7.24402e-30		gene-IGFBP3	243.861	6.47497	0.546167	11.8553	2.02042e-32	2.56347e-31
gene-TMEM181	580.176	1.18279	0.140815	8.39961	4.47965e-17	4.7769e-16		gene-FSCN1	733.129	2.56259	0.221693	11.5592	6.63512e-31	7.29796e-30		gene-ZC3HAV1	430.661	2.26997	0.191545	11.8509	2.12994e-32	2.69642e-31
gene-DOCK10	527.787	2.80772	0.334417	8.39587	4.6247e-17	4.92698e-16		gene-SUGCT	126.094	2.30466	0.199712	11.5399	8.29982e-31	9.11229e-30		gene-HID1	24.8071	4.64583	0.392074	11.8494	2.16826e-32	2.74188e-31
gene-OXSR1	472.232	1.79201	0.213507	8.39318	4.73154e-17	5.03612e-16		gene-CHD9	1583.47	2.2463	0.194668	11.5392	8.37298e-31	9.18381e-30		gene-MAGED1	1121.13	-2.12882	0.179669	-11.8486	2.18847e-32	2.76437e-31
gene-SGSM3	807.823	-1.53499	0.182958	-8.38983	4.86828e-17	5.17685e-16		gene-LAMTOR3	327.538	-1.37728	0.119375	-11.5374	8.54653e-31	9.36519e-30		gene-CUX1	474.069	-2.52986	0.213894	-11.8276	2.80977e-32	3.53348e-31
gene-ARID2	700.149	1.20404	0.143579	8.38596	5.03133e-17	5.34527e-16		gene-PGM2L1	850.403	3.81243	0.330474	11.5363	8.65964e-31	9.47101e-30		gene-ACO2	516.664	-1.94076	0.164122	-11.8251	2.89503e-32	3.63668e-31
gene-NPRL2	368.785	-1.82199	0.217403	-8.38071	5.26084e-17	5.5839e-16		gene-FBXO9	553.491	-1.39328	0.120823	-11.5315	9.14888e-31	9.98702e-30		gene-TARBP1	144.504	1.82742	0.154565	11.823	2.96937e-32	3.72595e-31
gene-BOK	835.686	-2.7486	0.327992	-8.38009	5.28851e-17	5.60808e-16		gene-SMPD3	677.375	-3.39582	0.294498	-11.5309	9.22147e-31	1.00567e-29		gene-VPS36	475.951	1.16241	0.0983264	11.822	3.00601e-32	3.76778e-31
gene-CHN1	266.786	2.11787	0.252762	8.37892	5.34157e-17	5.6591e-16		gene-SLC27A6	247.484	-3.11482	0.270475	-11.5161	1.09431e-30	1.18777e-29		gene-MPRIP	4721.99	-2.07027	0.175141	-11.8206	3.05546e-32	3.82554e-31
gene-CEPT1	570.808	-1.56126	0.186346	-8.37829	5.37027e-17	5.68424e-16		gene-F2RL2	1846.17	2.62421	0.227935	11.513	1.13497e-30	1.23073e-29		gene-SPHKAP	49.552	10.5499	0.894533	11.7937	4.20513e-32	5.25341e-31
gene-PDK1	1978.97	-2.09841	0.25081	-8.36654	5.93369e-17	6.2748e-16		gene-RAPGEF6	880.537	1.97386	0.171483	11.5105	1.16737e-30	1.26467e-29		gene-ZNF12	350.529	2.00332	0.169939	11.7884	4.47879e-32	5.58915e-31
gene-DUS1L	967.241	-1.27701	0.15276	-8.35958	6.29402e-17	6.64969e-16		gene-PGF	342.093	2.33875	0.20342	11.4971	1.36363e-30	1.47449e-29		gene-FIBP	209.883	-1.72738	0.146541	-11.7877	4.5174e-32	5.63117e-31
gene-HAX1	702.555	-1.30051	0.155699	-8.35268	6.67328e-17	7.04388e-16		gene-RBM12B	425.267	1.24043	0.1079	11.4961	1.37983e-30	1.4906e-29		gene-MARCHF1	46.475	10.1419	0.860499	11.786	4.60783e-32	5.7376e-31
gene-HACD2	1982.44	-2.31246	0.276889	-8.35157	6.73596e-17	7.09695e-16		gene-HMGCS1	2854.35	-3.15488	0.274469	-11.4945	1.40641e-30	1.51789e-29		gene-SEC23B	331.509	-1.71044	0.145133	-11.7854	4.64255e-32	5.77453e-31
gene-KIF24	176.525	2.5991	0.31125	8.3505	6.79725e-17	7.15494e-16		gene-WDR27	232.252	3.37382	0.293629	11.4901	1.47994e-30	1.59574e-29		gene-ZNF287	96.9169	1.92965	0.16377	11.7827	4.79519e-32	5.95786e-31
gene-TRABD	754.994	-1.69377	0.202857	-8.34962	6.84846e-17	7.20222e-16		gene-HECTD3	727.724	-1.14208	0.099409	-11.4887	1.50349e-30	1.61961e-29		gene-RNF126	150.2	-2.332	0.198033	-11.7758	5.2029e-32	6.45738e-31
gene-AFF1	824.56	2.51826	0.301707	8.34672	7.01859e-17	7.37435e-16		gene-BTG1	3722.86	-2.73211	0.237877	-11.4854	1.56268e-30	1.68179e-29		gene-SEC13	316.267	-1.60384	0.136208	-11.7749	5.25918e-32	6.52012e-31
gene-CLIP4	856.98	-3.07855	0.368928	-8.34458	7.14693e-17	7.50231e-16		gene-GOSR2	630.622	1.01992	0.0888766	11.4757	1.74821e-30	1.87969e-29		gene-SCRN1	282.993	-3.88362	0.329988	-11.769	5.64107e-32	6.97837e-31
gene-ECHDC1	2775.3	-3.60338	0.432099	-8.33923	7.47753e-17	7.84215e-16		gene-GPATCH2L	878.681	1.08159	0.0942559	11.475	1.76198e-30	1.89272e-29		gene-CD86	56.5466	9.77667	0.831467	11.7583	6.39803e-32	7.90619e-31
gene-PHACTR2	1051.93	1.68399	0.202002	8.33647	7.65405e-17	8.01993e-16		gene-DRAP1	622.111	-1.27054	0.11075	-11.4722	1.81924e-30	1.9524e-29		gene-PCSK7	765.008	-2.85569	0.242934	-11.755	6.65831e-32	8.2189e-31
gene-SPATA5	270.364	1.72725	0.207197	8.33625	7.66841e-17	8.02762e-16		gene-CCDC86	280.9	-1.70104	0.148288	-11.4712	1.84182e-30	1.97478e-29		gene-CFH	2054.36	7.47595	0.636643	11.7428	7.69335e-32	9.48624e-31
gene-MFSD13A	722.91	-2.21425	0.265664	-8.33479	7.76376e-17	8.12001e-16		gene-RPS24	4304.33	-1.7115	0.14925	-11.4673	1.92552e-30	2.0626e-29		gene-RABL6	320.698	-1.55218	0.132344	-11.7284	9.1184e-32	1.12191e-30
gene-PAPPA	818.317	4.15698	0.498767	8.33452	7.78114e-17	8.13076e-16		gene-RPS7	9887.6	-1.26229	0.110087	-11.4662	1.94963e-30	2.08647e-29		gene-PPM1G	297.512	-1.55794	0.132859	-11.7263	9.3463e-32	1.14871e-30
gene-MTMR1	681.28	-1.06182	0.127407	-8.33407	7.81089e-17	8.1544e-16		gene-ATRN	1125.29	1.29367	0.112839	11.4648	1.98204e-30	2.11918e-29		gene-KCNT2	116.324	4.69911	0.400747	11.7259	9.39115e-32	1.15297e-30
gene-TMEM263	954.207	2.0054	0.240671	8.33253	7.91329e-17	8.25377e-16		gene-SLC10A5	91.6813	2.08324	0.181934	11.4505	2.33758e-30	2.49698e-29		gene-ARL8A	48.666	2.34784	0.200611	11.7034	1.22419e-31	1.50134e-30
gene-SH2B3	824.791	1.79998	0.216038	8.3318	7.96209e-17	8.29711e-16		gene-NSFL1C	822.734	-1.19022	0.104001	-11.4444	2.50903e-30	2.67514e-29		gene-MGA	531.698	1.68998	0.144431	11.701	1.25981e-31	1.54171e-30
gene-MRAS	913.814	2.09913	0.252049	8.32829	8.20178e-17	8.52359e-16		gene-MKLN1	544.719	1.33316	0.116567	11.4369	2.7351e-30	2.91346e-29		gene-SIGLEC1	67.476	4.45929	0.381157	11.6994	1.28427e-31	1.56995e-30
gene-ARMCX3	1244.77	1.1874	0.142572	8.32839	8.19489e-17	8.52359e-16		gene-ZMYND8	1434.89	1.91742	0.167839	11.4242	3.16552e-30	3.36881e-29		gene-ANO6	1431.23	-1.81902	0.155544	-11.6946	1.35791e-31	1.6582e-30
gene-CEBPB	1330.16	-1.60151	0.192621	-8.31433	9.22694e-17	9.56292e-16		gene-NDRG2	889.113	-2.85726	0.250134	-11.4229	3.2115e-30	3.41457e-29		gene-RNF157	229.558	-3.08838	0.264389	-11.6812	1.59004e-31	1.93957e-30
gene-EGR2	678.001	-2.95615	0.355561	-8.31405	9.24864e-17	9.57674e-16		gene-ABCA12	723.592	-3.32145	0.290817	-11.4211	3.28037e-30	3.48456e-29		gene-GPBP1	345.643	1.27284	0.108971	11.6805	1.6026e-31	1.95082e-30
gene-SLC46A2	1098.49	-2.83919	0.341508	-8.31368	9.27789e-17	9.59834e-16		gene-NDUFB10	485.654	-1.40487	0.123045	-11.4176	3.41656e-30	3.6225e-29		gene-TNC	6065.18	-5.34492	0.457591	-11.6805	1.60269e-31	1.95082e-30
gene-PURA	1375.35	1.83585	0.220845	8.31286	9.34243e-17	9.6539e-16		gene-INSYN2A	247.498	5.91724	0.518385	11.4148	3.52815e-30	3.73736e-29		gene-SH2D3C	27.7716	5.66194	0.484933	11.6757	1.69641e-31	2.06269e-30
gene-PGPEP1	395.577	1.28134	0.154141	8.31278	9.34848e-17	9.6539e-16		gene-SPINT1	947.018	-4.12236	0.361363	-11.4078	3.82192e-30	4.0448e-29		gene-FAM20A	170.977	-4.49322	0.385145	-11.6663	1.89476e-31	2.30142e-30
gene-DPYSL3	4464.62	2.73026	0.328576	8.30938	9.62073e-17	9.9261e-16		gene-DESI1	719.506	-2.40609	0.210932	-11.407	3.85977e-30	4.08109e-29		gene-UBE2L3	218.167	-1.6286	0.139683	-11.6592	2.05907e-31	2.49833e-30
gene-SDC1	4985.61	-2.59853	0.312978	-8.30257	1.0188e-16	1.04924e-15		gene-ARPC5L	589.39	-2.15331	0.188889	-11.3999	4.18682e-30	4.42281e-29		gene-ANXA2	5535.49	-1.94249	0.166676	-11.6543	2.18127e-31	2.63816e-30
gene-HES4	559.178	-2.62313	0.316189	-8.29611	1.07578e-16	1.10594e-15		gene-ATP5MC2	622.03	-2.33484	0.204848	-11.3979	4.28124e-30	4.51839e-29		gene-SF3B4	165.152	-2.83498	0.24345	-11.645	2.43275e-31	2.93606e-30
gene-BAIAP3	314.04	-3.14986	0.380049	-8.28804	1.15132e-16	1.18147e-15		gene-MPIG6B	478.435	-2.62901	0.23078	-11.3918	4.59287e-30	4.84282e-29		gene-KRT25	65.6431	10.3197	0.886247	11.6443	2.45443e-31	2.9591e-30
gene-CRYBG2	807.188	-3.85362	0.465011	-8.28715	1.15991e-16	1.18922e-15		gene-PPIL6	245.394	1.67491	0.147091	11.3869	4.85793e-30	5.11758e-29		gene-ESYT1	1085.01	-2.01734	0.173286	-11.6417	2.52986e-31	3.04359e-30
gene-EIF2D	487.55	-1.58266	0.191045	-8.28424	1.18865e-16	1.21759e-15		gene-BLOC1S4	373.142	-1.64947	0.145065	-11.3706	5.8594e-30	6.16124e-29		gene-COPG1	1008.3	-1.85603	0.159484	-11.6378	2.64849e-31	3.18294e-30
gene-SESN3	2961.48	2.68155	0.323856	8.28007	1.23101e-16	1.25986e-15		gene-DIPK2A	643.93	-3.52708	0.31028	-11.3674	6.0766e-30	6.38378e-29		gene-ATP11C	650.859	2.18085	0.187475	11.6328	2.80889e-31	3.37214e-30
gene-KCTD2	1394.11	-1.68238	0.203261	-8.27694	1.26377e-16	1.29108e-15		gene-DCP2	553.04	1.22925	0.108197	11.3612	6.525e-30	6.84855e-29		gene-CALU	5986.8	-2.25806	0.194273	-11.6231	3.14582e-31	3.77266e-30
gene-DDX56	518.043	-1.42119	0.17172	-8.27622	1.2715e-16	1.29782e-15		gene-RLIM	1227.76	1.8506	0.162905	11.36	6.61283e-30	6.93439e-29		gene-SRP54	349.69	-1.08109	0.0930669	-11.6163	3.40524e-31	4.07948e-30
gene-FAM83G	1088.05	-3.73932	0.452385	-8.26578	1.38788e-16	1.41408e-15		gene-CDK12	999.283	1.13702	0.1003	11.3362	8.68758e-30	9.09337e-29		gene-DNM1	68.1966	5.72918	0.493237	11.6155	3.43844e-31	4.1106e-30
gene-ESD	451.417	-1.83217	0.221678	-8.26501	1.39684e-16	1.42194e-15		gene-DUSP22	478.474	-2.29247	0.202254	-11.3346	8.84201e-30	9.24656e-29		gene-CAMK1D	287.136	-2.16957	0.1868	-11.6144	3.48084e-31	4.15692e-30
gene-TET2	740.312	1.21966	0.147648	8.26058	1.44971e-16	1.47445e-15		gene-TSPAN5	917.856	1.93305	0.170687	11.3251	9.85657e-30	1.02981e-28		gene-GPC3	325.223	8.90239	0.766581	11.6131	3.53523e-31	4.21745e-30
gene-ZNF598	433.468	-2.02628	0.245382	-8.25763	1.48598e-16	1.51e-15		gene-ANKRD50	1817.38	2.33081	0.205988	11.3153	1.10271e-29	1.15106e-28		gene-PARP6	117.442	1.80901	0.155941	11.6005	4.0945e-31	4.87953e-30
gene-KCNE4	113.531	2.5682	0.311166	8.25349	1.53833e-16	1.55904e-15		gene-FAM172A	654.663	2.01199	0.177863	11.312	1.14429e-29	1.19229e-28		gene-YBX3	568.31	-3.05644	0.26365	-11.5928	4.48135e-31	5.33496e-30
gene-SLC23A2	798.299	1.60823	0.194931	8.25025	1.58059e-16	1.60045e-15		gene-KIAA0825	103.935	2.70187	0.23896	11.3068	1.21475e-29	1.26341e-28		gene-TBC1D32	126.986	2.17314	0.187497	11.5903	4.61718e-31	5.49092e-30
gene-LRBA	977.461	1.12208	0.136013	8.24978	1.58682e-16	1.60534e-15		gene-PCBP3	97.8988	2.65619	0.235026	11.3017	1.28717e-29	1.33751e-28		gene-AFF1	631.586	1.66677	0.143818	11.5895	4.65893e-31	5.53479e-30
gene-SNX29	1069.42	1.48117	0.179711	8.24193	1.6946e-16	1.71286e-15		gene-DACT1	881.134	4.11885	0.364498	11.3001	1.31124e-29	1.36128e-28		gene-C1QA	41.5828	9.95753	0.859254	11.5886	4.70849e-31	5.58784e-30
gene-NCOR2	3771.53	1.34497	0.163302	8.2361	1.77915e-16	1.79515e-15		gene-EEF1G	6388.22	-1.60686	0.142213	-11.299	1.32689e-29	1.37629e-28		gene-SQSTM1	594.658	-1.62224	0.140042	-11.5839	4.97145e-31	5.89375e-30
gene-RPL35	3418.3	-1.9153	0.232562	-8.23565	1.78585e-16	1.80032e-15		gene-MARK2	963.801	-1.32301	0.117122	-11.296	1.37308e-29	1.42291e-28		gene-CRAT	273.98	-1.68761	0.145885	-11.5681	5.97804e-31	7.05768e-30
gene-TLE4	1158.2	-1.42006	0.172443	-8.23497	1.79605e-16	1.80901e-15		gene-POU2F1	410.059	1.9265	0.170598	11.2926	1.42731e-29	1.47643e-28		gene-RSF1	494.22	1.55459	0.134548	11.5542	7.03362e-31	8.28671e-30
gene-SUMO2	1503.41	-1.54123	0.187192	-8.23345	1.819e-16	1.83052e-15		gene-CDS1	550.461	-2.25376	0.199672	-11.2873	1.51651e-29	1.56729e-28		gene-RIF1	798.8	1.46615	0.126906	11.5531	7.1197e-31	8.37945e-30
gene-DUSP7	1046.11	-2.32201	0.2826	-8.21662	2.09327e-16	2.10467e-15		gene-HECTD1	2028.43	1.20212	0.10652	11.2854	1.54876e-29	1.59918e-28		gene-PDLIM5	2535.98	-2.94301	0.254822	-11.5493	7.44382e-31	8.75187e-30
gene-FBN1	18262.2	2.88972	0.351724	8.21585	2.1066e-16	2.11622e-15		gene-AGAP1	3034.14	3.04775	0.270109	11.2834	1.58474e-29	1.63486e-28		gene-NPTN	924.929	-1.49412	0.129373	-11.549	7.46908e-31	8.77251e-30
gene-ASXL2	941.093	1.71041	0.208207	8.21495	2.12261e-16	2.13043e-15		gene-RPL6	9008.34	-1.72338	0.152779	-11.2802	1.64319e-29	1.69363e-28		gene-NES	915.186	-3.11151	0.269502	-11.5454	7.78805e-31	9.13771e-30
gene-GPX3	2391.31	-4.5086	0.548893	-8.21398	2.13967e-16	2.14567e-15		gene-NEDD4	1250.59	2.01274	0.178447	11.2792	1.66255e-29	1.71204e-28		gene-MAP7D3	398.059	-1.45367	0.125957	-11.5409	8.20319e-31	9.61488e-30
gene-MTHFD2	213.131	2.38374	0.290293	8.2115	2.18434e-16	2.18855e-15		gene-IQGAP1	5020.62	1.7526	0.155432	11.2757	1.73027e-29	1.78017e-28		gene-IGSF10	166.221	6.74553	0.584701	11.5367	8.61587e-31	1.00882e-29
gene-GTF2A1	709.584	1.52662	0.185921	8.21114	2.19093e-16	2.19323e-15		gene-GALNT2	1848.77	1.48212	0.131472	11.2732	1.77962e-29	1.8293e-28		gene-NFYA	181.279	1.44252	0.125102	11.5307	9.23992e-31	1.07967e-29
gene-ADAMTS7	261.799	3.30489	0.402518	8.21053	2.20222e-16	2.2026e-15		gene-RPL27A	4160.08	-1.63732	0.145275	-11.2705	1.83622e-29	1.88579e-28		gene-PGD	1064.65	-1.57198	0.136376	-11.5268	9.67248e-31	1.12905e-29
gene-ALDH1L2	701.01	3.38807	0.413094	8.20168	2.37044e-16	2.36672e-15		gene-SAMD4A	383.328	3.25464	0.288833	11.2683	1.88238e-29	1.92801e-28		gene-CDKN1C	46.236	5.05548	0.438648	11.5251	9.85614e-31	1.14931e-29
gene-PPP1R9A	272.246	3.06602	0.373886	8.2004	2.39588e-16	2.39003e-15		gene-GREB1L	280.391	4.54869	0.404819	11.2363	2.70339e-29	2.76645e-28		gene-NEMP2	127.779	1.90487	0.165298	11.5239	1.00016e-30	1.16508e-29
gene-SEC24A	803.295	1.71089	0.208725	8.19682	2.46825e-16	2.46008e-15		gene-SCFD2	494.795	1.97122	0.175478	11.2334	2.79469e-29	2.8571e-28		gene-ZBTB25	119.263	1.9793	0.171836	11.5185	1.06426e-30	1.23848e-29
gene-EDIL3	1868.38	4.8182	0.587927	8.19524	2.50102e-16	2.49057e-15		gene-EIF3D	729.78	-1.2663	0.112727	-11.2333	2.79697e-29	2.8571e-28		gene-ITGAX	33.6998	9.98885	0.867339	11.5167	1.08741e-30	1.26413e-29
gene-BTG1	5103.41	-2.21149	0.269999	-8.19074	2.59634e-16	2.58325e-15		gene-ERCC6L2	866.161	1.92889	0.171725	11.2324	2.82749e-29	2.8857e-28		gene-FBLN1	1007.88	5.45787	0.47395	11.5157	1.09936e-30	1.27542e-29
gene-EXOC6B	1322.06	1.10812	0.135303	8.18989	2.61475e-16	2.5993e-15		gene-CUL9	1575.46	1.19387	0.106308	11.2303	2.89537e-29	2.9471e-28		gene-TKT	851.104	-2.98419	0.25914	-11.5158	1.09883e-30	1.27542e-29
gene-HADH	1381.73	-1.7495	0.213638	-8.18907	2.63242e-16	2.6146e-15		gene-CHMP4C	532.086	-3.04649	0.271489	-11.2214	3.2016e-29	3.25302e-28		gene-FADS3	907.249	-2.62975	0.228365	-11.5155	1.10157e-30	1.27667e-29
gene-SLC30A7	1114.69	1.20381	0.147173	8.17952	2.84978e-16	2.82558e-15		gene-DCLK1	985.842	4.51371	0.402279	11.2203	3.24085e-29	3.28998e-28		gene-NXN	396.994	-2.07129	0.179884	-11.5146	1.11392e-30	1.28968e-29
gene-PROM2	2429.67	-4.87995	0.597046	-8.17349	2.99597e-16	2.96796e-15		gene-RBMS1	2675.6	1.07182	0.0955872	11.213	3.51866e-29	3.56884e-28		gene-SURF4	414.791	-1.87959	0.163342	-11.5071	1.21474e-30	1.40497e-29
gene-PSMA5	587.79	-1.72858	0.211535	-8.17162	3.0427e-16	3.01164e-15		gene-WDR19	287.83	1.39073	0.124186	11.1988	4.13433e-29	4.18217e-28		gene-TXN2	179.029	-1.44905	0.125953	-11.5046	1.25014e-30	1.44445e-29
gene-BRWD3	721.175	1.41434	0.173088	8.17124	3.05246e-16	3.01869e-15		gene-KCNG2	102.698	1.99529	0.178198	11.1971	4.21472e-29	4.25973e-28		gene-CXCL12	404.629	5.99176	0.521086	11.4986	1.34068e-30	1.5475e-29
gene-METAP1	533.207	-1.32349	0.16201	-8.1692	3.10444e-16	3.06744e-15		gene-BICRAL	603.289	1.3015	0.116318	11.1892	4.60734e-29	4.64834e-28		gene-TFDP2	221.896	3.0438	0.264733	11.4976	1.35634e-30	1.56398e-29
gene-CALU	4495.7	1.62518	0.198969	8.16803	3.13466e-16	3.09463e-15		gene-FDPS	1412.59	-2.73605	0.244607	-11.1855	4.80173e-29	4.8402e-28		gene-CDC42BPG	97.169	4.34283	0.378004	11.4888	1.50113e-30	1.72919e-29
gene-ZBTB40	427.435	2.15702	0.264164	8.16545	3.20232e-16	3.1587e-15		gene-ZNF518A	517.511	1.30747	0.11694	11.1807	5.06986e-29	5.10598e-28		gene-SLC41A1	338.793	-2.34078	0.203916	-11.4791	1.67947e-30	1.93072e-29
gene-STUB1	847.025	-1.76979	0.216751	-8.16506	3.21267e-16	3.16618e-15		gene-TNS4	1045.37	-4.4846	0.401155	-11.1792	5.15402e-29	5.18617e-28		gene-LMAN1	1257.07	-1.44538	0.125946	-11.4762	1.7378e-30	1.99575e-29
gene-ITGA3	931.055	-2.48852	0.304794	-8.16461	3.22474e-16	3.17534e-15		gene-SLC4A8	235.695	3.00065	0.268476	11.1766	5.30743e-29	5.33586e-28		gene-CWF19L2	124.724	1.74024	0.151641	11.4761	1.74045e-30	1.99678e-29
gene-ASPRV1	3962.91	-5.00584	0.613601	-8.15814	3.40228e-16	3.34728e-15		gene-SRSF9	584.454	-1.30043	0.116389	-11.1731	5.52279e-29	5.54749e-28		gene-SLCO3A1	126.287	-4.04262	0.352555	-11.4666	1.94055e-30	2.22411e-29
gene-TTBK2	594.23	1.77547	0.21765	8.15745	3.42163e-16	3.36343e-15		gene-FGFR3	1973.1	-5.185	0.464237	-11.1689	5.7907e-29	5.81151e-28		gene-BDP1	441.823	1.44857	0.126334	11.4662	1.95091e-30	2.23373e-29
gene-OSBPL9	1488.71	-1.23267	0.15121	-8.15207	3.57759e-16	3.51372e-15		gene-HACD2	1520.81	-2.30509	0.206609	-11.1567	6.6374e-29	6.65541e-28		gene-APLNR	25.4961	9.58158	0.835835	11.4635	2.01234e-30	2.30175e-29
gene-EIF2B5	868.029	-1.29641	0.159078	-8.14948	3.65479e-16	3.58646e-15		gene-SOX4	368.33	3.03782	0.272317	11.1554	6.73631e-29	6.74868e-28		gene-ZNF276	118.751	1.80384	0.157473	11.4549	2.22185e-30	2.53629e-29
gene-SLC22A17	675.34	1.89128	0.232218	8.14439	3.81193e-16	3.73426e-15		gene-FAT1	7554.39	3.02348	0.271225	11.1475	7.36572e-29	7.3728e-28		gene-HK1	703.75	-3.45541	0.301793	-11.4496	2.3616e-30	2.69312e-29
gene-COLEC12	2327.46	2.97539	0.365403	8.14276	3.86378e-16	3.78181e-15		gene-ENTPD7	185.901	2.72334	0.244436	11.1413	7.89581e-29	7.89649e-28		gene-MTMR9	226.896	1.68352	0.147045	11.449	2.3787e-30	2.70991e-29
gene-PRAF2	497.718	1.80604	0.22183	8.14155	3.90263e-16	3.81658e-15		gene-PPP1R13L	2296.81	-3.09787	0.278087	-11.1399	8.02041e-29	8.01411e-28		gene-PGK1	1030.81	-2.40042	0.209856	-11.4384	2.68715e-30	3.05824e-29
gene-LTA4H	930.528	-1.23904	0.152354	-8.13266	4.1996e-16	4.10348e-15		gene-TMEM98	677.415	1.97705	0.177519	11.1371	8.27482e-29	8.26112e-28		gene-MRC2	1827.33	-2.29025	0.200318	-11.4331	2.85812e-30	3.24958e-29
gene-QKI	2917.91	1.40409	0.172747	8.12804	4.36289e-16	4.2594e-15		gene-BBS9	289.295	1.37602	0.123604	11.1325	8.71958e-29	8.69755e-28		gene-AMOTL2	1289.63	-2.20937	0.193308	-11.4293	2.98664e-30	3.39231e-29
gene-EEF1G	7811.54	-1.9227	0.236641	-8.12499	4.47395e-16	4.3641e-15		gene-LAMTOR2	479.229	-1.93627	0.173968	-11.13	8.96119e-29	8.93077e-28		gene-MBOAT7	152.327	-2.28655	0.200075	-11.4285	3.01281e-30	3.41862e-29
gene-GNG2	738.57	2.39846	0.295444	8.11818	4.73232e-16	4.6122e-15		gene-ERICH5	87.5124	3.48412	0.313093	11.1281	9.15857e-29	9.11162e-28		gene-CCDC18	199.909	3.20478	0.28046	11.4269	3.06992e-30	3.47995e-29
gene-SNRPD3	416.378	-1.36666	0.16837	-8.11703	4.77733e-16	4.6521e-15		gene-SYNE1	5803.97	3.89829	0.350398	11.1253	9.44647e-29	9.38989e-28		gene-TMEM170B	238.284	2.37056	0.207461	11.4266	3.08058e-30	3.48857e-29
gene-COPS7B	363.826	-1.67356	0.20619	-8.11658	4.79492e-16	4.66526e-15		gene-ERLIN1	889.847	-1.01654	0.0914228	-11.1191	1.0128e-28	1.00586e-27		gene-WSB2	655.535	-1.56173	0.136737	-11.4215	3.26668e-30	3.69563e-29
gene-GATB	399.413	-2.16237	0.266701	-8.10785	5.15242e-16	5.00459e-15		gene-SCUBE2	1600.42	-2.82182	0.253836	-11.1167	1.04044e-28	1.03063e-27		gene-RPL29	528.869	-1.92063	0.168169	-11.4208	3.29037e-30	3.71505e-29
gene-TRIQK	179.859	1.97791	0.244055	8.10433	5.30383e-16	5.14728e-15		gene-TALDO1	1649.46	-1.55236	0.139786	-11.1052	1.18292e-28	1.17075e-27		gene-TECR	294.818	-1.79338	0.157235	-11.4057	3.91507e-30	4.41163e-29
gene-DYNC2H1	731.457	1.9328	0.238733	8.09608	5.67606e-16	5.50386e-15		gene-SNRPD3	323.982	-1.38288	0.12455	-11.103	1.213e-28	1.19949e-27		gene-PAOX	15.4286	8.86776	0.777648	11.4033	4.02562e-30	4.53171e-29
gene-SAMD4A	439.722	3.48221	0.430296	8.09258	5.8413e-16	5.65929e-15		gene-TRIM13	351.248	-1.58369	0.14267	-11.1004	1.24948e-28	1.23449e-27		gene-LRRC4	56.0251	3.23613	0.28402	11.394	4.47744e-30	5.03535e-29
gene-ARF5	432.465	-1.51036	0.186661	-8.09144	5.89651e-16	5.70794e-15		gene-CHPF	881.71	2.17602	0.196277	11.0865	1.45867e-28	1.43993e-27		gene-SREK1	593.441	1.28615	0.112904	11.3915	4.6077e-30	5.17673e-29
gene-WDR61	431.378	-1.41032	0.174316	-8.09062	5.93614e-16	5.74144e-15		gene-GPR153	672.562	1.46347	0.132058	11.0821	1.53302e-28	1.50943e-27		gene-COPZ1	504.604	-1.27211	0.111682	-11.3904	4.66609e-30	5.23715e-29
gene-CEP85L	83.4504	3.96285	0.489857	8.08981	5.97555e-16	5.77468e-15		gene-DDX5	7862.84	-1.10771	0.0999896	-11.0782	1.60009e-28	1.57411e-27		gene-PCDH1	105.668	5.28344	0.464058	11.3853	4.94869e-30	5.54887e-29
gene-PFDN6	235.782	-2.11438	0.261389	-8.08899	6.01616e-16	5.80902e-15		gene-MMP2	36655.2	2.8527	0.257648	11.0721	1.71397e-28	1.68469e-27		gene-PCF11	248.037	2.26398	0.198863	11.3846	4.9885e-30	5.588e-29
gene-AHSA1	721.003	-1.21875	0.150793	-8.08229	6.35632e-16	6.13229e-15		gene-MCC	3036.16	2.18757	0.197873	11.0554	2.06363e-28	2.02664e-27		gene-GALNT18	17.5335	8.73427	0.7674	11.3816	5.16175e-30	5.77639e-29
gene-TRIM33	617.747	1.60821	0.199146	8.07554	6.71771e-16	6.47549e-15		gene-CSNK2B	978.374	-1.3998	0.126628	-11.0544	2.08755e-28	2.04838e-27		gene-TRAM2	847.55	-1.71655	0.150908	-11.3748	5.58379e-30	6.23642e-29
gene-ELP5	493.896	-1.901	0.235424	-8.07481	6.75827e-16	6.50363e-15		gene-CGN	1123.51	-5.32981	0.482742	-11.0407	2.43152e-28	2.38385e-27		gene-RBM4B	157.981	1.85624	0.163191	11.3746	5.59291e-30	6.24048e-29
gene-FBXL7	573.045	2.07247	0.256827	8.06954	7.05615e-16	6.78458e-15		gene-FAM83G	850.978	-2.95291	0.267549	-11.0369	2.53618e-28	2.48433e-27		gene-NCSTN	829.712	-1.83927	0.161803	-11.3673	6.08101e-30	6.77845e-29
gene-F11R	1662.7	-2.12558	0.263638	-8.06248	7.47593e-16	7.17614e-15		gene-COX4I1	957.552	-1.26685	0.114854	-11.03	2.73855e-28	2.68027e-27		gene-SEMA3G	47.148	6.4786	0.570049	11.365	6.24749e-30	6.95041e-29
gene-CSPP1	320.959	1.19065	0.14774	8.05908	7.68731e-16	7.37286e-15		gene-SLC41A2	453.929	2.03784	0.184759	11.0297	2.74758e-28	2.68681e-27		gene-PDIA4	1172.85	-1.91053	0.168169	-11.3608	6.55748e-30	7.28815e-29
gene-APOB	107.914	3.19287	0.396437	8.05391	8.0191e-16	7.68463e-15		gene-CTSH	1702.98	-1.53031	0.138771	-11.0276	2.81131e-28	2.74678e-27		gene-YWHAH	1315.56	-1.87141	0.164736	-11.36	6.61285e-30	7.34252e-29
gene-SMARCD2	1567.81	-1.60581	0.199539	-8.0476	8.44313e-16	8.08421e-15		gene-RPS15A	4236.7	-1.78781	0.16215	-11.0256	2.87473e-28	2.80635e-27		gene-CCL23	44.2897	10.3947	0.915062	11.3595	6.65109e-30	7.37778e-29
gene-DNAJA2	1408.35	-1.56941	0.195042	-8.0465	8.51977e-16	8.15077e-15		gene-EPHX3	442.287	-2.83918	0.257532	-11.0246	2.90818e-28	2.83659e-27		gene-DDX17	2365.48	1.21286	0.106793	11.3571	6.8341e-30	7.5734e-29
gene-FGD4	94.7109	2.56783	0.319334	8.04119	8.89681e-16	8.50436e-15		gene-PKP3	1617.34	-3.94222	0.357651	-11.0225	2.97546e-28	2.89975e-27		gene-ARHGAP32	342.895	1.91079	0.168259	11.3562	6.9061e-30	7.64575e-29
gene-FAM3C	946.253	1.65506	0.205836	8.04068	8.93415e-16	8.53294e-15		gene-MYO9A	1608.05	1.71882	0.15617	11.0061	3.57148e-28	3.47399e-27		gene-CLIP4	27.7923	5.80971	0.511711	11.3535	7.12439e-30	7.87211e-29
gene-USP21	288.408	-2.23434	0.277976	-8.03791	9.13855e-16	8.72088e-15		gene-IER3	1264.44	-3.40276	0.309172	-11.006	3.57381e-28	3.47399e-27		gene-ADAMTS1	750.748	2.91857	0.257147	11.3498	7.42973e-30	8.20153e-29
gene-NCS1	411.29	1.82576	0.227403	8.02875	9.84677e-16	9.38108e-15		gene-CAT	1788.07	-1.65955	0.150904	-10.9974	3.93376e-28	3.82065e-27		gene-ROBO1	903.834	-2.82045	0.248509	-11.3495	7.4592e-30	8.22608e-29
gene-ACVRL1	781.239	1.42882	0.17806	8.02434	1.02074e-15	9.71657e-15		gene-ASCC3	1211.17	1.52491	0.138673	10.9964	3.97554e-28	3.85796e-27		gene-NRG2	41.0214	3.74603	0.330209	11.3444	7.90488e-30	8.70914e-29
gene-ATP13A3	1252.21	2.11145	0.263158	8.02349	1.02785e-15	9.76795e-15		gene-KDM7A	2777.25	1.70003	0.154753	10.9854	4.49129e-28	4.35108e-27		gene-SEMA6A	75.7402	6.18287	0.54507	11.3433	8.00959e-30	8.81597e-29
gene-ABCC9	451.557	2.30267	0.287011	8.02292	1.03262e-15	9.79701e-15		gene-DUSP11	424.254	-1.15612	0.105247	-10.9848	4.52342e-28	4.3785e-27		gene-EIF4H	1390.35	-1.21305	0.10696	-11.3411	8.21101e-30	9.02894e-29
gene-LLGL2	682.508	-2.38899	0.29777	-8.02295	1.03233e-15	9.79701e-15		gene-SELENON	2063.67	1.61329	0.147003	10.9745	5.06652e-28	4.90006e-27		gene-LGALSL	48.06	5.39813	0.476209	11.3356	8.73946e-30	9.60075e-29
gene-RUSC2	773.954	1.67171	0.208389	8.02207	1.03981e-15	9.85708e-15		gene-PPP1R13B	544.041	-1.75602	0.160158	-10.9643	5.67176e-28	5.48079e-27		gene-SYNE3	192.874	2.41329	0.212896	11.3355	8.75336e-30	9.6057e-29
gene-FDPS	1969.55	-2.09739	0.261538	-8.01944	1.06227e-15	1.00617e-14		gene-EHBP1	1410.39	2.27774	0.207915	10.9552	6.27661e-28	6.06016e-27		gene-MYADM	2294.54	-2.20519	0.19454	-11.3354	8.76084e-30	9.6057e-29
gene-HDGFL3	818.864	1.39947	0.174572	8.01656	1.0875e-15	1.02922e-14		gene-LRIG3	4501.71	2.01889	0.184335	10.9523	6.47942e-28	6.24544e-27		gene-SLF2	182.614	2.13127	0.188337	11.3163	1.09011e-29	1.19294e-28
gene-ARPC2	3963.7	-1.2292	0.153365	-8.01487	1.1025e-15	1.04255e-14		gene-RAB40C	546.115	-1.70141	0.155357	-10.9516	6.52753e-28	6.28652e-27		gene-STT3B	1962.39	-2.29739	0.203355	-11.2975	1.35046e-29	1.475e-28
gene-RPL10A	6445.2	-2.53601	0.316428	-8.0145	1.10589e-15	1.04489e-14		gene-NBEA	356.964	2.03658	0.186056	10.9461	6.93915e-28	6.67732e-27		gene-KIAA1191	529.6	-1.28063	0.113457	-11.2873	1.51617e-29	1.65441e-28
gene-TNKS	811.907	1.34393	0.167738	8.01207	1.12793e-15	1.06483e-14		gene-ZNF236	766.103	1.02405	0.0936049	10.9402	7.40658e-28	7.12113e-27		gene-DIP2A	472.454	1.38814	0.122987	11.2869	1.52307e-29	1.66035e-28
gene-MGLL	4271.88	-3.49205	0.435975	-8.00976	1.14935e-15	1.08416e-14		gene-RPL7	10362.9	-1.58271	0.144699	-10.938	7.58754e-28	7.28901e-27		gene-APPBP2	430.518	1.08161	0.0958575	11.2835	1.58337e-29	1.72278e-28
gene-PMEPA1	2013.6	3.2892	0.410813	8.00656	1.17957e-15	1.11083e-14		gene-BTAF1	642.803	1.07203	0.0980323	10.9354	7.80362e-28	7.4903e-27		gene-GNAS	2148.54	-3.57323	0.317008	-11.2717	1.80952e-29	1.96697e-28
gene-USP54	879.239	-1.42493	0.177976	-8.00633	1.18181e-15	1.11203e-14		gene-ARNT	1235.41	1.17119	0.107102	10.9353	7.81134e-28	7.49143e-27		gene-JARID2	128.958	2.02509	0.179716	11.2682	1.88296e-29	2.04484e-28
gene-ITGA1	940.345	2.73786	0.342098	8.00314	1.2129e-15	1.14034e-14		gene-RNASE4	1039.16	-2.12453	0.194501	-10.923	8.95034e-28	8.56943e-27		gene-NPC1	495.389	-1.74905	0.155304	-11.2621	2.01805e-29	2.18945e-28
gene-TCF7L2	422.691	2.40836	0.300937	8.00287	1.2155e-15	1.14185e-14		gene-SRSF7	638.694	-1.5017	0.137601	-10.9135	9.94013e-28	9.49328e-27		gene-ARHGAP26	87.9944	3.66942	0.325874	11.2602	2.06229e-29	2.23533e-28
gene-TIMM29	412.127	-1.80776	0.22598	-7.99965	1.24776e-15	1.1712e-14		gene-CHSY1	533.38	1.49116	0.136665	10.911	1.02119e-27	9.73656e-27		gene-PYCR1	527.442	-2.35955	0.209646	-11.2549	2.18978e-29	2.37125e-28
gene-CELF1	2020.8	1.56406	0.19554	7.99864	1.25799e-15	1.17983e-14		gene-MRPS26	323.422	-1.38135	0.126681	-10.9042	1.10094e-27	1.04883e-26		gene-ZNF281	208.373	-2.19804	0.195336	-11.2526	2.24801e-29	2.432e-28
gene-PRKDC	2564.46	3.03339	0.379348	7.99633	1.28185e-15	1.20122e-14		gene-PDK1	1480.19	-2.41076	0.221428	-10.8874	1.3242e-27	1.25837e-26		gene-DIABLO	143.308	-1.92033	0.17066	-11.2524	2.25291e-29	2.43498e-28
gene-ATXN2	720.268	1.08314	0.135502	7.99356	1.31095e-15	1.22748e-14		gene-RALGAPB	1695.02	1.13336	0.104124	10.8847	1.36362e-27	1.29476e-26		gene-FAS	127.36	-2.83365	0.251839	-11.2518	2.26896e-29	2.45001e-28
gene-TBC1D2B	1151.19	1.5514	0.19411	7.99236	1.3238e-15	1.2385e-14		gene-CNN3	2423.28	1.26646	0.11645	10.8756	1.50645e-27	1.42919e-26		gene-KIAA1586	27.557	8.46677	0.752764	11.2476	2.38024e-29	2.56772e-28
gene-KRT80	3073.38	-4.2662	0.534108	-7.98752	1.37679e-15	1.28702e-14		gene-GANC	305.079	1.60586	0.147765	10.8677	1.64374e-27	1.55815e-26		gene-CDR2	145.094	-2.93354	0.260856	-11.2458	2.42783e-29	2.61411e-28
gene-ZNF609	1175.33	1.34746	0.168743	7.98528	1.40208e-15	1.3096e-14		gene-HACD3	1160.47	-2.34477	0.215932	-10.8588	1.81048e-27	1.71479e-26		gene-FRMD6	529.656	1.77521	0.158009	11.2349	2.74833e-29	2.95641e-28
gene-DRAP1	785.618	-1.2581	0.157811	-7.97219	1.55886e-15	1.45366e-14		gene-IPO9	1793.42	1.20646	0.111111	10.8582	1.82399e-27	1.72616e-26		gene-B3GALT2	81.2489	8.09365	0.72073	11.2298	2.91142e-29	3.12593e-28
gene-EFR3B	103.201	2.62073	0.328807	7.97039	1.58169e-15	1.47376e-14		gene-ST3GAL4	836.974	2.15656	0.198645	10.8564	1.86017e-27	1.75749e-26		gene-CREB1	280.143	1.71041	0.152483	11.2171	3.36182e-29	3.60612e-28
gene-PHETA2	810.897	1.81433	0.227659	7.96953	1.59283e-15	1.48293e-14		gene-ADD3	3072.14	2.25459	0.20768	10.8561	1.86605e-27	1.76159e-26		gene-SHARPIN	176.404	-2.12422	0.189438	-11.2133	3.50788e-29	3.7557e-28
gene-RSL1D1	541.906	-1.4444	0.181291	-7.96732	1.62158e-15	1.50847e-14		gene-TNK1	391.904	-1.99308	0.183769	-10.8456	2.09233e-27	1.97358e-26		gene-UGDH	783.325	-2.27816	0.203315	-11.2051	3.84913e-29	4.11333e-28
gene-THOC7	582.317	-1.72495	0.216512	-7.96698	1.62596e-15	1.51131e-14		gene-MFN1	1595.76	-1.77225	0.163583	-10.8339	2.37717e-27	2.24041e-26		gene-MAPK9	283.627	-1.51029	0.134891	-11.1964	4.24757e-29	4.53485e-28
gene-RAPGEF6	837.554	1.86721	0.234388	7.96633	1.63456e-15	1.51684e-14		gene-ZNF12	744.307	2.02655	0.187064	10.8335	2.38955e-27	2.25023e-26		gene-HYOU1	1330.67	-2.40639	0.214956	-11.1948	4.32394e-29	4.60775e-28
gene-NHLRC2	958.09	1.16186	0.145845	7.96639	1.63378e-15	1.51684e-14		gene-TBC1D19	209.585	1.50102	0.138558	10.8331	2.3977e-27	2.25605e-26		gene-PPARG	18.7735	8.84062	0.789721	11.1946	4.333e-29	4.61308e-28
gene-HIP1	1031.65	1.76037	0.221055	7.9635	1.67237e-15	1.55067e-14		gene-PRKDC	1646.21	2.24238	0.207011	10.8322	2.42393e-27	2.27885e-26		gene-BTNL9	13.0138	8.60488	0.768767	11.1931	4.4079e-29	4.68844e-28
gene-TECR	1872.03	-2.26698	0.284733	-7.96178	1.69582e-15	1.57114e-14		gene-PA2G4	1084.93	-1.46755	0.135497	-10.8309	2.458e-27	2.3071e-26		gene-MICAL2	2665.9	-1.78238	0.15928	-11.1902	4.55294e-29	4.83819e-28
gene-SPHKAP	219.497	5.94481	0.747795	7.94978	1.86845e-15	1.72689e-14		gene-COQ4	367.527	-2.08593	0.192602	-10.8303	2.47453e-27	2.3207e-26		gene-CCDC61	80.8277	2.58389	0.230995	11.1859	4.77992e-29	5.06993e-28
gene-TFIP11	545.383	-1.34106	0.168709	-7.94896	1.88077e-15	1.73687e-14		gene-RPS3	8832.7	-1.03222	0.0953195	-10.829	2.50869e-27	2.35081e-26		gene-CAPNS2	132.045	3.69958	0.331052	11.1752	5.3913e-29	5.71307e-28
gene-FAR1	1388.9	1.93707	0.243765	7.94645	1.91938e-15	1.77109e-14		gene-HMGCR	1505.21	-3.01261	0.27821	-10.8285	2.52187e-27	2.36124e-26		gene-MYO1D	1986.82	-2.22812	0.199399	-11.1742	5.45586e-29	5.77611e-28
gene-PTGFRN	2475.31	2.88478	0.363288	7.94076	2.0094e-15	1.85266e-14		gene-ANOS1	163.376	1.95296	0.180397	10.8259	2.59562e-27	2.42831e-26		gene-THADA	232.443	2.41206	0.216045	11.1646	6.07624e-29	6.42693e-28
gene-PAFAH1B2	2162.46	1.70846	0.215162	7.94036	2.01591e-15	1.85717e-14		gene-ACAT2	561.567	-2.55648	0.236369	-10.8156	2.90349e-27	2.71411e-26		gene-SBF2	862.164	1.24766	0.111792	11.1606	6.35687e-29	6.70505e-28
gene-ADNP2	643.762	1.20127	0.151344	7.93739	2.06485e-15	1.90073e-14		gene-FAR1	1956.72	2.56705	0.237637	10.8024	3.35353e-27	3.12969e-26		gene-P4HA1	1979.94	-2.88922	0.258985	-11.1559	6.70104e-29	7.055e-28
gene-IER2	1005.22	-2.19554	0.276659	-7.93591	2.08965e-15	1.92201e-14		gene-GADD45B	246.571	-2.41386	0.223469	-10.8017	3.37706e-27	3.14908e-26		gene-MPZL1	170.724	-2.09797	0.188347	-11.1388	8.11742e-29	8.51469e-28
gene-PDGFRA	2812.42	1.50216	0.18933	7.93406	2.12099e-15	1.94927e-14		gene-RPL19	7079.32	-1.80638	0.167466	-10.7866	3.98309e-27	3.70816e-26		gene-UBXN2A	114.644	2.00216	0.17975	11.1385	8.1439e-29	8.53459e-28
gene-NR2C2	924.024	1.30076	0.164044	7.92933	2.20333e-15	2.02331e-14		gene-PPIA	3362.58	-1.43187	0.132984	-10.7672	4.91722e-27	4.57409e-26		gene-SQLE	337.268	-3.70454	0.333024	-11.1239	9.59368e-29	1.00262e-27
gene-JCAD	429.391	1.51569	0.191155	7.92907	2.20789e-15	2.02588e-14		gene-ZMAT1	399.254	2.63815	0.245049	10.7658	4.99349e-27	4.64127e-26		gene-STK38	458.186	1.10042	0.0990171	11.1134	1.07977e-28	1.12539e-27
gene-PERP	14983.5	-4.62322	0.58321	-7.92719	2.2416e-15	2.05516e-14		gene-RPGR	365.297	1.68003	0.156061	10.7652	5.02508e-27	4.66684e-26		gene-APBB1IP	476.205	-3.42104	0.30783	-11.1134	1.07981e-28	1.12539e-27
gene-LRRC8C	440.548	1.95651	0.246839	7.92625	2.25869e-15	2.06917e-14		gene-MED13	1344.97	1.15971	0.107737	10.7643	5.07355e-27	4.70804e-26		gene-HEXD	13.3866	8.6953	0.78266	11.1099	1.12245e-28	1.16877e-27
gene-GUCY1A2	693.033	4.03366	0.50896	7.9253	2.27591e-15	2.08327e-14		gene-HIGD2A	273.845	-1.93945	0.18022	-10.7616	5.22578e-27	4.84538e-26		gene-RAVER1	222.078	-1.97803	0.178118	-11.1052	1.18411e-28	1.23184e-27
gene-RDX	1406.21	1.58818	0.200411	7.92464	2.28811e-15	2.0911e-14		gene-DSTYK	272.096	1.97029	0.183191	10.7554	5.59118e-27	5.17998e-26		gene-MAPKAPK2	319.097	-1.50863	0.135858	-11.1044	1.19358e-28	1.24056e-27
gene-GTPBP3	351.652	-1.89636	0.239356	-7.92277	2.32274e-15	2.12105e-14		gene-DUSP7	761.946	-2.70006	0.251145	-10.751	5.86254e-27	5.427e-26		gene-ZBTB16	292.786	8.18408	0.737059	11.1037	1.20357e-28	1.2498e-27
gene-ARNT2	404.696	2.20097	0.277845	7.92159	2.34499e-15	2.13966e-14		gene-DUSP18	136.081	1.7554	0.163299	10.7496	5.95027e-27	5.50376e-26		gene-ITGB2	19.6391	8.5906	0.773785	11.1021	1.22594e-28	1.27188e-27
gene-PPP2R5A	1810.15	-1.40996	0.178054	-7.91873	2.39943e-15	2.18759e-14		gene-SMC5	885.992	1.5269	0.142054	10.7488	6.00636e-27	5.55116e-26		gene-NARS2	98.9758	2.57807	0.232916	11.0687	1.78061e-28	1.84061e-27
gene-GLRX3	918.5	-1.58948	0.200728	-7.91858	2.40245e-15	2.1886e-14		gene-SCAF8	894.132	1.36794	0.127367	10.7401	6.59621e-27	6.09139e-26		gene-SLC10A5	45.319	3.40711	0.307827	11.0683	1.78835e-28	1.84693e-27
gene-BFSP1	113.853	2.49191	0.314848	7.91464	2.47967e-15	2.25715e-14		gene-DOCK10	487.127	2.61846	0.243832	10.7388	6.69339e-27	6.17118e-26		gene-B4GALNT3	144.435	-3.41926	0.309108	-11.0617	1.92431e-28	1.98554e-27
gene-ATP5MK	261.94	-1.94455	0.245812	-7.91071	2.55924e-15	2.32772e-14		gene-TRIM59	255.339	-2.4153	0.224914	-10.7388	6.69302e-27	6.17118e-26		gene-CHD2	628.147	1.48509	0.134305	11.0575	2.01541e-28	2.07766e-27
gene-SYT11	369.702	2.85276	0.36065	7.91004	2.57299e-15	2.33564e-14		gene-SRSF2	2374.4	-1.46885	0.136835	-10.7345	7.01264e-27	6.46032e-26		gene-F2RL2	284.025	9.03727	0.817566	11.0539	2.09958e-28	2.16247e-27
gene-TAF11	522.462	-1.58506	0.200387	-7.90999	2.57406e-15	2.33564e-14		gene-PRCP	600.244	-3.10819	0.289775	-10.7262	7.66839e-27	7.05874e-26		gene-SPIRE1	162.098	2.38496	0.215826	11.0504	2.18188e-28	2.24521e-27
gene-IMPA2	494.781	-1.72651	0.218265	-7.91016	2.57053e-15	2.33564e-14		gene-ADAMTS1	3307.01	2.90631	0.271013	10.7239	7.86337e-27	7.2266e-26		gene-MPP5	126.927	1.98508	0.17976	11.043	2.37079e-28	2.43739e-27
gene-CPLANE1	1460.2	1.6733	0.21163	7.90672	2.64266e-15	2.39598e-14		gene-TERF2IP	784.218	-1.09058	0.101696	-10.7239	7.85845e-27	7.2266e-26		gene-FLT3	27.9896	3.50522	0.317437	11.0423	2.38951e-28	2.45443e-27
gene-ADCY3	319.757	2.95021	0.373266	7.90376	2.70614e-15	2.4516e-14		gene-MAD1L1	291.49	1.26043	0.117554	10.7222	8.00678e-27	7.3525e-26		gene-RBBP8	410.636	-1.61854	0.146587	-11.0414	2.41127e-28	2.47454e-27
gene-ARFGAP2	1337.73	-1.02382	0.129555	-7.90259	2.73156e-15	2.47071e-14		gene-NIPAL3	423.167	1.47668	0.137802	10.7159	8.57137e-27	7.86464e-26		gene-PER1	312.934	2.90947	0.263627	11.0363	2.55239e-28	2.61465e-27
gene-TMEM170B	811.572	1.61893	0.204907	7.90082	2.77068e-15	2.50214e-14		gene-DHCR7	690.804	-3.14533	0.293562	-10.7144	8.71628e-27	7.9912e-26		gene-IHO1	41.8259	2.90418	0.263185	11.0348	2.59764e-28	2.65861e-27
gene-ADH4	518.192	-2.52591	0.319699	-7.90091	2.76878e-15	2.50214e-14		gene-MED8	744.074	-1.9007	0.177414	-10.7133	8.81169e-27	8.07221e-26		gene-FGD2	26.5828	9.33582	0.84633	11.031	2.70977e-28	2.76956e-27
gene-PEX11B	305.642	-1.61762	0.204791	-7.89889	2.81391e-15	2.53917e-14		gene-ZDHHC9	1370.21	-1.4768	0.137935	-10.7064	9.49523e-27	8.6845e-26		gene-IPMK	32.6399	9.92785	0.90023	11.0281	2.79624e-28	2.85161e-27
gene-FOXC1	641.091	-2.71705	0.344277	-7.89205	2.97252e-15	2.67807e-14		gene-METTL17	480.717	-1.973	0.184313	-10.7046	9.68612e-27	8.85202e-26		gene-BNIP3	1993.52	-4.16086	0.377438	-11.0239	2.92963e-28	2.98497e-27
gene-ACAT2	787.436	-1.71589	0.217521	-7.88837	3.06157e-15	2.75397e-14		gene-CNTLN	399.322	2.08114	0.194592	10.6949	1.07574e-26	9.81535e-26		gene-GRSF1	323.389	-1.60738	0.14583	-11.0223	2.98484e-28	3.0385e-27
gene-OARD1	507.39	-2.13079	0.270188	-7.88632	3.11233e-15	2.79743e-14		gene-ANKS6	1001.54	3.87495	0.362472	10.6903	1.12956e-26	1.02982e-25		gene-TSPAN5	243.975	2.91606	0.264666	11.0179	3.13332e-28	3.1868e-27
gene-USP42	300.76	1.21464	0.154089	7.88275	3.20249e-15	2.87621e-14		gene-DHFR	640.19	-1.57846	0.147722	-10.6853	1.19217e-26	1.08604e-25		gene-MSR1	50.8331	9.64111	0.875132	11.0167	3.17324e-28	3.22452e-27
gene-REM2	214.014	2.46293	0.31245	7.88264	3.20539e-15	2.87655e-14		gene-MFAP3L	610.214	-2.20214	0.206119	-10.6838	1.21212e-26	1.10334e-25		gene-TRAP1	235.59	-2.10635	0.191213	-11.0157	3.21002e-28	3.25899e-27
gene-ACSBG1	1059.96	-3.75977	0.477108	-7.88034	3.26497e-15	2.92772e-14		gene-IL1R2	1342.82	-5.967	0.558688	-10.6804	1.25774e-26	1.14305e-25		gene-NUAK1	736.247	-2.62152	0.237996	-11.015	3.23543e-28	3.28186e-27
gene-IL17RE	526.559	-2.243	0.2847	-7.87846	3.31434e-15	2.96967e-14		gene-ICE1	832.797	1.80879	0.169405	10.6773	1.3002e-26	1.18069e-25		gene-METTL25	45.6979	2.75202	0.249845	11.0149	3.23869e-28	3.28223e-27
gene-FNIP1	951.626	2.09024	0.265435	7.87479	3.41302e-15	3.05331e-14		gene-PDGFRA	5254.8	2.68178	0.251396	10.6675	1.44397e-26	1.30918e-25		gene-WDR27	46.8988	2.82046	0.256087	11.0137	3.28213e-28	3.32331e-27
gene-RNF157	433.772	1.63077	0.207153	7.87226	3.48287e-15	3.11336e-14		gene-UBIAD1	416.91	1.31112	0.122957	10.6633	1.51192e-26	1.3697e-25		gene-LDHA	2301.36	-2.45788	0.223205	-11.0118	3.35311e-28	3.39216e-27
gene-IMPG2	93.1154	2.07991	0.26427	7.8704	3.5351e-15	3.15758e-14		gene-CHMP3	1126.31	-1.23889	0.116224	-10.6595	1.57404e-26	1.42372e-25		gene-NLRP1	17.1731	9.0067	0.818391	11.0054	3.60051e-28	3.63315e-27
gene-TUBB2A	673.22	-2.03681	0.258905	-7.86701	3.63216e-15	3.24175e-14		gene-ZNF598	355.159	-1.52644	0.143222	-10.6578	1.60264e-26	1.4477e-25		gene-MBTD1	160.921	2.20691	0.200532	11.0053	3.6041e-28	3.63315e-27
gene-ARHGEF12	5158.05	1.6329	0.207834	7.85675	3.94228e-15	3.51031e-14		gene-SPSB3	538.386	-1.81881	0.170655	-10.6578	1.60307e-26	1.4477e-25		gene-DDB1	954.861	-1.20263	0.109329	-11.0001	3.81691e-28	3.84427e-27
gene-LIX1L	371.057	2.60026	0.331017	7.85538	3.98554e-15	3.54608e-14		gene-DUS1L	750.64	-1.43843	0.134986	-10.6561	1.63341e-26	1.47277e-25		gene-HES4	59.6057	7.78189	0.707616	10.9973	3.93595e-28	3.95716e-27
gene-CRIP3	869.623	1.5603	0.198703	7.85242	4.081e-15	3.62537e-14		gene-WWTR1	5528.27	1.8855	0.177243	10.638	1.98361e-26	1.78712e-25		gene-OLFML2A	57.3329	3.20179	0.291219	10.9944	4.06492e-28	4.08322e-27
gene-CCDC90B	638.386	-1.25589	0.159935	-7.85248	4.07902e-15	3.62537e-14		gene-ATP6V1D	614.625	-1.58796	0.149324	-10.6343	2.06371e-26	1.85782e-25		gene-ITGAV	10115.2	-3.09756	0.2823	-10.9726	5.17712e-28	5.18669e-27
gene-COL17A1	7949.16	-5.03032	0.640898	-7.84885	4.19856e-15	3.72691e-14		gene-CBS	507.779	-2.43183	0.228698	-10.6334	2.08462e-26	1.87518e-25		gene-ADIRF	154.817	4.22688	0.385834	10.9552	6.27442e-28	6.27497e-27
gene-PFDN5	758.907	-1.67398	0.213321	-7.84724	4.25303e-15	3.77234e-14		gene-NDUFB6	250.582	-2.53012	0.238683	-10.6003	2.96985e-26	2.66728e-25		gene-ANXA11	993.666	-1.17873	0.107607	-10.954	6.35662e-28	6.3516e-27
gene-SCP2	2386.36	-1.95035	0.248565	-7.84644	4.28018e-15	3.79348e-14		gene-SNRPB	595.163	-1.13353	0.106973	-10.5964	3.09543e-26	2.77788e-25		gene-DMXL1	530.018	1.68384	0.153786	10.9493	6.69884e-28	6.68767e-27
gene-SRD5A3	988.315	-2.03296	0.259183	-7.84374	4.37331e-15	3.87302e-14		gene-RBFOX2	2458.1	1.54945	0.14635	10.5873	3.41162e-26	3.05685e-25		gene-TNFAIP6	164.134	4.04269	0.36931	10.9466	6.89951e-28	6.88197e-27
gene-SEC23A	1110.03	1.8836	0.240208	7.84151	4.4516e-15	3.93322e-14		gene-TMEM241	132.088	2.05074	0.193983	10.5717	4.02946e-26	3.6048e-25		gene-TMC6	31.2675	5.84665	0.534379	10.941	7.33644e-28	7.30499e-27
gene-SPINT1	1318.28	-3.37371	0.430588	-7.83512	4.6839e-15	4.13527e-14		gene-EFR3B	134.016	3.00762	0.28453	10.5705	4.08284e-26	3.6497e-25		gene-TTLL12	365.516	-1.95071	0.178377	-10.9359	7.76415e-28	7.71736e-27
gene-IRAK3	241.071	3.84825	0.491175	7.83478	4.69646e-15	4.14317e-14		gene-APBA3	273.115	-1.76793	0.167255	-10.5703	4.09327e-26	3.65617e-25		gene-SLC38A1	739.919	-3.7318	0.341242	-10.936	7.7589e-28	7.71736e-27
gene-PLEKHN1	1439.16	-3.75235	0.479054	-7.83283	4.77003e-15	4.20159e-14		gene-CAMSAP1	1136.91	1.20146	0.11368	10.5688	4.15886e-26	3.71186e-25		gene-DLEC1	61.2696	4.21288	0.385276	10.9347	7.86562e-28	7.8114e-27
gene-RPLP2	3759.32	-2.40583	0.307292	-7.82911	4.91321e-15	4.32105e-14		gene-MIER1	565.371	1.45505	0.137676	10.5686	4.1656e-26	3.71497e-25		gene-SLCO2A1	41.0613	5.56767	0.509374	10.9304	8.24844e-28	8.1773e-27
gene-HTR1F	107.651	1.78963	0.228624	7.82784	4.96331e-15	4.36176e-14		gene-ATF1	276.602	-1.88566	0.178571	-10.5597	4.57927e-26	4.08072e-25		gene-GATAD2B	383.66	1.23015	0.112607	10.9243	8.82362e-28	8.73991e-27
gene-GTF2B	361.827	-1.63844	0.209322	-7.8274	4.98079e-15	4.37041e-14		gene-MAPRE3	746.016	-1.50748	0.142782	-10.5579	4.6685e-26	4.157e-25		gene-SLC44A3	23.5299	4.94211	0.452484	10.9222	9.03032e-28	8.93687e-27
gene-AP1G2	888.808	-1.93314	0.246969	-7.82745	4.97852e-15	4.37041e-14		gene-PTMA	11040.6	-1.1609	0.109962	-10.5573	4.70164e-26	4.18325e-25		gene-METAP2	347.107	-1.13182	0.103629	-10.9218	9.06891e-28	8.96727e-27
gene-CELSR2	1558.63	-3.34105	0.427156	-7.8216	5.21542e-15	4.56929e-14		gene-SDC3	950.782	2.15827	0.204585	10.5495	5.1057e-26	4.53924e-25		gene-SULF1	5703.03	-4.6433	0.425363	-10.9161	9.65546e-28	9.53068e-27
gene-JAG2	1121.41	-3.80458	0.486632	-7.81818	5.35907e-15	4.69154e-14		gene-RACK1	8684.27	-1.28269	0.121691	-10.5406	5.61677e-26	4.98973e-25		gene-KIF9	28.8181	2.54296	0.232982	10.9148	9.78983e-28	9.65494e-27
gene-VDAC1	1467.22	-1.42619	0.182499	-7.81482	5.5042e-15	4.81123e-14		gene-IGF1	482.402	5.109	0.484926	10.5356	5.91867e-26	5.25385e-25		gene-GNG2	103.313	4.41858	0.404968	10.9109	1.02211e-27	1.00715e-26
gene-SLC16A3	145.815	2.52643	0.323294	7.81465	5.51146e-15	4.8139e-14		gene-ZNF469	411.043	3.21081	0.304885	10.5312	6.20298e-26	5.50196e-25		gene-RTL1	35.2669	8.56202	0.784959	10.9076	1.06008e-27	1.04276e-26
gene-TTC7B	360.785	1.24778	0.159718	7.81243	5.60936e-15	4.89567e-14		gene-PSD3	852.456	2.02972	0.193	10.5167	7.23619e-26	6.40848e-25		gene-RLIM	593.26	1.05393	0.0966915	10.9	1.15308e-27	1.13326e-26
gene-GLG1	2594.81	2.53561	0.324656	7.81013	5.71271e-15	4.98207e-14		gene-MYO5A	2274.25	2.25107	0.214171	10.5106	7.71899e-26	6.83077e-25		gene-PNISR	423.25	1.78628	0.163954	10.895	1.21768e-27	1.19469e-26
gene-CAPN6	1436.59	6.35528	0.813976	7.8077	5.82431e-15	5.07554e-14		gene-CALU	4185.42	1.55059	0.147608	10.5047	8.21434e-26	7.2579e-25		gene-PLK3	156.694	-2.6899	0.246968	-10.8917	1.26265e-27	1.23775e-26
gene-DMXL1	1308.04	1.56774	0.200897	7.80371	6.01144e-15	5.23462e-14		gene-SEM1	299.013	-1.68611	0.160521	-10.504	8.28228e-26	7.31229e-25		gene-BCL9L	980.037	-2.19726	0.201755	-10.8907	1.27597e-27	1.24972e-26
gene-CDC42EP3	522.583	-1.59476	0.204429	-7.80102	6.14075e-15	5.34315e-14		gene-MAK16	331.484	-1.41314	0.134551	-10.5026	8.40255e-26	7.41276e-25		gene-NQO1	340.965	-3.9487	0.362842	-10.8827	1.3935e-27	1.36367e-26
gene-CDC34	899.74	-2.01312	0.258174	-7.79752	6.31344e-15	5.48924e-14		gene-ACVR1B	554.153	-1.88624	0.179659	-10.499	8.73347e-26	7.69877e-25		gene-ZNF280D	275.581	1.87324	0.172174	10.88	1.43631e-27	1.40435e-26
gene-KRT10	83371.5	-6.22125	0.798245	-7.79367	6.50929e-15	5.65523e-14		gene-CYCS	329.31	-2.09611	0.199672	-10.4977	8.84879e-26	7.79442e-25		gene-WDR44	117.827	1.40758	0.129469	10.872	1.56693e-27	1.52944e-26
gene-PLEKHH2	524.993	2.01963	0.259209	7.79154	6.61988e-15	5.74694e-14		gene-PTPN13	1773.51	-1.44343	0.137581	-10.4915	9.452e-26	8.31936e-25		gene-PLBD2	672.355	-1.65149	0.151932	-10.8699	1.60329e-27	1.56359e-26
gene-ST3GAL1	979.045	2.45861	0.315647	7.78911	6.74826e-15	5.84952e-14		gene-YLPM1	779.368	1.24514	0.118697	10.4901	9.59657e-26	8.43364e-25		gene-SYNGAP1	91.2421	2.45626	0.225988	10.869	1.61972e-27	1.57826e-26
gene-BCAP29	445.89	-1.83654	0.235881	-7.78587	6.92357e-15	5.99693e-14		gene-PSMA5	471.196	-1.6852	0.160666	-10.4889	9.71871e-26	8.53443e-25		gene-NNAT	33.4816	3.92327	0.360985	10.8682	1.63342e-27	1.59024e-26
gene-XRN1	974.345	1.74717	0.224524	7.78164	7.15906e-15	6.19621e-14		gene-COA5	350.445	-1.46192	0.13967	-10.467	1.22496e-25	1.07404e-24		gene-BIN2	27.5575	9.7216	0.894522	10.8679	1.63864e-27	1.59396e-26
gene-FAM111A	456.6	2.14113	0.275181	7.78081	7.2064e-15	6.23247e-14		gene-CKAP5	1427.87	1.58693	0.151676	10.4626	1.28267e-25	1.12379e-24		gene-PITHD1	247.764	2.92411	0.269113	10.8657	1.67847e-27	1.63131e-26
gene-LSR	724.736	-3.27605	0.421114	-7.77947	7.28294e-15	6.29391e-14		gene-GLIS2	756.358	2.68025	0.256229	10.4604	1.31369e-25	1.1492e-24		gene-FLII	592.253	-1.55054	0.14292	-10.849	2.01661e-27	1.95661e-26
gene-ST3GAL4	768.955	1.95154	0.250868	7.77914	7.30205e-15	6.30566e-14		gene-CDH1	2291.18	-4.03634	0.385932	-10.4587	1.33727e-25	1.16894e-24		gene-MAP7D2	41.636	6.21571	0.573252	10.8429	2.15518e-27	2.0875e-26
gene-RARS1	563.113	-1.21517	0.156259	-7.77666	7.44658e-15	6.42562e-14		gene-FLNA	17042.6	1.51112	0.144496	10.4579	1.34802e-25	1.17654e-24		gene-PKP1	33.9437	10.0227	0.924544	10.8407	2.20772e-27	2.13657e-26
gene-PLET1	1618.13	-3.65878	0.47061	-7.77455	7.57164e-15	6.52862e-14		gene-ATP5MK	209.71	-1.84157	0.17614	-10.4551	1.3878e-25	1.21033e-24		gene-TAGAP	19.0912	8.84639	0.816134	10.8394	2.2399e-27	2.16587e-26
gene-KIAA0825	83.7374	2.27626	0.292842	7.773	7.66465e-15	6.60384e-14		gene-MYL9	635.238	-1.43249	0.13702	-10.4547	1.39481e-25	1.21552e-24		gene-SP4	104.146	2.15696	0.199033	10.8372	2.29389e-27	2.2162e-26
gene-GLIS2	1002.03	3.17507	0.408797	7.76687	8.04521e-15	6.9213e-14		gene-SLC9A3R1	371.964	-2.52466	0.241669	-10.4468	1.51564e-25	1.31781e-24		gene-GALC	86.3194	2.24035	0.206768	10.8351	2.34763e-27	2.26427e-26
gene-ARID5B	506.097	2.0757	0.267397	7.76259	8.32104e-15	7.15322e-14		gene-NUP98	1233.22	1.02207	0.0978671	10.4434	1.57041e-25	1.3644e-24		gene-CCDC171	30.9618	4.0084	0.370006	10.8333	2.39332e-27	2.30638e-26
gene-TBX20	267.762	4.43079	0.571245	7.75637	8.73938e-15	7.50721e-14		gene-SIGIRR	417.32	2.15373	0.206401	10.4347	1.72197e-25	1.49494e-24		gene-MEGF9	184.101	2.02786	0.187274	10.8283	2.52836e-27	2.43445e-26
gene-POLH	354.732	1.07292	0.138349	7.75516	8.82298e-15	7.57333e-14		gene-CREBRF	973.495	1.85048	0.177359	10.4335	1.74273e-25	1.51182e-24		gene-SWAP70	277.676	-1.7856	0.164984	-10.8229	2.68252e-27	2.58071e-26
gene-MLEC	1641.05	2.13315	0.275079	7.7547	8.85551e-15	7.59556e-14		gene-PPP2R5B	435.892	1.16107	0.111485	10.4145	2.1281e-25	1.84334e-24		gene-NXPE3	212.566	-2.0574	0.190324	-10.81	3.08695e-27	2.96227e-26
gene-CDC27	749.542	1.80044	0.232244	7.75235	9.02098e-15	7.73169e-14		gene-MXRA8	2398.95	2.56777	0.246563	10.4143	2.13405e-25	1.84709e-24		gene-ARHGEF3	110.407	3.97151	0.367441	10.8086	3.13533e-27	3.00617e-26
gene-RAPGEF2	714.627	1.28015	0.165148	7.75155	9.07795e-15	7.77469e-14		gene-TIMP2	13736.3	2.84144	0.272852	10.4138	2.14393e-25	1.85284e-24		gene-SMPDL3A	138.214	7.68096	0.710699	10.8076	3.16838e-27	3.0353e-26
gene-RNF144B	2042.68	-2.3781	0.306946	-7.74762	9.36344e-15	8.0132e-14		gene-KDSR	1432.03	-1.31761	0.126524	-10.4139	2.14274e-25	1.85284e-24		gene-HPGDS	20.9714	4.79433	0.443867	10.8013	3.3947e-27	3.24938e-26
gene-PABPN1	1514.83	-1.29725	0.167499	-7.74482	9.57198e-15	8.17943e-14		gene-GPX3	1740.16	-4.8968	0.470417	-10.4095	2.24443e-25	1.93824e-24		gene-COL12A1	12344.1	-4.39225	0.406684	-10.8002	3.43611e-27	3.28625e-26
gene-TALDO1	2049.18	-1.68054	0.217095	-7.74104	9.86041e-15	8.41333e-14		gene-ATG7	398.432	1.2436	0.119551	10.4023	2.42137e-25	2.08788e-24		gene-CLINT1	481.896	-1.32157	0.122412	-10.796	3.59437e-27	3.43472e-26
gene-NOP53	2386.6	-1.77952	0.229895	-7.74057	9.8973e-15	8.43851e-14		gene-SKI	2338.65	1.36968	0.131778	10.3939	2.644e-25	2.27813e-24		gene-HERC1	837.734	1.53496	0.142184	10.7956	3.61203e-27	3.4487e-26
gene-KCNN4	177.722	3.40768	0.440604	7.73412	1.04118e-14	8.87055e-14		gene-IMPG2	95.0064	2.14618	0.206655	10.3853	2.89118e-25	2.48737e-24		gene-CUL1	401.457	-1.28736	0.119294	-10.7914	3.77885e-27	3.60194e-26
gene-TRIM44	823.147	1.18051	0.152667	7.73257	1.05396e-14	8.97278e-14		gene-SEMA5A	407.649	4.22614	0.407045	10.3825	2.97893e-25	2.56094e-24		gene-KCNJ13	20.0796	7.42943	0.688605	10.7891	3.87569e-27	3.69115e-26
gene-FAM168A	1250.74	1.67794	0.217015	7.73194	1.05921e-14	9.0041e-14		gene-VASP	678.004	-1.68567	0.162366	-10.3819	2.99764e-25	2.57317e-24		gene-ZFP3	68.2403	2.38523	0.221113	10.7874	3.95009e-27	3.75099e-26
gene-CFD	4470.74	-4.71506	0.609812	-7.732	1.05874e-14	9.0041e-14		gene-CLCN6	849.549	2.13111	0.205476	10.3715	3.34108e-25	2.86582e-24		gene-UGGT2	408.548	-1.4582	0.135177	-10.7873	3.95085e-27	3.75099e-26
gene-COPS5	544.407	-1.12738	0.145838	-7.73039	1.07217e-14	9.10744e-14		gene-TMEM119	1040.72	2.88059	0.278464	10.3446	4.42867e-25	3.79586e-24		gene-DDAH1	153.094	-3.48251	0.322895	-10.7853	4.04136e-27	3.83289e-26
gene-PRKD3	1198.3	1.21169	0.156805	7.72738	1.0978e-14	9.31827e-14		gene-USP46	702.787	2.09376	0.202475	10.3409	4.60371e-25	3.93999e-24		gene-USP37	135.229	1.47899	0.137147	10.784	4.09762e-27	3.88302e-26
gene-TRPC1	193.512	2.64563	0.342415	7.72637	1.10658e-14	9.37887e-14		gene-TMEM104	412.4	1.6195	0.156829	10.3265	5.34713e-25	4.56599e-24		gene-FERMT3	28.2893	6.42223	0.595726	10.7805	4.25507e-27	4.02886e-26
gene-LRFN4	158.221	1.72843	0.22376	7.7245	1.12295e-14	9.5106e-14		gene-NDUFA11	363.1	-1.76678	0.171103	-10.3258	5.38583e-25	4.59561e-24		gene-GIMAP6	17.2965	9.04169	0.839033	10.7763	4.45392e-27	4.21014e-26
gene-GNG5	493.703	-1.24439	0.161099	-7.72439	1.12388e-14	9.51141e-14		gene-BTBD19	144.009	1.82877	0.177153	10.3231	5.53961e-25	4.72331e-24		gene-SOCS7	102.835	1.73948	0.161424	10.7758	4.47717e-27	4.22861e-26
gene-MKNK2	1969.9	-2.32368	0.300887	-7.72276	1.1384e-14	9.62717e-14		gene-ARHGAP10	1187.5	1.43867	0.139409	10.3198	5.73538e-25	4.8866e-24		gene-SLC40A1	91.4271	3.87511	0.359691	10.7734	4.5956e-27	4.33686e-26
gene-SPINT2	1756.6	-1.94633	0.25219	-7.71771	1.18441e-14	1.00089e-13		gene-ANKHD1	2149.24	1.51863	0.147162	10.3194	5.75597e-25	4.90049e-24		gene-COLEC12	610.256	7.29683	0.677372	10.7723	4.65422e-27	4.3849e-26
gene-TCF4	3427.91	3.2052	0.415575	7.71268	1.23201e-14	1.04034e-13		gene-GNPTG	696.113	-1.53349	0.148676	-10.3143	6.07157e-25	5.16534e-24		gene-NFAM1	13.5344	8.64304	0.802349	10.7722	4.65882e-27	4.38561e-26
gene-LMNTD2	180.359	-3.24203	0.420592	-7.70824	1.27562e-14	1.07558e-13		gene-SF3B4	330.898	-1.48642	0.14413	-10.3131	6.15107e-25	5.22909e-24		gene-TRIM65	54.0636	2.13377	0.198107	10.7708	4.729e-27	4.448e-26
gene-TMEM184B	1102.95	1.55293	0.201473	7.70788	1.27923e-14	1.07783e-13		gene-DDR1	1656.51	-2.38643	0.231419	-10.3122	6.20936e-25	5.27473e-24		gene-PLK2	132.992	3.40773	0.316426	10.7694	4.79941e-27	4.51049e-26
gene-ALYREF	657.052	-1.24226	0.1613	-7.70152	1.3446e-14	1.13124e-13		gene-NDUFB11	278.48	-1.43809	0.139509	-10.3082	6.47196e-25	5.49373e-24		gene-IER3	330.08	-3.9337	0.365355	-10.7668	4.94015e-27	4.63511e-26
gene-PRKCA	1010.96	1.5238	0.197914	7.69931	1.368e-14	1.15009e-13		gene-TPGS2	385.754	-1.91297	0.185614	-10.3062	6.60606e-25	5.59926e-24		gene-DCP2	171.91	2.16665	0.201281	10.7643	5.07519e-27	4.75789e-26
gene-USP13	353.24	2.79115	0.362819	7.69294	1.43793e-14	1.20799e-13		gene-ZNF699	297.646	1.45998	0.141685	10.3044	6.72906e-25	5.6993e-24		gene-ADNP2	256.237	1.63808	0.152188	10.7635	5.1175e-27	4.7936e-26
gene-APOD	409.656	-3.23247	0.420222	-7.6923	1.44516e-14	1.21318e-13		gene-TRAF5	276.33	-2.39591	0.232556	-10.3025	6.86619e-25	5.81114e-24		gene-BRD2	1197.64	-1.11171	0.103294	-10.7626	5.17008e-27	4.83887e-26
gene-PRG4	4619.61	6.73981	0.876293	7.69128	1.45672e-14	1.22198e-13		gene-FSD1L	304.048	2.18308	0.211903	10.3023	6.88267e-25	5.82079e-24		gene-HCFC1	638.955	-1.53801	0.142909	-10.7622	5.19138e-27	4.85482e-26
gene-PIK3C2A	1155.65	1.8861	0.245432	7.68482	1.53213e-14	1.2843e-13		gene-BRSK1	134.081	2.01922	0.196124	10.2957	7.37082e-25	6.22902e-24		gene-GPR22	24.2672	6.92458	0.643656	10.7582	5.42236e-27	5.06665e-26
gene-FABP5	2522.66	-4.2538	0.553951	-7.679	1.6033e-14	1.34297e-13		gene-KIAA0319L	1227.2	1.0413	0.101155	10.2941	7.48848e-25	6.32379e-24		gene-SP3	401.864	1.15866	0.107752	10.753	5.73635e-27	5.35566e-26
gene-CHMP4C	680.055	-3.95999	0.5159	-7.67589	1.64273e-14	1.37499e-13		gene-SMARCA1	556.473	2.16978	0.21083	10.2916	7.68704e-25	6.48668e-24		gene-NNT	659.18	-1.95621	0.181928	-10.7527	5.7568e-27	5.37034e-26
gene-KIAA1109	1180.98	1.64838	0.214821	7.67326	1.67683e-14	1.40251e-13		gene-ROBO2	2577.06	4.39679	0.427585	10.2828	8.42206e-25	7.09647e-24		gene-ARHGAP6	136.235	3.09797	0.288199	10.7494	5.96524e-27	5.56023e-26
gene-DNMT3A	981.391	2.02623	0.264085	7.67264	1.68494e-14	1.40826e-13		gene-NDUFA9	413.494	-1.79804	0.175011	-10.2739	9.24031e-25	7.78021e-24		gene-TMOD2	43.9845	4.33482	0.403639	10.7393	6.65156e-27	6.19488e-26
gene-PNPLA3	2271.68	-4.81208	0.627638	-7.66697	1.76113e-14	1.47087e-13		gene-POLA1	346.256	1.19708	0.116521	10.2735	9.27445e-25	7.80322e-24		gene-RGS18	21.1477	8.66596	0.807801	10.7278	7.53344e-27	7.01047e-26
gene-MAP3K6	1413.48	-2.20201	0.287229	-7.66639	1.76907e-14	1.47642e-13		gene-EVC2	929.725	1.44308	0.140525	10.2692	9.70505e-25	8.15951e-24		gene-RAB30	658.786	2.30154	0.214578	10.7259	7.69214e-27	7.15231e-26
gene-RAVER2	399.122	2.38972	0.311799	7.6643	1.7981e-14	1.49846e-13		gene-IFNAR1	912.437	1.72804	0.168367	10.2635	1.02895e-24	8.64458e-24		gene-MTMR11	149.402	2.50438	0.233599	10.7208	8.12634e-27	7.54987e-26
gene-MED25	837.991	-1.41366	0.184447	-7.66432	1.79787e-14	1.49846e-13		gene-PLEKHH2	485.049	1.92041	0.187169	10.2603	1.06423e-24	8.93439e-24		gene-MAP3K7	415.684	-1.26408	0.117946	-10.7175	8.42282e-27	7.81893e-26
gene-SVIL	1662.18	2.23751	0.292317	7.6544	1.94224e-14	1.61741e-13		gene-KLHL15	266.409	2.33944	0.228013	10.2601	1.06586e-24	8.94155e-24		gene-PTBP1	818.14	-1.41992	0.132545	-10.7128	8.86858e-27	8.22602e-26
gene-ACAA2	3271.09	-1.96668	0.256995	-7.65259	1.96972e-14	1.6379e-13		gene-PLXDC2	14950.1	3.05946	0.298259	10.2578	1.09216e-24	9.15541e-24		gene-PIK3IP1	133.881	3.74425	0.349522	10.7125	8.8925e-27	8.24149e-26
gene-DUSP14	423.056	-1.56834	0.205404	-7.63539	2.2514e-14	1.86941e-13		gene-TANGO6	328.086	1.44392	0.140815	10.254	1.13538e-24	9.51077e-24		gene-ARF4	1235.59	-1.17953	0.110119	-10.7114	8.99891e-27	8.3284e-26
gene-PLCH2	948.781	-4.58715	0.600771	-7.63544	2.2505e-14	1.86941e-13		gene-ATP5PO	912.585	-2.26605	0.221149	-10.2468	1.22384e-24	1.02443e-23		gene-CCN4	843.596	-5.61771	0.524462	-10.7114	9.00091e-27	8.3284e-26
gene-THSD1	422.396	-2.16974	0.284241	-7.63345	2.28554e-14	1.89638e-13		gene-ZBTB34	280.081	1.53253	0.149577	10.2458	1.23661e-24	1.03436e-23		gene-CSF2RB	47.2866	9.84466	0.919222	10.7098	9.15894e-27	8.46774e-26
gene-BTBD7	742.885	1.03868	0.136086	7.63255	2.30152e-14	1.90826e-13		gene-NFS1	352.718	-1.33109	0.130038	-10.2361	1.3657e-24	1.14151e-23		gene-ATM	347.961	1.48064	0.138326	10.704	9.74279e-27	9.00022e-26
gene-ARHGAP5	1716.3	1.85833	0.243591	7.62888	2.36798e-14	1.96157e-13		gene-SLC35B4	661.804	1.41213	0.13801	10.2321	1.42348e-24	1.18893e-23		gene-FLNA	36211.9	-3.1086	0.290468	-10.702	9.95709e-27	9.19072e-26
gene-EMC3	990.916	-1.073	0.140652	-7.62877	2.37e-14	1.96157e-13		gene-RPS9	5896.56	-1.26344	0.123495	-10.2307	1.44418e-24	1.20534e-23		gene-MCFD2	505.692	-1.68913	0.157849	-10.701	1.00718e-26	9.2891e-26
gene-RPS5	7077.32	-1.31224	0.172014	-7.62872	2.37096e-14	1.96157e-13		gene-RAB11FIP2	1130.76	2.09876	0.205147	10.2305	1.44776e-24	1.20745e-23		gene-CHST3	304.749	-3.12645	0.29225	-10.6978	1.04169e-26	9.5783e-26
gene-SBF2	1131.04	1.41256	0.185248	7.62525	2.43554e-14	2.01355e-13		gene-PIGO	1345.41	1.11024	0.108546	10.2283	1.48143e-24	1.23464e-23		gene-KLF9	61.6723	3.68971	0.344962	10.696	1.06285e-26	9.76299e-26
gene-NOP9	608.442	-1.08521	0.142354	-7.62332	2.47237e-14	2.04252e-13		gene-DGAT2	1906.59	-4.78446	0.467947	-10.2244	1.54236e-24	1.28448e-23		gene-ARMC12	48.2048	5.71595	0.534437	10.6953	1.07093e-26	9.82928e-26
gene-PDE8A	535.207	1.33427	0.175062	7.62171	2.50346e-14	2.06671e-13		gene-DPY30	286.959	-1.51804	0.148513	-10.2216	1.58642e-24	1.32021e-23		gene-RAD23A	349.203	-1.27843	0.119554	-10.6933	1.0937e-26	1.00221e-25
gene-PRDM5	320.734	1.65546	0.217215	7.6213	2.51134e-14	2.07172e-13		gene-ATP6V1E1	923.082	-1.84518	0.180536	-10.2206	1.60351e-24	1.33347e-23		gene-ANO5	116.137	-5.44159	0.509031	-10.6901	1.13273e-26	1.0363e-25
gene-SFMBT2	191.83	2.16331	0.284112	7.61428	2.65156e-14	2.18267e-13		gene-BDP1	927.94	2.04916	0.200546	10.2179	1.64843e-24	1.36883e-23		gene-ATP5PO	325.565	-1.8869	0.176657	-10.6811	1.24788e-26	1.14074e-25
gene-PES1	570.187	-1.22245	0.160578	-7.61282	2.68181e-14	2.20599e-13		gene-CA13	959.586	-3.66623	0.358855	-10.2165	1.67302e-24	1.38724e-23		gene-PPIP5K1	150.497	1.53203	0.143609	10.6681	1.43575e-26	1.31037e-25
gene-EPHX2	666.194	-2.52821	0.332132	-7.61207	2.69744e-14	2.21725e-13		gene-DOP1A	603.782	1.3711	0.134272	10.2113	1.76449e-24	1.46202e-23		gene-PRRG3	13.2947	8.64579	0.810661	10.6651	1.48225e-26	1.35172e-25
gene-PTPN9	905.018	1.3211	0.173601	7.60997	2.74168e-14	2.252e-13		gene-FOXO1	1016.41	1.31695	0.129022	10.2072	1.84124e-24	1.52341e-23		gene-BRMS1L	98.4977	2.44097	0.228891	10.6643	1.4948e-26	1.36207e-25
gene-METTL21A	184.411	1.92651	0.253165	7.6097	2.74729e-14	2.25338e-13		gene-CELSR3	785.652	3.10681	0.304446	10.2048	1.88707e-24	1.56021e-23		gene-TCEA3	108.412	-2.96863	0.278464	-10.6607	1.55341e-26	1.41435e-25
gene-ATP5PO	1228.51	-1.7976	0.236225	-7.6097	2.7473e-14	2.25338e-13		gene-SLC2A1	614.383	-3.60576	0.353638	-10.1962	2.06241e-24	1.70271e-23		gene-VSIG10	373.736	-2.99284	0.280955	-10.6524	1.69937e-26	1.54601e-25
gene-ZCRB1	542.741	-1.52573	0.200575	-7.60678	2.81014e-14	2.30208e-13		gene-SLC6A17	607.992	2.56519	0.251601	10.1955	2.0773e-24	1.71377e-23		gene-RCAN2	83.8294	3.21644	0.301964	10.6517	1.71175e-26	1.55602e-25
gene-ALOX15	853.064	-5.40251	0.710226	-7.60675	2.8107e-14	2.30208e-13		gene-RSL1D1	451.197	-1.23135	0.121005	-10.176	2.53796e-24	2.09081e-23		gene-ELOVL1	159.068	-2.32902	0.218744	-10.6473	1.79572e-26	1.63105e-25
gene-GRK2	1120.22	-1.09953	0.144596	-7.60419	2.86689e-14	2.34642e-13		gene-KARS1	2587.33	-1.40639	0.138287	-10.1701	2.69742e-24	2.22057e-23		gene-COPE	278.987	-1.80836	0.169919	-10.6424	1.89092e-26	1.71616e-25
gene-AKAP8L	709.884	-1.07974	0.141998	-7.60391	2.87315e-14	2.34987e-13		gene-AVL9	892.17	1.67983	0.165224	10.167	2.78367e-24	2.28829e-23		gene-CCDC6	564.702	-1.53602	0.144343	-10.6415	1.91084e-26	1.73285e-25
gene-ZNF385A	1023.78	-1.98399	0.260963	-7.60257	2.90313e-14	2.37268e-13		gene-RIF1	1422.24	1.37677	0.135465	10.1633	2.89168e-24	2.37537e-23		gene-MAMLD1	91.3011	3.46277	0.325485	10.6388	1.96637e-26	1.78037e-25
gene-PDZD2	944.32	-2.03424	0.267577	-7.60245	2.90585e-14	2.37321e-13		gene-ZCCHC24	2619.49	2.70953	0.266741	10.1579	3.05617e-24	2.50689e-23		gene-TMEM131	772.52	-1.26613	0.119085	-10.6322	2.1111e-26	1.90989e-25
gene-PTPRN	76.1341	4.33114	0.570279	7.59477	3.08335e-14	2.51639e-13		gene-CBL	968.27	1.49371	0.147095	10.1548	3.15608e-24	2.58699e-23		gene-PTPRK	270.515	-3.09252	0.290866	-10.6321	2.1131e-26	1.91018e-25
gene-BACH1	1210.49	1.15146	0.151691	7.59087	3.17758e-14	2.59144e-13		gene-FAM189B	521.17	1.74379	0.171774	10.1516	3.25808e-24	2.66869e-23		gene-RPGR	105.284	2.07617	0.195294	10.631	2.13868e-26	1.93177e-25
gene-DDX5	9725.19	-1.11177	0.146478	-7.59006	3.1975e-14	2.60582e-13		gene-NOP53	2011.36	-1.31116	0.129273	-10.1426	3.57458e-24	2.92375e-23		gene-HSPA9	1274.98	-1.08498	0.102114	-10.6252	2.27463e-26	2.04968e-25
gene-SLC2A13	120.726	2.37472	0.313128	7.58387	3.35392e-14	2.73136e-13		gene-FAM189A2	631.665	-3.82365	0.377069	-10.1404	3.65417e-24	2.98672e-23		gene-TSC22D1	910.973	1.40148	0.131925	10.6233	2.32297e-26	2.09159e-25
gene-CEBPD	907.582	-2.11103	0.278394	-7.58289	3.37935e-14	2.75011e-13		gene-SEC61G	188.894	-1.86461	0.184035	-10.1318	3.99146e-24	3.26007e-23		gene-MED1	550.371	-1.01612	0.0956692	-10.6211	2.37618e-26	2.13781e-25
gene-RYR3	923.451	4.66356	0.615159	7.58107	3.42712e-14	2.787e-13		gene-RPS27A	5007.92	-1.54196	0.152234	-10.1289	4.11247e-24	3.35651e-23		gene-DHCR7	303.524	-3.39652	0.319891	-10.6177	2.46487e-26	2.21585e-25
gene-ZNF644	848.677	1.64369	0.216856	7.57963	3.46551e-14	2.81622e-13		gene-ADCY9	704.482	1.08072	0.106783	10.1207	4.47167e-24	3.6419e-23		gene-ITGA7	329.294	4.51602	0.425713	10.6081	2.73131e-26	2.44764e-25
gene-KIF21B	196.957	1.6186	0.213796	7.57077	3.71026e-14	3.01297e-13		gene-PPIP5K2	1546.31	2.04864	0.202477	10.1179	4.60319e-24	3.74635e-23		gene-ZNF283	57.4071	1.89889	0.179048	10.6055	2.81084e-26	2.51693e-25
gene-FAM114A1	977.265	2.10789	0.278525	7.56804	3.78891e-14	3.07466e-13		gene-ERBB3	2068.55	-3.58258	0.354224	-10.1139	4.79485e-24	3.89956e-23		gene-ARMC10	297.786	-1.27601	0.120319	-10.6052	2.81774e-26	2.52113e-25
gene-SMCHD1	817.755	1.83293	0.242236	7.56674	3.82712e-14	3.10347e-13		gene-INVS	479.126	1.32267	0.130789	10.113	4.83719e-24	3.9312e-23		gene-PLCB2	29.6815	9.8018	0.924372	10.6037	2.86292e-26	2.55954e-25
gene-SF3B4	435.916	-1.31407	0.173887	-7.55702	4.12401e-14	3.34185e-13		gene-ZKSCAN1	1186.8	1.03492	0.102352	10.1114	4.91895e-24	3.99482e-23		gene-SREBF2	850.877	-2.16783	0.204448	-10.6033	2.87541e-26	2.56868e-25
gene-ATAD2	620.203	1.10015	0.145613	7.5553	4.179e-14	3.38402e-13		gene-TCTN2	292.484	1.24319	0.12296	10.1105	4.96434e-24	4.02882e-23		gene-SEL1L	2106.58	-1.44717	0.136523	-10.6002	2.97342e-26	2.65416e-25
gene-SLC41A2	541.229	2.39854	0.317493	7.55461	4.20115e-14	3.39954e-13		gene-CUBN	185.188	2.70198	0.267836	10.0882	6.22997e-24	5.04879e-23		gene-STXBP6	433.759	-4.31439	0.407446	-10.5889	3.35582e-26	2.99315e-25
gene-UCHL5	806.513	-1.14695	0.151893	-7.55106	4.31718e-14	3.4885e-13		gene-BRI3BP	775.481	-3.20525	0.317817	-10.0852	6.42214e-24	5.20084e-23		gene-MAP7D1	896.446	-1.79158	0.169398	-10.5761	3.84494e-26	3.42673e-25
gene-SELENOW	890.961	-1.09459	0.145047	-7.54647	4.47217e-14	3.61119e-13		gene-RPL14	5781.67	-1.24296	0.123347	-10.077	6.985e-24	5.64867e-23		gene-SLC27A1	250.516	1.93898	0.183448	10.5696	4.12128e-26	3.66708e-25
gene-RPL24	5228.01	-2.28753	0.303141	-7.54609	4.48525e-14	3.61665e-13		gene-CHML	463.921	2.44394	0.242557	10.0757	7.07234e-24	5.71124e-23		gene-CASTOR2	215.377	-1.94479	0.183999	-10.5696	4.1243e-26	3.66708e-25
gene-LATS2	774.434	1.74082	0.230751	7.54416	4.55208e-14	3.66795e-13		gene-FRY	820.605	1.06605	0.105851	10.0713	7.40273e-24	5.96963e-23		gene-AP2M1	1389.53	-1.25928	0.119155	-10.5685	4.17327e-26	3.70773e-25
gene-PSMB3	735.414	-1.50092	0.198958	-7.54387	4.56221e-14	3.67353e-13		gene-CEP192	454.119	1.46704	0.145738	10.0663	7.78716e-24	6.27521e-23		gene-SACM1L	159.009	1.41222	0.133663	10.5656	4.30313e-26	3.82012e-25
gene-DCX	56.8346	3.61094	0.478826	7.54124	4.6552e-14	3.74313e-13		gene-ANKH	677.921	-2.15672	0.214363	-10.0611	8.21039e-24	6.61161e-23		gene-GATAD2A	453.328	-1.26142	0.119517	-10.5543	4.85057e-26	4.30275e-25
gene-CAD	1447.21	1.63213	0.216477	7.53947	4.71877e-14	3.79159e-13		gene-LAMA4	5397.69	1.7745	0.176537	10.0517	9.0292e-24	7.26587e-23		gene-MAF	185.732	3.30833	0.313602	10.5494	5.10989e-26	4.52926e-25
gene-EP400	2184.58	1.46371	0.194202	7.53705	4.80732e-14	3.86002e-13		gene-POU6F1	252.706	-2.00217	0.199238	-10.0491	9.26754e-24	7.4472e-23		gene-KIF5A	164.135	2.80424	0.265886	10.5468	5.25739e-26	4.65637e-25
gene-IL6ST	4716.37	1.76827	0.234635	7.53624	4.8371e-14	3.88122e-13		gene-GPER1	137.553	2.54194	0.252954	10.049	9.27653e-24	7.4492e-23		gene-LMOD1	238.095	-2.263	0.21471	-10.5398	5.66008e-26	5.00913e-25
gene-ITGB7	576.002	-2.59431	0.344492	-7.53085	5.04128e-14	4.04221e-13		gene-HEG1	1753.32	2.27274	0.226179	10.0484	9.33265e-24	7.48901e-23		gene-ENDOU	16.5223	8.96076	0.850677	10.5337	6.04294e-26	5.3438e-25
gene-LUZP1	1721.71	1.75892	0.233587	7.53003	5.07304e-14	4.06483e-13		gene-MEAK7	192.715	1.50028	0.149446	10.0389	1.02814e-23	8.24454e-23		gene-LDLR	1542.64	-4.75154	0.451161	-10.5318	6.1638e-26	5.44644e-25
gene-HDAC1	566.43	-1.17768	0.156417	-7.52909	5.10944e-14	4.09113e-13		gene-SFRP2	3279.65	8.17706	0.814719	10.0367	1.05175e-23	8.42797e-23		gene-ANGPTL2	3234.4	-3.47992	0.330492	-10.5295	6.31541e-26	5.57176e-25
gene-GGCT	1044.24	-2.73957	0.363995	-7.5264	5.21577e-14	4.17334e-13		gene-TNNI1	142.056	2.72118	0.271177	10.0347	1.07257e-23	8.58882e-23		gene-LRRN1	22.9216	7.14801	0.679062	10.5263	6.53577e-26	5.7617e-25
gene-PSME1	801.398	-1.13341	0.150598	-7.52605	5.22979e-14	4.18164e-13		gene-WDR47	571.639	-1.26479	0.126067	-10.0327	1.09518e-23	8.7576e-23		gene-ZNF652	419.838	1.31696	0.125158	10.5224	6.81521e-26	6.0034e-25
gene-MRPS24	387.569	-1.50764	0.200357	-7.52479	5.28056e-14	4.21928e-13		gene-PSMD12	462.695	-1.0455	0.104213	-10.0323	1.09904e-23	8.78234e-23		gene-ITGAM	28.116	9.10145	0.86499	10.522	6.83876e-26	6.01949e-25
gene-ADAM15	1841.02	-1.28342	0.170635	-7.52145	5.41706e-14	4.32533e-13		gene-LPCAT2	1768.45	2.06705	0.20614	10.0274	1.15485e-23	9.22187e-23		gene-DTWD1	130.812	1.30354	0.123898	10.521	6.91215e-26	6.07938e-25
gene-TTC37	1076.39	1.16456	0.155145	7.50627	6.08372e-14	4.85425e-13		gene-EIF6	761.8	-1.45831	0.145526	-10.021	1.23284e-23	9.83093e-23		gene-TRAF3IP1	69.2379	1.83235	0.174183	10.5197	7.00855e-26	6.1594e-25
gene-GABPB2	338.768	1.42587	0.190003	7.50444	6.169e-14	4.91886e-13		gene-MAPKAPK3	973.295	-2.27117	0.226922	-10.0086	1.39759e-23	1.11292e-22		gene-PRKDC	704.808	1.50025	0.142676	10.515	7.36464e-26	6.46415e-25
gene-KRT25	3698.71	-5.21271	0.694681	-7.50375	6.20174e-14	4.94152e-13		gene-STXBP3	564.451	-1.32966	0.13287	-10.0072	1.41723e-23	1.12778e-22		gene-GPC6	393.908	-4.95721	0.471466	-10.5144	7.41199e-26	6.49891e-25
gene-SLC35B4	922.254	1.99638	0.266169	7.5004	6.36224e-14	5.06588e-13		gene-CCDC90B	510.481	-1.41357	0.141262	-10.0067	1.42396e-23	1.13235e-22		gene-INPP5A	288.103	-1.78666	0.169938	-10.5136	7.47929e-26	6.55287e-25
gene-LCOR	1470.74	2.22018	0.296132	7.49728	6.51548e-14	5.18429e-13		gene-DCTN6	276.158	-1.37819	0.137838	-9.99862	1.54528e-23	1.22797e-22		gene-PPARD	334.561	-1.72351	0.164147	-10.4997	8.66096e-26	7.57651e-25
gene-CCN4	547.219	4.52676	0.604134	7.49297	6.73328e-14	5.35387e-13		gene-KIF24	117.475	1.86503	0.186574	9.99617	1.58401e-23	1.25787e-22		gene-MGLL	62.9073	5.96997	0.568774	10.4962	8.99224e-26	7.86027e-25
gene-TRIM52	85.637	2.62371	0.35033	7.48927	6.92592e-14	5.4994e-13		gene-RPL15	8414.66	-1.55594	0.155663	-9.99555	1.59406e-23	1.26497e-22		gene-FUCA1	422.415	1.41599	0.134939	10.4936	9.24631e-26	8.07615e-25
gene-SH3RF3	313.128	3.70154	0.494494	7.4855	7.12739e-14	5.65545e-13		gene-CCDC50	2533.99	1.51783	0.152017	9.98457	1.78066e-23	1.41109e-22		gene-GUCY1A2	85.3354	5.76215	0.549173	10.4924	9.36083e-26	8.16991e-25
gene-SMC2	654.796	2.57991	0.344704	7.48442	7.18639e-14	5.69437e-13		gene-STX2	267.813	1.41863	0.142216	9.97512	1.95866e-23	1.55001e-22		gene-SPP1	115.051	6.59078	0.628224	10.4911	9.48795e-26	8.27451e-25
gene-ANKRD13D	626.356	-1.93839	0.259027	-7.48335	7.24525e-14	5.73703e-13		gene-PLBD1	891.796	-4.56217	0.458069	-9.95956	2.29069e-23	1.81151e-22		gene-CD36	58.6558	7.33788	0.699785	10.4859	1.00271e-25	8.7313e-25
gene-TM2D2	235.809	-1.81784	0.242939	-7.48273	7.27942e-14	5.76011e-13		gene-TRIM56	844.196	1.26245	0.12676	9.95933	2.29607e-23	1.81451e-22		gene-DAB2	5830.76	-2.21427	0.211215	-10.4835	1.02904e-25	8.95377e-25
gene-MTURN	1011.16	-1.66151	0.222069	-7.48193	7.32408e-14	5.79144e-13		gene-SERPINB8	600.844	-1.46817	0.147429	-9.95847	2.31604e-23	1.82903e-22		gene-SEC31A	1550.81	-1.66684	0.159048	-10.4801	1.06651e-25	9.27266e-25
gene-TPR	3196.35	2.19691	0.293645	7.48152	7.34656e-14	5.8012e-13		gene-RNFT1	416.93	-1.62789	0.163528	-9.95476	2.40397e-23	1.89716e-22		gene-RFFL	170.591	1.83043	0.174663	10.4798	1.07013e-25	9.29704e-25
gene-PAQR7	528.356	-1.36277	0.18215	-7.4816	7.34259e-14	5.8012e-13		gene-MED13L	2479.74	1.83157	0.18403	9.95252	2.4588e-23	1.9391e-22		gene-VEGFA	2243.36	-3.97974	0.379768	-10.4794	1.07416e-25	9.32495e-25
gene-FIS1	1115.09	-1.56279	0.209211	-7.4699	8.02551e-14	6.33067e-13		gene-NACC2	516.926	2.39412	0.240638	9.94908	2.54517e-23	2.00446e-22		gene-DMTF1	185.115	1.34846	0.128761	10.4726	1.15443e-25	1.00065e-24
gene-MFAP3L	815.525	-1.78507	0.23897	-7.46986	8.02815e-14	6.33067e-13		gene-VTI1A	982.526	1.06701	0.107281	9.9459	2.62797e-23	2.06824e-22		gene-GUF1	82.9867	1.63243	0.155941	10.4682	1.20903e-25	1.04718e-24
gene-IL1R2	1889.31	-4.1377	0.554432	-7.46295	8.46053e-14	6.66703e-13		gene-NKIRAS2	696.19	-1.54428	0.155348	-9.94073	2.76795e-23	2.17691e-22		gene-PHACTR2	1575.43	2.7234	0.260333	10.4612	1.30173e-25	1.12576e-24
gene-MAPK1IP1L	1182.41	1.17669	0.157699	7.46163	8.54598e-14	6.72974e-13		gene-CPEB1	743.109	2.39238	0.240727	9.93816	2.84038e-23	2.23234e-22		gene-FLOT2	680.003	-1.87062	0.178832	-10.4603	1.31505e-25	1.13641e-24
gene-ADPRS	372.42	-1.5178	0.203435	-7.46084	8.59699e-14	6.76525e-13		gene-MRPL16	313.406	-1.45385	0.146387	-9.93152	3.03585e-23	2.3827e-22		gene-COLGALT1	962.347	-1.69966	0.1625	-10.4595	1.32604e-25	1.14504e-24
gene-TACC1	1788.08	1.9013	0.254859	7.4602	8.63923e-14	6.79382e-13		gene-TRIQK	209.115	2.37911	0.239558	9.93123	3.04468e-23	2.38799e-22		gene-WDPCP	26.2749	2.96325	0.283527	10.4514	1.44398e-25	1.24594e-24
gene-LGALSL	3164.31	-2.73356	0.366551	-7.45751	8.81737e-14	6.92914e-13		gene-NDUFA8	465.819	-1.52925	0.154011	-9.92945	3.09947e-23	2.4293e-22		gene-ANKRD11	1327.77	-1.26279	0.120862	-10.4482	1.49353e-25	1.28771e-24
gene-SRSF4	1206.78	-1.20597	0.161757	-7.45548	8.95445e-14	7.02857e-13		gene-CCDC9B	703.711	-1.71063	0.172283	-9.9292	3.10725e-23	2.43373e-22		gene-CD209	36.4951	10.1235	0.969191	10.4453	1.53921e-25	1.3251e-24
gene-TGFBR1	1237.23	1.97133	0.264624	7.44955	9.36596e-14	7.33005e-13		gene-RC3H2	753.382	1.27517	0.128466	9.92616	3.20342e-23	2.50734e-22		gene-BRWD1	257.331	1.7058	0.163382	10.4406	1.61785e-25	1.39174e-24
gene-RANBP2	2161.38	1.1717	0.157296	7.449	9.40497e-14	7.35554e-13		gene-SLC39A14	1084.02	2.65017	0.267132	9.92084	3.37892e-23	2.6429e-22		gene-SUSD1	57.3032	4.885	0.467928	10.4396	1.63429e-25	1.40482e-24
gene-PGM2L1	449.599	2.86718	0.384972	7.44776	9.49388e-14	7.42001e-13		gene-MFHAS1	2018.49	1.61388	0.16302	9.89984	4.16931e-23	3.25889e-22		gene-ABCD1	92.4251	-2.35027	0.225387	-10.4277	1.85322e-25	1.59181e-24
gene-SLC9A3R1	484.887	-2.55736	0.343436	-7.44641	9.59158e-14	7.49125e-13		gene-PCNT	1029.48	1.49634	0.15123	9.89446	4.39987e-23	3.43676e-22		gene-CHPF2	367.84	-1.40577	0.134891	-10.4216	1.97662e-25	1.69653e-24
gene-LPAR5	221.804	-2.47036	0.331762	-7.4462	9.60704e-14	7.49821e-13		gene-MFSD5	517.466	-2.19342	0.221778	-9.89016	4.59306e-23	3.58521e-22		gene-RHOB	281.288	-2.22979	0.214037	-10.4178	2.05677e-25	1.76398e-24
gene-STMP1	463.444	-1.82919	0.245728	-7.44396	9.77105e-14	7.62102e-13		gene-ASXL1	1348.8	1.03542	0.104721	9.88746	4.71865e-23	3.68074e-22		gene-ZNF697	182.239	-1.95572	0.187775	-10.4153	2.11209e-25	1.80871e-24
gene-MAK16	432.313	-1.3056	0.175505	-7.43912	1.0136e-13	7.90026e-13		gene-ZNF692	380.211	-1.25794	0.127293	-9.88222	4.97186e-23	3.87561e-22		gene-UNKL	62.4557	2.15298	0.206719	10.415	2.11723e-25	1.81174e-24
gene-SERP2	132.557	2.9272	0.393529	7.43832	1.0197e-13	7.94244e-13		gene-RPL26	1157.15	-2.61831	0.265143	-9.8751	5.33793e-23	4.15531e-22		gene-NTRK2	46.9334	4.52354	0.434407	10.4131	2.15956e-25	1.84658e-24
gene-VIPAS39	240.337	1.37962	0.18552	7.43649	1.03398e-13	8.0482e-13		gene-SLC29A1	2076.73	-2.58188	0.26159	-9.86998	5.61739e-23	4.36989e-22		gene-ZNF827	110.864	-2.66212	0.255667	-10.4125	2.17533e-25	1.85867e-24
gene-ARPC5L	758.347	-2.14307	0.288452	-7.42956	1.08959e-13	8.47525e-13		gene-MEMO1	556.383	-1.67954	0.170208	-9.86757	5.75407e-23	4.47317e-22		gene-VASH2	589.929	-4.34296	0.417107	-10.4121	2.18367e-25	1.86439e-24
gene-PCDH1	971.897	-1.74349	0.234886	-7.42272	1.14739e-13	8.91878e-13		gene-CCDC186	819.776	1.47228	0.149244	9.86493	5.9075e-23	4.58934e-22		gene-PPP1R12C	233.845	-1.30258	0.125163	-10.407	2.30313e-25	1.96491e-24
gene-PSME2	713.587	-1.98945	0.268031	-7.42246	1.14963e-13	8.93013e-13		gene-EPS8L2	1270.68	-3.97773	0.403295	-9.86309	6.01677e-23	4.66788e-22		gene-UBE2Q1	346.632	-1.44091	0.138504	-10.4034	2.39249e-25	2.0381e-24
gene-MAP3K2	1621.98	2.12643	0.286553	7.42075	1.16463e-13	9.0405e-13		gene-RBM41	132.976	1.54195	0.156347	9.86232	6.063e-23	4.70057e-22		gene-ANGPTL4	62.9684	3.04955	0.293278	10.3982	2.52784e-25	2.15179e-24
gene-EGFR	2152.76	-1.56499	0.210998	-7.41708	1.19727e-13	9.28754e-13		gene-CDK2	192.557	-1.7183	0.174576	-9.84267	7.37278e-23	5.70829e-22		gene-PBRM1	386.153	1.40225	0.134919	10.3933	2.66115e-25	2.26357e-24
gene-BAIAP2	2023.37	-1.77129	0.238837	-7.41629	1.20444e-13	9.33686e-13		gene-MAF	1393.44	2.07693	0.211083	9.83938	7.6182e-23	5.89432e-22		gene-PCDH19	51.224	5.65759	0.544657	10.3874	2.82851e-25	2.40413e-24
gene-SMAD2	1835.93	1.82414	0.246182	7.40973	1.26561e-13	9.79774e-13		gene-SMYD4	459.598	1.10464	0.112424	9.82571	8.72595e-23	6.74685e-22		gene-TBC1D2B	264.604	2.11961	0.20413	10.3836	2.94454e-25	2.50088e-24
gene-RBFOX2	2971.74	1.85502	0.250421	7.40761	1.28597e-13	9.9487e-13		gene-SLC44A2	1695.57	1.24383	0.126642	9.82164	9.08502e-23	7.01501e-22		gene-NLRP3	16.9377	8.98351	0.86517	10.3835	2.94691e-25	2.50103e-24
gene-MMS22L	353.055	1.47443	0.199068	7.40665	1.29528e-13	1.00139e-12		gene-MRPL15	277.628	-1.8455	0.188171	-9.80754	1.04482e-22	8.06216e-22		gene-CD84	30.5322	9.84854	0.948596	10.3822	2.9872e-25	2.53333e-24
gene-CREBBP	2074.08	1.38858	0.187592	7.40213	1.34019e-13	1.03541e-12		gene-EDEM3	480.333	1.89064	0.192794	9.80651	1.05558e-22	8.1397e-22		gene-ELAC1	179.308	1.52895	0.147278	10.3814	3.01468e-25	2.55283e-24
gene-NR3C2	258.847	2.26436	0.305915	7.40193	1.34216e-13	1.03624e-12		gene-TRIM8	899.777	1.86135	0.189895	9.802	1.10377e-22	8.50554e-22		gene-N6AMT1	116.504	2.16984	0.209106	10.3768	3.16306e-25	2.67649e-24
gene-CASP6	503.234	-1.48098	0.200181	-7.39822	1.38025e-13	1.06492e-12		gene-ERCC4	819.143	1.13467	0.115835	9.7955	1.17714e-22	9.06485e-22		gene-LIMS1	597.572	-1.94795	0.187743	-10.3756	3.20182e-25	2.70728e-24
gene-HMGA1	1994.03	-3.37991	0.456978	-7.39623	1.40107e-13	1.08026e-12		gene-ABI2	472.546	1.23729	0.126337	9.79362	1.19926e-22	9.22896e-22		gene-CEMIP2	399.737	2.02634	0.195476	10.3662	3.53309e-25	2.98295e-24
gene-BCAM	1213.68	-1.9442	0.263027	-7.39165	1.45018e-13	1.11737e-12		gene-ISCA2	488.924	1.06099	0.108349	9.79239	1.21389e-22	9.3353e-22		gene-FCHSD2	151.092	1.3649	0.131716	10.3624	3.67479e-25	3.10028e-24
gene-KIF26B	1421.54	4.65046	0.629275	7.39018	1.46625e-13	1.12828e-12		gene-ADAM15	1485.55	-1.22078	0.124682	-9.79115	1.22894e-22	9.4447e-22		gene-CDC37	518.987	-1.25052	0.12069	-10.3615	3.71282e-25	3.13005e-24
gene-SPICE1	539.916	-1.36047	0.184092	-7.39018	1.46631e-13	1.12828e-12		gene-DHX32	571.339	-1.35417	0.138396	-9.78479	1.30869e-22	1.00441e-21		gene-ARHGAP4	23.13	6.14854	0.593595	10.3581	3.84374e-25	3.23801e-24
gene-RBP1	227.208	-2.40379	0.325432	-7.38645	1.508e-13	1.15958e-12		gene-NPAT	405.114	1.08248	0.110645	9.78333	1.32768e-22	1.01831e-21		gene-ATF6	767.087	-1.38495	0.133759	-10.354	4.01215e-25	3.37739e-24
gene-CLIC1	2214.33	-1.23606	0.167467	-7.38094	1.57174e-13	1.20778e-12		gene-NDUFB4	269.574	-1.63112	0.166782	-9.77997	1.37257e-22	1.05202e-21		gene-ZMYM1	350.308	1.79133	0.173122	10.3472	4.30944e-25	3.62228e-24
gene-PLEC	16271.3	1.738	0.235535	7.37895	1.59537e-13	1.22512e-12		gene-BAZ1B	1298.15	1.35285	0.138332	9.77975	1.37546e-22	1.05354e-21		gene-PTGER3	37.2998	10.1407	0.980838	10.3388	4.70171e-25	3.94909e-24
gene-CREB3L2	1948.06	1.50793	0.204411	7.37694	1.61967e-13	1.24294e-12		gene-AJUBA	1394.43	-1.93034	0.197601	-9.76892	1.53072e-22	1.17089e-21		gene-HTRA1	3166.36	-1.93939	0.187668	-10.3341	4.93818e-25	4.14465e-24
gene-KLHL15	410.086	3.12771	0.424094	7.37503	1.64309e-13	1.26007e-12		gene-ARL4A	542.577	-2.5183	0.257794	-9.76866	1.53476e-22	1.1732e-21		gene-SLC48A1	140.267	-2.20965	0.213939	-10.3284	5.24185e-25	4.39628e-24
gene-GAP43	159.443	3.39454	0.460443	7.37232	1.67682e-13	1.28508e-12		gene-UBXN1	680.297	-1.20787	0.123667	-9.76714	1.55792e-22	1.19011e-21		gene-ST6GAL2	197.648	-6.32794	0.612725	-10.3275	5.29034e-25	4.43368e-24
gene-TMEM119	1122.08	3.03344	0.412081	7.36126	1.82181e-13	1.39339e-12		gene-POLH	330.36	1.08633	0.11134	9.7568	1.72508e-22	1.31343e-21		gene-HSD17B14	84.3808	3.69319	0.357623	10.3271	5.31699e-25	4.45273e-24
gene-PAQR6	685.457	-1.93175	0.262444	-7.36061	1.83075e-13	1.39929e-12		gene-MCF2L	556.901	-2.06514	0.211746	-9.7529	1.79279e-22	1.36316e-21		gene-ZNF699	110.347	2.09445	0.202843	10.3255	5.40604e-25	4.52398e-24
gene-SCRN1	201.705	2.93544	0.399019	7.35665	1.88577e-13	1.44038e-12		gene-SH2B3	798.988	1.7584	0.180328	9.75113	1.82418e-22	1.38611e-21		gene-COL4A2	7786.9	-2.12429	0.205753	-10.3245	5.46211e-25	4.56754e-24
gene-DPY30	353.074	-1.61446	0.219473	-7.35606	1.89415e-13	1.44582e-12		gene-IGSF9	483.164	-3.47652	0.356608	-9.74885	1.86568e-22	1.41577e-21		gene-COBLL1	770.28	-3.01586	0.292312	-10.3173	5.88731e-25	4.91949e-24
gene-RARB	201.742	3.28007	0.446063	7.35338	1.93256e-13	1.47317e-12		gene-XPNPEP3	426.441	1.05335	0.108059	9.74789	1.88336e-22	1.42823e-21		gene-LTBP4	772.188	3.45742	0.335181	10.3151	6.02166e-25	5.02806e-24
gene-EWSR1	1325.68	-1.36653	0.185954	-7.34874	2.0008e-13	1.52418e-12		gene-AIF1L	636.276	-3.61684	0.371051	-9.74754	1.88994e-22	1.43228e-21		gene-SP140	155.409	1.90183	0.184519	10.307	6.55484e-25	5.46925e-24
gene-YRDC	612.121	-1.3104	0.178445	-7.34341	2.08223e-13	1.5841e-12		gene-PDHB	479.698	-1.87709	0.192628	-9.74461	1.94526e-22	1.47323e-21		gene-CCR5	22.9274	9.13011	0.885927	10.3057	6.63972e-25	5.53602e-24
gene-DTX4	1615.04	3.28879	0.448204	7.3377	2.17293e-13	1.652e-12		gene-EPHB4	1223.14	1.60124	0.164439	9.73761	2.08388e-22	1.57716e-21		gene-VPS13C	1250.39	1.49648	0.14528	10.3007	6.99818e-25	5.82636e-24
gene-ATP13A2	780.296	-2.24087	0.305702	-7.33024	2.2974e-13	1.74431e-12		gene-NDN	199.694	2.16399	0.222307	9.73424	2.15422e-22	1.62932e-21		gene-CACNA1G	20.2345	8.30388	0.806695	10.2937	7.52275e-25	6.25851e-24
gene-ELK3	841.242	1.62099	0.221223	7.3274	2.34668e-13	1.77985e-12		gene-ZFYVE28	85.1177	2.1842	0.22447	9.73048	2.2353e-22	1.68954e-21		gene-LIMS2	449.346	-3.08649	0.300131	-10.2838	8.33634e-25	6.93031e-24
gene-SH3BGRL3	1518.27	-1.97778	0.269917	-7.32736	2.34732e-13	1.77985e-12		gene-FAM193A	516.987	1.16822	0.12006	9.73037	2.23774e-22	1.69026e-21		gene-MYOC	41.8761	9.98382	0.971066	10.2813	8.55608e-25	7.10779e-24
gene-ITPRIPL2	1708.4	2.17498	0.297047	7.32201	2.44288e-13	1.85033e-12		gene-RPS12	4805.94	-1.36884	0.140697	-9.72898	2.26851e-22	1.71125e-21		gene-CD24	120.755	7.33293	0.713266	10.2808	8.60314e-25	7.14168e-24
gene-NDRG2	1155.28	-3.22347	0.440247	-7.32197	2.44349e-13	1.85033e-12		gene-TECR	1477.86	-2.01708	0.20737	-9.72697	2.3139e-22	1.74434e-21		gene-ZNF436	293.334	1.43744	0.139844	10.2789	8.77598e-25	7.27984e-24
gene-HEATR5A	824.587	2.63226	0.359546	7.32108	2.45983e-13	1.86147e-12		gene-CFAP251	140.415	2.34604	0.241258	9.72419	2.3778e-22	1.79133e-21		gene-ZNF8	110.195	1.85927	0.180898	10.278	8.85716e-25	7.34183e-24
gene-NOL4L	214.74	1.61367	0.220467	7.31931	2.49253e-13	1.88497e-12		gene-ETFB	512.486	-1.53715	0.158121	-9.72135	2.44522e-22	1.84091e-21		gene-GRIA1	83.3307	6.81538	0.66313	10.2776	8.89276e-25	7.36598e-24
gene-PRRC2C	5047.93	1.66262	0.227186	7.31834	2.51048e-13	1.89729e-12		gene-CBX6	2752.15	2.12291	0.218419	9.71947	2.49081e-22	1.874e-21		gene-GPD1L	94.874	2.26733	0.220612	10.2775	8.90349e-25	7.3695e-24
gene-PEX14	410.662	-1.54307	0.210875	-7.31744	2.52737e-13	1.90879e-12		gene-DGKQ	839.439	-1.56767	0.161306	-9.71859	2.51235e-22	1.88896e-21		gene-SERPINB11	23.3858	9.48509	0.922923	10.2772	8.92569e-25	7.3825e-24
gene-MCRS1	616.072	-1.1	0.150425	-7.31261	2.62003e-13	1.97747e-12		gene-PSMB4	990.521	-1.45921	0.150165	-9.71739	2.54221e-22	1.91016e-21		gene-BBS2	192.31	1.92359	0.187245	10.2731	9.31526e-25	7.68796e-24
gene-XYLT1	846.21	2.234	0.305582	7.31063	2.65896e-13	2.00553e-12		gene-RDH11	406.515	-2.09218	0.215361	-9.71477	2.60837e-22	1.95859e-21		gene-CYBC1	39.1748	5.00632	0.487567	10.268	9.82538e-25	8.10309e-24
gene-MEN1	359.409	-1.65445	0.226371	-7.3086	2.69939e-13	2.03468e-12		gene-TMEM181	603.853	1.36038	0.14004	9.71416	2.62391e-22	1.96897e-21		gene-ZFP36L2	559.703	2.6413	0.257282	10.2661	1.00133e-24	8.25205e-24
gene-ADD2	284.216	1.81085	0.247775	7.30844	2.70258e-13	2.03574e-12		gene-NDUFB8	447.456	-1.43629	0.147922	-9.70978	2.73937e-22	2.05426e-21		gene-GATAD1	127.259	1.65801	0.161521	10.2649	1.01377e-24	8.34857e-24
gene-DYNLL1	1421.32	-2.03739	0.278933	-7.30421	2.78895e-13	2.09942e-12		gene-PPP2R5A	1298.2	-2.00366	0.206428	-9.70636	2.83275e-22	2.1229e-21		gene-DDI2	191.844	1.3837	0.134848	10.2611	1.05445e-24	8.67106e-24
gene-SELENOO	300.621	-1.45783	0.199744	-7.29849	2.91021e-13	2.18926e-12		gene-TRIAP1	470.323	-1.74641	0.180032	-9.70059	2.99754e-22	2.24492e-21		gene-GPR108	234.117	-1.47506	0.143786	-10.2587	1.08133e-24	8.88564e-24
gene-ARHGAP28	906.156	3.72853	0.510906	7.29788	2.92342e-13	2.19775e-12		gene-RPL38	816.439	-1.5458	0.15945	-9.69461	3.17859e-22	2.37585e-21		gene-PLAC9	23.9423	9.5062	0.926744	10.2576	1.09354e-24	8.97946e-24
gene-RIC1	1588.98	1.26943	0.173976	7.29654	2.95269e-13	2.2183e-12		gene-SPRTN	262.108	-1.47847	0.152606	-9.68816	3.38574e-22	2.52903e-21		gene-SLC10A6	62.4839	3.33677	0.325409	10.2541	1.13471e-24	9.31081e-24
gene-PIGV	503.371	-1.11389	0.15267	-7.29606	2.96306e-13	2.22463e-12		gene-LMLN	320.466	1.54344	0.15939	9.6834	3.54708e-22	2.64783e-21		gene-KLHL15	96.5393	1.72433	0.168205	10.2514	1.16648e-24	9.56462e-24
gene-TRIB2	451.572	1.59213	0.218234	7.29553	2.97496e-13	2.23209e-12		gene-SNTB2	1668.09	1.80157	0.186058	9.68286	3.56597e-22	2.66019e-21		gene-CSNK1G2	249.87	-1.80882	0.176453	-10.251	1.17079e-24	9.59304e-24
gene-KDELR2	2750.96	1.1655	0.159862	7.29068	3.08396e-13	2.31237e-12		gene-PLEKHM3	440.753	1.34901	0.139374	9.67907	3.70053e-22	2.75877e-21		gene-HIF3A	54.5055	9.39549	0.91679	10.2483	1.20504e-24	9.8666e-24
gene-DNAJC18	485.263	1.1607	0.159249	7.28856	3.13292e-13	2.34753e-12		gene-ITGA3	773.78	-1.81353	0.187384	-9.67813	3.73475e-22	2.78247e-21		gene-GPATCH2L	296.26	1.44997	0.141503	10.247	1.22131e-24	9.99262e-24
gene-PITPNM3	1294.21	-3.87617	0.531957	-7.28662	3.17818e-13	2.37989e-12		gene-FBXO34	479.412	1.05029	0.108525	9.67786	3.7447e-22	2.78808e-21		gene-BRSK2	25.9925	4.71509	0.460465	10.2399	1.31429e-24	1.07456e-23
gene-CACNA1G	577.021	4.55482	0.625539	7.28143	3.30299e-13	2.47162e-12		gene-CEP120	851.812	1.1892	0.122894	9.67664	3.78977e-22	2.81979e-21		gene-XPO4	190.737	1.47557	0.144104	10.2396	1.31745e-24	1.07637e-23
gene-COL5A2	21313	3.18187	0.436989	7.28135	3.305e-13	2.47162e-12		gene-LRP6	1551.5	2.03067	0.209887	9.67503	3.84981e-22	2.86075e-21		gene-LPIN1	57.1148	2.5495	0.248999	10.239	1.32575e-24	1.08238e-23
gene-AKTIP	725.043	-1.70018	0.233565	-7.27923	3.35724e-13	2.50905e-12		gene-PTPRS	2664.33	1.64833	0.17037	9.67504	3.84955e-22	2.86075e-21		gene-VIT	124.347	7.94246	0.77619	10.2326	1.41615e-24	1.15453e-23
gene-PSMB7	942.394	-1.15856	0.159218	-7.27656	3.42435e-13	2.55629e-12		gene-MVB12A	545.12	-1.32296	0.136743	-9.67475	3.86026e-22	2.86666e-21		gene-THY1	1494.04	2.71774	0.265594	10.2327	1.41545e-24	1.15453e-23
gene-CETN2	478.963	-1.29556	0.178046	-7.27654	3.42492e-13	2.55629e-12		gene-NDUFA5	185.26	-1.886	0.195088	-9.66747	4.14495e-22	3.07607e-21		gene-WWC3	355.638	-2.45908	0.240466	-10.2263	1.51122e-24	1.23115e-23
gene-CDC40	518.175	-1.37245	0.188652	-7.27503	3.46339e-13	2.58164e-12		gene-TTC23	188.586	1.4478	0.149788	9.6657	4.21718e-22	3.12765e-21		gene-KREMEN1	529.791	2.49205	0.243703	10.2257	1.52054e-24	1.23786e-23
gene-KANK2	1601.72	2.19701	0.302086	7.27279	3.5215e-13	2.62154e-12		gene-ALPK1	314.834	1.5902	0.164559	9.66343	4.31184e-22	3.19578e-21		gene-CPED1	152.535	4.80176	0.469585	10.2255	1.52376e-24	1.23959e-23
gene-DMXL2	558.587	4.16873	0.573239	7.27223	3.53589e-13	2.63054e-12		gene-SERPINB10	629.109	-3.87748	0.401321	-9.66178	4.38171e-22	3.24547e-21		gene-FCMR	51.7364	3.19279	0.312257	10.2249	1.5342e-24	1.2472e-23
gene-MED12L	93.2251	3.76947	0.518346	7.2721	3.5394e-13	2.63143e-12		gene-POLDIP3	1001.47	1.10394	0.114266	9.66109	4.41165e-22	3.26553e-21		gene-THBS4	59.719	10.4977	1.0272	10.2198	1.61745e-24	1.31393e-23
gene-CNP	533.174	1.75126	0.240829	7.27181	3.54701e-13	2.63538e-12		gene-USF3	823.115	1.1732	0.121442	9.66061	4.4323e-22	3.2787e-21		gene-PHC3	1027.07	1.20084	0.117512	10.2188	1.63282e-24	1.32547e-23
gene-COQ8A	1390.81	-1.80618	0.24839	-7.27154	3.55422e-13	2.63902e-12		gene-FAM102B	1631.48	2.05679	0.213262	9.6444	5.19134e-22	3.83523e-21		gene-VAC14	211.253	-1.41227	0.138265	-10.2143	1.71155e-24	1.3884e-23
gene-CDR2L	432.37	1.93424	0.266015	7.27116	3.56405e-13	2.64461e-12		gene-H2BC11	61.8666	3.21791	0.333691	9.64338	5.24345e-22	3.87122e-21		gene-LGR6	39.9158	6.04938	0.592422	10.2113	1.76529e-24	1.42893e-23
gene-RPL32	5026.61	-1.55932	0.214465	-7.27076	3.57478e-13	2.65085e-12		gene-ZFC3H1	795.973	1.5451	0.160308	9.63834	5.50739e-22	4.06347e-21		gene-PLEKHA1	149.135	1.7995	0.176226	10.2113	1.76494e-24	1.42893e-23
gene-VWA2	319.052	-2.53334	0.348472	-7.26985	3.59876e-13	2.6669e-12		gene-PSMC1	579.37	-1.52901	0.158784	-9.62946	6.00455e-22	4.42744e-21		gene-LPCAT3	162.054	-1.84006	0.180249	-10.2084	1.81851e-24	1.47097e-23
gene-SYPL1	1401.19	-1.21013	0.166489	-7.26852	3.63457e-13	2.6917e-12		gene-METAP2	942.088	-1.48802	0.154616	-9.624	6.33189e-22	4.6658e-21		gene-SPARC	18163	-2.34389	0.229777	-10.2007	1.96788e-24	1.58953e-23
gene-APBA3	359.88	-1.6815	0.231514	-7.26308	3.78382e-13	2.80042e-12		gene-BRCC3	506.758	-1.17292	0.1219	-9.62192	6.46119e-22	4.75801e-21		gene-HDGFL3	465.939	-1.389	0.13619	-10.199	2.0037e-24	1.61731e-23
gene-SKIL	604.688	1.30737	0.180011	7.26271	3.79406e-13	2.80618e-12		gene-SVIL	1810.57	2.40208	0.249755	9.61778	6.72697e-22	4.95055e-21		gene-CDK8	182.664	-3.36723	0.33016	-10.1988	2.00794e-24	1.61959e-23
gene-MAPK8	1022.66	1.18394	0.163107	7.25867	3.90928e-13	2.88581e-12		gene-CACUL1	233.73	1.78345	0.185468	9.61591	6.85037e-22	5.03813e-21		gene-AKAP13	3261.45	1.23686	0.1213	10.1967	2.05095e-24	1.65311e-23
gene-LAMTOR3	410.553	-1.26954	0.174904	-7.25849	3.91429e-13	2.88764e-12		gene-MMP16	314.858	4.11806	0.42836	9.61355	7.00874e-22	5.15129e-21		gene-PDZD3	14.778	4.39266	0.430825	10.1959	2.06759e-24	1.66534e-23
gene-SLC22A15	259.113	2.24453	0.309337	7.25595	3.98855e-13	2.94052e-12		gene-ZNF70	348.805	1.84924	0.192554	9.60376	7.70766e-22	5.66135e-21		gene-KDELR3	644.137	-2.33979	0.229502	-10.1951	2.08584e-24	1.67885e-23
gene-UBA52	2284.69	-1.66034	0.228881	-7.25418	4.04115e-13	2.97739e-12		gene-ZSCAN31	139.681	1.972	0.205345	9.60339	7.73566e-22	5.67827e-21		gene-UACA	518.547	-1.75875	0.172582	-10.1908	2.17912e-24	1.75269e-23
gene-AKAP9	1487.71	1.17944	0.162621	7.25274	4.08422e-13	3.00718e-12		gene-TRIM33	509.032	1.29359	0.13488	9.59065	8.75321e-22	6.42108e-21		gene-ALOX5	14.0236	5.87942	0.577019	10.1893	2.2135e-24	1.77909e-23
gene-CCZ1	575.909	-1.30046	0.179361	-7.25052	4.15172e-13	3.05492e-12		gene-GABPB2	318.142	1.42056	0.148402	9.57239	1.0446e-21	7.6433e-21		gene-PPP1R12A	776.618	-1.30915	0.128488	-10.1889	2.22162e-24	1.78435e-23
gene-RPL35A	4823.47	-1.97985	0.273439	-7.24055	4.46853e-13	3.28592e-12		gene-NR3C1	2717.07	1.70016	0.177716	9.5667	1.10369e-21	8.07047e-21		gene-THNSL1	199.784	2.09889	0.206139	10.1819	2.38859e-24	1.9171e-23
gene-RER1	835.631	-1.18157	0.163236	-7.23843	4.5392e-13	3.33574e-12		gene-EVC	690.82	1.8415	0.192544	9.56405	1.13232e-21	8.27455e-21		gene-ARHGDIA	714.173	-2.09815	0.206077	-10.1814	2.40045e-24	1.92527e-23
gene-PSMA1	419.895	-1.87665	0.259294	-7.23754	4.56895e-13	3.35545e-12		gene-GEN1	68.8591	1.90954	0.199666	9.56369	1.13633e-21	8.29851e-21		gene-WARS1	1747.16	-2.24039	0.220079	-10.18	2.43659e-24	1.9515e-23
gene-MROH6	800.657	-4.26898	0.589863	-7.23723	4.57934e-13	3.36093e-12		gene-SRSF6	2927.27	-1.01841	0.106488	-9.56356	1.13777e-21	8.30375e-21		gene-SRSF10	391.37	1.12806	0.110833	10.1781	2.48408e-24	1.98814e-23
gene-RTKN	882.699	-1.7154	0.237063	-7.23605	4.61945e-13	3.38819e-12		gene-ARHGEF26	1426.75	2.6387	0.27603	9.55945	1.18383e-21	8.63444e-21		gene-KLF7	510.337	1.32082	0.129828	10.1736	2.60085e-24	2.08013e-23
gene-IRF6	2028.19	-4.13101	0.571094	-7.2335	4.70712e-13	3.45028e-12		gene-FNIP1	771.294	1.71314	0.179227	9.55848	1.19499e-21	8.71025e-21		gene-HSD11B1	77.461	8.26835	0.812948	10.1708	2.67648e-24	2.13912e-23
gene-CNKSR1	226.877	-2.15421	0.297931	-7.23057	4.80981e-13	3.52329e-12		gene-NOXA1	306.765	-2.07734	0.21735	-9.55756	1.20569e-21	8.7827e-21		gene-VSIG4	35.7734	8.03192	0.789824	10.1693	2.71971e-24	2.17214e-23
gene-VPS13D	3597.96	1.64963	0.228239	7.22766	4.91377e-13	3.59714e-12		gene-PLOD2	678.966	2.87087	0.300507	9.55344	1.25464e-21	9.1295e-21		gene-TMEM64	541.52	-2.26472	0.222769	-10.1663	2.80488e-24	2.23859e-23
gene-ADAP2	323.529	2.90027	0.401629	7.22126	5.15086e-13	3.76829e-12		gene-ARHGAP29	1862.82	1.84178	0.192787	9.55342	1.2549e-21	9.1295e-21		gene-MITF	509.812	2.39181	0.235288	10.1654	2.82881e-24	2.25521e-23
gene-FRS2	799.102	1.01	0.13997	7.21585	5.35987e-13	3.91369e-12		gene-MAP4	5195.39	1.52635	0.15989	9.54625	1.3448e-21	9.77113e-21		gene-ATP13A3	740.75	2.48559	0.24453	10.1648	2.84776e-24	2.26804e-23
gene-CLCN4	307.606	1.40323	0.194506	7.21432	5.42025e-13	3.95526e-12		gene-EZR	6409.46	-1.98563	0.208075	-9.54284	1.38968e-21	1.00908e-20		gene-CLK4	91.19	2.49027	0.245034	10.163	2.9005e-24	2.30843e-23
gene-SH3GLB2	625.375	-1.72967	0.240095	-7.20409	5.84307e-13	4.26108e-12		gene-PRKCA	1111.24	1.81421	0.190216	9.53762	1.46143e-21	1.05984e-20		gene-ALDH1L1	159.892	4.85952	0.478172	10.1627	2.9093e-24	2.31382e-23
gene-OTUD7B	696.045	1.10971	0.154046	7.20376	5.85732e-13	4.26875e-12		gene-SPEN	2755.07	1.95906	0.20543	9.53639	1.47893e-21	1.07185e-20		gene-KHDC4	118.757	1.36711	0.134587	10.1578	3.05768e-24	2.42674e-23
gene-ADGRG1	1087.11	-3.20786	0.445366	-7.20275	5.9008e-13	4.29771e-12		gene-ARMT1	229.154	-1.36425	0.143125	-9.53188	1.5446e-21	1.11873e-20		gene-AP3D1	900.959	-1.12855	0.111154	-10.1531	3.21163e-24	2.54714e-23
gene-LRP6	1615.69	2.09843	0.291365	7.20208	5.93029e-13	4.31644e-12		gene-ANK2	1087.11	2.01279	0.211325	9.52463	1.65629e-21	1.19812e-20		gene-PLPP2	117.672	-3.2129	0.31647	-10.1523	3.23613e-24	2.56479e-23
gene-TYRO3	728.532	-1.7865	0.24812	-7.20014	6.01506e-13	4.37535e-12		gene-ZNFX1	1672.31	1.08248	0.113664	9.52353	1.67393e-21	1.21011e-20		gene-PRKCB	30.5732	9.86083	0.97145	10.1506	3.29225e-24	2.60745e-23
gene-N4BP3	450.548	-1.88467	0.261807	-7.19869	6.07916e-13	4.41636e-12		gene-B4GALT5	821.02	1.85424	0.194741	9.52157	1.70576e-21	1.23235e-20		gene-SIDT2	787.603	-1.66635	0.16423	-10.1465	3.4352e-24	2.71878e-23
gene-NIPA1	211.615	1.95728	0.27196	7.19695	6.15741e-13	4.47037e-12		gene-SLC16A3	179.76	2.92609	0.307501	9.51569	1.80504e-21	1.30325e-20		gene-MAP3K20	928.54	2.39578	0.236277	10.1397	3.682e-24	2.91006e-23
gene-BCKDHA	781.843	-1.54269	0.21441	-7.19506	6.24329e-13	4.52985e-12		gene-WNT3	532.615	-3.04607	0.320187	-9.51341	1.84517e-21	1.33138e-20		gene-NFIC	1651.42	-1.59119	0.156955	-10.1379	3.752e-24	2.96332e-23
gene-PGAM5	375.615	-1.2169	0.169139	-7.19465	6.26209e-13	4.54061e-12		gene-TEAD4	653.919	-1.35939	0.142961	-9.50881	1.92854e-21	1.39066e-20		gene-COX20	118.795	3.3348	0.328957	10.1375	3.76623e-24	2.9725e-23
gene-ARRDC4	756.403	-1.8509	0.257532	-7.18707	6.61965e-13	4.79684e-12		gene-NDUFA10	621.785	-1.31869	0.138763	-9.50315	2.0364e-21	1.46752e-20		gene-NOVA1	202.899	2.18893	0.216027	10.1327	3.95676e-24	3.12071e-23
gene-IL36RN	3512.01	-5.96545	0.830343	-7.18432	6.75426e-13	4.89128e-12		gene-CEBPB	983.486	-2.06265	0.217136	-9.49935	2.1121e-21	1.52111e-20		gene-SSH1	480.519	1.88297	0.185892	10.1294	4.09312e-24	3.22156e-23
gene-ANXA8L1	5096.43	-2.75124	0.383072	-7.18205	6.86759e-13	4.97021e-12		gene-PNPLA3	1673.55	-4.59629	0.484741	-9.48195	2.49569e-21	1.79624e-20		gene-CDR2L	315.338	-2.29907	0.226987	-10.1286	4.12317e-24	3.24297e-23
gene-ZXDB	188.303	1.39879	0.194786	7.1812	6.91007e-13	4.99779e-12		gene-YOD1	1212.01	-3.07655	0.324701	-9.47502	2.66721e-21	1.91607e-20		gene-NLK	70.8841	2.18236	0.215494	10.1273	4.18201e-24	3.28698e-23
gene-POLQ	173.944	2.01158	0.280371	7.17472	7.24539e-13	5.237e-12		gene-EFNA3	496.724	-1.89067	0.199576	-9.47344	2.70769e-21	1.94393e-20		gene-GAS7	99.52	3.83303	0.378521	10.1263	4.22209e-24	3.31619e-23
gene-SEC24D	1160.08	1.98548	0.276757	7.17409	7.27919e-13	5.25811e-12		gene-LNX1	485.332	-2.69504	0.28455	-9.47126	2.765e-21	1.98383e-20		gene-FBLIM1	259.015	-3.55354	0.351106	-10.121	4.45796e-24	3.49904e-23
gene-KIF5A	504.046	1.31994	0.184142	7.16806	7.6068e-13	5.49129e-12		gene-ABHD5	1241.91	-2.70482	0.285608	-9.47039	2.78805e-21	1.99912e-20		gene-ERCC6	149.273	1.47758	0.146124	10.1118	4.89588e-24	3.84011e-23
gene-FABP4	1941.48	-4.47766	0.625076	-7.16339	7.87081e-13	5.67472e-12		gene-PSMD11	942.397	-1.24463	0.131508	-9.4643	2.95536e-21	2.11776e-20		gene-AIG1	132.25	1.34191	0.132737	10.1096	5.01104e-24	3.92503e-23
gene-EIF3G	1764.93	-1.65497	0.231115	-7.16079	8.02143e-13	5.77967e-12		gene-MAP3K2	1180.3	1.54174	0.163107	9.45232	3.31413e-21	2.37188e-20		gene-SUPT5H	497.811	-1.30928	0.129523	-10.1084	5.06875e-24	3.9675e-23
gene-CSNK2A2	1037.41	-1.94628	0.271804	-7.16062	8.03106e-13	5.78297e-12		gene-CDK2AP1	275.961	-2.66136	0.281869	-9.44185	3.66253e-21	2.61959e-20		gene-SYVN1	489.301	-1.59705	0.158005	-10.1076	5.11413e-24	4.00027e-23
gene-ANKRD23	120.829	1.57366	0.219784	7.16004	8.06547e-13	5.80409e-12		gene-ZC3HAV1L	605.969	1.63688	0.173371	9.4415	3.67493e-21	2.62682e-20		gene-IRF8	37.3911	10.1466	1.00479	10.0982	5.62898e-24	4.39694e-23
gene-TERF2IP	941.153	-1.15151	0.160865	-7.15822	8.17326e-13	5.87797e-12		gene-ENO2	665.4	1.87885	0.199058	9.43872	3.7736e-21	2.69566e-20		gene-ZNF624	77.1141	1.99301	0.197406	10.096	5.75572e-24	4.49286e-23
gene-NSD2	770.161	1.66835	0.2331	7.15724	8.23166e-13	5.91625e-12		gene-H1-1	63.0409	2.13252	0.225983	9.43666	3.8486e-21	2.74752e-20		gene-LAPTM5	100.233	7.43805	0.736937	10.0932	5.92166e-24	4.61606e-23
gene-BUD31	370.98	-1.30323	0.182108	-7.15636	8.28447e-13	5.95047e-12		gene-TUT4	493.61	1.21814	0.129089	9.43644	3.85648e-21	2.75144e-20		gene-EXD3	50.4202	3.7541	0.372041	10.0906	6.0823e-24	4.73803e-23
gene-ZNF750	1309.1	-2.55982	0.357721	-7.15592	8.31124e-13	5.96595e-12		gene-KCNT2	220.423	3.97294	0.421184	9.4328	3.99272e-21	2.84687e-20		gene-DGKA	373.762	-1.30222	0.129057	-10.0903	6.09598e-24	4.74544e-23
gene-LZTS2	1560.61	-1.6156	0.225898	-7.15189	8.55931e-13	6.13632e-12		gene-MSL2	479.599	1.12728	0.119513	9.43235	4.00999e-21	2.8574e-20		gene-IDH3G	265.041	-1.90376	0.188746	-10.0864	6.3462e-24	4.93685e-23
gene-PSMB4	1249.91	-1.33451	0.186615	-7.15112	8.60722e-13	6.1668e-12		gene-RPL29	3250.17	-1.90424	0.201954	-9.42909	4.1367e-21	2.94586e-20		gene-PPP1R7	150.83	-1.82635	0.181098	-10.0849	6.44526e-24	5.01048e-23
gene-MRPL11	298.428	-1.47434	0.20624	-7.14865	8.76337e-13	6.27475e-12		gene-SCTR	96.3989	2.6746	0.283679	9.42827	4.16913e-21	2.96526e-20		gene-ZNF496	152.539	-2.34855	0.232888	-10.0845	6.46998e-24	5.02627e-23
gene-B4GALT5	689.568	1.45257	0.203336	7.1437	9.0854e-13	6.50126e-12		gene-CRYBG1	2221.96	-1.97863	0.20986	-9.42832	4.16729e-21	2.96526e-20		gene-CDH23	21.9652	6.97951	0.69239	10.0803	6.75129e-24	5.23766e-23
gene-DDX6	934.263	1.81822	0.254691	7.13892	9.40663e-13	6.72692e-12		gene-RBM34	322.84	-1.61856	0.171691	-9.42718	4.21275e-21	2.99442e-20		gene-ERBIN	1068.2	1.39895	0.138876	10.0734	7.24521e-24	5.60937e-23
gene-MTG2	244.709	-1.68319	0.235827	-7.13737	9.51351e-13	6.7991e-12		gene-MPST	270.379	-1.6938	0.179684	-9.42656	4.23761e-21	3.01023e-20		gene-ELMOD2	122.415	2.12583	0.211116	10.0695	7.53747e-24	5.82771e-23
gene-PCDH7	1373.64	1.78453	0.25005	7.13671	9.55893e-13	6.8273e-12		gene-RPL27	2871.49	-1.48743	0.157909	-9.41955	4.53027e-21	3.21613e-20		gene-MBOAT1	105.955	4.96731	0.493681	10.0618	8.15099e-24	6.29779e-23
gene-GDF11	299.604	3.18892	0.448145	7.11582	1.11247e-12	7.93635e-12		gene-KBTBD12	170.835	2.03937	0.216594	9.41565	4.70162e-21	3.33571e-20		gene-HSPA12B	37.3823	6.4322	0.639606	10.0565	8.60006e-24	6.63575e-23
gene-SENP5	519.207	1.43111	0.201118	7.11579	1.11271e-12	7.93635e-12		gene-GALK1	207.383	1.54846	0.164616	9.40649	5.12968e-21	3.63715e-20		gene-ADGRE1	27.269	9.68177	0.962969	10.0541	8.81358e-24	6.79129e-23
gene-LIMS1	1309.54	1.214	0.170608	7.11573	1.11325e-12	7.93635e-12		gene-KLHL22	299.479	1.21461	0.129152	9.40452	5.22694e-21	3.70382e-20		gene-WNT4	33.8083	6.10896	0.608022	10.0473	9.44367e-24	7.27188e-23
gene-ANKRD9	662.858	-2.44876	0.344258	-7.11315	1.13421e-12	8.07568e-12		gene-PELI3	339.58	2.2659	0.240951	9.404	5.25298e-21	3.71996e-20		gene-L3MBTL1	73.2801	1.91519	0.190841	10.0356	1.06359e-23	8.17334e-23
gene-IGDCC4	783.219	4.39893	0.618454	7.11279	1.13722e-12	8.09207e-12		gene-MMP14	6298.89	1.55486	0.165363	9.40268	5.31884e-21	3.76428e-20		gene-CRYBG3	1317.72	2.78525	0.277613	10.0329	1.09308e-23	8.39433e-23
gene-ELF4	322.739	1.6793	0.236115	7.11219	1.14216e-12	8.12216e-12		gene-IDI1	952.544	-2.44093	0.25966	-9.40046	5.43237e-21	3.84225e-20		gene-FAM3A	92.3241	-2.20524	0.219902	-10.0283	1.14456e-23	8.77188e-23
gene-NRP2	2676.43	2.16239	0.304088	7.11107	1.15145e-12	8.18314e-12		gene-IGLON5	64.9248	2.93972	0.312761	9.39925	5.49534e-21	3.882e-20		gene-SZRD1	718.829	1.263	0.125959	10.0271	1.15919e-23	8.87805e-23
gene-DCTN6	328.362	-1.60465	0.225667	-7.1107	1.15459e-12	8.20035e-12		gene-LIX1L	232.376	1.78349	0.189776	9.39789	5.56687e-21	3.9301e-20		gene-EIF4E3	127.886	2.65473	0.264794	10.0256	1.17585e-23	8.99957e-23
gene-BBX	683.592	1.98862	0.279716	7.10941	1.16541e-12	8.27211e-12		gene-ATP2A3	406.04	2.03772	0.216847	9.39706	5.61095e-21	3.95878e-20		gene-KIAA2013	309.825	-1.85273	0.184805	-10.0253	1.17976e-23	9.02344e-23
gene-BMPER	125.466	3.32878	0.468314	7.10801	1.17724e-12	8.35088e-12		gene-PSMD7	891.111	-1.63313	0.173875	-9.39254	5.8571e-21	4.12736e-20		gene-SLC25A11	189.131	-1.97629	0.197145	-10.0245	1.1892e-23	9.08343e-23
gene-HIPK1	1830.73	1.11038	0.156266	7.10566	1.19746e-12	8.48909e-12		gene-GTF2B	288.261	-1.70035	0.181075	-9.39029	5.9835e-21	4.21125e-20		gene-CHMP4C	17.2925	6.99529	0.697845	10.0241	1.19415e-23	9.1151e-23
gene-SLC25A22	990.941	-1.74644	0.245895	-7.10238	1.22626e-12	8.68785e-12		gene-POLR2A	1628.05	1.14978	0.122451	9.38971	6.01656e-21	4.23192e-20		gene-TP53INP1	289.045	3.29196	0.328427	10.0234	1.20264e-23	9.17379e-23
gene-ZDHHC13	350.657	-1.77236	0.249668	-7.09887	1.25784e-12	8.90609e-12		gene-TBC1D2B	1498.48	2.10222	0.223926	9.38804	6.11293e-21	4.29706e-20		gene-PSMD3	307.778	-1.51011	0.150675	-10.0223	1.2161e-23	9.27025e-23
gene-CKAP4	1773.63	2.12632	0.299631	7.09647	1.27984e-12	9.05624e-12		gene-RPF1	423.338	-1.81004	0.192855	-9.38551	6.2611e-21	4.39582e-20		gene-HSPA4	1190.88	-1.70304	0.170107	-10.0116	1.35549e-23	1.03259e-22
gene-ADAMTS4	485.665	4.44714	0.62725	7.08989	1.34215e-12	9.47956e-12		gene-PSMA1	311.903	-2.28018	0.243132	-9.37839	6.69867e-21	4.70015e-20		gene-CHIC2	371.445	1.96247	0.196138	10.0056	1.44068e-23	1.09675e-22
gene-PCNT	1078.43	1.46928	0.20735	7.08598	1.38064e-12	9.73938e-12		gene-MTIF3	193.958	-1.71276	0.182698	-9.37483	6.9287e-21	4.8556e-20		gene-NOP14	202.996	-1.95471	0.19539	-10.0042	1.46124e-23	1.11165e-22
gene-NVL	556.181	1.01846	0.143775	7.08372	1.40339e-12	9.89377e-12		gene-OBSCN	269.132	3.00876	0.321034	9.37209	7.111e-21	4.98031e-20		gene-CYBB	30.7534	8.8986	0.889611	10.0028	1.48155e-23	1.12635e-22
gene-CEP350	2136.34	1.90301	0.26866	7.08336	1.407e-12	9.91314e-12		gene-ARHGEF10L	915.299	-1.70405	0.181839	-9.37121	7.17046e-21	5.01889e-20		gene-UCK2	120.508	-2.39124	0.239182	-9.99759	1.56151e-23	1.18556e-22
gene-SDC3	1141.41	2.46146	0.347849	7.07623	1.48127e-12	1.04236e-11		gene-FAM25A	638.688	-3.71969	0.39704	-9.36855	7.35382e-21	5.14408e-20		gene-PKP2	305.043	-3.50181	0.350301	-9.99656	1.57785e-23	1.19717e-22
gene-INVS	497.677	1.38328	0.195495	7.07578	1.48613e-12	1.04513e-11		gene-SPECC1L	830.296	1.69912	0.181471	9.36305	7.7469e-21	5.41574e-20		gene-MYSM1	297.322	1.69561	0.169645	9.99503	1.60233e-23	1.21493e-22
gene-PANK3	1625.61	1.88225	0.266042	7.07503	1.49411e-12	1.0501e-11		gene-C2CD2	1483.84	-2.35477	0.251532	-9.36171	7.84536e-21	5.48122e-20		gene-ATP5F1E	65.3542	2.76761	0.27711	9.98743	1.7301e-23	1.3092e-22
gene-B3GALT6	509.11	-1.19902	0.169528	-7.07273	1.51911e-12	1.06701e-11		gene-IL17RE	389.332	-2.57149	0.274792	-9.35795	8.13017e-21	5.67329e-20		gene-PCBP2	785.561	-1.15774	0.115968	-9.98329	1.80387e-23	1.36411e-22
gene-TRIM29	7218.71	-5.71686	0.808355	-7.07221	1.52485e-12	1.07039e-11		gene-SLC5A3	137	2.518	0.269303	9.35004	8.76124e-21	6.09508e-20		gene-FMNL2	637.306	2.59938	0.26055	9.97652	1.93127e-23	1.45948e-22
gene-FDFT1	1438.14	-1.87955	0.265771	-7.07206	1.52647e-12	1.07087e-11		gene-TKT	1551.88	-1.86206	0.19928	-9.34392	9.28296e-21	6.45019e-20		gene-TNFRSF1A	263.063	-1.346	0.134965	-9.97294	2.00204e-23	1.51196e-22
gene-OSBPL6	461.148	1.83585	0.259767	7.06728	1.58002e-12	1.10776e-11		gene-UBXN6	832.662	-1.2453	0.133302	-9.34193	9.4598e-21	6.56908e-20		gene-FBLN2	4876.6	-2.08461	0.209098	-9.96954	2.07178e-23	1.56359e-22
gene-ZNF354A	522.569	-1.40009	0.19812	-7.06688	1.58457e-12	1.11027e-11		gene-ANKRD9	492.252	-2.68596	0.287564	-9.34039	9.59828e-21	6.66121e-20		gene-SFR1	37.7325	2.82637	0.283918	9.95487	2.40145e-23	1.80999e-22
gene-H1-6	136.36	3.80735	0.538958	7.06428	1.61455e-12	1.13058e-11		gene-PNMA1	153.822	1.76554	0.189032	9.3399	9.64277e-21	6.68803e-20		gene-CARS2	276.262	-1.12982	0.113495	-9.95476	2.40411e-23	1.8108e-22
gene-PTPRG	749.67	2.65535	0.376	7.0621	1.64005e-12	1.14774e-11		gene-GAPDH	5308.86	-1.82173	0.19507	-9.33888	9.73623e-21	6.74876e-20		gene-PGAM1	3800.95	-2.95701	0.297213	-9.94916	2.54319e-23	1.91429e-22
gene-RPS10	3865.54	-2.06593	0.292581	-7.06106	1.65239e-12	1.15566e-11		gene-NUMBL	540.299	1.65774	0.177571	9.33565	1.00372e-20	6.95314e-20		gene-SAMD11	231.92	-2.72122	0.273539	-9.94821	2.56757e-23	1.93136e-22
gene-IDE	3471.95	-1.83545	0.259946	-7.06089	1.65444e-12	1.15639e-11		gene-MOB3C	430.811	1.5616	0.167369	9.33026	1.0561e-20	7.31159e-20		gene-TXNIP	811.24	3.26028	0.327742	9.9477	2.58083e-23	1.94006e-22
gene-IRF5	748.337	-1.90505	0.269833	-7.06012	1.66359e-12	1.16207e-11		gene-MAP7	294.51	-2.28385	0.244928	-9.32458	1.11426e-20	7.69566e-20		gene-PEG3	715.194	1.9273	0.193747	9.94752	2.58547e-23	1.94226e-22
gene-TMEM63B	1462.43	-1.77605	0.251886	-7.05102	1.77605e-12	1.23912e-11		gene-EFEMP1	6772.89	2.40151	0.257627	9.32163	1.14564e-20	7.90763e-20		gene-HIP1	457.515	-2.18603	0.21978	-9.94644	2.61359e-23	1.96209e-22
gene-MED27	334.98	1.04307	0.147959	7.04969	1.79311e-12	1.25026e-11		gene-ATP5PF	475.933	-2.25025	0.241412	-9.32121	1.15018e-20	7.93417e-20		gene-SRGAP3	35.3918	5.38056	0.541468	9.937	2.87356e-23	2.15016e-22
gene-FPGS	407.499	1.17319	0.16648	7.04703	1.82773e-12	1.27363e-11		gene-PUM1	1723.01	1.36774	0.146742	9.32072	1.15558e-20	7.96659e-20		gene-CNNM2	173.352	-3.67773	0.370104	-9.93701	2.87333e-23	2.15016e-22
gene-DDR1	2240.52	-2.03915	0.289554	-7.04237	1.88996e-12	1.31539e-11		gene-NPR2	630.789	1.77827	0.190955	9.31251	1.24848e-20	8.60187e-20		gene-BZW2	336.713	-1.48575	0.149602	-9.93135	3.04125e-23	2.27265e-22
gene-OTUB2	718.137	-1.94931	0.276815	-7.04194	1.89585e-12	1.31868e-11		gene-GTF2A1	634.695	1.39087	0.149422	9.30833	1.2986e-20	8.93647e-20		gene-SPOCK2	28.9263	6.1645	0.621062	9.92574	3.21713e-23	2.4025e-22
gene-KIF14	350.044	3.6391	0.516837	7.04111	1.90719e-12	1.32576e-11		gene-ZNF185	797.113	-3.76969	0.40504	-9.30696	1.31546e-20	9.04705e-20		gene-OTUB2	47.5837	2.62032	0.264011	9.92504	3.23965e-23	2.41615e-22
gene-ELOVL4	3188.1	-5.09728	0.723983	-7.0406	1.91408e-12	1.32975e-11		gene-NHSL2	846.906	3.37215	0.362345	9.30645	1.32176e-20	9.0849e-20		gene-VILL	12.2292	8.26163	0.83275	9.9209	3.37701e-23	2.51694e-22
gene-PDS5B	637.2	1.83722	0.26109	7.03672	1.9682e-12	1.36651e-11		gene-ABCA6	4322.37	2.68805	0.288872	9.30535	1.33555e-20	9.17416e-20		gene-QSER1	564.627	-1.2372	0.124739	-9.9183	3.46604e-23	2.58161e-22
gene-TICRR	151.831	1.53613	0.218315	7.03632	1.97386e-12	1.36961e-11		gene-RICTOR	821.411	1.42627	0.153294	9.30412	1.35112e-20	9.27557e-20		gene-RAB11FIP2	477.988	1.34189	0.135426	9.90865	3.81756e-23	2.84157e-22
gene-KATNB1	346.78	-1.49397	0.212358	-7.03514	1.99067e-12	1.38044e-11		gene-KRBA1	531.543	1.47627	0.158693	9.30265	1.36989e-20	9.39321e-20		gene-NCK2	243.583	-1.86156	0.187881	-9.90818	3.83566e-23	2.85318e-22
gene-ZNF311	219.903	1.48313	0.211288	7.01947	2.22709e-12	1.54158e-11		gene-H1-4	61.0223	4.64523	0.499402	9.3016	1.38352e-20	9.48098e-20		gene-RPL18A	1197.99	-2.20026	0.222153	-9.90427	3.98868e-23	2.96507e-22
gene-NDUFC1	352.127	-1.38525	0.197364	-7.01876	2.23842e-12	1.54849e-11		gene-TSPAN11	1648.62	2.71895	0.292504	9.29545	1.46583e-20	1.0039e-19		gene-CHERP	174.341	-1.36567	0.137896	-9.90363	4.01427e-23	2.98214e-22
gene-RUNX1T1	787.775	3.04267	0.433681	7.01593	2.28423e-12	1.57827e-11		gene-NRDC	1421.45	-1.09177	0.11746	-9.2948	1.47482e-20	1.00945e-19		gene-CLPP	68.069	-2.96805	0.299821	-9.8994	4.18774e-23	3.10898e-22
gene-SYNE3	729.383	2.62538	0.374198	7.01601	2.28287e-12	1.57827e-11		gene-ARL6IP1	1666.98	-1.52109	0.163664	-9.29397	1.48642e-20	1.01679e-19		gene-PRR14	115.465	-1.9555	0.197654	-9.89357	4.43905e-23	3.28912e-22
gene-TLCD3A	1002.81	-2.11492	0.301543	-7.01366	2.32162e-12	1.60314e-11		gene-CDC73	336.85	1.55491	0.167332	9.29237	1.50896e-20	1.03159e-19		gene-SERPINB6	401.674	-2.07196	0.209452	-9.89228	4.49661e-23	3.3296e-22
gene-PDE3A	680.09	3.27386	0.466974	7.01079	2.3697e-12	1.63535e-11		gene-ZKSCAN2	417.705	2.51032	0.270382	9.28434	1.6271e-20	1.11169e-19		gene-PDK2	206.834	-1.82082	0.184069	-9.89205	4.50687e-23	3.33502e-22
gene-STK10	670.648	1.65441	0.236074	7.00801	2.41731e-12	1.6672e-11		gene-TANGO2	540.381	1.46105	0.1574	9.28237	1.65753e-20	1.1318e-19		gene-EOGT	234.598	-2.05054	0.207294	-9.89192	4.51309e-23	3.33746e-22
gene-ST8SIA2	105.049	4.10634	0.58597	7.00776	2.42162e-12	1.66917e-11		gene-KIF16B	633.151	1.20008	0.1293	9.28137	1.67309e-20	1.14175e-19		gene-NECTIN1	241.068	1.81199	0.183225	9.88943	4.62673e-23	3.41927e-22
gene-CIR1	665.232	-1.11535	0.159228	-7.00473	2.47457e-12	1.70464e-11		gene-HSD17B12	1663.88	-2.16094	0.232907	-9.27814	1.72464e-20	1.17623e-19		gene-EPB41	165.133	1.80451	0.182506	9.8874	4.72112e-23	3.4845e-22
gene-S100A14	3612.59	-4.95236	0.707244	-7.00234	2.51719e-12	1.73296e-11		gene-ZNF319	224.993	1.36727	0.147449	9.27285	1.81236e-20	1.23458e-19		gene-STING1	23.4007	7.88116	0.79718	9.8863	4.77344e-23	3.52084e-22
gene-REST	858.443	1.32192	0.18882	7.00098	2.54185e-12	1.74888e-11		gene-ARMCX4	358.714	2.50724	0.270526	9.26802	1.89639e-20	1.28952e-19		gene-CD53	22.5972	8.78711	0.889289	9.88105	5.03048e-23	3.70803e-22
gene-MOSPD2	1963.63	-2.04872	0.292674	-7.00002	2.55917e-12	1.75974e-11		gene-NR2F2	742.439	1.99171	0.214905	9.26787	1.89896e-20	1.2905e-19		gene-SCTR	13.0845	8.65607	0.876256	9.87847	5.16153e-23	3.80216e-22
gene-TXLNB	101.019	3.97144	0.56748	6.99837	2.5895e-12	1.77846e-11		gene-BRD4	1379.55	1.00718	0.10873	9.26311	1.98563e-20	1.3486e-19		gene-GTF2F1	155.382	-2.04491	0.207112	-9.87343	5.42755e-23	3.99037e-22
gene-ADAP1	188.027	1.58798	0.226926	6.99779	2.60038e-12	1.78485e-11		gene-KCTD1	588.166	-2.8785	0.310812	-9.26124	2.02064e-20	1.37156e-19		gene-ARL6IP5	1284.16	-1.86187	0.188763	-9.86351	5.99184e-23	4.4024e-22
gene-VCAN	18499.8	4.31958	0.617355	6.99691	2.61672e-12	1.79499e-11		gene-PXMP4	330.759	-1.28083	0.138329	-9.2593	2.05772e-20	1.39591e-19		gene-TSNARE1	33.6117	3.30606	0.33533	9.85914	6.25836e-23	4.58933e-22
gene-ZBTB10	590.824	2.02963	0.29013	6.9956	2.64129e-12	1.81076e-11		gene-PCSK5	1583.62	3.85565	0.416576	9.25555	2.13125e-20	1.44493e-19		gene-ZRANB2	300.256	1.28821	0.130719	9.85483	6.53278e-23	4.78748e-22
gene-PDLIM2	2079.6	-1.74764	0.249859	-6.99452	2.66175e-12	1.8237e-11		gene-WASF2	6116.54	1.10596	0.119545	9.25136	2.21651e-20	1.50096e-19		gene-STRN4	339.413	-1.16861	0.118608	-9.85278	6.66708e-23	4.88275e-22
gene-ADH5	530.218	-1.55381	0.222199	-6.99286	2.69334e-12	1.84424e-11		gene-DERL2	364.284	-1.52813	0.16522	-9.24911	2.26366e-20	1.53199e-19		gene-ELOVL5	596.338	-1.42716	0.144879	-9.85076	6.80278e-23	4.97893e-22
gene-RPL38	1010.95	-1.84945	0.26457	-6.99041	2.74075e-12	1.87558e-11		gene-MINDY1	233.67	-1.61191	0.174391	-9.24306	2.39537e-20	1.62016e-19		gene-MYEF2	218.274	2.19058	0.222584	9.8416	7.45127e-23	5.45006e-22
gene-EXOC4	1108.43	1.36722	0.195676	6.98716	2.80514e-12	1.9185e-11		gene-CPM	816.657	-2.25125	0.243572	-9.24268	2.40408e-20	1.62509e-19		gene-FKBP7	100.067	-2.32849	0.236677	-9.83824	7.70434e-23	5.62793e-22
gene-CSNK1G1	718.302	1.59531	0.228344	6.98644	2.81951e-12	1.92717e-11		gene-TXNL4A	260.087	-1.48685	0.16088	-9.24198	2.41984e-20	1.63478e-19		gene-TM9SF4	362.944	-1.16174	0.1182	-9.82862	8.47718e-23	6.18057e-22
gene-APBB1IP	189.384	1.80557	0.258472	6.98558	2.83686e-12	1.93787e-11		gene-TTC37	1016.67	1.15124	0.124595	9.2399	2.46731e-20	1.66587e-19		gene-TPPP	36.1349	7.21019	0.73385	9.82515	8.77425e-23	6.39307e-22
gene-HSPBAP1	344.021	-1.24959	0.179046	-6.97917	2.96926e-12	2.0259e-11		gene-RHBDD1	502.933	1.27996	0.138545	9.2386	2.49748e-20	1.68525e-19		gene-CADPS2	113.889	4.19128	0.426655	9.82358	8.91202e-23	6.48929e-22
gene-LSM6	421.619	-1.30244	0.186844	-6.97071	3.15349e-12	2.15031e-11		gene-COPS5	438.245	-1.17166	0.126868	-9.23523	2.5774e-20	1.73815e-19		gene-TFEC	40.3076	9.93648	1.01151	9.82339	8.92891e-23	6.49743e-22
gene-OAF	2218.29	3.63261	0.521217	6.96947	3.18143e-12	2.16807e-11		gene-CAD	1421.66	1.65004	0.178785	9.2292	2.72671e-20	1.83668e-19		gene-POLE4	114.829	2.82318	0.287405	9.823	8.96325e-23	6.51826e-22
gene-RAB43	1064.01	1.67628	0.240573	6.96784	3.21833e-12	2.19061e-11		gene-RER1	667.795	-1.22781	0.133047	-9.22839	2.74723e-20	1.84941e-19		gene-CRIM1	2318.41	-3.07229	0.312899	-9.81877	9.34758e-23	6.79341e-22
gene-VASH1	790.245	1.24793	0.179158	6.96555	3.27129e-12	2.22534e-11		gene-MRPL45	264.811	-1.50902	0.163634	-9.22189	2.91918e-20	1.96401e-19		gene-GPR82	43.826	5.42998	0.553113	9.81713	9.50119e-23	6.90064e-22
gene-CLCN6	588.009	1.39414	0.200222	6.96295	3.33211e-12	2.26401e-11		gene-GPT2	550.822	-2.30743	0.250436	-9.21365	3.15231e-20	2.11962e-19		gene-LATS2	578.642	-1.91002	0.194564	-9.81692	9.52092e-23	6.91056e-22
gene-KIF3B	749.875	1.27572	0.183227	6.96251	3.34265e-12	2.26983e-11		gene-ACAA2	2619.54	-1.78521	0.193793	-9.21199	3.20141e-20	2.15137e-19		gene-CFL2	790.033	-1.92781	0.19645	-9.81319	9.87921e-23	7.16605e-22
gene-ATAD2B	624.123	1.0612	0.152479	6.95966	3.41085e-12	2.31339e-11		gene-ACP1	174.495	-1.63633	0.177937	-9.19611	3.71155e-20	2.49127e-19		gene-KIAA0408	58.3119	5.51554	0.562359	9.80786	1.0415e-22	7.54989e-22
gene-GXYLT2	881.516	3.43515	0.493767	6.95702	3.47541e-12	2.35299e-11		gene-SRGAP2	1187.45	-1.75038	0.190348	-9.19568	3.72627e-20	2.49968e-19		gene-SIK3	200.497	-1.71903	0.17535	-9.80344	1.0881e-22	7.87767e-22
gene-TMEM59	1882.04	-1.56113	0.224518	-6.95322	3.57036e-12	2.41585e-11		gene-COL5A2	12305.8	2.20993	0.240339	9.19507	3.74738e-20	2.51237e-19		gene-ARHGAP1	1207.38	-1.42012	0.144888	-9.80151	1.1092e-22	8.02532e-22
gene-NDUFB8	536.376	-1.70963	0.245905	-6.9524	3.59118e-12	2.4285e-11		gene-P2RY2	231.651	-2.69812	0.293466	-9.19399	3.78536e-20	2.53634e-19		gene-CLK1	155.764	2.01618	0.20578	9.79776	1.15108e-22	8.31778e-22
gene-ABI2	526.989	1.36309	0.196121	6.95025	3.64641e-12	2.4644e-11		gene-KATNA1	228.005	-1.61959	0.176161	-9.1938	3.79202e-20	2.53932e-19		gene-TLN1	4987.62	-1.54282	0.157554	-9.79231	1.21489e-22	8.77323e-22
gene-LIMK1	203.287	2.55477	0.367641	6.9491	3.67622e-12	2.48307e-11		gene-RABEP1	1530.76	1.65978	0.180586	9.19104	3.89046e-20	2.60372e-19		gene-SIPA1L2	69.6329	3.91829	0.400145	9.79217	1.21659e-22	8.77996e-22
gene-TXNL4A	319.035	-1.51406	0.2179	-6.94841	3.69416e-12	2.49372e-11		gene-KIAA1522	1223.07	-2.0395	0.221954	-9.18886	3.97013e-20	2.65549e-19		gene-REM2	70.1895	3.26358	0.333383	9.78928	1.25187e-22	9.02887e-22
gene-TP63	2910.2	-4.4546	0.641538	-6.94362	3.82182e-12	2.57837e-11		gene-B4GALNT3	501.269	-3.17511	0.345565	-9.18817	3.99581e-20	2.67111e-19		gene-NECTIN3	118.072	-2.61795	0.267514	-9.78623	1.29015e-22	9.29315e-22
gene-TRIL	473.472	2.25218	0.324361	6.94343	3.82694e-12	2.58031e-11		gene-FAM53C	596.062	1.29256	0.140709	9.18608	4.07412e-20	2.72187e-19		gene-EDA	110.041	2.8408	0.290318	9.78512	1.3044e-22	9.38394e-22
gene-SORL1	358.568	2.17164	0.312777	6.94309	3.83623e-12	2.58505e-11		gene-SNRNP70	2696.64	-1.25889	0.137078	-9.18376	4.16299e-20	2.77962e-19		gene-PSEN1	597.184	1.02895	0.105154	9.78513	1.30433e-22	9.38394e-22
gene-GSTK1	828.098	-1.12608	0.16224	-6.94087	3.89689e-12	2.62438e-11		gene-MFSD14B	1369.25	-1.59454	0.173633	-9.18342	4.17597e-20	2.78666e-19		gene-DMTN	56.8178	4.87142	0.497907	9.78381	1.32146e-22	9.50062e-22
gene-PIK3R4	756.458	1.36508	0.196717	6.9393	3.94059e-12	2.65225e-11		gene-ATG2B	1144.95	1.12578	0.122632	9.18013	4.30559e-20	2.87148e-19		gene-LDB2	144.533	-2.79469	0.285667	-9.78305	1.33135e-22	9.56571e-22
gene-NOL7	622.716	-1.04555	0.15074	-6.93611	4.03039e-12	2.7111e-11		gene-CDKAL1	231.45	1.02215	0.11138	9.17714	4.42686e-20	2.94721e-19		gene-LARP6	491.3	-1.721	0.175921	-9.78277	1.33501e-22	9.58594e-22
gene-INO80D	1017.94	1.55619	0.22441	6.93458	4.07437e-12	2.73907e-11		gene-LATS1	683.864	1.25747	0.137041	9.17587	4.47947e-20	2.9805e-19		gene-UBTD1	93.4154	-2.78056	0.284687	-9.76708	1.5588e-22	1.11787e-21
gene-TRPS1	3640.8	3.4583	0.498975	6.93081	4.18441e-12	2.81139e-11		gene-BTRC	505.703	1.09153	0.119001	9.17241	4.62539e-20	3.07581e-19		gene-MYNN	231.551	1.94346	0.199002	9.76602	1.57512e-22	1.12887e-21
gene-HMGCR	2035.15	-2.72296	0.392983	-6.92894	4.24018e-12	2.84719e-11		gene-PDLIM1	1046.95	-2.00488	0.21865	-9.16932	4.76e-20	3.16348e-19		gene-LRRC59	655.122	-2.06464	0.211428	-9.76523	1.58753e-22	1.13705e-21
gene-C5AR1	124.932	3.59195	0.518602	6.9262	4.3228e-12	2.90097e-11		gene-BTF3	2149.62	-1.91884	0.209382	-9.16429	4.98728e-20	3.31261e-19		gene-TGM2	3724.4	-6.83357	0.699868	-9.76409	1.60544e-22	1.14915e-21
gene-SRA1	915.443	-1.49492	0.215984	-6.92145	4.47059e-12	2.99839e-11		gene-CLCN4	284.442	1.24367	0.135727	9.16305	5.04522e-20	3.34721e-19		gene-AGGF1	229.708	1.18865	0.121749	9.76311	1.62113e-22	1.15965e-21
gene-SEM1	401.637	-1.32963	0.192178	-6.91875	4.5563e-12	3.05408e-11		gene-WDFY4	618.038	2.90989	0.31758	9.1627	5.06129e-20	3.35593e-19		gene-C2CD6	46.6327	3.78734	0.388029	9.76046	1.66405e-22	1.18961e-21
gene-ZBTB39	193.423	2.00961	0.290476	6.91831	4.57061e-12	3.06188e-11		gene-EHD2	3497.25	1.72015	0.187758	9.16149	5.11835e-20	3.39179e-19		gene-GLCE	290.659	-2.55333	0.261608	-9.76014	1.66926e-22	1.19258e-21
gene-MRPS2	448.835	-1.26307	0.182584	-6.91778	4.5876e-12	3.07146e-11		gene-MTX2	415.909	-1.74325	0.190315	-9.15978	5.20056e-20	3.44428e-19		gene-GDF11	146.346	-3.17573	0.325395	-9.75961	1.67801e-22	1.19808e-21
gene-TSPAN11	1960.52	3.04874	0.440837	6.91581	4.65208e-12	3.11281e-11		gene-FAM53B	1304.8	-1.66367	0.181644	-9.15893	5.24162e-20	3.46947e-19		gene-SHROOM4	157.467	-2.33879	0.239659	-9.75881	1.69127e-22	1.20604e-21
gene-FAM219B	340.855	-1.77339	0.256582	-6.91159	4.79255e-12	3.20493e-11		gene-RYR3	478.763	3.55784	0.388494	9.15803	5.28531e-20	3.49637e-19		gene-DPF2	229.783	-1.25078	0.128181	-9.75792	1.70623e-22	1.21594e-21
gene-SLC36A1	1018.73	1.93851	0.280482	6.91134	4.80099e-12	3.2087e-11		gene-NOL7	495.876	-1.16495	0.127218	-9.15713	5.32976e-20	3.52374e-19		gene-CDC42EP1	266.418	-2.668	0.273583	-9.75207	1.80741e-22	1.28725e-21
gene-ST6GAL2	205.542	4.96392	0.718628	6.90749	4.93292e-12	3.29495e-11		gene-AHNAK2	7293.91	2.15035	0.234926	9.15334	5.52021e-20	3.64544e-19		gene-ANGPT2	33.2103	5.75412	0.590048	9.75194	1.80975e-22	1.2881e-21
gene-RNF168	715.699	1.51526	0.219471	6.90412	5.05146e-12	3.37216e-11		gene-RPL13	8118.41	-1.67171	0.182685	-9.15076	5.65332e-20	3.73119e-19		gene-TXN	791.796	-2.49599	0.255951	-9.75182	1.81189e-22	1.28882e-21
gene-SMIM7	850.58	-1.28984	0.186846	-6.90322	5.08377e-12	3.39175e-11		gene-NDST1	1579.41	1.61201	0.176203	9.1486	5.76762e-20	3.80444e-19		gene-GULP1	536.078	-1.67921	0.172235	-9.74951	1.85364e-22	1.3177e-21
gene-RAB18	2892.46	-1.25155	0.181329	-6.90208	5.12478e-12	3.41712e-11		gene-TNK2	1474.77	-2.55048	0.278865	-9.14592	5.91268e-20	3.89563e-19		gene-CERCAM	483.394	-2.48919	0.255379	-9.74705	1.89903e-22	1.34912e-21
gene-COQ4	506.664	-1.49669	0.216981	-6.89779	5.2818e-12	3.51976e-11		gene-EEF1A1	36864.1	-1.50376	0.164465	-9.14329	6.05788e-20	3.989e-19		gene-SMYD4	141.756	1.72512	0.176994	9.74674	1.90491e-22	1.35245e-21
gene-BRIX1	315.302	-1.45323	0.210733	-6.89605	5.34699e-12	3.55906e-11		gene-SSRP1	1539.19	-1.0914	0.119386	-9.14179	6.14268e-20	4.04252e-19		gene-RBM6	207.984	1.08136	0.110964	9.74513	1.93537e-22	1.37322e-21
gene-MYL12B	1371.15	-1.07799	0.156369	-6.89391	5.42786e-12	3.60869e-11		gene-UBE2H	2740.88	1.50809	0.164995	9.14016	6.2359e-20	4.10151e-19		gene-IMPDH1	325.608	-2.08234	0.213936	-9.73347	2.17052e-22	1.53815e-21
gene-TMEM50A	675.346	-1.08743	0.157887	-6.88737	5.68325e-12	3.77191e-11		gene-CETN2	377.387	-1.41909	0.15533	-9.13601	6.4801e-20	4.25968e-19		gene-CNOT6	193.876	1.61612	0.166092	9.73023	2.24095e-22	1.58609e-21
gene-EIF5A2	583.468	2.01833	0.293148	6.88501	5.77829e-12	3.83277e-11		gene-CIPC	522.805	-1.25237	0.137084	-9.13578	6.49399e-20	4.26636e-19		gene-IKZF1	21.745	9.37816	0.963893	9.72946	2.25786e-22	1.59706e-21
gene-F2R	1461.44	1.89795	0.275754	6.88278	5.86962e-12	3.89109e-11		gene-CCDC93	993.787	1.1497	0.125967	9.127	7.04245e-20	4.62403e-19		gene-VOPP1	120.116	-1.89317	0.194641	-9.72648	2.32504e-22	1.64356e-21
gene-ZFYVE21	834.175	-1.83481	0.266654	-6.88087	5.94901e-12	3.93915e-11		gene-GPBP1L1	1036.58	-1.29462	0.141853	-9.12652	7.07371e-20	4.6419e-19		gene-NAGLU	188.663	-2.05622	0.211433	-9.72516	2.35542e-22	1.664e-21
gene-HSP90AB1	7344.03	-1.63116	0.23707	-6.8805	5.9642e-12	3.94693e-11		gene-CWC15	464.231	-1.24776	0.136847	-9.11794	7.65682e-20	5.01879e-19		gene-PDZD2	43.0792	5.92628	0.609618	9.72129	2.44662e-22	1.72736e-21
gene-CDPF1	373.903	-1.67967	0.244247	-6.87693	6.11552e-12	4.04473e-11		gene-GAB2	2056.79	1.86624	0.204703	9.11681	7.73703e-20	5.06846e-19		gene-TP53I11	28.83	5.08781	0.523425	9.72021	2.47268e-22	1.74467e-21
gene-ARHGEF19	798.094	-2.58003	0.375328	-6.87406	6.23999e-12	4.12466e-11		gene-CD248	2275.27	2.45202	0.268981	9.11594	7.7993e-20	5.10633e-19		gene-INHBA	4286.12	-4.81858	0.495752	-9.71974	2.48408e-22	1.75163e-21
gene-SCTR	123.537	3.19155	0.464521	6.87063	6.39204e-12	4.22273e-11		gene-RTKN	695.394	-1.62526	0.178386	-9.11089	8.17118e-20	5.34676e-19		gene-PSMD6	229.231	-1.16455	0.119829	-9.71844	2.51596e-22	1.77301e-21
gene-CCDC120	756.987	-1.96137	0.285676	-6.86573	6.6152e-12	4.36764e-11		gene-SCARB1	3112	-3.56162	0.39118	-9.10481	8.64198e-20	5.64836e-19		gene-SLC25A30	187.189	-2.70728	0.278652	-9.71566	2.5858e-22	1.8211e-21
gene-DPY19L4	672.193	1.40545	0.204752	6.86417	6.68804e-12	4.41318e-11		gene-LHFPL2	2814.81	2.80079	0.307724	9.10164	8.8977e-20	5.81218e-19		gene-CASD1	73.2724	2.07035	0.213208	9.71045	2.72132e-22	1.91536e-21
gene-INPP4B	299.249	1.79561	0.261643	6.86282	6.75137e-12	4.4524e-11		gene-TGFB2	765.939	2.91729	0.320611	9.09915	9.1045e-20	5.94049e-19		gene-GPR183	19.0012	8.5239	0.878536	9.70239	2.9451e-22	2.07158e-21
gene-ZFC3H1	736.74	1.31171	0.191152	6.86214	6.78382e-12	4.47123e-11		gene-REPIN1	552.941	-1.30349	0.14331	-9.09558	9.40796e-20	6.135e-19		gene-FAM160A1	76.6812	2.79708	0.288339	9.70065	2.99573e-22	2.10589e-21
gene-GPR17	153.352	2.73241	0.398205	6.86182	6.79909e-12	4.47871e-11		gene-COPS3	337.006	-1.09749	0.120672	-9.09481	9.47515e-20	6.17529e-19		gene-LRRC18	21.1031	8.35902	0.862195	9.69505	3.16472e-22	2.22194e-21
gene-TUFT1	2253.7	-3.30755	0.482655	-6.85283	7.24014e-12	4.7665e-11		gene-SRBD1	352.219	1.78529	0.196309	9.09428	9.52166e-20	6.20208e-19		gene-ADRM1	243.39	-1.60364	0.165415	-9.69464	3.17768e-22	2.22967e-21
gene-RPL5	10971.9	-1.82649	0.2666	-6.85107	7.33006e-12	4.82292e-11		gene-DSEL	506.146	2.36064	0.25959	9.09373	9.57003e-20	6.23004e-19		gene-UIMC1	69.23	1.81347	0.187072	9.69396	3.19885e-22	2.24314e-21
gene-PDE10A	800.836	4.62665	0.675375	6.85048	7.36022e-12	4.83998e-11		gene-ANXA8L1	3674.41	-3.41509	0.375704	-9.08983	9.91978e-20	6.45039e-19		gene-PROS1	499.408	-5.1173	0.527902	-9.69366	3.20821e-22	2.24831e-21
gene-KCNQ1	149.696	2.01196	0.293754	6.84915	7.42912e-12	4.88248e-11		gene-SLC6A8	233.893	-2.1304	0.234664	-9.0785	1.10081e-19	7.15404e-19		gene-SLC7A8	34.975	7.36068	0.759493	9.69157	3.27463e-22	2.29345e-21
gene-MRPL57	545.933	-1.48938	0.217744	-6.84004	7.91728e-12	5.20032e-11		gene-TXNDC5	1659.75	1.66561	0.183499	9.07695	1.11664e-19	7.25276e-19		gene-GTF2A1	287.707	1.19209	0.12303	9.68939	3.34505e-22	2.34133e-21
gene-UCHL3	407.751	-1.54405	0.225794	-6.8383	8.01411e-12	5.25788e-11		gene-TTC39A	1721.2	1.44638	0.159348	9.07687	1.11744e-19	7.25383e-19		gene-EXD2	107.789	1.95663	0.201975	9.68747	3.40871e-22	2.38442e-21
gene-SUB1	825.213	-1.64397	0.240416	-6.83803	8.02918e-12	5.26475e-11		gene-ORMDL2	369.867	-1.35328	0.149146	-9.07351	1.15245e-19	7.47264e-19		gene-TOB1	281.319	-1.6021	0.165394	-9.68657	3.43868e-22	2.40391e-21
gene-CDYL2	341.316	2.09891	0.307019	6.83641	8.12028e-12	5.32144e-11		gene-BNC2	1755.7	2.46785	0.272073	9.07053	1.18444e-19	7.67575e-19		gene-ENPP5	37.8841	4.3953	0.453769	9.6862	3.45139e-22	2.41131e-21
gene-FRY	933.525	1.24855	0.182695	6.83408	8.25349e-12	5.40254e-11		gene-ISY1	367.877	-1.05769	0.116643	-9.06781	1.21432e-19	7.86493e-19		gene-ABCC3	17.0742	8.66933	0.895243	9.68378	3.53415e-22	2.46761e-21
gene-CHCHD10	390.396	-1.82945	0.267715	-6.83356	8.28324e-12	5.41891e-11		gene-CCDC152	282.361	2.41208	0.266151	9.06281	1.27137e-19	8.22513e-19		gene-CFAP251	38.3079	3.94195	0.407153	9.68174	3.60523e-22	2.5157e-21
gene-DVL1	894.713	-1.00314	0.146819	-6.83253	8.34316e-12	5.455e-11		gene-AACS	509.653	-2.6405	0.291406	-9.06124	1.28981e-19	8.33968e-19		gene-NDUFA4L2	756.108	-5.80106	0.599272	-9.68018	3.66075e-22	2.55288e-21
gene-SELENBP1	766.799	-2.55184	0.373538	-6.83154	8.40103e-12	5.4897e-11		gene-ITPRID2	2299.56	-2.25488	0.248861	-9.06081	1.29483e-19	8.36745e-19		gene-ST13	161.079	-1.46045	0.151003	-9.67165	3.97905e-22	2.77315e-21
gene-RNF217	976.657	1.35366	0.198183	6.83032	8.47278e-12	5.53026e-11		gene-JRK	518.731	1.17895	0.130209	9.05433	1.37415e-19	8.87498e-19		gene-SLC17A5	163.894	-1.88118	0.194522	-9.67079	4.01284e-22	2.79499e-21
gene-TRIM56	818.79	1.02332	0.149819	6.83033	8.47171e-12	5.53026e-11		gene-PSMD3	1057.86	-1.24973	0.138082	-9.05059	1.42197e-19	9.17353e-19		gene-NACC1	206.022	-1.39745	0.144515	-9.66995	4.04578e-22	2.81621e-21
gene-APEX1	1068.02	-1.25762	0.184132	-6.82998	8.49283e-12	5.54019e-11		gene-ECI1	245.668	-1.89196	0.209105	-9.04789	1.45752e-19	9.39756e-19		gene-GANC	114.387	1.88792	0.195295	9.66701	4.16364e-22	2.89648e-21
gene-TRAPPC9	668.045	2.21356	0.324182	6.82812	8.60359e-12	5.60925e-11		gene-PLD1	1961.61	1.81647	0.200829	9.04487	1.49848e-19	9.6508e-19		gene-BTBD3	277.49	1.59857	0.1654	9.66487	4.25166e-22	2.95591e-21
gene-NKIRAS2	923.544	-1.29857	0.190193	-6.82768	8.62978e-12	5.62311e-11		gene-SAP18	252.173	-1.2707	0.140496	-9.04436	1.50549e-19	9.69045e-19		gene-RSL1D1	159.533	-1.70944	0.176883	-9.66424	4.27783e-22	2.97228e-21
gene-ST3GAL2	499.512	1.43003	0.209495	6.82607	8.72721e-12	5.68336e-11		gene-MEGF8	1087.16	2.06327	0.228134	9.04413	1.50859e-19	9.705e-19		gene-MYOF	1910.8	-1.95816	0.202706	-9.66007	4.45574e-22	3.09212e-21
gene-SGTB	473.63	1.52697	0.223708	6.82574	8.74711e-12	5.69309e-11		gene-PSMA6	595.202	-2.03522	0.225091	-9.04175	1.54189e-19	9.91365e-19		gene-CCDC57	39.4832	2.24807	0.232728	9.65966	4.47333e-22	3.10243e-21
gene-PEX7	409.598	-1.49421	0.219094	-6.81993	9.10865e-12	5.92502e-11		gene-TGOLN2	1968.76	1.46185	0.161683	9.04144	1.54615e-19	9.93547e-19		gene-CCT4	449.559	-1.39472	0.144413	-9.65792	4.55018e-22	3.15382e-21
gene-ECSCR	276.75	-2.14945	0.315326	-6.8166	9.32226e-12	6.06053e-11		gene-NAB1	877.142	-1.18788	0.131395	-9.04059	1.5583e-19	1.00079e-18		gene-VASP	286.207	-1.82954	0.189491	-9.65502	4.68065e-22	3.24227e-21
gene-SMYD3	287.913	2.66272	0.390678	6.81564	9.38476e-12	6.09769e-11		gene-MXI1	653.999	-1.19718	0.132442	-9.03926	1.57737e-19	1.01247e-18		gene-GNA11	35.5041	2.41722	0.250493	9.64987	4.92181e-22	3.40724e-21
gene-PPIA	4069.63	-1.71929	0.252357	-6.8129	9.56537e-12	6.21152e-11		gene-PARD3B	1746.04	2.87936	0.318714	9.03431	1.65035e-19	1.05872e-18		gene-PRKAR2A	284.832	-1.96204	0.203428	-9.64489	5.16646e-22	3.57444e-21
gene-RGP1	843.566	1.76035	0.258411	6.81224	9.60904e-12	6.23634e-11		gene-RNF126	425.024	-1.71	0.189323	-9.03217	1.68298e-19	1.07905e-18		gene-PUF60	306.545	-1.25562	0.130194	-9.64425	5.19911e-22	3.59484e-21
gene-TMEM79	545.489	-2.34506	0.344289	-6.8113	9.67231e-12	6.27384e-11		gene-JAG2	842.2	-3.62207	0.401043	-9.03161	1.69162e-19	1.08398e-18		gene-TMOD3	397.548	1.49373	0.154909	9.64263	5.2816e-22	3.64966e-21
gene-CRACR2A	245.411	3.7398	0.549084	6.81097	9.69437e-12	6.28459e-11		gene-ITGB4	3247.69	-3.5332	0.391422	-9.02658	1.77127e-19	1.13439e-18		gene-SLC6A8	275.209	-4.20087	0.435659	-9.64256	5.2854e-22	3.65007e-21
gene-TNS4	1528.88	-2.63494	0.386935	-6.80978	9.77473e-12	6.3331e-11		gene-SBSN	9358.47	-6.34308	0.702881	-9.0244	1.80681e-19	1.1565e-18		gene-HLCS	136.138	1.88453	0.195475	9.64082	5.37573e-22	3.70795e-21
gene-TOB1	1370.42	-2.15412	0.316346	-6.80938	9.80193e-12	6.34712e-11		gene-FAM219B	299.205	-1.18181	0.131219	-9.00637	2.12986e-19	1.36023e-18		gene-CPNE1	379.766	-1.41485	0.146799	-9.638	5.52558e-22	3.8067e-21
gene-GPR157	2354.31	-2.3534	0.345925	-6.8032	1.02319e-11	6.62177e-11		gene-FMNL2	1699.87	1.63083	0.181103	9.005	2.15664e-19	1.37657e-18		gene-CHD9	755.285	1.62759	0.169032	9.6289	6.03731e-22	4.15421e-21
gene-TPPP	1256.48	-3.27425	0.481491	-6.80023	1.04454e-11	6.75615e-11		gene-FN1	39976.2	3.19224	0.354664	9.00073	2.24224e-19	1.43041e-18		gene-PSMB2	225.951	-1.3439	0.139569	-9.62895	6.03443e-22	4.15421e-21
gene-CTIF	238.499	1.89054	0.278147	6.7969	1.06896e-11	6.91017e-11		gene-ZNF292	877.887	1.57159	0.174614	9.00036	2.24986e-19	1.43447e-18		gene-HAGH	87.2534	-2.47184	0.256849	-9.62373	6.34852e-22	4.36571e-21
gene-DENND2B	695	1.28771	0.189517	6.79472	1.08524e-11	7.00754e-11		gene-RABGAP1	1452.36	1.14394	0.127107	8.99985	2.26033e-19	1.44035e-18		gene-PPP1R3F	43.0955	3.10593	0.322926	9.6181	6.70565e-22	4.60852e-21
gene-PLOD2	560.349	2.59913	0.382766	6.79038	1.11842e-11	7.21769e-11		gene-RPS3A	5794.43	-2.15083	0.238993	-8.99955	2.26647e-19	1.44346e-18		gene-TTC39A	456.412	1.66731	0.173403	9.61521	6.89655e-22	4.73685e-21
gene-USF3	972.202	1.37647	0.202755	6.78883	1.13043e-11	7.2911e-11		gene-ITGA9	751.209	1.57847	0.175397	8.9994	2.26961e-19	1.44465e-18		gene-CCDC82	59.2366	2.12853	0.221379	9.61488	6.91908e-22	4.74946e-21
gene-LPIN3	884.781	-1.16616	0.171898	-6.78405	1.16849e-11	7.53232e-11		gene-HNRNPA1	4330.49	-1.26287	0.140395	-8.99517	2.35863e-19	1.49965e-18		gene-XRRA1	38.0361	2.56192	0.266477	9.61404	6.9757e-22	4.78544e-21
gene-MRPL23	441.123	-1.28416	0.189352	-6.78189	1.18614e-11	7.64177e-11		gene-PPP6C	432.791	-1.29435	0.143916	-8.99378	2.38866e-19	1.5179e-18		gene-NFE2L3	33.7236	4.22636	0.439895	9.60766	7.42193e-22	5.08543e-21
gene-CLIC3	1124.94	-4.70816	0.694443	-6.77976	1.20375e-11	7.75089e-11		gene-FBXW7	1009.33	1.23874	0.137784	8.99046	2.46196e-19	1.56361e-18		gene-KIRREL1	649.347	-1.88041	0.19572	-9.60766	7.42139e-22	5.08543e-21
gene-H2BC8	117.268	3.34002	0.493013	6.77472	1.24649e-11	8.02154e-11		gene-SRD5A3	750.821	-2.0618	0.229385	-8.9884	2.50865e-19	1.59238e-18		gene-C1QB	52.3247	7.13473	0.742995	9.60265	7.79122e-22	5.33525e-21
gene-FAM81A	327.126	2.52867	0.373622	6.768	1.30575e-11	8.39822e-11		gene-NT5E	957.645	-3.14436	0.349866	-8.98731	2.53347e-19	1.60725e-18		gene-SVIL	409.023	3.00462	0.312914	9.60204	7.8378e-22	5.3607e-21
gene-PLCB1	544.51	2.28073	0.337025	6.76725	1.31256e-11	8.43249e-11		gene-ZNF280C	290.13	1.39237	0.154989	8.98366	2.61903e-19	1.66061e-18		gene-ARMCX4	95.3908	2.0738	0.21614	9.59475	8.41223e-22	5.75013e-21
gene-CACUL1	215.628	1.62668	0.240499	6.76376	1.3446e-11	8.63349e-11		gene-NIPA1	359.502	2.83786	0.315995	8.98069	2.69067e-19	1.70414e-18		gene-STK38L	453.624	-1.8025	0.187882	-9.59383	8.48765e-22	5.7982e-21
gene-ADRM1	1076.19	-1.29864	0.192042	-6.76226	1.35855e-11	8.71817e-11		gene-SEPTIN11	1786.81	2.44287	0.272127	8.97697	2.78313e-19	1.76173e-18		gene-TRA2A	231.34	1.4757	0.153824	9.5934	8.52295e-22	5.81882e-21
gene-LUC7L	1022.45	-1.03802	0.153695	-6.7538	1.44022e-11	9.2371e-11		gene-BRCA2	464.142	1.24551	0.13879	8.97404	2.85826e-19	1.80828e-18		gene-STC2	558.33	-5.30534	0.553205	-9.59019	8.79205e-22	5.99894e-21
gene-RABGGTA	358.953	-1.43388	0.212314	-6.75359	1.44235e-11	9.24557e-11		gene-PIAS1	687.763	1.22067	0.136031	8.97349	2.87268e-19	1.8164e-18		gene-ZFP28	143.72	1.3478	0.140551	9.5894	8.85997e-22	6.04166e-21
gene-CETN3	358.876	-1.32697	0.196648	-6.74795	1.49947e-11	9.60636e-11		gene-ARPC3	797.278	-2.02343	0.22565	-8.96713	3.04349e-19	1.92334e-18		gene-TRIM41	89.866	1.78853	0.186546	9.58758	9.01739e-22	6.14532e-21
gene-PA2G4	1364.15	-1.39348	0.206529	-6.74717	1.50761e-11	9.65306e-11		gene-SLIT2	6847.17	3.35126	0.373747	8.96665	3.05662e-19	1.93057e-18		gene-PARVG	15.4401	8.24259	0.859793	9.58671	9.09427e-22	6.19401e-21
gene-RPS3	10479.4	-1.27967	0.189746	-6.74413	1.5395e-11	9.85176e-11		gene-ECHS1	907.955	-1.54642	0.172469	-8.96638	3.06414e-19	1.93426e-18		gene-RSBN1	111.106	2.07884	0.216976	9.58095	9.61568e-22	6.54522e-21
gene-PPTC7	251.224	1.9688	0.292122	6.73966	1.58761e-11	1.0154e-10		gene-ABRAXAS1	235.184	1.40003	0.156148	8.96604	3.0737e-19	1.93816e-18		gene-DCTN2	433.756	-1.64278	0.171493	-9.57928	9.77219e-22	6.64778e-21
gene-CIAO3	444.899	-1.19746	0.177729	-6.73757	1.61055e-11	1.02925e-10		gene-GPI	1693.43	-1.31194	0.146399	-8.96142	3.20517e-19	2.01995e-18		gene-SLC43A2	44.5595	6.59008	0.688153	9.57647	1.00419e-21	6.82673e-21
gene-SUMF1	1044.55	-1.3931	0.206767	-6.73752	1.61107e-11	1.02925e-10		gene-CD63	2489.64	1.45232	0.16211	8.95884	3.28123e-19	2.06561e-18		gene-NPDC1	39.387	3.62973	0.379148	9.57339	1.03458e-21	7.02541e-21
gene-ARHGAP21	2083.41	2.57726	0.382552	6.73702	1.61672e-11	1.03229e-10		gene-HPSE	222.183	-2.55061	0.284752	-8.95731	3.32697e-19	2.09325e-18		gene-LHFPL6	954.107	-4.13602	0.432234	-9.56893	1.08016e-21	7.32617e-21
gene-DGKQ	1022.09	-1.94024	0.288343	-6.72892	1.70929e-11	1.09078e-10		gene-KMT2C	2469.19	1.76695	0.197307	8.95531	3.38785e-19	2.13038e-18		gene-PHB2	483.851	-1.69868	0.177604	-9.56444	1.12806e-21	7.64646e-21
gene-SMARCA1	486.841	1.91703	0.285006	6.72625	1.74087e-11	1.11031e-10		gene-LTA4H	724.782	-1.48799	0.166169	-8.95465	3.40828e-19	2.14205e-18		gene-MATN4	64.1168	5.6844	0.594472	9.56209	1.15404e-21	7.81791e-21
gene-ACTR8	871.347	-1.00373	0.149249	-6.72517	1.75392e-11	1.11801e-10		gene-FANCC	837.924	3.16207	0.35323	8.95185	3.49579e-19	2.19584e-18		gene-FAT2	49.9682	5.05764	0.528977	9.56118	1.16427e-21	7.88254e-21
gene-MAFB	2403.7	1.92634	0.286491	6.7239	1.76919e-11	1.12712e-10		gene-ATP8B2	3066.6	1.60118	0.178974	8.94647	3.67048e-19	2.30179e-18		gene-HMGN4	182.093	1.1366	0.118905	9.55889	1.19031e-21	8.05407e-21
gene-MAP3K11	515.354	-1.40161	0.208477	-6.72309	1.77906e-11	1.13278e-10		gene-OXSR1	356.12	1.27852	0.14291	8.9463	3.67587e-19	2.30391e-18		gene-FLRT1	21.5648	4.11929	0.43143	9.54799	1.32234e-21	8.94207e-21
gene-MYG1	502.38	-1.0553	0.156979	-6.72258	1.78538e-11	1.13582e-10		gene-SLC1A7	130.681	2.67674	0.299228	8.94551	3.70222e-19	2.31788e-18		gene-KBTBD12	49.5356	2.98983	0.313173	9.54687	1.33675e-21	9.03416e-21
gene-SLC25A29	1141.42	-1.97992	0.294519	-6.72254	1.78583e-11	1.13582e-10		gene-BRIX1	262.362	-1.3727	0.153565	-8.93888	3.93117e-19	2.45988e-18		gene-LRRC15	125.01	3.80937	0.399031	9.54655	1.34088e-21	9.05672e-21
gene-MTSS1	2139.15	-1.33095	0.198122	-6.71786	1.84414e-11	1.17161e-10		gene-NAALADL2	318.472	1.7486	0.195629	8.93832	3.95135e-19	2.47116e-18		gene-ZNF146	298.177	1.03782	0.108726	9.54528	1.35737e-21	9.16267e-21
gene-SPRTN	323.774	-1.48016	0.220364	-6.71686	1.85689e-11	1.17905e-10		gene-DAPK3	760.878	1.16382	0.130286	8.93279	4.1538e-19	2.59635e-18		gene-CEP112	83.2415	1.90674	0.199787	9.54387	1.37603e-21	9.28311e-21
gene-OXA1L	713.565	-1.03985	0.154867	-6.71449	1.8872e-11	1.19763e-10		gene-MOCS1	457.203	-1.66269	0.186183	-8.9304	4.24472e-19	2.65173e-18		gene-DYRK2	412.837	-2.10881	0.221151	-9.5356	1.49022e-21	1.00416e-20
gene-LAMA2	5592.59	3.34847	0.498928	6.71134	1.92848e-11	1.22315e-10		gene-GOLGA3	1187.02	1.12647	0.126168	8.92835	4.32406e-19	2.69982e-18		gene-ZNF674	46.4814	2.54326	0.266756	9.53403	1.51299e-21	1.01889e-20
gene-CPD	2749.68	1.52894	0.227851	6.71025	1.94297e-11	1.23166e-10		gene-CSPP1	298.483	1.25176	0.140246	8.92546	4.43852e-19	2.76827e-18		gene-EHBP1	441.562	1.63974	0.172017	9.53245	1.53611e-21	1.03386e-20
gene-LOX	2012.59	2.79355	0.416416	6.70855	1.96573e-11	1.2454e-10		gene-FAU	3797.24	-1.14371	0.12814	-8.92547	4.43803e-19	2.76827e-18		gene-PALM2AKAP2	1209.32	-3.08893	0.324065	-9.53182	1.54554e-21	1.03959e-20
gene-TGM1	1790.7	-3.52732	0.525871	-6.70758	1.97877e-11	1.25227e-10		gene-MTMR7	67.6069	2.0135	0.225668	8.92241	4.56266e-19	2.84415e-18		gene-RBM12B	165.857	1.61822	0.169936	9.52251	1.69048e-21	1.13574e-20
gene-S1PR2	443.123	2.15474	0.321359	6.70508	2.01291e-11	1.27317e-10		gene-UBTD1	313.749	-2.52193	0.28267	-8.92183	4.58632e-19	2.85734e-18		gene-PSPH	184.602	-1.85848	0.195192	-9.52132	1.71001e-21	1.14818e-20
gene-NLRP3	68.1262	2.32543	0.346881	6.70383	2.03028e-11	1.28274e-10		gene-UCHL3	304.838	-2.0661	0.231668	-8.91834	4.73315e-19	2.94722e-18		gene-NUP210	29.555	8.15346	0.856714	9.51714	1.78018e-21	1.19388e-20
gene-JAKMIP2	27.9265	3.22984	0.481906	6.70223	2.05259e-11	1.29612e-10		gene-BOK	691.356	-1.8972	0.212732	-8.91824	4.73764e-19	2.94841e-18		gene-XPA	275.913	1.21126	0.127371	9.50972	1.91177e-21	1.28138e-20
gene-GTF2F2	475.174	-1.35337	0.201946	-6.70166	2.06065e-11	1.30049e-10		gene-ADI1	970.251	-3.04351	0.341469	-8.91299	4.96748e-19	3.08641e-18		gene-CCM2	115.072	-1.7847	0.187735	-9.50644	1.97304e-21	1.32167e-20
gene-PDHB	611.871	-1.7787	0.265479	-6.69998	2.08448e-11	1.31481e-10		gene-AP1S2	657.974	-1.31503	0.147648	-8.90652	5.26618e-19	3.26846e-18		gene-PLS3	3957.73	-2.41662	0.254309	-9.5027	2.04524e-21	1.36923e-20
gene-AFAP1	868.949	1.28114	0.191241	6.69909	2.09725e-11	1.32213e-10		gene-S1PR2	412.076	2.05902	0.231385	8.89867	5.65177e-19	3.50398e-18		gene-SNX19	596.871	-1.20912	0.12725	-9.50188	2.06126e-21	1.37914e-20
gene-NGEF	1214.92	-2.89972	0.432903	-6.69832	2.10826e-11	1.32835e-10		gene-TRAPPC14	452.574	-1.45021	0.163194	-8.88643	6.31033e-19	3.90803e-18		gene-GDAP2	430.044	1.28982	0.135767	9.50027	2.09339e-21	1.39899e-20
gene-PLXNC1	683.125	2.62572	0.392112	6.69634	2.13699e-11	1.3457e-10		gene-PSMD8	885.796	-1.35393	0.152388	-8.88477	6.40555e-19	3.96272e-18		gene-SLC16A1	349.25	-2.99312	0.315226	-9.49518	2.19825e-21	1.46735e-20
gene-SARS1	942.222	-1.1914	0.177966	-6.69453	2.16367e-11	1.36176e-10		gene-ST3GAL2	712.22	2.15563	0.242812	8.87777	6.82167e-19	4.21559e-18		gene-PRPF31	119.588	-1.73695	0.183048	-9.48908	2.33072e-21	1.55486e-20
gene-EYA1	57.8184	4.83501	0.723091	6.68659	2.28426e-11	1.43686e-10		gene-ZNF581	162.989	1.78061	0.200575	8.87753	6.83635e-19	4.22239e-18		gene-GVQW3	56.536	2.96289	0.312364	9.48539	2.41484e-21	1.61003e-20
gene-HNRNPDL	3480.01	-1.00927	0.151002	-6.6838	2.32823e-11	1.46371e-10		gene-MYO5B	799.694	-3.31391	0.373304	-8.87725	6.85334e-19	4.2306e-18		gene-ZNF606	116.734	1.43718	0.151589	9.48076	2.52431e-21	1.68203e-20
gene-RPL21	4048.69	-1.88531	0.282155	-6.68183	2.35971e-11	1.48269e-10		gene-ZNF512B	798.714	1.23747	0.139415	8.87617	6.92014e-19	4.26953e-18		gene-GNPTG	151.834	-1.40337	0.148077	-9.4773	2.6096e-21	1.73785e-20
gene-ZNF106	1346.97	1.86335	0.279003	6.67859	2.41253e-11	1.51505e-10		gene-GDE1	455.204	-1.8641	0.210032	-8.87531	6.97403e-19	4.30046e-18		gene-EEF1A1	9086.55	-1.25379	0.132385	-9.4708	2.77713e-21	1.84833e-20
gene-MEGF8	1085.26	2.01758	0.302182	6.67672	2.44351e-11	1.53282e-10		gene-EIF2B4	737.444	-1.01805	0.114753	-8.87165	7.20722e-19	4.43948e-18		gene-IGSF6	39.1601	5.01771	0.529867	9.46976	2.80493e-21	1.86575e-20
gene-ITGA4	595.154	2.94681	0.44163	6.67258	2.51343e-11	1.57582e-10		gene-SERPINA1	371.822	-3.99745	0.450636	-8.87068	7.27003e-19	4.47576e-18		gene-DCLRE1C	93.4155	1.95992	0.206969	9.46963	2.80849e-21	1.86702e-20
gene-ZNF148	878.275	1.14116	0.171065	6.67092	2.542e-11	1.59286e-10		gene-CRYBG2	593.945	-4.04218	0.455912	-8.86614	7.57235e-19	4.65937e-18		gene-TNFRSF1B	32.9429	5.0554	0.533927	9.46833	2.84356e-21	1.88923e-20
gene-CBFA2T2	541.594	1.52087	0.228029	6.66962	2.56465e-11	1.60617e-10		gene-CDKN1B	1403.73	-1.58447	0.17886	-8.85872	8.09353e-19	4.97472e-18		gene-RXRA	379.127	1.43282	0.151335	9.46787	2.85597e-21	1.89637e-20
gene-RUNX1	245.972	2.67678	0.401442	6.66792	2.5946e-11	1.62404e-10		gene-EMC4	406.311	-1.24995	0.141169	-8.85427	8.42337e-19	5.17468e-18		gene-SLC23A2	708.171	3.16042	0.333847	9.46666	2.88945e-21	1.91748e-20
gene-USP38	591.362	1.15346	0.172992	6.66771	2.59833e-11	1.62549e-10		gene-UQCRC2	785.118	-1.58774	0.17951	-8.84483	9.16647e-19	5.62817e-18		gene-CRISPLD2	395.402	3.6069	0.381154	9.4631	2.98946e-21	1.98154e-20
gene-LRRC20	152.926	1.39143	0.208712	6.66674	2.6154e-11	1.63438e-10		gene-SLC22A15	522.904	3.34934	0.378731	8.84358	9.26974e-19	5.68852e-18		gene-ADAM19	1040.2	-3.25489	0.344022	-9.46129	3.04179e-21	2.01506e-20
gene-TOR4A	244.638	1.68002	0.252062	6.66511	2.64466e-11	1.65176e-10		gene-HADHB	1392.19	-1.87175	0.21167	-8.84278	9.33635e-19	5.72633e-18		gene-BHLHE40	1987.43	-3.2468	0.343639	-9.44831	3.4436e-21	2.27858e-20
gene-VPS72	513.264	-1.38713	0.208158	-6.6638	2.66837e-11	1.66566e-10		gene-HGSNAT	587.868	-1.08765	0.123095	-8.83584	9.93521e-19	6.08711e-18		gene-RDH14	166.972	1.25236	0.132565	9.44712	3.48297e-21	2.3033e-20
gene-DNPEP	364.524	-1.52375	0.228774	-6.66048	2.72932e-11	1.70278e-10		gene-EIF3M	1278.47	-1.5162	0.171605	-8.83539	9.97487e-19	6.10814e-18		gene-GJB2	18.3486	9.13859	0.967579	9.4448	3.56079e-21	2.35339e-20
gene-CST6	4967.38	-5.04346	0.757318	-6.65964	2.74507e-11	1.71074e-10		gene-CDC20	190.958	-1.76537	0.199914	-8.83063	1.04084e-18	6.37023e-18		gene-ATP8A1	145.976	5.07742	0.537676	9.44328	3.61299e-21	2.3865e-20
gene-IPMK	276.151	2.0263	0.304533	6.6538	2.85618e-11	1.77901e-10		gene-CAMKK2	2927.55	1.48058	0.16773	8.82716	1.0737e-18	6.56433e-18		gene-CDK9	267.716	1.25983	0.133476	9.4386	3.77796e-21	2.49258e-20
gene-NFIX	3653.84	2.63643	0.396325	6.65217	2.88796e-11	1.7978e-10		gene-EYA3	599.945	1.14711	0.129958	8.82679	1.07728e-18	6.57914e-18		gene-TPST2	121.017	-2.26432	0.239903	-9.43851	3.781e-21	2.49314e-20
gene-CLK4	699.178	-1.33304	0.200393	-6.6521	2.88949e-11	1.7978e-10		gene-IFT172	787.578	1.29209	0.14645	8.82278	1.11653e-18	6.81526e-18		gene-ZDHHC21	85.1808	1.82129	0.192968	9.43832	3.78813e-21	2.49639e-20
gene-CENPL	274.876	2.88987	0.434721	6.64764	2.97827e-11	1.84801e-10		gene-CACNA1G	272.283	3.31943	0.376252	8.82235	1.12078e-18	6.83751e-18		gene-RASAL2	741.559	-2.04191	0.216349	-9.43802	3.79891e-21	2.50205e-20
gene-TTI2	172.988	-1.9696	0.296402	-6.64505	3.03117e-11	1.87982e-10		gene-FBXL20	665.527	1.81017	0.205201	8.82144	1.12997e-18	6.88995e-18		gene-GPR52	23.7616	5.29905	0.561483	9.43759	3.81437e-21	2.51078e-20
gene-HSF1	793.087	-1.33276	0.200693	-6.64079	3.11999e-11	1.93385e-10		gene-DKK3	1572.83	2.09339	0.237342	8.82012	1.14335e-18	6.96781e-18		gene-ZCCHC3	52.4675	1.95169	0.206802	9.43748	3.81861e-21	2.51212e-20
gene-HRAS	286.881	-1.70725	0.257097	-6.6405	3.12626e-11	1.93669e-10		gene-LMO7	1152.44	-2.85994	0.324277	-8.81944	1.15037e-18	7.00685e-18		gene-COPS6	116.678	-1.72575	0.182935	-9.43369	3.95919e-21	2.60309e-20
gene-CEP120	947.082	1.26133	0.190021	6.63783	3.18332e-11	1.97097e-10		gene-IGBP1	511.915	-1.06712	0.121004	-8.81888	1.15611e-18	7.03807e-18		gene-PTGS1	16.0936	7.63205	0.809339	9.42998	4.10182e-21	2.69531e-20
gene-UGGT2	493.534	2.98445	0.449628	6.63761	3.188e-11	1.9728e-10		gene-STAG1	961.181	1.56335	0.17729	8.81804	1.16485e-18	7.08752e-18		gene-TUBB6	1005.96	-2.3527	0.249551	-9.42772	4.19106e-21	2.75236e-20
gene-SUGCT	85.0938	1.48256	0.223397	6.63644	3.21353e-11	1.98752e-10		gene-TSPOAP1	364.325	-2.22441	0.252259	-8.81795	1.16575e-18	7.08923e-18		gene-RGS16	18.2497	6.56605	0.696684	9.42471	4.31277e-21	2.83066e-20
gene-TMEM59L	152.33	4.44014	0.669199	6.635	3.24495e-11	2.00588e-10		gene-ELOB	524.312	-1.17777	0.133607	-8.81516	1.19511e-18	7.26007e-18		gene-ADPRH	97.5626	1.54897	0.164362	9.42411	4.33764e-21	2.84534e-20
gene-RPS8	11890.4	-1.4947	0.225362	-6.63246	3.30147e-11	2.03861e-10		gene-NDUFA4	458.232	-1.72997	0.196267	-8.81439	1.20338e-18	7.30642e-18		gene-CKAP4	999.413	-2.59458	0.275331	-9.4235	4.36285e-21	2.86023e-20
gene-FCHSD1	386.936	-1.3102	0.197703	-6.62714	3.42246e-11	2.11218e-10		gene-COL6A6	450.989	3.65612	0.414848	8.81316	1.21671e-18	7.38344e-18		gene-DCAF16	197.701	2.36925	0.251421	9.42343	4.3657e-21	2.86045e-20
gene-MRPS31	641.224	-1.0692	0.16138	-6.62534	3.46447e-11	2.13695e-10		gene-DLG4	385.241	1.84205	0.209055	8.81131	1.23697e-18	7.50238e-18		gene-UBAP2	423.147	-1.31124	0.139242	-9.417	4.64156e-21	3.03945e-20
gene-TRAK1	1208.83	1.04696	0.158036	6.62482	3.47672e-11	2.14335e-10		gene-COL5A3	5925.94	2.91369	0.330704	8.81055	1.24532e-18	7.54903e-18		gene-ALDOC	147.038	-3.70451	0.393414	-9.41632	4.6717e-21	3.05742e-20
gene-ISOC2	245.981	-1.74937	0.264069	-6.62468	3.48011e-11	2.14429e-10		gene-EIF2AK3	538.958	1.01744	0.115525	8.80707	1.28458e-18	7.78291e-18		gene-TLE1	404.514	-2.96426	0.314901	-9.41328	4.80902e-21	3.14549e-20
gene-CCDC32	241.662	-1.60081	0.241762	-6.62144	3.55723e-11	2.19062e-10		gene-SLC25A6	7494.98	-1.36249	0.154737	-8.80519	1.30636e-18	7.91067e-18		gene-RALGDS	92.3404	1.88056	0.199883	9.40833	5.04092e-21	3.29527e-20
gene-RNASE4	1259.53	-3.2201	0.486366	-6.62073	3.5743e-11	2.19995e-10		gene-CCZ1	463.028	-1.2421	0.141085	-8.80392	1.32121e-18	7.99638e-18		gene-CDC34	150.97	-1.59785	0.169892	-9.40505	5.20038e-21	3.39756e-20
gene-CGNL1	3252.48	3.57039	0.539285	6.62059	3.57766e-11	2.20084e-10		gene-HEATR5B	504.82	1.09571	0.124489	8.80167	1.34796e-18	8.154e-18		gene-UBC	3235.73	-2.22498	0.236635	-9.40258	5.32409e-21	3.47639e-20
gene-CLTC	4683.42	1.0739	0.162224	6.61984	3.59593e-11	2.21089e-10		gene-MINK1	2552.71	-1.10436	0.12548	-8.80113	1.35441e-18	8.18866e-18		gene-HNRNPU	2213.13	1.26521	0.13467	9.3949	5.72698e-21	3.73731e-20
gene-GTDC1	209.787	1.32402	0.200019	6.61949	3.60451e-11	2.21497e-10		gene-POGZ	607.254	1.15995	0.131798	8.80095	1.35662e-18	8.19769e-18		gene-SNX32	33.3426	3.75545	0.399774	9.39393	5.78026e-21	3.76992e-20
gene-PRKD1	199.519	1.80427	0.272782	6.61431	3.73279e-11	2.29257e-10		gene-LYPD3	2358.9	-5.50755	0.625842	-8.80022	1.3655e-18	8.24704e-18		gene-PTGR1	684.045	-2.03423	0.216606	-9.39139	5.92128e-21	3.85968e-20
gene-DUT	590.866	-1.07859	0.163128	-6.61191	3.79401e-11	2.32892e-10		gene-CDK5RAP2	524.709	1.02574	0.11656	8.80011	1.36682e-18	8.25066e-18		gene-ZNF407	202.201	1.7097	0.182116	9.38796	6.1171e-21	3.98504e-20
gene-BACE1	1776.15	1.62741	0.246258	6.60856	3.88088e-11	2.37964e-10		gene-FAR2	1656.44	-5.58739	0.635247	-8.79562	1.42261e-18	8.58287e-18		gene-RAC2	15.7004	8.89339	0.947551	9.38565	6.25295e-21	4.07121e-20
gene-AGO1	1012.43	1.2189	0.184483	6.60713	3.91851e-11	2.40019e-10		gene-FOXP1	1334.39	2.0911	0.237983	8.78673	1.53972e-18	9.28452e-18		gene-RAB11FIP5	320.464	-1.80379	0.192196	-9.38519	6.2801e-21	4.08655e-20
gene-HDAC8	206.568	1.02009	0.154457	6.60435	3.99275e-11	2.44305e-10		gene-COL17A1	5737.68	-5.7943	0.659484	-8.78612	1.54817e-18	9.33056e-18		gene-FLNC	4077.27	-2.88459	0.307383	-9.38434	6.33101e-21	4.11733e-20
gene-TARS2	375.675	-1.24789	0.188971	-6.60362	4.01251e-11	2.45383e-10		gene-ZNF19	92.4653	1.86901	0.212794	8.78322	1.58861e-18	9.56929e-18		gene-POLD2	51.5751	2.39503	0.255232	9.38373	6.3678e-21	4.13889e-20
gene-RNF126	576.047	-1.34936	0.20443	-6.60062	4.09438e-11	2.50256e-10		gene-RPS25	5829.44	-1.30354	0.148436	-8.78185	1.60804e-18	9.68121e-18		gene-PKP4	326.616	-1.48383	0.158134	-9.38333	6.39185e-21	4.15215e-20
gene-ADARB1	673.008	-1.62394	0.246095	-6.59883	4.1442e-11	2.53166e-10		gene-TGIF1	420.243	-1.28453	0.146363	-8.77636	1.68848e-18	1.01549e-17		gene-EIF4A3	233.477	-1.33446	0.142222	-9.38291	6.4177e-21	4.16656e-20
gene-SEMA4A	677.964	-2.57165	0.389828	-6.59687	4.19917e-11	2.56387e-10		gene-FAP	2961.12	2.50132	0.285321	8.76666	1.84038e-18	1.10568e-17		gene-CDADC1	138.498	1.48397	0.15818	9.38152	6.50288e-21	4.21946e-20
gene-SLC35D1	439.525	1.3167	0.199696	6.59351	4.29561e-11	2.62135e-10		gene-ST13	629.32	-1.81044	0.206528	-8.7661	1.84958e-18	1.11062e-17		gene-CEMIP	4962.16	-8.65233	0.922685	-9.37734	6.76575e-21	4.38502e-20
gene-CYLD	559.085	1.63671	0.248278	6.59223	4.33274e-11	2.6426e-10		gene-RPL18	5390.79	-1.40015	0.159751	-8.76457	1.87488e-18	1.12522e-17		gene-RAPGEF5	354.92	4.01265	0.427923	9.37703	6.78565e-21	4.39542e-20
gene-HMGCS1	3958.04	-2.51844	0.3823	-6.5876	4.46995e-11	2.72484e-10		gene-S100A16	1761.05	-3.78353	0.431725	-8.76375	1.88857e-18	1.13285e-17		gene-VPS13B	1038.27	1.35053	0.144033	9.37652	6.81862e-21	4.41426e-20
gene-ZNF827	347.795	1.65101	0.250629	6.58746	4.47421e-11	2.72598e-10		gene-CACHD1	3777.07	3.47432	0.396679	8.75852	1.9783e-18	1.18604e-17		gene-GXYLT1	228.484	2.1479	0.229122	9.37448	6.95148e-21	4.49772e-20
gene-NID1	3555.97	2.22826	0.338521	6.58233	4.63124e-11	2.8171e-10		gene-MRPL50	206.713	-1.34304	0.153369	-8.75689	2.00706e-18	1.20266e-17		gene-FAM219A	162.783	1.64663	0.17566	9.37397	6.9855e-21	4.51715e-20
gene-ROR2	597.406	2.11417	0.321192	6.58226	4.63362e-11	2.8171e-10		gene-DMXL1	1266.4	1.5725	0.179629	8.75412	2.05694e-18	1.2319e-17		gene-CACNA1C	370.298	-2.73798	0.292213	-9.36981	7.26639e-21	4.69613e-20
gene-SERPINB9	822.075	1.39734	0.2123	6.5819	4.64473e-11	2.82236e-10		gene-UBE2N	312.433	-1.49926	0.171359	-8.74925	2.14767e-18	1.28557e-17		gene-SEC23A	568.218	-1.25045	0.133495	-9.36701	7.46155e-21	4.81952e-20
gene-CCDC86	379.973	-1.43995	0.218825	-6.58038	4.69256e-11	2.84991e-10		gene-ACTN1	1366.2	-2.40195	0.27456	-8.74836	2.16474e-18	1.29511e-17		gene-CEBPA	22.9485	4.74031	0.506461	9.35967	7.99848e-21	5.1634e-20
gene-WDR73	238.958	-1.49526	0.227336	-6.57731	4.79043e-11	2.9078e-10		gene-NOX4	422.705	2.21948	0.25378	8.7457	2.21644e-18	1.32535e-17		gene-MYO7A	23.0678	6.58187	0.703236	9.35941	8.01824e-21	5.17322e-20
gene-HSD17B10	534.72	-1.58339	0.240755	-6.57678	4.80747e-11	2.9166e-10		gene-UQCRFS1	663.776	-1.66724	0.19066	-8.74456	2.23881e-18	1.33803e-17		gene-BOC	425.12	2.84761	0.304372	9.35568	8.30654e-21	5.35619e-20
gene-EHBP1	1177.24	1.9442	0.295849	6.5716	4.97782e-11	3.01689e-10		gene-COL4A1	7199.49	2.19532	0.25109	8.74317	2.26669e-18	1.35398e-17		gene-TNFAIP1	517.524	-1.52858	0.163394	-9.35518	8.34543e-21	5.37822e-20
gene-WWC2	890.86	1.72176	0.262001	6.57159	4.97806e-11	3.01689e-10		gene-PRPSAP1	410.895	-1.33765	0.153098	-8.73718	2.39004e-18	1.42692e-17		gene-RNF141	147.96	1.93055	0.206366	9.35497	8.36265e-21	5.38627e-20
gene-PLA2G4B	1037.18	-2.09819	0.319308	-6.57106	4.99583e-11	3.02606e-10		gene-LONRF2	24.4357	3.3041	0.378179	8.73688	2.39643e-18	1.42999e-17		gene-CRACR2A	42.0522	5.75855	0.615572	9.35479	8.37694e-21	5.39242e-20
gene-HIP1R	2013.86	-1.73791	0.264605	-6.56796	5.10085e-11	3.08804e-10		gene-IDH2	408.882	-2.0062	0.229627	-8.73674	2.39927e-18	1.43094e-17		gene-MRPL10	123.831	-1.67182	0.178734	-9.35363	8.46885e-21	5.4485e-20
gene-CHML	509.524	2.65175	0.403764	6.56758	5.11406e-11	3.0944e-10		gene-SH3D21	935.859	-2.10536	0.241019	-8.73522	2.43185e-18	1.44962e-17		gene-KHDRBS3	233.067	-2.3408	0.250274	-9.35292	8.5262e-21	5.4823e-20
gene-ARHGEF40	1055.11	1.45049	0.220911	6.56594	5.1707e-11	3.12702e-10		gene-RRP36	318.8	-1.41078	0.161622	-8.72892	2.5712e-18	1.53189e-17		gene-RAD50	433.384	-1.16899	0.124994	-9.3524	8.56789e-21	5.50599e-20
gene-CASP8AP2	328.953	1.94799	0.296803	6.56323	5.26535e-11	3.18258e-10		gene-SHMT1	294.038	-2.01475	0.230823	-8.72856	2.57931e-18	1.53592e-17		gene-ZC3H7B	545.295	-1.52668	0.163244	-9.35216	8.58794e-21	5.51576e-20
gene-RPS23	6023.57	-2.25094	0.343071	-6.56115	5.33945e-11	3.22566e-10		gene-SOX7	376.09	-3.13753	0.359482	-8.72793	2.59371e-18	1.54369e-17		gene-USP6NL	317.22	-1.76454	0.188701	-9.35099	8.68274e-21	5.56722e-20
gene-DNM1	1377.4	1.66889	0.25442	6.5596	5.39514e-11	3.25758e-10		gene-RPL35	2864.52	-1.42957	0.1638	-8.72755	2.60246e-18	1.54729e-17		gene-ADA	1087	-3.08715	0.33014	-9.35105	8.67853e-21	5.56722e-20
gene-ATP12A	1021.2	-5.4335	0.828386	-6.55915	5.41162e-11	3.26581e-10		gene-EIF3H	1824.03	-1.03315	0.118422	-8.7243	2.67829e-18	1.59155e-17		gene-RNF24	406.226	1.95708	0.209392	9.34652	9.05759e-21	5.8043e-20
gene-TMED8	834.187	1.56618	0.238805	6.5584	5.439e-11	3.27887e-10		gene-MRPS24	310.926	-1.37462	0.157604	-8.72199	2.73359e-18	1.62357e-17		gene-GPR146	91.273	3.52558	0.377411	9.3415	9.49814e-21	6.07977e-20
gene-WBP2	1701.34	-1.06202	0.161941	-6.55806	5.45132e-11	3.28457e-10		gene-PSME2	599.334	-1.5402	0.176622	-8.72028	2.77519e-18	1.64742e-17		gene-ARHGAP31	1803.89	-2.23129	0.238871	-9.341	9.54329e-21	6.10524e-20
gene-HS2ST1	545.314	1.5514	0.236604	6.55695	5.4921e-11	3.3074e-10		gene-FAM3C	948.816	1.71652	0.196853	8.7198	2.78697e-18	1.65356e-17		gene-MMP16	40.0023	5.56797	0.596136	9.34011	9.62366e-21	6.1532e-20
gene-ATP5MJ	486.426	-1.15972	0.176871	-6.55687	5.495e-11	3.3074e-10		gene-GNG7	159.509	1.47437	0.169096	8.71912	2.80368e-18	1.6626e-17		gene-HAVCR1	81.7601	3.675	0.393497	9.33933	9.6945e-21	6.19501e-20
gene-FANCM	96.5655	2.99878	0.457672	6.55224	5.66801e-11	3.40975e-10		gene-AMOT	596.567	3.03944	0.348636	8.71809	2.82943e-18	1.67701e-17		gene-UBE3B	449.5	-1.23606	0.132353	-9.33911	9.71491e-21	6.20457e-20
gene-UBA6	363.725	1.16109	0.17724	6.55091	5.71859e-11	3.43837e-10		gene-KCTD7	162.646	1.69249	0.194298	8.71082	3.0169e-18	1.78719e-17		gene-TMEM151B	33.6281	4.53005	0.48527	9.33512	1.00881e-20	6.43802e-20
gene-SLIT3	5975.65	2.28881	0.349493	6.54895	5.79443e-11	3.48213e-10		gene-DRAM1	296.2	1.65351	0.189973	8.70395	3.20529e-18	1.89782e-17		gene-ZNF333	124.658	2.2709	0.243266	9.33508	1.00917e-20	6.43802e-20
gene-NKTR	2427.98	1.2859	0.196394	6.54758	5.84768e-11	3.51229e-10		gene-PHF20	750.198	1.16276	0.133674	8.6985	3.36309e-18	1.99022e-17		gene-DACT2	35.4922	10.0769	1.07949	9.33483	1.01157e-20	6.44968e-20
gene-NDUFA9	560.454	-1.26932	0.19387	-6.54727	5.85995e-11	3.51781e-10		gene-ANXA2	13610.9	-1.70743	0.196312	-8.69755	3.39123e-18	2.00583e-17		gene-RMND5A	182.599	1.59841	0.171252	9.33368	1.02262e-20	6.51649e-20
gene-RANBP17	189.892	2.27722	0.347834	6.54685	5.87635e-11	3.52581e-10		gene-CRIPT	310.925	-1.46692	0.168674	-8.6968	3.4138e-18	2.01814e-17		gene-YPEL2	213.586	2.24741	0.241102	9.32144	1.14775e-20	7.30974e-20
gene-KNL1	333.494	2.66004	0.406399	6.54539	5.93397e-11	3.55852e-10		gene-ARAP1	2083.06	1.41873	0.163284	8.68871	3.66567e-18	2.16592e-17		gene-PRDM1	36.3594	9.78008	1.05003	9.31412	1.2297e-20	7.82733e-20
gene-NBAS	999.435	1.29268	0.197787	6.53574	6.32958e-11	3.79377e-10		gene-ACVR2A	915.686	-1.70191	0.195887	-8.68822	3.68162e-18	2.17422e-17		gene-NET1	137.584	3.46626	0.372347	9.30921	1.2879e-20	8.19317e-20
gene-TANC1	711.106	1.33916	0.204917	6.53516	6.35429e-11	3.80459e-10		gene-OARD1	444.354	-1.26388	0.145768	-8.6705	4.30226e-18	2.53683e-17		gene-FTL	773.074	-1.31189	0.140946	-9.30773	1.3059e-20	8.30304e-20
gene-GOLGA4	2113.99	1.16527	0.17831	6.53508	6.35767e-11	3.80463e-10		gene-TPD52	655.471	-2.05416	0.236984	-8.66794	4.40005e-18	2.59315e-17		gene-CCR1	33.0832	8.98901	0.965836	9.30697	1.31526e-20	8.35789e-20
gene-LASP1	3760.35	1.4528	0.222403	6.5323	6.47681e-11	3.8739e-10		gene-SMYD3	264.937	2.47901	0.286144	8.66348	4.57593e-18	2.69542e-17		gene-DCTN6	110.77	-2.27205	0.244176	-9.305	1.33998e-20	8.51024e-20
gene-POLA1	425.609	1.57591	0.241401	6.52819	6.65695e-11	3.97956e-10		gene-SLC12A6	990.048	1.17624	0.135809	8.661	4.67628e-18	2.75311e-17		gene-NRROS	22.8541	9.44968	1.01565	9.30405	1.35198e-20	8.58162e-20
gene-ARHGAP42	1490.99	1.8391	0.281731	6.52785	6.67222e-11	3.98661e-10		gene-MBD4	211.995	-1.20677	0.139339	-8.66063	4.69152e-18	2.76066e-17		gene-THAP9	38.9662	2.19434	0.236083	9.29475	1.47547e-20	9.36028e-20
gene-MED4	333.253	-1.3399	0.20527	-6.52751	6.68724e-11	3.9935e-10		gene-KIF26B	1487.83	4.62237	0.533755	8.6601	4.71356e-18	2.77221e-17		gene-NKTR	606.372	1.45969	0.157052	9.29428	1.48201e-20	9.39651e-20
gene-RCOR1	1184.12	1.54634	0.236927	6.52667	6.72492e-11	4.0139e-10		gene-PLA2G7	1178.93	-3.06424	0.353876	-8.65909	4.75565e-18	2.7941e-17		gene-MZF1	71.3102	1.8661	0.200873	9.28995	1.54358e-20	9.78142e-20
gene-ANKS6	369.103	2.21536	0.339557	6.52425	6.83426e-11	4.07279e-10		gene-SHISA4	493.876	3.3203	0.383888	8.64914	5.18908e-18	3.04563e-17		gene-SCIMP	22.1162	5.8345	0.62826	9.28676	1.59049e-20	1.00675e-19
gene-USP32	812.902	1.02337	0.157055	6.51601	7.22006e-11	4.30047e-10		gene-IMPA2	383.756	-1.76484	0.204124	-8.6459	5.33817e-18	3.13152e-17		gene-RHOBTB3	366.404	-3.89535	0.419617	-9.28309	1.64626e-20	1.04147e-19
gene-GLRX	3065.63	-2.19304	0.336567	-6.5159	7.22559e-11	4.30152e-10		gene-MALSU1	241.169	-1.24585	0.144099	-8.64576	5.3447e-18	3.13375e-17		gene-APTX	63.4675	1.75721	0.189295	9.28291	1.64913e-20	1.04271e-19
gene-VPS52	829.358	-1.11913	0.17182	-6.51335	7.34915e-11	4.3728e-10		gene-TULP4	506.698	1.82237	0.210813	8.64446	5.40624e-18	3.16821e-17		gene-SPAG4	49.8133	2.66057	0.286614	9.28275	1.65167e-20	1.04374e-19
gene-SLC36A4	640.448	1.91986	0.294783	6.5128	7.37621e-11	4.38662e-10		gene-BCL7B	355.408	1.52657	0.176634	8.64253	5.49796e-18	3.22031e-17		gene-DOCK8	56.292	3.62316	0.390363	9.28151	1.6709e-20	1.0553e-19
gene-NDUFB11	353.487	-1.24684	0.191468	-6.51203	7.41402e-11	4.40681e-10		gene-ALYREF	494.103	-1.63825	0.189606	-8.64027	5.60795e-18	3.28306e-17		gene-RNF187	64.401	1.89146	0.20385	9.27866	1.71615e-20	1.08268e-19
gene-NEMP1	367.172	1.35419	0.20799	6.51084	7.47339e-11	4.4398e-10		gene-TSPO	548.839	-2.05965	0.238429	-8.63844	5.6985e-18	3.33437e-17		gene-RPS4X	2718.66	-1.14036	0.122934	-9.27625	1.75543e-20	1.10685e-19
gene-NUCB2	1648.02	1.16433	0.179055	6.50264	7.89244e-11	4.68631e-10		gene-GAN	1988.39	-1.8442	0.213493	-8.63819	5.71103e-18	3.33999e-17		gene-SYNM	117.083	2.48218	0.26775	9.2705	1.85277e-20	1.16758e-19
gene-LRRC45	575.852	-1.05126	0.161705	-6.50109	7.97416e-11	4.73238e-10		gene-PLET1	1197.65	-3.61247	0.418318	-8.6357	5.83673e-18	3.40828e-17		gene-FUT8	190.964	-1.583	0.1708	-9.26815	1.89411e-20	1.19297e-19
gene-HSD17B12	2192.16	-1.95611	0.300899	-6.50089	7.98456e-11	4.7361e-10		gene-ZNF423	782.93	3.05562	0.353933	8.63333	5.95913e-18	3.47798e-17		gene-SETX	545.032	1.12028	0.120889	9.26698	1.91496e-20	1.20543e-19
gene-SBSN	12936.6	-5.77967	0.889955	-6.49435	8.33953e-11	4.94409e-10		gene-PHETA2	636.387	1.3839	0.160362	8.6298	6.14574e-18	3.58507e-17		gene-ALG1	144.558	1.4961	0.161463	9.26588	1.93476e-20	1.21722e-19
gene-TGFB3	1829.98	4.35365	0.670683	6.49137	8.50587e-11	5.03749e-10		gene-COL4A2	5751.44	2.28848	0.265261	8.62728	6.28265e-18	3.6612e-17		gene-LZTS2	285.002	-1.41038	0.152215	-9.26569	1.93813e-20	1.21867e-19
gene-H1-2	195.566	2.66581	0.410765	6.48986	8.59154e-11	5.08558e-10		gene-MRPL19	209.815	-2.03211	0.235563	-8.62661	6.31959e-18	3.68086e-17		gene-NAPB	78.4784	2.34462	0.253078	9.26441	1.9615e-20	1.232e-19
gene-KIF2A	1006.68	1.20172	0.185176	6.48957	8.60808e-11	5.09275e-10		gene-AHI1	336.791	1.21143	0.140437	8.62609	6.34854e-18	3.69396e-17		gene-WASHC5	711.819	-1.01843	0.10998	-9.26019	2.0406e-20	1.28027e-19
gene-ADAMTS14	145.775	2.91524	0.44945	6.48623	8.80104e-11	5.20152e-10		gene-HIC1	590.21	2.46928	0.286528	8.61793	6.81733e-18	3.9627e-17		gene-APOE	2015.85	-3.57121	0.385968	-9.25259	2.19117e-20	1.37322e-19
gene-MARCKS	1545.31	1.79411	0.276656	6.48496	8.87539e-11	5.23735e-10		gene-SEMA4F	573.239	1.70193	0.197489	8.61785	6.82253e-18	3.96371e-17		gene-PGM2L1	226.766	3.60526	0.389669	9.25213	2.20073e-20	1.37845e-19
gene-TSC1	1333.56	1.11758	0.172381	6.48318	8.98083e-11	5.29139e-10		gene-ADAM17	1595.52	1.33787	0.155248	8.61763	6.83525e-18	3.96909e-17		gene-SMPD4	196.452	-1.65628	0.179022	-9.25179	2.20762e-20	1.38201e-19
gene-ZBTB21	493.851	1.45005	0.22368	6.48269	9.01025e-11	5.30598e-10		gene-CAPG	2623.33	-1.61983	0.188028	-8.61483	7.00466e-18	4.0654e-17		gene-NID1	6694.37	-2.80419	0.303244	-9.24728	2.30274e-20	1.44076e-19
gene-PEG10	512.07	4.65252	0.717759	6.48201	9.05076e-11	5.3271e-10		gene-ABTB2	342.747	-2.89877	0.336826	-8.60613	7.55675e-18	4.38138e-17		gene-PABPC4	396.563	-1.47368	0.159366	-9.24715	2.30553e-20	1.44172e-19
gene-PPP1CC	1232.2	-1.11619	0.172339	-6.4767	9.37486e-11	5.51502e-10		gene-ASPSCR1	981.982	-1.24572	0.144802	-8.60291	7.77221e-18	4.50403e-17		gene-CDH13	1728.07	-3.30286	0.357234	-9.24565	2.33811e-20	1.46129e-19
gene-SEMA3F	1219.13	-2.11917	0.327448	-6.47176	9.68704e-11	5.68698e-10		gene-SLC11A2	486.896	-2.26742	0.263677	-8.59924	8.02489e-18	4.64811e-17		gene-MFSD6	51.5757	4.04703	0.437794	9.24415	2.37124e-20	1.48118e-19
gene-GOLGA7	905.793	-1.08251	0.167277	-6.47138	9.71117e-11	5.69821e-10		gene-ABHD2	1459.6	1.02012	0.118681	8.59543	8.2956e-18	4.80247e-17		gene-MFAP3L	54.8219	5.79816	0.627712	9.23697	2.53566e-20	1.58214e-19
gene-MAD1L1	283.3	1.15478	0.178553	6.46745	9.96715e-11	5.84542e-10		gene-ZBTB39	139.6	1.60993	0.187401	8.59083	8.6342e-18	4.99344e-17		gene-PCNX1	818.689	1.48805	0.161156	9.23359	2.61712e-20	1.63119e-19
gene-EMB	224.137	1.72606	0.267153	6.46092	1.04067e-10	6.1001e-10		gene-USP42	266.052	1.07843	0.125544	8.58999	8.69759e-18	5.02757e-17		gene-SIRT3	117.96	1.27424	0.138008	9.23309	2.62929e-20	1.63788e-19
gene-KATNA1	282.552	-1.58895	0.245996	-6.45926	1.05215e-10	6.16106e-10		gene-TP53BP1	675.351	1.18229	0.137652	8.58899	8.77374e-18	5.06903e-17		gene-ATP6V1D	240.98	-1.22136	0.132282	-9.23303	2.63073e-20	1.63788e-19
gene-RPL18A	3490.72	-1.66967	0.258613	-6.45623	1.07347e-10	6.28266e-10		gene-KRT10	60197.9	-7.14897	0.832572	-8.58661	8.95705e-18	5.17232e-17		gene-FARP1	981.048	-2.2272	0.241549	-9.22051	2.957e-20	1.83899e-19
gene-MRPL40	376.582	-1.20367	0.186567	-6.45166	1.10631e-10	6.46825e-10		gene-PRR14	370.337	-1.54768	0.180265	-8.58555	9.04061e-18	5.21794e-17		gene-SPATA5	121.483	1.54453	0.167517	9.22016	2.96654e-20	1.84392e-19
gene-RBM12B	499.962	1.41894	0.219971	6.45057	1.11428e-10	6.51154e-10		gene-ACTR5	538.847	1.32129	0.153904	8.58516	9.07095e-18	5.23282e-17		gene-TBL1X	879.982	-1.05948	0.114923	-9.21901	2.99861e-20	1.86284e-19
gene-CHIC1	226.509	1.92139	0.297926	6.44922	1.1243e-10	6.56676e-10		gene-BLOC1S5	181.86	1.67163	0.194843	8.57939	9.53758e-18	5.49924e-17		gene-TEAD3	196.714	-1.59112	0.172628	-9.21704	3.05414e-20	1.8963e-19
gene-H2AZ1	680.073	-1.01409	0.157292	-6.44718	1.13951e-10	6.65216e-10		gene-BRAF	332.262	1.09423	0.12756	8.57815	9.64126e-18	5.55622e-17		gene-EEF2	13308.7	-1.76235	0.191223	-9.21619	3.07853e-20	1.9104e-19
gene-IRF3	867.569	-1.79293	0.278134	-6.44627	1.14635e-10	6.68531e-10		gene-SELENOM	336.579	1.33355	0.155573	8.57186	1.01828e-17	5.86295e-17		gene-EMC1	756.444	-1.55345	0.168585	-9.2146	3.12431e-20	1.93775e-19
gene-SCAF11	821.543	1.11903	0.173704	6.44216	1.17787e-10	6.8656e-10		gene-MRPL40	302.456	-1.06513	0.124259	-8.57185	1.01837e-17	5.86295e-17		gene-NCR3LG1	117.858	-1.53624	0.166739	-9.21344	3.15848e-20	1.95788e-19
gene-AREL1	566.173	1.08665	0.168723	6.44047	1.19104e-10	6.93882e-10		gene-SERPINB5	3513.28	-4.3117	0.503024	-8.57155	1.02098e-17	5.87497e-17		gene-LPL	329.237	9.17926	0.996602	9.21055	3.24453e-20	2.00903e-19
gene-ZNF70	376.325	1.87169	0.290736	6.43776	1.21247e-10	7.05647e-10		gene-CLOCK	844.509	1.38899	0.162054	8.57116	1.02446e-17	5.89204e-17		gene-SASH3	13.6535	8.72909	0.947812	9.20973	3.26961e-20	2.02346e-19
gene-PIP4P1	462.094	-1.15424	0.179333	-6.43632	1.22406e-10	7.11669e-10		gene-FLNC	1291.24	2.57887	0.3009	8.57051	1.03025e-17	5.92236e-17		gene-PRTFDC1	76.3373	2.82179	0.30642	9.20889	3.29508e-20	2.03811e-19
gene-ADCY7	735.618	1.67776	0.260739	6.43462	1.23786e-10	7.19328e-10		gene-SMC2	333.066	1.32709	0.154915	8.56655	1.06635e-17	6.12681e-17		gene-WWC2	755.965	-2.39999	0.260756	-9.20397	3.44966e-20	2.13257e-19
gene-MINK1	3029.66	-1.43178	0.22255	-6.43354	1.24665e-10	7.24067e-10		gene-PBRM1	1020.02	1.21379	0.141892	8.55428	1.18602e-17	6.80755e-17		gene-PAQR6	37.6177	3.09807	0.336732	9.20041	3.56575e-20	2.20314e-19
gene-ARNT	1306.39	1.12253	0.17455	6.43101	1.26759e-10	7.35859e-10		gene-PPA2	268.781	-1.11381	0.130252	-8.55119	1.2183e-17	6.98937e-17		gene-SAMHD1	148.429	3.76212	0.409017	9.19797	3.64779e-20	2.2526e-19
gene-SLC9A5	221.305	1.83482	0.28562	6.424	1.32742e-10	7.69808e-10		gene-PLOD3	885.976	1.15701	0.135345	8.54854	1.24656e-17	7.14435e-17		gene-CLCNKA	31.3377	3.58698	0.390148	9.19389	3.78879e-20	2.33841e-19
gene-CACNA2D1	1238.32	1.52639	0.237632	6.42333	1.33326e-10	7.72804e-10		gene-ZMYM5	170.65	-1.45645	0.170425	-8.54601	1.2742e-17	7.29545e-17		gene-DESI1	168.265	-1.73126	0.18832	-9.19318	3.81403e-20	2.35271e-19
gene-APBB2	1313.93	1.57909	0.245884	6.42208	1.34422e-10	7.78762e-10		gene-TRAF3IP1	296.035	1.52226	0.178167	8.54404	1.29605e-17	7.41682e-17		gene-ERGIC1	818.003	-1.30068	0.141542	-9.18938	3.95119e-20	2.43599e-19
gene-ZNF662	382.547	2.49648	0.388846	6.42024	1.36063e-10	7.87874e-10		gene-SYDE1	362.305	1.82937	0.214114	8.54389	1.29776e-17	7.42291e-17		gene-CDK2AP1	121.08	-2.87972	0.313514	-9.18531	4.10348e-20	2.52578e-19
gene-FAM177A1	498.446	-1.65061	0.257233	-6.41677	1.39192e-10	8.0558e-10		gene-SLF2	570.602	1.20929	0.141563	8.54236	1.3151e-17	7.51831e-17		gene-TSC22D3	315.679	2.24014	0.243938	9.18325	4.18273e-20	2.57317e-19
gene-MRPL15	365.774	-1.37289	0.214076	-6.41309	1.42598e-10	8.24046e-10		gene-ISOC1	342.586	-2.41067	0.282289	-8.53974	1.34528e-17	7.68705e-17		gene-ADAP2	69.6406	4.81185	0.524065	9.18178	4.2402e-20	2.60711e-19
gene-COA5	465.824	-1.10013	0.171556	-6.41264	1.43024e-10	8.26005e-10		gene-TBX15	1061.96	3.03763	0.355931	8.53431	1.40988e-17	8.05216e-17		gene-AFAP1L1	23.9037	5.93599	0.646633	9.17984	4.31717e-20	2.65158e-19
gene-RPS27L	814.878	-1.52348	0.237576	-6.41258	1.43082e-10	8.26005e-10		gene-PSMD4	653.473	-1.03587	0.121381	-8.53405	1.41308e-17	8.0664e-17		gene-SPI1	11.9727	8.52455	0.928833	9.1777	4.40412e-20	2.70352e-19
gene-RWDD4	368.13	-1.20789	0.188428	-6.41034	1.45193e-10	8.37773e-10		gene-KATNIP	450.724	1.21929	0.142875	8.53398	1.41401e-17	8.06766e-17		gene-PDCD1LG2	13.9047	8.40519	0.915928	9.17669	4.44533e-20	2.72735e-19
gene-ARSJ	303.538	2.36884	0.369562	6.40987	1.4564e-10	8.39928e-10		gene-THY1	7714.37	2.7185	0.318625	8.53199	1.43852e-17	8.20343e-17		gene-PACS1	251.449	-1.27903	0.139403	-9.17509	4.51201e-20	2.76677e-19
gene-MMP14	7358.26	1.80044	0.281052	6.40605	1.49334e-10	8.60361e-10		gene-SMCHD1	622.767	1.33105	0.156059	8.52914	1.47436e-17	8.40365e-17		gene-CHFR	217.342	-1.43368	0.156284	-9.17358	4.57581e-20	2.80438e-19
gene-CHMP4A	455.348	-1.53352	0.239385	-6.40606	1.4933e-10	8.60361e-10		gene-SGMS2	1789.44	3.00157	0.351925	8.529	1.47623e-17	8.41009e-17		gene-IER2	439.117	-3.29129	0.358972	-9.16866	4.78942e-20	2.93214e-19
gene-CLIP3	428.373	2.15001	0.335748	6.40363	1.51721e-10	8.73236e-10		gene-MRPS2	354.401	-1.1808	0.138463	-8.52792	1.48998e-17	8.48422e-17		gene-EDF1	245.863	-2.08541	0.227461	-9.1682	4.80963e-20	2.94292e-19
gene-CITED2	642.742	-1.72604	0.269618	-6.4018	1.53553e-10	8.83333e-10		gene-XRCC6	443.692	-1.07928	0.126662	-8.52095	1.58254e-17	9.00233e-17		gene-AMIGO1	86.4574	2.74878	0.300114	9.15914	5.23133e-20	3.19924e-19
gene-CNTLN	418.88	2.15697	0.337116	6.3983	1.57115e-10	9.02916e-10		gene-SDK1	1101.01	2.05645	0.241364	8.52014	1.59355e-17	9.06043e-17		gene-CLU	629.12	-3.63013	0.396549	-9.15432	5.47011e-20	3.34347e-19
gene-SPINK5	9802.08	-5.4438	0.851116	-6.39607	1.59424e-10	9.15725e-10		gene-RALB	721.895	-1.25918	0.14783	-8.51775	1.62681e-17	9.24496e-17		gene-CAP2	138.627	-2.72361	0.297576	-9.15266	5.55467e-20	3.39333e-19
gene-ZNF652	1987.97	1.14756	0.179423	6.39585	1.5966e-10	9.16623e-10		gene-AKIRIN2	200.001	-1.39626	0.163948	-8.51649	1.64463e-17	9.3416e-17		gene-TMEM204	14.1566	6.09152	0.665654	9.15119	5.63087e-20	3.43619e-19
gene-LYPD3	3236.84	-5.58294	0.873012	-6.39503	1.60515e-10	9.21069e-10		gene-CIR1	532.535	-1.17895	0.138434	-8.51637	1.64626e-17	9.34625e-17		gene-SLC4A2	586.315	-1.42994	0.156259	-9.15111	5.63501e-20	3.43687e-19
gene-SMAD9	416.651	2.70656	0.423413	6.39224	1.63469e-10	9.36611e-10		gene-PPP1R12C	1000.64	-1.07732	0.12653	-8.5143	1.67593e-17	9.50993e-17		gene-CILP	89.9202	7.46992	0.816313	9.15081	5.65102e-20	3.44479e-19
gene-BEND3	165.944	1.70377	0.266679	6.38884	1.67152e-10	9.57233e-10		gene-PLXNB3	616.61	-1.66978	0.196144	-8.51301	1.6947e-17	9.61169e-17		gene-TRPV1	91.5497	1.98205	0.216607	9.15046	5.66918e-20	3.45401e-19
gene-SOGA1	2500.01	1.74099	0.27255	6.38779	1.683e-10	9.62846e-10		gene-HSPA4L	290.539	-1.50481	0.176871	-8.50798	1.76993e-17	1.00284e-16		gene-ZNF148	435.829	1.2986	0.142015	9.14408	6.01415e-20	3.66027e-19
gene-COL6A1	18106.4	1.86915	0.292711	6.38566	1.70656e-10	9.75836e-10		gene-RNF168	651.727	1.42991	0.16813	8.50481	1.81888e-17	1.03007e-16		gene-USP46	185.395	2.39132	0.261589	9.14151	6.15879e-20	3.7463e-19
gene-DCP2	887.033	2.10938	0.330335	6.38557	1.70755e-10	9.75915e-10		gene-ZCCHC8	337.929	-1.16197	0.136749	-8.49711	1.94363e-17	1.10018e-16		gene-ORAI3	212.663	-1.61661	0.176899	-9.13861	6.32606e-20	3.84599e-19
gene-NFYC	364.14	-1.29332	0.20256	-6.38486	1.71556e-10	9.80003e-10		gene-SFN	3632.21	-5.18716	0.610537	-8.49606	1.96129e-17	1.10962e-16		gene-MYLIP	119.078	2.61255	0.285946	9.1365	6.45083e-20	3.91975e-19
gene-SOX4	355.758	2.96683	0.464874	6.382	1.74787e-10	9.9796e-10		gene-EFNA4	308.027	-1.79662	0.21153	-8.49346	2.00583e-17	1.1337e-16		gene-RFNG	305.779	-1.60587	0.175785	-9.1354	6.51646e-20	3.95752e-19
gene-UBN1	888.632	1.04957	0.164489	6.38077	1.76194e-10	1.00549e-09		gene-TPI1	1923.83	-1.29044	0.151964	-8.49176	2.03538e-17	1.14983e-16		gene-HSPH1	243.73	-1.42491	0.156042	-9.1316	6.74938e-20	4.0946e-19
gene-ACAD9	1459.13	-1.81072	0.283992	-6.37597	1.81804e-10	1.03648e-09		gene-KCNAB2	365.379	1.62202	0.191159	8.48522	2.15313e-17	1.21575e-16		gene-ACSL3	220.232	-2.01889	0.221111	-9.13064	6.80973e-20	4.12901e-19
gene-GOSR2	692.404	1.02586	0.161011	6.37138	1.87335e-10	1.06747e-09		gene-ZMYM1	919.426	1.04676	0.123368	8.48485	2.15989e-17	1.21897e-16		gene-CD74	365.817	8.73892	0.957168	9.12997	6.85163e-20	4.1522e-19
gene-ZMIZ2	1027.83	-1.38751	0.217808	-6.37033	1.88616e-10	1.07424e-09		gene-CDC42SE1	1727.41	-1.38046	0.16283	-8.47797	2.29162e-17	1.29268e-16		gene-PIGQ	147.494	-2.19502	0.240608	-9.12279	7.32132e-20	4.43448e-19
gene-EPHA4	469.068	-2.6082	0.409909	-6.36287	1.98022e-10	1.12715e-09		gene-COPS6	304.678	-1.08141	0.127584	-8.47606	2.32947e-17	1.31273e-16		gene-CNTRL	294.282	1.5503	0.170081	9.11506	7.86297e-20	4.76002e-19
gene-HR	3684.3	-2.7057	0.425238	-6.3628	1.98104e-10	1.12715e-09		gene-ZC3H10	172.332	1.26153	0.148914	8.4715	2.42254e-17	1.36451e-16		gene-GATB	119.279	2.45008	0.26893	9.11048	8.20215e-20	4.96271e-19
gene-CDK5RAP3	663.368	-1.01097	0.158892	-6.36265	1.98307e-10	1.12738e-09		gene-BAG3	369.86	-1.62584	0.191942	-8.47047	2.44409e-17	1.3753e-16		gene-CCP110	151.273	1.29927	0.142638	9.10887	8.32433e-20	5.03397e-19
gene-WWTR1	7614.58	2.46206	0.386974	6.36235	1.98691e-10	1.12881e-09		gene-RHBDF2	459.42	-1.54379	0.182272	-8.46969	2.46036e-17	1.38242e-16		gene-IWS1	326.576	-1.06923	0.117396	-9.10791	8.39811e-20	5.07588e-19
gene-PLEKHG4	397.027	4.41492	0.693934	6.36216	1.98935e-10	1.12907e-09		gene-ZNF317	362.53	1.40007	0.165346	8.46753	2.50657e-17	1.40769e-16		gene-GLIS3	115.755	-2.64963	0.291193	-9.09924	9.09661e-20	5.49514e-19
gene-MRPL24	548.93	-1.16729	0.183505	-6.36108	2.00343e-10	1.13594e-09		gene-GRHL1	945.762	-5.01355	0.592395	-8.46318	2.60174e-17	1.46042e-16		gene-SMOX	51.4138	1.84768	0.203157	9.09485	9.47208e-20	5.71353e-19
gene-SMG6	838.239	1.02491	0.161135	6.36056	2.01016e-10	1.13919e-09		gene-INSIG1	738.217	-2.65798	0.314108	-8.46198	2.62864e-17	1.4748e-16		gene-CITED2	184.139	-3.25487	0.357881	-9.09483	9.47318e-20	5.71353e-19
gene-RANGAP1	1115.57	-1.15733	0.182023	-6.35813	2.04224e-10	1.15565e-09		gene-TPST2	287.266	-1.71293	0.20259	-8.45513	2.78771e-17	1.56328e-16		gene-P3H2	79.7321	4.33368	0.476705	9.09091	9.821e-20	5.91704e-19
gene-FKBP7	336.077	2.48038	0.390213	6.35648	2.06432e-10	1.16757e-09		gene-METRNL	840.361	-1.71327	0.202853	-8.44585	3.01831e-17	1.68928e-16		gene-PIGS	343.893	-1.45381	0.159933	-9.0901	9.89494e-20	5.95843e-19
gene-CD82	1117.59	-1.24232	0.195466	-6.3557	2.07484e-10	1.17236e-09		gene-RAB24	548.255	-1.58959	0.188232	-8.44483	3.04495e-17	1.70336e-16		gene-MAPKBP1	164.698	1.09668	0.120664	9.0887	1.00229e-19	6.03231e-19
gene-TTC23	191.345	1.35022	0.212464	6.35503	2.08379e-10	1.17684e-09		gene-NBAS	953.867	1.26277	0.14958	8.44209	3.11718e-17	1.74291e-16		gene-URI1	403.339	1.38401	0.152297	9.08759	1.01262e-19	6.08805e-19
gene-CHPF	737.616	1.80635	0.284421	6.35098	2.13951e-10	1.20771e-09		gene-RYR1	74.0566	2.47789	0.293597	8.43978	3.17949e-17	1.77688e-16		gene-PIM3	108.681	2.58715	0.284732	9.08627	1.02493e-19	6.15876e-19
gene-ATXN7L2	364.437	-2.04104	0.321416	-6.35015	2.15099e-10	1.21359e-09		gene-PPAN	300.648	-1.23632	0.14652	-8.43791	3.23075e-17	1.80377e-16		gene-MANSC1	258.602	-1.22854	0.135267	-9.08231	1.06294e-19	6.37707e-19
gene-PPP1R2	930.351	-1.14734	0.180691	-6.34975	2.15668e-10	1.21585e-09		gene-ITGA10	394.829	3.48545	0.413282	8.43359	3.3522e-17	1.86884e-16		gene-POU6F1	73.0054	-2.4149	0.265967	-9.07972	1.08851e-19	6.52702e-19
gene-RPL13A	18859.8	-2.23751	0.352379	-6.34972	2.15711e-10	1.21585e-09		gene-LRRC42	228.92	-1.34273	0.159239	-8.43216	3.39349e-17	1.89094e-16		gene-LAMP1	1914.2	-1.4253	0.156985	-9.07918	1.09391e-19	6.55597e-19
gene-FAT3	186.439	6.32386	0.995971	6.34944	2.16098e-10	1.21742e-09		gene-ITSN2	996.846	1.06816	0.126743	8.42778	3.52276e-17	1.96107e-16		gene-ABLIM2	66.9987	6.24858	0.688313	9.07811	1.10476e-19	6.61754e-19
gene-KCTD6	175.814	-2.01962	0.318091	-6.34918	2.16463e-10	1.21888e-09		gene-PSMC2	756.168	-1.2729	0.151053	-8.42689	3.54987e-17	1.9752e-16		gene-DCAF17	59.5126	2.68719	0.29621	9.07193	1.16924e-19	7.00007e-19
gene-LTO1	595.871	-1.62519	0.255979	-6.34893	2.1682e-10	1.22029e-09		gene-WRNIP1	582.422	-1.28369	0.152474	-8.41907	3.79483e-17	2.10945e-16		gene-RIPOR2	21.069	8.68706	0.957731	9.07046	1.18518e-19	7.09174e-19
gene-R3HDM4	328.056	-1.44597	0.227921	-6.34417	2.23626e-10	1.25675e-09		gene-GGT7	217.895	2.81643	0.334576	8.41792	3.83222e-17	2.1292e-16		gene-KLHL8	46.477	2.22662	0.245608	9.06578	1.2372e-19	7.39914e-19
gene-SSRP1	1892.7	-1.15613	0.182284	-6.34247	2.26111e-10	1.27008e-09		gene-CCT7	966.055	-1.12453	0.133599	-8.4172	3.85595e-17	2.14134e-16		gene-SLC16A10	13.7375	8.36539	0.923096	9.06232	1.27702e-19	7.62929e-19
gene-DNASE1L1	1040.13	1.14843	0.181115	6.3409	2.28431e-10	1.28248e-09		gene-LMF1	421.81	1.05168	0.125017	8.41236	4.01853e-17	2.23055e-16		gene-CRAMP1	231.994	1.22416	0.135128	9.05928	1.31317e-19	7.84113e-19
gene-KCNAB1	274.228	2.54235	0.401082	6.33874	2.31648e-10	1.29991e-09		gene-ZNF283	116.386	1.82279	0.216816	8.40709	4.20326e-17	2.33082e-16		gene-MMP1	41.3892	9.64566	1.06491	9.05772	1.332e-19	7.94942e-19
gene-ZMYND8	967.332	1.04341	0.164614	6.33849	2.32034e-10	1.30144e-09		gene-EHBP1L1	2922.09	1.57491	0.187365	8.40557	4.25794e-17	2.36e-16		gene-IDE	417.078	-1.60332	0.177044	-9.05607	1.35233e-19	8.0665e-19
gene-ORMDL2	416.74	-2.09021	0.329882	-6.33623	2.35452e-10	1.31996e-09		gene-ABL1	2495.95	1.74615	0.207799	8.4031	4.3485e-17	2.40903e-16		gene-PDIK1L	38.4133	2.20364	0.243336	9.05595	1.35386e-19	8.07139e-19
gene-TFEC	62.1299	2.53554	0.400264	6.33468	2.3783e-10	1.33199e-09		gene-ELMO2	768.631	1.69661	0.201948	8.40123	4.41809e-17	2.44522e-16		gene-SIRT5	180.017	-1.84506	0.203791	-9.05365	1.38272e-19	8.23051e-19
gene-RPL15	10800	-1.45924	0.23036	-6.33461	2.37948e-10	1.332e-09		gene-NDUFS7	350.737	-1.37331	0.163481	-8.4004	4.4495e-17	2.46141e-16		gene-C5AR1	14.9735	8.82736	0.97543	9.04971	1.43347e-19	8.52816e-19
gene-TMEM216	220.106	1.35537	0.214025	6.33278	2.40789e-10	1.34724e-09		gene-RPLP1	7569.14	-1.48123	0.17639	-8.39746	4.56237e-17	2.52141e-16		gene-AKT1	1061.39	-1.66904	0.184462	-9.04818	1.45377e-19	8.64437e-19
gene-SFN	4960.66	-5.54645	0.876274	-6.32958	2.45822e-10	1.37473e-09		gene-DTNBP1	573.042	1.75861	0.209425	8.39731	4.56824e-17	2.52344e-16		gene-YKT6	94.2277	1.30775	0.144605	9.04362	1.51568e-19	9.00784e-19
gene-ZC3HAV1L	825.786	2.18512	0.345316	6.32788	2.48553e-10	1.38932e-09		gene-SERTAD2	1346.86	1.27104	0.15142	8.39413	4.69363e-17	2.59145e-16		gene-SND1	1099.91	-1.26217	0.139581	-9.04258	1.53017e-19	9.08919e-19
gene-PTCH1	3835.21	4.18631	0.661943	6.32428	2.54421e-10	1.42143e-09		gene-CACYBP	475.344	-1.14972	0.137013	-8.39128	4.80881e-17	2.65377e-16		gene-MFNG	7.33633	7.782	0.861348	9.03467	1.64498e-19	9.76603e-19
gene-KLHL26	164.612	1.10625	0.17496	6.32287	2.56744e-10	1.43371e-09		gene-CKS2	127.194	-2.03926	0.243035	-8.3908	4.82855e-17	2.66338e-16		gene-HMCN2	32.9334	8.69518	0.962574	9.03326	1.66637e-19	9.88788e-19
gene-HIKESHI	333.322	-1.16788	0.184734	-6.32199	2.58215e-10	1.43982e-09		gene-LPCAT4	376.906	-1.36615	0.162877	-8.38759	4.96216e-17	2.73576e-16		gene-ZNF510	119.489	1.47752	0.16362	9.03022	1.71325e-19	1.01607e-18
gene-WDFY4	799.054	3.3997	0.537782	6.3217	2.58709e-10	1.44187e-09		gene-SHANK1	118.787	2.79854	0.333778	8.38442	5.09763e-17	2.80774e-16		gene-KCTD4	18.7832	7.00345	0.775659	9.02903	1.73199e-19	1.02666e-18
gene-DESI1	1007.9	-1.69303	0.267874	-6.32026	2.61131e-10	1.45465e-09		gene-CAMK2N1	168.164	-2.86694	0.342145	-8.3793	5.32442e-17	2.93125e-16		gene-SSH3	290.414	-1.39704	0.154761	-9.02711	1.76263e-19	1.04428e-18
gene-RAB6B	214.32	2.2706	0.359264	6.32014	2.61331e-10	1.45506e-09		gene-CSNK2A2	847.45	-1.636	0.195288	-8.37738	5.41209e-17	2.97808e-16		gene-CP	27.0707	3.17442	0.351707	9.02576	1.7846e-19	1.05674e-18
gene-MXRA5	11837.8	2.06652	0.326995	6.31972	2.62033e-10	1.45826e-09		gene-PAPLN	6068.51	3.47024	0.414276	8.37662	5.44682e-17	2.99575e-16		gene-DLL4	24.1246	6.13023	0.679234	9.02521	1.79351e-19	1.06146e-18
gene-TMEM104	464.63	1.78842	0.283002	6.31947	2.62463e-10	1.45994e-09		gene-DCAF13	224.233	-1.32376	0.158118	-8.37194	5.66755e-17	3.11565e-16		gene-COX4I1	347.051	-1.58052	0.175126	-9.02506	1.79596e-19	1.06236e-18
gene-EIF1	3825.96	-1.02068	0.161529	-6.31884	2.63532e-10	1.46518e-09		gene-PNRC1	1092.04	-1.06799	0.127585	-8.37082	5.72173e-17	3.14393e-16		gene-LUM	7106.95	-5.46148	0.605406	-9.02118	1.8607e-19	1.10009e-18
gene-YBX3	5070.78	-2.77518	0.439412	-6.31567	2.68985e-10	1.49404e-09		gene-CACNA1C	321.045	3.78485	0.452284	8.36831	5.84501e-17	3.21013e-16		gene-ZNF236	192.685	1.93418	0.214415	9.0207	1.86887e-19	1.10434e-18
gene-TXNDC5	1638.84	1.5553	0.246467	6.31036	2.78389e-10	1.54552e-09		gene-ZNF624	176.056	1.50394	0.179947	8.35771	6.39499e-17	3.5105e-16		gene-ADGRD1	671.246	4.23493	0.469493	9.02021	1.8773e-19	1.10875e-18
gene-LRRC32	386.692	2.09894	0.332651	6.30974	2.79499e-10	1.55094e-09		gene-PBX1	2438.19	2.52659	0.302342	8.35674	6.44771e-17	3.53774e-16		gene-RPL12	1719.19	-1.31757	0.14612	-9.01708	1.93164e-19	1.13966e-18
gene-CCDC93	1021.71	1.09713	0.173909	6.30868	2.81432e-10	1.56091e-09		gene-PIK3CB	647.962	-1.5796	0.189155	-8.3508	6.77998e-17	3.71827e-16		gene-CCDC173	38.2707	2.7734	0.307578	9.01687	1.93533e-19	1.14124e-18
gene-HECW2	765.655	2.64665	0.419963	6.30211	2.93624e-10	1.62537e-09		gene-TASP1	318.892	1.66635	0.199635	8.34698	7.00328e-17	3.8389e-16		gene-PVR	282.24	-2.36237	0.262003	-9.01659	1.94038e-19	1.14363e-18
gene-MBD4	257.023	-1.25641	0.199407	-6.3007	2.96299e-10	1.63939e-09		gene-GM2A	1997.57	-2.66216	0.318967	-8.34619	7.05005e-17	3.86268e-16		gene-NIF3L1	167.303	1.56645	0.173762	9.01493	1.96991e-19	1.15983e-18
gene-MYEF2	495.42	2.67648	0.424805	6.30048	2.96722e-10	1.64093e-09		gene-PBX3	996.027	1.64592	0.197241	8.34471	7.13908e-17	3.90959e-16		gene-CORO1C	633.568	-1.27569	0.141519	-9.0143	1.98128e-19	1.16592e-18
gene-MIB1	1832.51	2.13651	0.339269	6.29737	3.02729e-10	1.67173e-09		gene-CHIC1	233.554	2.03344	0.243712	8.3436	7.20626e-17	3.9445e-16		gene-POLDIP2	191.042	-1.44919	0.160846	-9.00982	2.06399e-19	1.21397e-18
gene-RNF150	167.907	1.68538	0.267629	6.29743	3.02625e-10	1.67173e-09		gene-OVGP1	316.793	1.43325	0.171813	8.34193	7.30889e-17	3.99876e-16		gene-MAPK3	167.188	-2.19494	0.243645	-9.00879	2.08349e-19	1.22481e-18
gene-DMKN	19432.6	-6.29344	1.00072	-6.28889	3.19738e-10	1.76141e-09		gene-RCAN1	857.59	-2.88463	0.345819	-8.34145	7.33863e-17	4.0112e-16		gene-RSRP1	154.085	3.02614	0.335979	9.00692	2.11918e-19	1.24514e-18
gene-FCF1	192.765	-1.74016	0.27678	-6.28718	3.23287e-10	1.7801e-09		gene-DSTN	956.149	-1.53495	0.184087	-8.33819	7.54386e-17	4.12141e-16		gene-LMTK3	15.1414	5.25336	0.583427	9.00431	2.17029e-19	1.27386e-18
gene-PPP1R18	1169.49	1.27827	0.203349	6.2861	3.25535e-10	1.79161e-09		gene-SCLT1	163.448	1.3082	0.15703	8.33091	8.02221e-17	4.37857e-16		gene-TSPYL1	285.151	-1.14388	0.127038	-9.00423	2.17191e-19	1.27415e-18
gene-BCORL1	371.05	2.12241	0.337726	6.28441	3.29091e-10	1.80945e-09		gene-VAMP8	617.759	-1.8899	0.226861	-8.33067	8.03878e-17	4.38552e-16		gene-GMDS	80.0969	1.74455	0.193815	9.00111	2.23454e-19	1.30917e-18
gene-DCTN2	1207.38	-1.27374	0.202681	-6.28444	3.29027e-10	1.80945e-09		gene-CMKLR1	292.702	1.71083	0.205414	8.32872	8.1721e-17	4.45613e-16		gene-SORCS1	247.121	-6.16697	0.685137	-9.00108	2.23506e-19	1.30917e-18
gene-DHRS9	1398.89	3.78086	0.601713	6.28349	3.31049e-10	1.81934e-09		gene-APOB	91.7298	2.90481	0.349036	8.32237	8.62193e-17	4.69694e-16		gene-PPTC7	172.547	1.53299	0.170339	8.99962	2.26494e-19	1.32599e-18
gene-IGF2R	2119.3	2.11687	0.336995	6.28162	3.35056e-10	1.84047e-09		gene-RPS6KB2	588.583	-1.66052	0.199595	-8.3194	8.84085e-17	4.81162e-16		gene-EIF2S3	792.514	-1.26591	0.140678	-8.99865	2.28519e-19	1.33716e-18
gene-GEN1	85.3182	2.31912	0.369231	6.28095	3.36512e-10	1.84759e-09		gene-DCAF15	389.952	-1.00095	0.120379	-8.31505	9.17161e-17	4.98927e-16		gene-MAP3K2	611.786	1.41757	0.157574	8.9962	2.3366e-19	1.36584e-18
gene-KCNJ15	383.666	-2.04594	0.325936	-6.27712	3.44907e-10	1.89186e-09		gene-TUBB4B	2195.12	-1.53527	0.184866	-8.30476	1.00023e-16	5.43596e-16		gene-ELOVL6	72.9622	-3.78788	0.421052	-8.99622	2.33632e-19	1.36584e-18
gene-NDUFV1	867.052	-1.40785	0.22437	-6.27467	3.50386e-10	1.92099e-09		gene-SORBS3	2439.8	1.45308	0.175014	8.30261	1.01849e-16	5.53263e-16		gene-SCMH1	170.219	-1.47442	0.163895	-8.9961	2.33885e-19	1.36645e-18
gene-FLRT2	1730.61	2.1891	0.349089	6.2709	3.58958e-10	1.96705e-09		gene-THEM4	214.88	-1.50535	0.181323	-8.30202	1.02358e-16	5.5576e-16		gene-GPATCH2	130.664	1.67884	0.186625	8.99582	2.34478e-19	1.36921e-18
gene-AGL	965.852	1.22124	0.194751	6.27075	3.59309e-10	1.96803e-09		gene-PDS5B	454.636	1.25021	0.150606	8.30121	1.03055e-16	5.58751e-16		gene-ADGRL4	33.4759	6.40513	0.712088	8.99486	2.36542e-19	1.38056e-18
gene-PREX1	1263.95	2.07492	0.331021	6.26825	3.65132e-10	1.99801e-09		gene-GINM1	556.029	-1.34631	0.16218	-8.30131	1.02972e-16	5.58751e-16		gene-PLCXD3	136.21	5.42237	0.603119	8.99055	2.46001e-19	1.43502e-18
gene-CCDC186	816.736	1.38306	0.220669	6.26759	3.6668e-10	2.00552e-09		gene-IDH1	1132.35	-2.23852	0.269662	-8.30121	1.03055e-16	5.58751e-16		gene-UBN2	152.209	1.98978	0.221343	8.98956	2.48219e-19	1.44722e-18
gene-SHPRH	466.494	1.13317	0.180868	6.26519	3.72382e-10	2.03574e-09		gene-MDH1	1997.12	-2.54427	0.306524	-8.3004	1.03765e-16	5.62337e-16		gene-WASF2	1889.1	1.29479	0.144087	8.98615	2.56051e-19	1.49212e-18
gene-NUFIP2	2474.53	1.94211	0.309998	6.26493	3.72992e-10	2.0381e-09		gene-RCAN3	258.102	1.61925	0.195107	8.29927	1.04752e-16	5.67414e-16		gene-RFX5	73.1062	1.5585	0.173503	8.98259	2.6447e-19	1.53961e-18
gene-OLFML2B	1608.6	1.75639	0.280398	6.26393	3.75385e-10	2.05019e-09		gene-PPP1CB	3237.52	-1.48061	0.178447	-8.29722	1.06573e-16	5.77005e-16		gene-ANP32B	378.866	-1.39852	0.155749	-8.97932	2.72445e-19	1.58441e-18
gene-CAND2	149.162	2.07761	0.331705	6.26343	3.76599e-10	2.05584e-09		gene-NDUFV2	526.205	-1.2607	0.151963	-8.29608	1.07605e-16	5.82318e-16		gene-MCUB	118.915	-3.00068	0.334179	-8.97925	2.72628e-19	1.58467e-18
gene-NDUFA8	631.993	-1.02316	0.163372	-6.26279	3.78151e-10	2.06333e-09		gene-EIF1	3036.58	-1.11388	0.134288	-8.29474	1.08819e-16	5.88052e-16		gene-LSM12	287.915	-1.25418	0.139735	-8.97544	2.82214e-19	1.63955e-18
gene-PIAS2	728.892	1.72897	0.276092	6.26228	3.79377e-10	2.06903e-09		gene-PNKD	423.2	-1.72842	0.208383	-8.29444	1.09099e-16	5.89289e-16		gene-CCNG1	2122.26	-2.18921	0.243969	-8.97329	2.87798e-19	1.67028e-18
gene-ZNF697	238.416	1.73298	0.276803	6.26071	3.83234e-10	2.08808e-09		gene-EEF1E1	131.68	-1.53746	0.185535	-8.28665	1.16488e-16	6.28901e-16		gene-TMED2	1061.02	-1.3145	0.146513	-8.97186	2.91537e-19	1.69112e-18
gene-CDH11	2848.56	3.18637	0.509121	6.25856	3.88551e-10	2.11403e-09		gene-DNAJC21	255.183	-1.28153	0.154679	-8.28505	1.18059e-16	6.37085e-16		gene-TRIQK	85.0297	1.91202	0.213122	8.97145	2.92643e-19	1.69667e-18
gene-SAP18	321.229	-1.1365	0.181598	-6.25833	3.8912e-10	2.11612e-09		gene-EXT1	1059.96	1.30123	0.157099	8.28292	1.20195e-16	6.48305e-16		gene-FAM193B	205.231	1.75256	0.195368	8.97055	2.95033e-19	1.70966e-18
gene-DCK	129.731	1.60808	0.257049	6.25595	3.95107e-10	2.14663e-09		gene-HR	2588.99	-3.74422	0.452386	-8.27661	1.26737e-16	6.82946e-16		gene-FKBP9	986.039	-1.77898	0.198321	-8.97023	2.95891e-19	1.71376e-18
gene-PRPF31	459.08	-1.30621	0.208856	-6.25413	3.99749e-10	2.16979e-09		gene-ASH1L	2265.93	1.44369	0.174483	8.27411	1.29414e-16	6.97047e-16		gene-KMT5B	151.878	1.30258	0.145216	8.96991	2.96746e-19	1.71784e-18
gene-KIAA2026	396.842	1.13948	0.182252	6.25221	4.04673e-10	2.19548e-09		gene-ZCCHC14	1422.32	1.25856	0.152112	8.27395	1.29597e-16	6.97377e-16		gene-PER2	164.463	2.27693	0.254002	8.96424	3.12418e-19	1.80764e-18
gene-CDC42SE1	2314.58	-1.01194	0.16192	-6.24962	4.11454e-10	2.23121e-09		gene-CALCOCO1	1516.67	-1.33133	0.160905	-8.274	1.29538e-16	6.97377e-16		gene-SCUBE3	13.6338	5.33653	0.595374	8.96334	3.15003e-19	1.82167e-18
gene-TNRC6C	815.582	1.34615	0.2155	6.24665	4.19359e-10	2.27192e-09		gene-HOPX	6344.13	-7.10384	0.858696	-8.27282	1.30826e-16	7.03661e-16		gene-SAMD12	27.9594	5.13181	0.572557	8.96297	3.16042e-19	1.82675e-18
gene-LGR5	325.623	-3.1781	0.508769	-6.24665	4.19341e-10	2.27192e-09		gene-CMTM6	980.089	-1.16006	0.140285	-8.26932	1.34725e-16	7.2429e-16		gene-PXYLP1	186.757	2.47832	0.276511	8.9628	3.16531e-19	1.82865e-18
gene-PTMA	12747.3	-1.67978	0.268926	-6.24623	4.20469e-10	2.27591e-09		gene-PLXNB2	4311.89	1.29116	0.156182	8.267	1.37376e-16	7.38197e-16		gene-MBNL1	3081.26	1.13154	0.126287	8.96007	3.24482e-19	1.87268e-18
gene-ID2	349.325	-1.8176	0.290992	-6.24622	4.20493e-10	2.27591e-09		gene-YIPF1	405.574	-1.65364	0.200113	-8.26355	1.41404e-16	7.59125e-16		gene-COPZ2	228.002	-2.44656	0.273162	-8.95646	3.35278e-19	1.93401e-18
gene-NMT2	613.125	-1.19453	0.191265	-6.24542	4.2265e-10	2.28651e-09		gene-STAB1	2543.91	2.35349	0.284816	8.26318	1.41845e-16	7.61136e-16		gene-VWA2	21.2321	6.36434	0.711341	8.94696	3.65412e-19	2.1057e-18
gene-PPAN	369.65	-1.19405	0.191199	-6.24503	4.23712e-10	2.29117e-09		gene-DDX6	829.011	1.62063	0.196139	8.26264	1.42486e-16	7.6422e-16		gene-PRRC2A	1806.79	-1.51448	0.169296	-8.94576	3.69405e-19	2.12655e-18
gene-ARSB	193.825	2.37153	0.379811	6.24397	4.26612e-10	2.30576e-09		gene-PGRMC2	992.413	-1.30267	0.157778	-8.25635	1.50193e-16	8.04803e-16		gene-AKAP10	170.848	1.07894	0.120671	8.94117	3.85082e-19	2.21568e-18
gene-LRRC18	87.0684	7.31558	1.1718	6.24301	4.29243e-10	2.31888e-09		gene-THBD	1031.94	3.88891	0.471063	8.25559	1.51147e-16	8.09537e-16		gene-MAK16	119.445	-1.85191	0.207326	-8.93233	4.17135e-19	2.39647e-18
gene-SERINC2	365.647	-2.40335	0.385252	-6.23838	4.4212e-10	2.38619e-09		gene-GNAS	2847.51	-2.52892	0.306359	-8.25476	1.52203e-16	8.1443e-16		gene-ENOPH1	187.753	-1.31794	0.147612	-8.92842	4.32123e-19	2.48007e-18
gene-COLGALT1	1479.83	1.36877	0.219418	6.23819	4.42673e-10	2.38805e-09		gene-TCP11L1	457.008	1.04909	0.127101	8.25398	1.53207e-16	8.19417e-16		gene-GASK1B	925.243	-2.87387	0.32193	-8.92698	4.37802e-19	2.51141e-18
gene-PLXNA4	1228.96	2.2699	0.363884	6.23799	4.43233e-10	2.38995e-09		gene-TNFAIP8	304.73	-2.83699	0.343747	-8.25314	1.54288e-16	8.24816e-16		gene-TPGS2	153.003	-1.74904	0.19596	-8.92549	4.43727e-19	2.54283e-18
gene-COL4A2	5159.44	2.0779	0.333134	6.23743	4.44813e-10	2.39734e-09		gene-KRT8	854.959	-5.53294	0.67041	-8.25308	1.5437e-16	8.24867e-16		gene-TEX10	141.989	1.38711	0.155453	8.923	4.53844e-19	2.5995e-18
gene-BRCA2	650.053	1.88663	0.302477	6.23727	4.45276e-10	2.3987e-09		gene-MGLL	3163.17	-3.58515	0.434406	-8.253	1.54463e-16	8.24977e-16		gene-CAP1	1649.82	-1.04127	0.116698	-8.92282	4.54575e-19	2.60238e-18
gene-PRDM1	1572.95	-2.24744	0.360392	-6.2361	4.48624e-10	2.4156e-09		gene-FKBP1A	584.666	-1.82629	0.221291	-8.25287	1.54638e-16	8.25531e-16		gene-NUDT16	144.136	-2.40546	0.269645	-8.92082	4.62855e-19	2.64845e-18
gene-PSMD7	1202.14	-1.09631	0.175824	-6.23529	4.50928e-10	2.42687e-09		gene-EPHA4	363.973	-2.34079	0.283646	-8.25251	1.55105e-16	8.27635e-16		gene-CCDC141	112.087	5.37342	0.60239	8.92016	4.6562e-19	2.66292e-18
gene-SLC39A14	971.304	2.49831	0.400689	6.23504	4.51656e-10	2.42964e-09		gene-HCFC2	499.043	1.28459	0.155718	8.24946	1.59114e-16	8.48633e-16		gene-SCYL1	135.152	-1.63037	0.182794	-8.91919	4.69703e-19	2.68493e-18
gene-ATP5F1C	1419.74	-1.37836	0.221154	-6.23255	4.58888e-10	2.46739e-09		gene-FAM168B	2045.69	1.06855	0.129569	8.24697	1.62456e-16	8.65649e-16		gene-URB1	134.573	1.52981	0.171544	8.91786	4.75364e-19	2.71592e-18
gene-NDUFV2	662.687	-1.09496	0.175696	-6.23215	4.60087e-10	2.47267e-09		gene-ADH5	424.972	-1.56367	0.189636	-8.24564	1.64285e-16	8.74988e-16		gene-HIGD2A	78.7839	-2.18945	0.245814	-8.90693	5.24629e-19	2.99438e-18
gene-TRAK2	989.973	1.18741	0.19054	6.23182	4.61045e-10	2.47549e-09		gene-DNAJC16	287.602	1.03432	0.125508	8.24108	1.7066e-16	9.08521e-16		gene-AMBRA1	167.104	1.14968	0.129089	8.90606	5.28775e-19	3.01653e-18
gene-SETD6	834.072	-1.23266	0.197848	-6.23035	4.65382e-10	2.49761e-09		gene-PPIF	508.96	-2.466	0.299364	-8.23747	1.75894e-16	9.35951e-16		gene-ACADSB	369.106	1.05192	0.118115	8.90596	5.29273e-19	3.01786e-18
gene-FKBP4	2035.84	-1.86267	0.298991	-6.22985	4.66873e-10	2.50443e-09		gene-PRRX2	401.686	1.90524	0.23132	8.23639	1.77487e-16	9.43984e-16		gene-MSN	2389.99	-2.12969	0.239161	-8.90482	5.34725e-19	3.04742e-18
gene-BCL11B	375.519	4.11877	0.661359	6.22774	4.73222e-10	2.53611e-09		gene-BBS12	61.1991	1.93342	0.234867	8.23196	1.8418e-16	9.79129e-16		gene-NDUFV1	215.095	-1.47991	0.166235	-8.90246	5.46202e-19	3.11128e-18
gene-CEP152	264.349	1.78985	0.287397	6.22778	4.73079e-10	2.53611e-09		gene-ZNF768	484.174	-1.10927	0.134775	-8.23051	1.86411e-16	9.90532e-16		gene-LEMD3	133.491	1.73653	0.195094	8.90102	5.53364e-19	3.1505e-18
gene-HLTF	1031.95	1.768	0.283947	6.2265	4.7697e-10	2.55501e-09		gene-ARHGAP4	181.639	2.23487	0.27164	8.22734	1.9142e-16	1.0162e-15		gene-CYP2W1	21.2795	4.81812	0.541513	8.89751	5.71127e-19	3.25e-18
gene-AMIGO3	140.321	1.57558	0.253105	6.22499	4.81584e-10	2.5762e-09		gene-BBC3	230.808	2.13015	0.258935	8.22658	1.92632e-16	1.02216e-15		gene-NYNRIN	193.428	-2.31934	0.260835	-8.892	6.00177e-19	3.41019e-18
gene-NFKBIZ	1986.06	-1.78545	0.28682	-6.22498	4.81602e-10	2.5762e-09		gene-TMEM63B	1218.61	-1.345	0.163518	-8.22538	1.94567e-16	1.03195e-15		gene-IRS1	339.5	2.58198	0.290419	8.89054	6.0813e-19	3.45365e-18
gene-FAR2	2304.58	-4.55116	0.731594	-6.22088	4.94372e-10	2.64328e-09		gene-SPTLC1	725.586	-1.35865	0.165364	-8.21612	2.10189e-16	1.11429e-15		gene-GTDC1	63.0359	1.59379	0.179349	8.88652	6.30528e-19	3.57907e-18
gene-PNRC1	1247.83	-1.59647	0.256678	-6.21976	4.97926e-10	2.66103e-09		gene-ZFHX4	708.084	4.5786	0.557409	8.21408	2.13795e-16	1.13288e-15		gene-HSPA4L	153.749	-1.94764	0.219343	-8.8794	6.72223e-19	3.81194e-18
gene-FAT2	921.297	-1.45751	0.234429	-6.21726	5.05923e-10	2.70251e-09		gene-USP53	812.364	2.27502	0.277069	8.211	2.19353e-16	1.1618e-15		gene-TOM1	182.582	-1.2315	0.13884	-8.86993	7.31931e-19	4.14846e-18
gene-ANKRD17	1533.25	1.37014	0.220402	6.21657	5.08144e-10	2.7131e-09		gene-TACC1	1540.69	1.67138	0.203669	8.20635	2.28007e-16	1.20708e-15		gene-CCT3	616.019	-1.63761	0.18466	-8.86825	7.43026e-19	4.20925e-18
gene-EML2	391.819	-1.09662	0.176465	-6.2144	5.15228e-10	2.74964e-09		gene-IFT20	174.6	-1.35945	0.165701	-8.20425	2.32034e-16	1.22783e-15		gene-GNAT2	64.9254	3.22339	0.363607	8.86504	7.64732e-19	4.33006e-18
gene-SLC25A6	9062.02	-1.64654	0.265034	-6.21257	5.21254e-10	2.78051e-09		gene-MRPL14	210.421	-1.5028	0.183264	-8.20018	2.40032e-16	1.26956e-15		gene-ZDHHC14	16.0831	2.92602	0.330083	8.86448	7.6859e-19	4.34974e-18
gene-PARD6B	251.673	-2.23587	0.359979	-6.21111	5.26107e-10	2.80509e-09		gene-SCRN3	247.718	1.31486	0.160402	8.19726	2.45936e-16	1.29959e-15		gene-TRIM22	52.7614	7.52559	0.849269	8.86125	7.91235e-19	4.47567e-18
gene-CRABP2	1627.8	1.63269	0.262902	6.21026	5.28963e-10	2.819e-09		gene-SHOC2	827.413	1.24348	0.151694	8.19727	2.45899e-16	1.29959e-15		gene-CD180	34.457	6.26599	0.70721	8.86015	7.99051e-19	4.51764e-18
gene-TBC1D8B	142.091	2.10123	0.338352	6.21018	5.29239e-10	2.81916e-09		gene-HAUS6	466.664	1.11674	0.136253	8.1961	2.48309e-16	1.31152e-15		gene-ZNF268	66.7338	1.61745	0.182647	8.85564	8.32053e-19	4.70188e-18
gene-SEMA4F	448.009	1.01287	0.163158	6.20792	5.3691e-10	2.85869e-09		gene-EDF1	830.053	-1.45718	0.177829	-8.19431	2.52042e-16	1.33063e-15		gene-SFT2D2	35.6937	2.01853	0.227954	8.85498	8.36969e-19	4.72732e-18
gene-ZNFX1	1876.57	1.2074	0.194561	6.20577	5.44283e-10	2.8966e-09		gene-ENPP4	424.463	2.50575	0.305856	8.19258	2.55685e-16	1.34924e-15		gene-SHANK3	60.0544	3.22641	0.364503	8.85153	8.63264e-19	4.871e-18
gene-ZFHX4	380.463	3.72029	0.600028	6.20019	5.63959e-10	2.99992e-09		gene-RPS6KA5	490.874	2.4969	0.304801	8.19191	2.57103e-16	1.3561e-15		gene-RCSD1	25.187	6.15599	0.695668	8.84903	8.82834e-19	4.97895e-18
gene-GNB2	2160.78	-1.26892	0.204688	-6.19927	5.67252e-10	3.01603e-09		gene-LRIG2	1185.65	1.11559	0.136319	8.18368	2.75296e-16	1.45072e-15		gene-COL6A6	183.159	9.4242	1.06644	8.83703	9.82976e-19	5.53824e-18
gene-ABCA8	1462.24	2.72715	0.440104	6.1966	5.7695e-10	3.06617e-09		gene-MYO1D	1617.82	1.8427	0.225177	8.18337	2.76014e-16	1.45383e-15		gene-SP110	228.888	1.68504	0.1907	8.83605	9.91611e-19	5.58137e-18
gene-USP53	851.707	2.37196	0.382861	6.19536	5.81514e-10	3.08899e-09		gene-POLQ	129.109	1.50447	0.184083	8.17281	3.0128e-16	1.58619e-15		gene-LOXL4	232.617	-4.13657	0.468206	-8.83493	1.0016e-18	5.63478e-18
gene-ITGA6	2223.35	-1.39824	0.225894	-6.18982	6.02322e-10	3.19804e-09		gene-FGD1	217.749	1.63921	0.200635	8.17011	3.08115e-16	1.62143e-15		gene-FBXW7	200.66	2.11624	0.239543	8.83448	1.00565e-18	5.6548e-18
gene-DKK1	474.566	5.27439	0.8526	6.18624	6.16173e-10	3.26855e-09		gene-KPNA2	291.414	-1.88542	0.230872	-8.16649	3.17493e-16	1.67001e-15		gene-CD93	281.288	3.60652	0.408237	8.83438	1.00654e-18	5.65701e-18
gene-SUCLG1	684.145	-1.11844	0.180869	-6.18372	6.26081e-10	3.31956e-09		gene-KCTD11	247.073	-1.54555	0.189277	-8.16554	3.20011e-16	1.68248e-15		gene-LGALS7B	22.509	9.42156	1.06651	8.83405	1.00952e-18	5.67095e-18
gene-EHBP1L1	2556.33	1.1992	0.193939	6.18338	6.27434e-10	3.32403e-09		gene-DHCR24	2298.81	-3.67082	0.449639	-8.16393	3.24309e-16	1.7043e-15		gene-STRAP	426.519	-1.31796	0.149226	-8.83196	1.02858e-18	5.77517e-18
gene-ABCA1	2865.52	3.28867	0.531891	6.18298	6.29024e-10	3.329e-09		gene-ACOT13	832.172	-2.69112	0.329721	-8.16179	3.30104e-16	1.73395e-15		gene-CLCC1	289.919	-2.0528	0.232503	-8.82917	1.05459e-18	5.91829e-18
gene-RMDN3	499.935	-1.75775	0.284364	-6.18135	6.3557e-10	3.36208e-09		gene-PRELID3B	584.262	-1.24877	0.153042	-8.15964	3.36038e-16	1.76431e-15		gene-MAP2K6	46.3638	4.53784	0.514172	8.82554	1.08936e-18	6.11039e-18
gene-STX2	301.798	1.64194	0.265949	6.1739	6.6626e-10	3.5228e-09		gene-VSTM4	315.607	1.51235	0.185368	8.15868	3.38706e-16	1.77751e-15		gene-SCARB1	233.862	-1.68694	0.191157	-8.82493	1.09533e-18	6.14085e-18
gene-CDKN2C	368.576	1.21068	0.196142	6.17246	6.72345e-10	3.55334e-09		gene-ATP5MG	754.854	-1.30659	0.160159	-8.15804	3.405e-16	1.7861e-15		gene-CHMP2A	192.174	-1.48782	0.16865	-8.82195	1.12484e-18	6.30013e-18
gene-RCAN3	315.509	2.01656	0.326855	6.16957	6.84742e-10	3.61552e-09		gene-CTSV	776.165	-2.38995	0.293142	-8.15287	3.5539e-16	1.86336e-15		gene-HHIPL1	141.295	-2.98083	0.338148	-8.81516	1.19518e-18	6.69077e-18
gene-GRHL2	962.765	-3.5569	0.576569	-6.16908	6.86879e-10	3.62512e-09		gene-NIBAN2	2880.11	-1.01421	0.124421	-8.1514	3.59745e-16	1.88446e-15		gene-RNPEPL1	298.836	-1.37803	0.156402	-8.81086	1.24194e-18	6.94914e-18
gene-CHMP1A	1205.98	-1.49849	0.243012	-6.1663	6.99047e-10	3.68764e-09		gene-ZNF646	426.377	1.03466	0.127014	8.14597	3.76244e-16	1.96999e-15		gene-UBA52	654.08	-1.91126	0.216977	-8.80855	1.26772e-18	7.08988e-18
gene-LIMD1	252.928	1.16827	0.18959	6.16208	7.17944e-10	3.78384e-09		gene-BAG4	459.6	1.06152	0.130343	8.14404	3.82308e-16	2.00083e-15		gene-IGFBP2	159.362	-7.07456	0.80319	-8.80807	1.27318e-18	7.11695e-18
gene-NDUFAF3	327.877	-1.6043	0.260371	-6.16159	7.20166e-10	3.7938e-09		gene-FKTN	303.423	1.21889	0.149716	8.14135	3.90907e-16	2.04396e-15		gene-SLC25A4	193.836	-1.66464	0.188995	-8.80784	1.27581e-18	7.12811e-18
gene-NES	773.773	3.01875	0.489974	6.16104	7.22697e-10	3.80538e-09		gene-CELSR1	618.341	-3.52856	0.43356	-8.13857	3.99969e-16	2.09039e-15		gene-SHE	23.8998	7.32235	0.831672	8.80437	1.3159e-18	7.34488e-18
gene-NPL	213.276	2.69225	0.437172	6.15833	7.35175e-10	3.86753e-09		gene-UHRF1BP1	662.204	1.20913	0.148599	8.13687	4.05636e-16	2.11904e-15		gene-CTIF	86.5701	-2.39432	0.272183	-8.79674	1.40848e-18	7.85781e-18
gene-TTC3	4764.34	2.01752	0.327656	6.15745	7.39251e-10	3.88718e-09		gene-SAMD1	254.3	-1.76837	0.217423	-8.13333	4.17655e-16	2.17884e-15		gene-ZFP64	119.405	-1.64457	0.1871	-8.7898	1.49829e-18	8.3466e-18
gene-PIK3CA	675.773	1.0327	0.16773	6.15695	7.41616e-10	3.89783e-09		gene-HNRNPH2	604.162	-1.01115	0.12433	-8.13283	4.19395e-16	2.18693e-15		gene-TRIM23	177.453	1.3174	0.149936	8.78647	1.54334e-18	8.59331e-18
gene-SLCO3A1	565.16	-1.86016	0.302198	-6.15545	7.48651e-10	3.933e-09		gene-GSTK1	688.112	-1.04364	0.128379	-8.12931	4.31754e-16	2.25035e-15		gene-SUCLG2	405.108	-1.23382	0.140482	-8.78274	1.59539e-18	8.87882e-18
gene-SLC29A1	2869.31	-2.03941	0.331393	-6.15404	7.55318e-10	3.9662e-09		gene-GLMP	976.897	-1.1498	0.141468	-8.12759	4.37913e-16	2.28141e-15		gene-LCP2	16.8517	9.01656	1.02745	8.77569	1.69862e-18	9.43945e-18
gene-LHFPL2	2526.57	2.6503	0.431088	6.14793	7.84984e-10	4.11442e-09		gene-DHX34	296.145	1.20714	0.148667	8.11975	4.67129e-16	2.43141e-15		gene-RASGRP4	42.7217	3.80133	0.433176	8.7755	1.70141e-18	9.45032e-18
gene-KAT6A	1477.61	1.47312	0.239627	6.14755	7.86911e-10	4.12264e-09		gene-PLTP	884.44	1.56041	0.192199	8.11869	4.71243e-16	2.45171e-15		gene-RYR1	19.7845	5.76014	0.656691	8.77146	1.76362e-18	9.78636e-18
gene-GSAP	346.359	1.56093	0.253986	6.14572	7.96035e-10	4.16853e-09		gene-TPCN1	1020.46	1.03141	0.127055	8.11782	4.74629e-16	2.4682e-15		gene-DTX4	147.652	2.95215	0.336576	8.77113	1.76887e-18	9.81066e-18
gene-PLCE1	754.283	3.52395	0.573413	6.14558	7.96728e-10	4.17025e-09		gene-ESRP1	1262.62	-4.72161	0.581667	-8.11739	4.76334e-16	2.47594e-15		gene-ZNF217	283.09	1.41774	0.161646	8.77061	1.77699e-18	9.85089e-18
gene-RPS9	6953.42	-1.69769	0.276266	-6.1451	7.99127e-10	4.17898e-09		gene-CDON	2745.33	2.13364	0.262874	8.11658	4.795e-16	2.49127e-15		gene-SIGIRR	56.3542	3.12306	0.356585	8.75824	1.98326e-18	1.09837e-17
gene-SNCAIP	487.911	3.15411	0.513536	6.14193	8.15234e-10	4.26127e-09		gene-FOXN3	192.468	2.01226	0.24796	8.11526	4.84738e-16	2.51734e-15		gene-POMT1	166.105	-1.65602	0.189096	-8.75757	1.99502e-18	1.10434e-17
gene-SLC25A1	819.989	-1.23109	0.20055	-6.13857	8.3268e-10	4.34848e-09		gene-MCUB	313.429	-2.95917	0.364675	-8.11455	4.87603e-16	2.53107e-15		gene-SLC43A3	156.918	-2.17054	0.247853	-8.75736	1.99879e-18	1.10589e-17
gene-AP4M1	254.39	-1.49253	0.243205	-6.1369	8.41484e-10	4.39245e-09		gene-CORO2A	261.658	-1.99442	0.245828	-8.11304	4.93672e-16	2.56141e-15		gene-GLMP	311.357	-1.13549	0.129668	-8.7569	2.00688e-18	1.10983e-17
gene-CCT7	1172.12	-1.15151	0.187692	-6.13512	8.50976e-10	4.43997e-09		gene-RNF149	609.544	-2.03538	0.250907	-8.11209	4.97566e-16	2.58045e-15		gene-TMEM50B	143.207	2.20018	0.251257	8.75667	2.01111e-18	1.11163e-17
gene-PTPN4	575.291	1.83784	0.29968	6.13269	8.6406e-10	4.50208e-09		gene-POMGNT2	309.558	1.14832	0.141559	8.11192	4.98278e-16	2.58297e-15		gene-GRHL3	29.8442	7.55226	0.862518	8.75606	2.02202e-18	1.11712e-17
gene-MBIP	202.299	-1.51813	0.247554	-6.13254	8.64845e-10	4.50412e-09		gene-FBRS	1011.97	-1.06901	0.131827	-8.10921	5.09514e-16	2.63883e-15		gene-TSHZ1	208.032	-2.38842	0.2729	-8.75202	2.09568e-18	1.15725e-17
gene-SPPL3	846.754	-1.05987	0.17286	-6.13138	8.71193e-10	4.53306e-09		gene-PSMB7	765.815	-1.14505	0.141214	-8.10862	5.11972e-16	2.65036e-15		gene-N4BP2L2	190.631	1.02687	0.117369	8.74905	2.15147e-18	1.18748e-17
gene-CALM2	2731.81	-1.93445	0.315553	-6.13034	8.76918e-10	4.56077e-09		gene-SRA1	712.523	-1.65433	0.20405	-8.10747	5.16858e-16	2.67444e-15		gene-PROSER1	316.307	-1.56204	0.178636	-8.74426	2.24484e-18	1.23842e-17
gene-PSMB5	703.965	-1.12595	0.183671	-6.13026	8.77382e-10	4.56111e-09		gene-CCDC43	364.019	-1.07533	0.13266	-8.1059	5.23553e-16	2.70786e-15		gene-MYO9A	637.991	1.20709	0.13805	8.74388	2.25244e-18	1.242e-17
gene-ALMS1	1256.39	2.16567	0.353287	6.13005	8.78518e-10	4.56494e-09		gene-SMAD4	1641.56	1.0771	0.132892	8.10512	5.26942e-16	2.72416e-15		gene-RIOK1	207.731	1.29622	0.148307	8.74016	2.32786e-18	1.28297e-17
gene-EBNA1BP2	422.433	-1.13563	0.185372	-6.12624	8.99783e-10	4.67332e-09		gene-VWA2	236.491	-2.65578	0.327805	-8.10171	5.4191e-16	2.80027e-15		gene-EMC7	138.211	-1.42416	0.16308	-8.73293	2.48162e-18	1.36639e-17
gene-KIDINS220	2433.96	1.29721	0.211764	6.12571	9.02778e-10	4.68674e-09		gene-TCTN3	150.957	1.17764	0.14536	8.10153	5.42706e-16	2.80312e-15		gene-TMEM259	363.11	-1.50035	0.171809	-8.73266	2.48757e-18	1.369e-17
gene-SPTBN2	4166.61	-3.81038	0.622107	-6.12496	9.07075e-10	4.70692e-09		gene-PPTC7	319.772	2.39764	0.296302	8.09188	5.87504e-16	3.03177e-15		gene-LRRC8C	568.183	-2.38452	0.273365	-8.72284	2.71316e-18	1.49172e-17
gene-ADGRE1	312.096	4.74747	0.775118	6.12484	9.07734e-10	4.7082e-09		gene-TMEM8B	229.222	1.74199	0.215306	8.09076	5.92927e-16	3.05838e-15		gene-FGD5	42.9134	5.77739	0.662472	8.72096	2.75844e-18	1.51588e-17
gene-E2F3	316.109	2.19648	0.358798	6.12179	9.25313e-10	4.79286e-09		gene-SPTBN2	2981.65	-4.78916	0.591974	-8.09015	5.95921e-16	3.07244e-15		gene-CD101	11.6788	6.29043	0.721453	8.71911	2.80396e-18	1.53941e-17
gene-AKAP11	1243.22	1.67905	0.274332	6.1205	9.32812e-10	4.82952e-09		gene-GABARAPL2	655.061	-1.04487	0.129268	-8.08295	6.32181e-16	3.25792e-15		gene-SH2B1	155.303	1.05841	0.121393	8.71885	2.81045e-18	1.54148e-17
gene-RPL34	2355.13	-1.81873	0.29722	-6.11913	9.40887e-10	4.86912e-09		gene-OSER1	359.46	-1.13261	0.140141	-8.08188	6.3775e-16	3.28515e-15		gene-S100A10	59.6697	5.03302	0.577622	8.71334	2.95045e-18	1.61749e-17
gene-UBE2D3	2409.39	-1.19539	0.195363	-6.11882	9.42732e-10	4.87647e-09		gene-PCM1	1729.4	1.25671	0.155509	8.08129	6.40837e-16	3.29956e-15		gene-SRBD1	132.304	1.32823	0.152526	8.70819	3.08773e-18	1.69112e-17
gene-NAE1	768.034	-1.66739	0.27252	-6.11842	9.45057e-10	4.88628e-09		gene-GTF2F2	385.775	-1.24358	0.153891	-8.08088	6.43022e-16	3.30932e-15		gene-ZNF19	22.0133	2.92506	0.336011	8.70525	3.16864e-18	1.7346e-17
gene-RC3H1	1542.87	1.79869	0.294395	6.1098	9.97534e-10	5.15295e-09		gene-KLF5	1855.87	-2.42005	0.299689	-8.07519	6.73693e-16	3.46561e-15		gene-ZNF581	33.6173	2.09047	0.240278	8.70021	3.31268e-18	1.81171e-17
gene-TRAP1	726.859	-1.14694	0.187787	-6.10766	1.01101e-09	5.22022e-09		gene-RNF24	1965.55	2.45008	0.303512	8.07244	6.89075e-16	3.54315e-15		gene-ZNF41	45.5086	1.97726	0.227353	8.69687	3.41165e-18	1.86404e-17
gene-DNMBP	1762.98	-1.00982	0.165339	-6.10754	1.01178e-09	5.22183e-09		gene-MTHFD1L	830.692	2.25025	0.278814	8.0708	6.98392e-16	3.58784e-15		gene-APOD	17.1084	8.03468	0.924171	8.69393	3.50125e-18	1.91208e-17
gene-H2AC6	145.59	2.25722	0.369631	6.10669	1.01717e-09	5.2473e-09		gene-B3GALT2	191.732	2.39557	0.296951	8.06722	7.19164e-16	3.69289e-15		gene-VASN	335.251	-2.25444	0.259451	-8.68927	3.64789e-18	1.9893e-17
gene-INSYN2A	85.7374	4.48112	0.734115	6.10411	1.03375e-09	5.33042e-09		gene-SIAH2	497.202	-1.9713	0.244596	-8.05941	7.66645e-16	3.93318e-15		gene-PLPP3	453.478	2.90373	0.334275	8.68665	3.73285e-18	2.03368e-17
gene-ACKR4	375.091	-1.83883	0.30132	-6.10257	1.04377e-09	5.37725e-09		gene-AP4B1	443.759	-1.14343	0.141911	-8.05743	7.79162e-16	3.99382e-15		gene-KIAA0825	47.667	2.89334	0.333142	8.685	3.78744e-18	2.06243e-17
gene-TRAPPC2	364.881	-1.37021	0.224638	-6.09965	1.06301e-09	5.47139e-09		gene-FAM111A	270.053	1.09044	0.135335	8.05732	7.7983e-16	3.99545e-15		gene-AVL9	374.805	1.22487	0.141184	8.6757	4.11007e-18	2.23705e-17
gene-YIPF1	497.603	-1.84531	0.302584	-6.09851	1.07062e-09	5.50813e-09		gene-RAB5A	761.428	-1.64039	0.203648	-8.05506	7.94384e-16	4.0682e-15		gene-TTC19	123.557	1.22348	0.141095	8.6713	4.2722e-18	2.32307e-17
gene-HCFC2	498.701	1.11034	0.182078	6.09815	1.07303e-09	5.51805e-09		gene-NDUFV1	737.346	-1.12537	0.139774	-8.05136	8.18786e-16	4.18755e-15		gene-THUMPD3	196.79	-1.10018	0.126912	-8.66883	4.36584e-18	2.37172e-17
gene-CISH	295.432	-1.59489	0.261566	-6.09746	1.07767e-09	5.53938e-09		gene-SLC12A4	1388.7	1.09537	0.136078	8.04957	8.30867e-16	4.24744e-15		gene-H3C8	15.4921	5.61419	0.64768	8.66815	4.392e-18	2.3848e-17
gene-ACVR1B	754.599	-1.3485	0.221202	-6.09624	1.0859e-09	5.57918e-09		gene-PAXX	738.372	-1.07423	0.133505	-8.04634	8.53101e-16	4.35915e-15		gene-TOMM22	183.051	-1.18561	0.136842	-8.66408	4.55176e-18	2.46919e-17
gene-ANAPC16	417.663	-1.35805	0.222784	-6.09581	1.08885e-09	5.59185e-09		gene-PRICKLE3	996.084	-1.56109	0.194053	-8.04468	8.64685e-16	4.41637e-15		gene-PHKA2	255.851	2.87265	0.331696	8.6605	4.69681e-18	2.54666e-17
gene-TRAF3	244.228	1.93038	0.316848	6.09243	1.11207e-09	5.70853e-09		gene-TAGLN	2197.65	-2.09398	0.260519	-8.03771	9.15356e-16	4.67101e-15		gene-ETNK1	320.934	1.92945	0.222908	8.65584	4.89294e-18	2.65174e-17
gene-HDAC3	548.963	-1.00179	0.164449	-6.09182	1.11634e-09	5.72786e-09		gene-MSH3	381.264	1.02097	0.127052	8.03587	9.29173e-16	4.7394e-15		gene-RRAGC	446.119	-1.34135	0.154974	-8.65529	4.91652e-18	2.66325e-17
gene-BLOC1S5	244.739	2.12854	0.349424	6.09157	1.11808e-09	5.73425e-09		gene-VEGFB	770.918	1.75746	0.218712	8.03551	9.31942e-16	4.75141e-15		gene-GPR1	35.3954	6.33656	0.732481	8.65082	5.11311e-18	2.76843e-17
gene-GPS2	257.013	-1.4608	0.239897	-6.08929	1.13415e-09	5.81142e-09		gene-XRN1	824.129	1.48649	0.185002	8.03499	9.35903e-16	4.76948e-15		gene-ST6GAL1	65.2034	3.96591	0.458598	8.64792	5.24467e-18	2.83831e-17
gene-TWSG1	2043.28	1.43032	0.234894	6.08919	1.13487e-09	5.81251e-09		gene-VPS25	436.032	-1.09636	0.136468	-8.03381	9.44922e-16	4.8133e-15		gene-MAB21L3	11.9843	8.53098	0.98662	8.64667	5.30238e-18	2.86817e-17
gene-KRT27	1851.24	-4.97678	0.817347	-6.08894	1.13659e-09	5.81871e-09		gene-CASK	1069.94	1.61194	0.200649	8.03364	9.46216e-16	4.81775e-15		gene-FABP3	266.617	-3.62119	0.418937	-8.64377	5.43882e-18	2.94058e-17
gene-GPLD1	493.223	-1.70503	0.280041	-6.0885	1.13974e-09	5.83223e-09		gene-SCARB2	2395.91	-1.52486	0.18983	-8.03278	9.52879e-16	4.84952e-15		gene-CCDC39	23.9175	3.29458	0.381191	8.64288	5.48123e-18	2.9621e-17
gene-DXO	358.32	-1.25565	0.20629	-6.0868	1.15186e-09	5.88639e-09		gene-ZCCHC2	471.998	-1.0785	0.134306	-8.03023	9.72937e-16	4.9494e-15		gene-WIPI1	366.498	-1.70879	0.19776	-8.64074	5.58503e-18	3.01676e-17
gene-CHST1	164.665	2.89247	0.475365	6.08473	1.16688e-09	5.96048e-09		gene-KRBA2	421.935	1.5613	0.19449	8.02764	9.93694e-16	5.04984e-15		gene-PRKAB1	141.091	-1.18311	0.136926	-8.64047	5.59809e-18	3.02238e-17
gene-MARCHF1	251.704	2.27848	0.374527	6.08362	1.175e-09	5.99927e-09		gene-PSMA4	553.54	-1.24958	0.155688	-8.02615	1.0058e-15	5.10749e-15		gene-FBXL5	232.554	1.34259	0.155413	8.63885	5.67829e-18	3.06423e-17
gene-S100A2	1655.93	-4.65378	0.765015	-6.08325	1.1777e-09	6.01039e-09		gene-SPATA6	271.355	2.42535	0.302405	8.02019	1.05583e-15	5.3568e-15		gene-OPHN1	83.6068	1.74213	0.201696	8.63737	5.75237e-18	3.10273e-17
gene-NDUFA10	766.099	-1.33681	0.219764	-6.08297	1.1798e-09	6.01838e-09		gene-HSF4	329.136	1.8105	0.225766	8.01935	1.06303e-15	5.39094e-15		gene-CLPTM1L	519.352	-1.2253	0.141866	-8.63703	5.76914e-18	3.11031e-17
gene-KPNB1	2530.65	1.02337	0.168274	6.08155	1.19029e-09	6.06651e-09		gene-GPR17	113.566	2.2816	0.284727	8.01331	1.11661e-15	5.66014e-15		gene-SLC39A13	164.94	-1.4602	0.169186	-8.63072	6.09655e-18	3.28527e-17
gene-TIAL1	1108.71	-1.02637	0.168767	-6.08159	1.18999e-09	6.06651e-09		gene-TWIST1	564.257	2.54136	0.317234	8.01101	1.13769e-15	5.76444e-15		gene-STX3	144.023	2.04288	0.236813	8.62657	6.32216e-18	3.40523e-17
gene-CEP135	201.391	1.5571	0.256477	6.07112	1.27018e-09	6.46217e-09		gene-ATG4B	671.418	-1.3138	0.164018	-8.01006	1.14648e-15	5.80644e-15		gene-SYK	14.9368	8.15814	0.945822	8.62545	6.38391e-18	3.43524e-17
gene-ST13	818.356	-1.58964	0.261979	-6.06782	1.29655e-09	6.59339e-09		gene-WASHC1	447.597	-1.40942	0.175984	-8.00878	1.15856e-15	5.86243e-15		gene-PRDM11	31.154	2.90435	0.336725	8.6253	6.39269e-18	3.43834e-17
gene-MICAL2	1125.45	1.22473	0.201867	6.06702	1.30304e-09	6.62344e-09		gene-SRSF3	2240.02	-1.34225	0.167609	-8.00819	1.16409e-15	5.8878e-15		gene-ZDHHC9	456.177	-1.75883	0.204004	-8.62159	6.60317e-18	3.54987e-17
gene-SURF1	560.737	-1.23646	0.203908	-6.06378	1.32956e-09	6.75524e-09		gene-SLC23A2	1617.96	2.88539	0.360454	8.00488	1.19586e-15	6.04581e-15		gene-HK3	29.7773	3.87846	0.44993	8.62013	6.68803e-18	3.59379e-17
gene-RHBDF2	606.153	-1.34859	0.222498	-6.06113	1.3517e-09	6.86471e-09		gene-INHBB	287.972	-2.32221	0.290105	-8.00474	1.19715e-15	6.04965e-15		gene-GADD45B	271.884	-3.0979	0.359385	-8.62002	6.69438e-18	3.59551e-17
gene-ANXA2	17198.8	-1.77352	0.29269	-6.05937	1.36653e-09	6.93691e-09		gene-RNF216	670.528	1.24811	0.156026	7.99938	1.25048e-15	6.31358e-15		gene-ZBTB43	86.7524	1.90019	0.220545	8.6159	6.9397e-18	3.72551e-17
gene-BTAF1	708.353	1.20022	0.198117	6.05813	1.37711e-09	6.98753e-09		gene-VPS8	729.757	1.11222	0.139064	7.99788	1.26579e-15	6.38809e-15		gene-APPL1	526.725	1.1393	0.132254	8.61448	7.02598e-18	3.77005e-17
gene-TRIM13	477.945	-1.22102	0.201566	-6.05763	1.38138e-09	7.00611e-09		gene-SORT1	942.584	1.62309	0.202961	7.99704	1.2745e-15	6.42919e-15		gene-KRAS	317.299	-1.5043	0.17465	-8.61323	7.10315e-18	3.80966e-17
gene-FKBP10	1628.46	2.34797	0.387773	6.05501	1.40409e-09	7.11498e-09		gene-CNOT10	580.206	-1.04006	0.130081	-7.99543	1.29122e-15	6.51066e-15		gene-DDOST	1141.92	-1.80153	0.209315	-8.60678	7.51438e-18	4.02832e-17
gene-FOSL2	8433.49	1.36468	0.225413	6.05414	1.41168e-09	7.15025e-09		gene-ZNF148	884.02	1.29835	0.162659	7.98205	1.43925e-15	7.24751e-15		gene-CLN6	89.441	-2.12842	0.247469	-8.60075	7.91941e-18	4.24145e-17
gene-SPTLC1	915.393	-1.28034	0.211501	-6.05359	1.41655e-09	7.17174e-09		gene-MRPL23	361.271	-1.21406	0.152132	-7.98027	1.4601e-15	7.3493e-15		gene-WBP2	642.763	-1.36771	0.159081	-8.59758	8.14159e-18	4.35635e-17
gene-THY1	7439.95	2.68496	0.443953	6.04785	1.4679e-09	7.42516e-09		gene-CLNS1A	244.741	-1.65474	0.20743	-7.97735	1.49513e-15	7.52231e-15		gene-FAF1	173.741	-1.37317	0.159742	-8.59621	8.23915e-18	4.40647e-17
gene-ABHD15	123.086	1.24957	0.206653	6.04671	1.47831e-09	7.47453e-09		gene-STARD9	1322.31	1.80916	0.226843	7.97539	1.51903e-15	7.63916e-15		gene-LCORL	164.219	1.80472	0.209963	8.59542	8.29582e-18	4.4347e-17
gene-MTMR10	805.151	-1.31675	0.217798	-6.04574	1.48729e-09	7.51659e-09		gene-PTGER3	428.933	2.92158	0.366375	7.97429	1.53264e-15	7.70422e-15		gene-MSH5	37.7068	3.02228	0.351696	8.59344	8.44047e-18	4.50991e-17
gene-PSMA7	1138.34	-1.13044	0.186987	-6.04557	1.48881e-09	7.52098e-09		gene-ACAP3	1034.57	1.08896	0.136601	7.97181	1.56368e-15	7.85683e-15		gene-PREP	445.219	-1.42279	0.165597	-8.5919	8.55443e-18	4.56651e-17
gene-CXADR	1279.43	-2.21451	0.366448	-6.04317	1.51111e-09	7.62688e-09		gene-CHMP4A	388.787	-1.15301	0.144673	-7.96979	1.58942e-15	7.97566e-15		gene-RNPEP	256.413	-1.04769	0.121946	-8.59145	8.58782e-18	4.58218e-17
gene-CILK1	821.331	1.2081	0.19997	6.04141	1.52775e-09	7.70745e-09		gene-EIF3E	3129.67	-1.42135	0.17836	-7.96895	1.60023e-15	8.02636e-15		gene-DENND2D	26.8858	8.70599	1.01346	8.59034	8.67122e-18	4.62452e-17
gene-FGD6	385.231	1.46379	0.242335	6.04034	1.53789e-09	7.75519e-09		gene-INSR	660.131	1.05684	0.13268	7.96534	1.64776e-15	8.26118e-15		gene-TEC	100.774	2.91615	0.339489	8.58981	8.71152e-18	4.64383e-17
gene-MRPL50	265.028	-1.19483	0.198076	-6.03218	1.61763e-09	8.15014e-09		gene-CTNNAL1	662.668	-3.74376	0.470056	-7.96448	1.65918e-15	8.31476e-15		gene-APP	6938.04	-2.47992	0.289058	-8.57932	9.54354e-18	5.08259e-17
gene-PHF10	720.829	-1.13377	0.187982	-6.03126	1.62682e-09	8.1928e-09		gene-EXOC2	777.987	1.54583	0.1941	7.96413	1.66395e-15	8.33502e-15		gene-DLG5	497.517	-1.34128	0.156354	-8.57848	9.6138e-18	5.11762e-17
gene-FAM189A2	963.669	-1.89594	0.314412	-6.03011	1.63852e-09	8.2481e-09		gene-POFUT1	1061.06	1.07346	0.134812	7.96264	1.68405e-15	8.43203e-15		gene-PLA2R1	529.657	1.48161	0.172727	8.57774	9.67523e-18	5.1455e-17
gene-SCRN3	338.573	1.9015	0.315419	6.02849	1.65498e-09	8.32728e-09		gene-FCMR	223.581	2.48529	0.312311	7.95775	1.75198e-15	8.76832e-15		gene-NDUFS8	108.205	-1.94902	0.227217	-8.57779	9.67107e-18	5.1455e-17
gene-IVL	2176.8	-5.39351	0.8953	-6.02425	1.69891e-09	8.54083e-09		gene-MPC2	240.836	-2.53128	0.318115	-7.95712	1.76092e-15	8.80919e-15		gene-IL11RA	141.143	2.64285	0.308111	8.57761	9.6864e-18	5.14904e-17
gene-NFKBIA	1946.56	-2.1662	0.359758	-6.02128	1.73044e-09	8.69169e-09		gene-ADAM9	816.5	2.21104	0.278104	7.9504	1.8591e-15	9.29227e-15		gene-MCTP1	27.4426	9.05611	1.05611	8.57499	9.90946e-18	5.26515e-17
gene-NREP	515.987	1.97087	0.327331	6.02103	1.73312e-09	8.69755e-09		gene-ID2	268.882	-2.12989	0.267962	-7.94849	1.88803e-15	9.4286e-15		gene-ABCF2	176.359	-1.64858	0.192298	-8.57307	1.00766e-17	5.35148e-17
gene-RPL8	9833.52	-1.74535	0.289873	-6.0211	1.73238e-09	8.69755e-09		gene-ADGRG1	828.6	-2.96251	0.372934	-7.94379	1.96092e-15	9.78834e-15		gene-MAGI3	155.049	2.23099	0.260298	8.57089	1.02691e-17	5.45112e-17
gene-ECE1	2044.09	-1.51373	0.251413	-6.02089	1.73458e-09	8.70105e-09		gene-ITGB3	1167.19	3.37089	0.424475	7.94132	2.00042e-15	9.9812e-15		gene-MOB3C	88.0793	1.95537	0.228253	8.56668	1.06513e-17	5.65137e-17
gene-PQBP1	748.89	-1.59489	0.265017	-6.01807	1.7651e-09	8.84638e-09		gene-DPY19L3	718.116	1.05646	0.133053	7.94016	2.01928e-15	1.00709e-14		gene-VAPA	314.298	-1.29943	0.151772	-8.56171	1.1121e-17	5.89786e-17
gene-CADM1	579.805	2.13783	0.355311	6.01678	1.77916e-09	8.91295e-09		gene-TAF11	448.141	-1.05932	0.133478	-7.93629	2.08326e-15	1.03854e-14		gene-SPINT2	101.372	1.94162	0.226789	8.56135	1.11551e-17	5.91317e-17
gene-MCOLN1	721.277	-1.21181	0.201513	-6.01353	1.81525e-09	9.08181e-09		gene-CNNM2	100.336	1.56809	0.197609	7.93531	2.09978e-15	1.04633e-14		gene-ESCO1	179.857	1.56972	0.183403	8.55886	1.13987e-17	6.03854e-17
gene-FAM126A	1177.57	3.63185	0.604098	6.01202	1.83224e-09	9.16282e-09		gene-OAT	326.949	-1.66736	0.210248	-7.93046	2.18328e-15	1.08746e-14		gene-ATIC	300.409	-1.21522	0.142003	-8.55772	1.15121e-17	6.09106e-17
gene-OTUD1	309.585	-1.72342	0.286667	-6.01192	1.83338e-09	9.16452e-09		gene-CPT1C	144.488	2.12692	0.268552	7.91997	2.37567e-15	1.18277e-14		gene-USP13	100.122	-1.50619	0.176006	-8.55764	1.15204e-17	6.09262e-17
gene-PPP1R12C	1213.13	-1.16003	0.192975	-6.01129	1.84053e-09	9.19621e-09		gene-ACTB	8158.42	1.06056	0.133948	7.91771	2.41932e-15	1.20398e-14		gene-AP2A1	430.461	-1.71725	0.200696	-8.5565	1.1635e-17	6.15042e-17
gene-KLHL5	651.353	1.80845	0.301305	6.00207	1.94822e-09	9.73006e-09		gene-NARS2	253.225	1.07669	0.136056	7.91356	2.50129e-15	1.2437e-14		gene-SPR	111.295	-1.75574	0.205273	-8.55321	1.1971e-17	6.32214e-17
gene-MXD3	284.626	1.17392	0.195651	6.00005	1.9726e-09	9.84753e-09		gene-ZMAT3	1497.67	3.35019	0.423733	7.90637	2.65001e-15	1.31707e-14		gene-ZNF449	53.6107	1.84976	0.216365	8.54924	1.23901e-17	6.53741e-17
gene-CYP7B1	502.515	2.27738	0.379729	5.9974	2.00506e-09	1.00052e-08		gene-PDE4A	505.182	2.49429	0.315643	7.90227	2.73879e-15	1.36001e-14		gene-RNF5	168.669	1.48539	0.173753	8.54882	1.24354e-17	6.55824e-17
gene-LIFR	213.868	2.65429	0.442741	5.99512	2.03337e-09	1.01386e-08		gene-ACLY	2916.88	-2.31038	0.292596	-7.89615	2.87641e-15	1.42773e-14		gene-LY9	11.8321	8.51971	0.996641	8.54842	1.24784e-17	6.5779e-17
gene-AHCY	1257.34	-1.42007	0.2369	-5.99441	2.04219e-09	1.01772e-08		gene-ING2	147.91	-1.67327	0.211933	-7.8953	2.89628e-15	1.43697e-14		gene-SF1	652.874	-1.07087	0.125292	-8.54695	1.26387e-17	6.65931e-17
gene-ZFAND2B	639.57	-1.4061	0.234575	-5.99426	2.04419e-09	1.01827e-08		gene-SLC7A2	804.083	3.60546	0.456682	7.8949	2.90537e-15	1.44086e-14		gene-SEC22C	69.8311	2.12742	0.24897	8.54488	1.28673e-17	6.77664e-17
gene-UBXN7	315.38	1.8058	0.301518	5.98903	2.11097e-09	1.05062e-08		gene-THBS3	2012.3	2.51915	0.319244	7.89099	2.99804e-15	1.48617e-14		gene-THSD4	52.4096	5.20175	0.60877	8.54469	1.28877e-17	6.78423e-17
gene-FBXL6	326.735	-1.38469	0.231224	-5.98851	2.11774e-09	1.05353e-08		gene-RAB3IP	273.474	-1.63691	0.207537	-7.88731	3.08769e-15	1.52995e-14		gene-TDRD7	104.696	1.58273	0.185264	8.5431	1.30669e-17	6.87539e-17
gene-KRTDAP	7724.15	-5.95061	0.993967	-5.98673	2.14107e-09	1.06467e-08		gene-SLC6A9	309.921	-2.75718	0.349647	-7.88561	3.1299e-15	1.5502e-14		gene-H2AC4	15.2969	7.64108	0.894437	8.5429	1.30895e-17	6.88093e-17
gene-VAMP2	463.303	-1.58972	0.265649	-5.98429	2.17329e-09	1.07976e-08		gene-FPGS	429.665	1.43684	0.182213	7.88548	3.13326e-15	1.55119e-14		gene-ZNF598	84.1189	-1.73625	0.20335	-8.53822	1.36311e-17	7.1623e-17
gene-NDUFB4	329.356	-1.70129	0.284319	-5.98373	2.1809e-09	1.08307e-08		gene-MAFK	1306.49	1.335	0.169299	7.88542	3.13469e-15	1.55122e-14		gene-DOCK6	443.382	1.59859	0.187229	8.53813	1.36407e-17	7.16405e-17
gene-DCAF13	274.538	-1.37703	0.230188	-5.9822	2.20141e-09	1.09278e-08		gene-FGFR2	3418.62	1.5221	0.19309	7.88287	3.19953e-15	1.58263e-14		gene-UPF3A	78.9924	1.85835	0.217675	8.53727	1.37433e-17	7.21459e-17
gene-PSMC1	744.464	-1.2975	0.216906	-5.98183	2.20649e-09	1.09483e-08		gene-ITGA7	2394.5	3.06736	0.389316	7.87884	3.3044e-15	1.6338e-14		gene-RASL11B	298.773	-2.69141	0.315335	-8.53506	1.40084e-17	7.35036e-17
gene-GPX8	490.515	1.67871	0.280659	5.98133	2.21329e-09	1.09772e-08		gene-RIPOR1	988.892	1.1895	0.150984	7.87832	3.31818e-15	1.6399e-14		gene-TICAM1	72.6077	-1.98582	0.232673	-8.53479	1.40407e-17	7.36394e-17
gene-PPP1CA	909.017	-1.15799	0.19371	-5.97795	2.25957e-09	1.12019e-08		gene-THOP1	485.546	-1.13021	0.143492	-7.87647	3.36751e-15	1.66356e-14		gene-SOX18	23.1236	6.88554	0.807179	8.53038	1.45867e-17	7.64326e-17
gene-ARL2	438.988	-1.29034	0.216139	-5.96996	2.37307e-09	1.17392e-08		gene-MYH7B	440.201	1.89238	0.240351	7.87343	3.45049e-15	1.70382e-14		gene-KRR1	76.4543	1.45915	0.171091	8.52852	1.48228e-17	7.76336e-17
gene-MYO5A	2461.43	2.40416	0.40272	5.9698	2.37538e-09	1.17455e-08		gene-RRP12	597.285	1.05484	0.134015	7.87107	3.51614e-15	1.73549e-14		gene-PRKCH	19.8149	3.86818	0.45372	8.52547	1.52191e-17	7.96726e-17
gene-ATP5F1A	3658.16	-1.50101	0.251506	-5.96807	2.40072e-09	1.18657e-08		gene-SMARCD2	1343.01	-1.19286	0.151565	-7.8703	3.53785e-15	1.7447e-14		gene-UBE2E2	223.611	-1.72035	0.201794	-8.52528	1.52447e-17	7.977e-17
gene-SPRED1	1362.87	2.03845	0.341594	5.96746	2.40982e-09	1.19055e-08		gene-PEX7	327.537	-1.2868	0.163515	-7.86959	3.55805e-15	1.75315e-14		gene-TBC1D16	42.207	4.09458	0.480299	8.52508	1.52703e-17	7.98675e-17
gene-AKR1A1	631.556	-1.85441	0.310776	-5.96703	2.41612e-09	1.19315e-08		gene-GJA1	5026.02	-3.60721	0.458392	-7.86927	3.56721e-15	1.75691e-14		gene-CHST7	19.9283	5.80149	0.680752	8.52218	1.5658e-17	8.18577e-17
gene-JAM3	565.719	2.49453	0.418343	5.96288	2.47836e-09	1.22283e-08		gene-ARL6IP4	311.662	-1.01413	0.128885	-7.86851	3.58896e-15	1.76686e-14		gene-NDUFA10	199.441	-1.66138	0.194963	-8.52151	1.57481e-17	8.22906e-17
gene-MAFF	234.261	-2.45059	0.410987	-5.96268	2.48127e-09	1.22374e-08		gene-ITIH5	6675.79	2.11798	0.269241	7.86648	3.64766e-15	1.79499e-14		gene-WDR91	109.396	1.44555	0.16964	8.52128	1.57797e-17	8.24181e-17
gene-ZBED6CL	155.483	1.35738	0.22765	5.96254	2.4834e-09	1.22426e-08		gene-CCDC18	703.975	1.22281	0.155495	7.86398	3.72103e-15	1.8303e-14		gene-FN1	70576.6	-2.9612	0.347555	-8.52007	1.5946e-17	8.32104e-17
gene-MED13L	1995.6	1.32975	0.22307	5.96112	2.50512e-09	1.23444e-08		gene-COCH	704.713	-3.56091	0.453099	-7.85902	3.87144e-15	1.90347e-14		gene-HSPB6	2433.87	-2.83613	0.333315	-8.50886	1.75656e-17	9.15777e-17
gene-ZBTB7B	1267.69	-1.94134	0.325702	-5.9605	2.51473e-09	1.23864e-08		gene-CHMP5	528.227	-1.25802	0.160076	-7.85892	3.87452e-15	1.90417e-14		gene-MCF2L	20.1979	3.90023	0.45847	8.50706	1.78402e-17	9.29665e-17
gene-ANK3	539.159	-1.08762	0.182586	-5.95675	2.57301e-09	1.2668e-08		gene-ABT1	395.619	-1.06362	0.13536	-7.85771	3.91216e-15	1.92102e-14		gene-KLHL5	661.777	-1.96084	0.230501	-8.50684	1.78738e-17	9.30993e-17
gene-E4F1	556.493	-1.04871	0.176064	-5.9564	2.57851e-09	1.26896e-08		gene-CELF4	236.698	1.96892	0.250673	7.85452	4.01305e-15	1.96971e-14		gene-LDLRAP1	265.761	2.87936	0.338493	8.50639	1.7943e-17	9.34169e-17
gene-PARD3B	1051.17	1.98273	0.333045	5.95333	2.62739e-09	1.2919e-08		gene-TRIT1	172.853	-1.43971	0.18346	-7.84752	4.2436e-15	2.08198e-14		gene-NFE2L1	1430.69	-1.37375	0.161572	-8.50237	1.8576e-17	9.66239e-17
gene-NDUFB5	273.287	-1.35834	0.228242	-5.95129	2.66043e-09	1.30759e-08		gene-MAPK8	969.864	1.18407	0.150892	7.84714	4.25632e-15	2.08733e-14		gene-EPAS1	1620.35	-2.89301	0.340444	-8.49776	1.9328e-17	1.0049e-16
gene-UBTD2	868.242	1.22541	0.205922	5.95083	2.66781e-09	1.31065e-08		gene-HYAL1	325.836	2.37675	0.302994	7.84422	4.35662e-15	2.1356e-14		gene-HSPA2	176.187	3.14552	0.370236	8.49599	1.96244e-17	1.01938e-16
gene-HYDIN	65.3324	2.27138	0.381971	5.94647	2.73989e-09	1.34491e-08		gene-GTF2H5	159.766	-1.46953	0.187429	-7.84049	4.4879e-15	2.19901e-14		gene-EXOC7	270.14	-1.05916	0.124711	-8.49294	2.0148e-17	1.0461e-16
gene-KLK7	2300.28	-5.16312	0.868302	-5.94622	2.74403e-09	1.34636e-08		gene-TMEM86A	437.396	-1.699	0.216794	-7.83693	4.61695e-15	2.26128e-14		gene-RUSF1	282.348	-1.27607	0.150255	-8.4927	2.01886e-17	1.04773e-16
gene-CSTF1	295.042	-1.12039	0.188439	-5.94561	2.75429e-09	1.35082e-08		gene-SKP1	2114.88	-1.29329	0.165036	-7.83641	4.63626e-15	2.26977e-14		gene-PARP11	101.649	1.92774	0.227072	8.48959	2.07375e-17	1.07572e-16
gene-RNF181	761.79	-1.08285	0.182243	-5.94178	2.81939e-09	1.38097e-08		gene-SMOX	287.927	1.79665	0.229314	7.83487	4.6932e-15	2.29568e-14		gene-METTL21A	72.0374	2.47068	0.29134	8.48042	2.24379e-17	1.16287e-16
gene-ATG16L2	355.692	1.41436	0.238171	5.93842	2.87775e-09	1.40895e-08		gene-SNRNP200	2771.1	1.10819	0.141493	7.83212	4.79696e-15	2.34543e-14		gene-NFKBIE	23.8615	2.62415	0.309514	8.47829	2.28524e-17	1.18381e-16
gene-NFAM1	180.185	3.32548	0.560303	5.93513	2.93606e-09	1.43689e-08		gene-ZBTB21	432.003	1.26496	0.16156	7.82963	4.89318e-15	2.39146e-14		gene-RBPMS	348.635	-2.27619	0.268499	-8.47747	2.30135e-17	1.19161e-16
gene-TIMM17B	243.393	-1.62537	0.273892	-5.93435	2.95019e-09	1.44318e-08		gene-RPGRIP1L	136.215	1.80188	0.230154	7.82903	4.91642e-15	2.40179e-14		gene-SERPINB10	8.43753	7.41337	0.874864	8.47374	2.37644e-17	1.22994e-16
gene-MTHFD1L	610.392	1.67111	0.281688	5.93248	2.98385e-09	1.45902e-08		gene-METTL5	239.349	-1.35617	0.173412	-7.82053	5.26032e-15	2.5687e-14		gene-SPNS1	148.258	-1.55822	0.184065	-8.46558	2.5487e-17	1.3155e-16
gene-MRPL2	178.85	-1.47499	0.248673	-5.93142	3.00319e-09	1.46786e-08		gene-DUS4L	274.731	-1.42157	0.181835	-7.81793	5.36977e-15	2.62102e-14		gene-PRRC1	451.592	-1.4813	0.174985	-8.46531	2.55475e-17	1.31803e-16
gene-STARD9	1192.23	1.55384	0.262064	5.92926	3.04311e-09	1.48673e-08		gene-SUB1	620.417	-1.99757	0.256057	-7.80128	6.12829e-15	2.98745e-14		gene-ESAM	17.5412	5.64601	0.667088	8.46367	2.59092e-17	1.33608e-16
gene-SERPINH1	6580.61	2.48798	0.419679	5.92828	3.06125e-09	1.49496e-08		gene-ENDOU	593.711	-3.33449	0.427513	-7.79973	6.20391e-15	3.02173e-14		gene-LRRC36	23.1197	3.01443	0.356189	8.46302	2.60546e-17	1.34297e-16
gene-AGAP3	1372.51	-1.31973	0.222707	-5.92589	3.10616e-09	1.51624e-08		gene-FNBP1	2572.22	1.24362	0.159474	7.79826	6.2766e-15	3.05584e-14		gene-VAMP2	71.0874	2.22319	0.262746	8.46136	2.64278e-17	1.36159e-16
gene-COL6A6	769.745	4.57501	0.772178	5.92482	3.12648e-09	1.52551e-08		gene-ZCCHC7	134.588	1.31973	0.169365	7.79225	6.58288e-15	3.20359e-14		gene-DNAH11	101.094	2.66593	0.315113	8.46022	2.66863e-17	1.37429e-16
gene-ZFPL1	489.78	-1.09939	0.185601	-5.92343	3.15287e-09	1.53773e-08		gene-RPL10A	5879.01	-1.29605	0.166408	-7.7884	6.78641e-15	3.30124e-14		gene-CEP97	126.123	1.38019	0.163159	8.45916	2.69311e-17	1.38627e-16
gene-PGAP1	116.35	2.32579	0.392714	5.92236	3.17354e-09	1.54715e-08		gene-UQCRC1	717.63	-1.53458	0.197056	-7.78753	6.83294e-15	3.32246e-14		gene-CCL24	12.4493	7.34477	0.868575	8.45612	2.76419e-17	1.42221e-16
gene-IGFBP4	3670.58	3.06629	0.518166	5.91758	3.26708e-09	1.5914e-08		gene-SELENOW	700.962	-1.24207	0.159539	-7.78539	6.94996e-15	3.37793e-14		gene-ANKRD13A	567.136	-1.14781	0.135749	-8.45542	2.78088e-17	1.43015e-16
gene-RAPGEF1	1492.97	1.40055	0.236814	5.91413	3.33639e-09	1.62447e-08		gene-TBL1X	1651.99	1.44747	0.185954	7.78404	7.02468e-15	3.4128e-14		gene-NR1H2	234.951	-1.12287	0.132815	-8.45441	2.80511e-17	1.44196e-16
gene-ATP8B4	228.391	2.97735	0.503546	5.91277	3.36405e-09	1.63724e-08		gene-VPS33B	467.116	-1.12593	0.144662	-7.78316	7.07334e-15	3.43352e-14		gene-ANXA1	1826.15	-1.31376	0.155579	-8.44433	3.058e-17	1.57054e-16
gene-ZNF214	104.904	1.66069	0.281117	5.90748	3.4738e-09	1.68921e-08		gene-VGLL4	1267.35	1.31323	0.168762	7.78156	7.16351e-15	3.47582e-14		gene-KIFC2	110.789	1.76801	0.209418	8.44252	3.10574e-17	1.59434e-16
gene-LAMA5	2955.39	-2.36015	0.399636	-5.90575	3.51044e-09	1.70631e-08		gene-SH3BP1	744.063	-1.57046	0.201908	-7.77807	7.36399e-15	3.57158e-14		gene-ZNF331	111.26	1.66473	0.197204	8.44169	3.12782e-17	1.60495e-16
gene-PRDX2	1480.1	-1.19826	0.203001	-5.90276	3.57476e-09	1.73683e-08		gene-ADAM33	2203.12	2.4702	0.317806	7.77266	7.6857e-15	3.72603e-14		gene-RAP1A	314.115	1.38045	0.16353	8.44157	3.1311e-17	1.6059e-16
gene-LATS1	730.507	1.2958	0.219529	5.90262	3.57768e-09	1.73751e-08		gene-NR2F6	244.009	-1.75323	0.225834	-7.76334	8.27204e-15	4.0086e-14		gene-ABHD16A	201.594	1.15867	0.137294	8.43939	3.19007e-17	1.63541e-16
gene-TRIM7	885.272	-1.6031	0.271602	-5.90238	3.5829e-09	1.73857e-08		gene-ZNF76	365.898	1.09444	0.141	7.76203	8.35837e-15	4.04872e-14		gene-GAK	327.564	-1.15945	0.137481	-8.43353	3.3538e-17	1.71854e-16
gene-TJP2	1280.75	-1.15146	0.195099	-5.90195	3.59219e-09	1.74234e-08		gene-PLEKHO2	606.515	1.39256	0.179417	7.76163	8.38464e-15	4.05972e-14		gene-RRAGD	123.841	-2.6696	0.316634	-8.4312	3.42139e-17	1.75164e-16
gene-PGGT1B	179.482	1.37529	0.233058	5.90109	3.61111e-09	1.75077e-08		gene-NEK9	1289.46	1.40661	0.181252	7.76052	8.45789e-15	4.09173e-14		gene-RPS6KA5	117.196	2.81755	0.334215	8.43034	3.44673e-17	1.76381e-16
gene-ETV6	351.927	1.47017	0.249296	5.89728	3.69544e-09	1.7909e-08		gene-RARA	1111.66	1.38282	0.178287	7.75614	8.75544e-15	4.23389e-14		gene-NHS	130.772	-1.78102	0.211325	-8.42786	3.52032e-17	1.80067e-16
gene-PURG	172.742	2.33173	0.395414	5.89694	3.70314e-09	1.79387e-08		gene-RPL8	8512.25	-1.19304	0.153861	-7.75401	8.90344e-15	4.30364e-14		gene-IFNAR1	588.43	1.7912	0.212604	8.42502	3.60683e-17	1.84408e-16
gene-PLCD3	928.916	-1.66973	0.283241	-5.8951	3.7446e-09	1.81319e-08		gene-FZD2	462.16	3.11749	0.40235	7.7482	9.32074e-15	4.50345e-14		gene-SDK1	203.242	2.81586	0.334267	8.424	3.63855e-17	1.85947e-16
gene-PARVB	950.813	2.36076	0.400554	5.89374	3.77555e-09	1.82741e-08		gene-PRPF31	381.527	-1.22303	0.157919	-7.74466	9.58343e-15	4.62842e-14		gene-CLASP2	239.882	1.00719	0.119567	8.4237	3.64776e-17	1.8625e-16
gene-ATP11A	1762.79	1.26377	0.214522	5.89109	3.83664e-09	1.85619e-08		gene-NCOR2	3729.24	1.4323	0.18497	7.74339	9.68022e-15	4.67319e-14		gene-CHST2	106.075	-2.52554	0.299956	-8.4197	3.77451e-17	1.92549e-16
gene-HNRNPA1	5255.12	-1.44238	0.245051	-5.88603	3.95588e-09	1.91307e-08		gene-COQ8A	1136.03	-1.53474	0.198211	-7.743	9.70999e-15	4.68559e-14		gene-C2	316.089	-2.4797	0.294515	-8.41958	3.7783e-17	1.92656e-16
gene-RNASEH1	260.196	-1.26452	0.214906	-5.88405	4.00342e-09	1.93524e-08		gene-NIPAL2	659.726	-3.09253	0.399415	-7.74265	9.73665e-15	4.69648e-14		gene-UBXN6	229.142	-1.62588	0.193159	-8.4173	3.85256e-17	1.96267e-16
gene-STK38L	357.046	1.5816	0.268854	5.88275	4.03506e-09	1.94889e-08		gene-HPS3	323.596	1.18863	0.153691	7.73391	1.04293e-14	5.02422e-14		gene-PKM	221.011	-1.99703	0.237291	-8.41592	3.89808e-17	1.98408e-16
gene-ADCY2	243.197	3.87482	0.659054	5.87937	4.11834e-09	1.98827e-08		gene-ARHGEF37	829.69	-3.44151	0.445829	-7.71936	1.16912e-14	5.62741e-14		gene-ZNF317	134.526	1.40004	0.166395	8.41397	3.96379e-17	2.01662e-16
gene-CHST10	793.429	1.73222	0.294773	5.87645	4.19147e-09	2.02273e-08		gene-BACE2	420.918	1.73475	0.224801	7.71685	1.19235e-14	5.73683e-14		gene-ANXA8L1	379.141	-3.59111	0.426875	-8.41254	4.01224e-17	2.04036e-16
gene-GPR161	428.26	2.30504	0.392362	5.87477	4.23423e-09	2.0425e-08		gene-HSPA12B	489.877	2.35285	0.305043	7.71318	1.2272e-14	5.89705e-14		gene-MID2	177.202	1.6995	0.20209	8.40965	4.11239e-17	2.09036e-16
gene-KRT16	3613.88	-5.14285	0.87593	-5.8713	4.32385e-09	2.08397e-08		gene-FNTB	211.918	-1.38043	0.178996	-7.71207	1.23791e-14	5.94602e-14		gene-MYO5A	912.182	1.07413	0.127796	8.40502	4.27785e-17	2.17252e-16
gene-SPTBN5	293.274	-1.69802	0.289268	-5.87007	4.35612e-09	2.09864e-08		gene-FLVCR2	229.626	-2.22613	0.288679	-7.71144	1.2441e-14	5.97323e-14		gene-MED12L	11.8104	5.90909	0.703168	8.40354	4.33229e-17	2.19919e-16
gene-STXBP1	901.274	2.1103	0.359777	5.86559	4.47542e-09	2.1543e-08		gene-SLC36A4	472.578	1.37781	0.178678	7.71118	1.24663e-14	5.98289e-14		gene-MYH7B	75.1734	2.36092	0.281162	8.397	4.58031e-17	2.32302e-16
gene-KIF13A	1036.79	1.30245	0.222082	5.86472	4.49886e-09	2.16467e-08		gene-TPT1	15176	-1.43373	0.185934	-7.71094	1.24896e-14	5.99157e-14		gene-ZNF787	63.6709	1.67731	0.199767	8.39631	4.60713e-17	2.33558e-16
gene-DEDD2	403.01	-1.74452	0.2975	-5.86395	4.5199e-09	2.17389e-08		gene-ITGA6	1538.08	-2.37532	0.308128	-7.70888	1.26928e-14	6.08649e-14		gene-TSG101	207.686	-1.19929	0.142915	-8.39163	4.7943e-17	2.42938e-16
gene-NHSL2	396.139	2.06753	0.352668	5.86253	4.55868e-09	2.18885e-08		gene-TGFB1	441.902	1.29937	0.168558	7.70873	1.27073e-14	6.09089e-14		gene-ITGA1	2204.04	-3.55802	0.424089	-8.38978	4.87041e-17	2.46685e-16
gene-ASPH	1190.34	1.60694	0.274099	5.86262	4.55622e-09	2.18885e-08		gene-NDUFC2	285.349	-1.46563	0.190162	-7.70725	1.28553e-14	6.15927e-14		gene-ST6GALNAC6	137.908	-1.57336	0.187536	-8.38964	4.87638e-17	2.46878e-16
gene-MRPS15	443.875	-1.28873	0.219891	-5.86075	4.60768e-09	2.21145e-08		gene-CDIN1	289.86	1.21086	0.157113	7.70693	1.28878e-14	6.17226e-14		gene-ACKR3	114.791	5.8168	0.693393	8.38889	4.90767e-17	2.48351e-16
gene-TMEM98	667.905	1.88365	0.321513	5.85871	4.6647e-09	2.23788e-08		gene-TRPM7	1052.82	1.64116	0.213015	7.70446	1.31401e-14	6.28783e-14		gene-ATXN7L1	61.1561	1.81096	0.21591	8.38756	4.96337e-17	2.51058e-16
gene-COL4A1	6479.77	1.98181	0.3383	5.85814	4.68066e-09	2.2446e-08		gene-PLEKHA8	556.305	1.01438	0.131685	7.70304	1.32866e-14	6.35527e-14		gene-DDAH2	187.971	2.76406	0.329582	8.38654	5.00643e-17	2.53124e-16
gene-VCPIP1	725.542	1.66013	0.283456	5.85677	4.71951e-09	2.26133e-08		gene-TENM4	426.55	-2.43884	0.316666	-7.70163	1.34342e-14	6.42317e-14		gene-CPLANE1	631.2	1.2762	0.15224	8.38287	5.16512e-17	2.61031e-16
gene-PSD2	170.845	2.00205	0.341869	5.85621	4.73562e-09	2.2681e-08		gene-SLC25A37	542.205	-1.38319	0.179612	-7.70097	1.35037e-14	6.45373e-14		gene-N4BP2	176.139	1.4953	0.178469	8.37852	5.35959e-17	2.70739e-16
gene-SPEF1	92.5639	1.63564	0.279306	5.8561	4.73852e-09	2.26854e-08		gene-LRRC20	175.721	1.71425	0.222643	7.69955	1.36547e-14	6.52316e-14		gene-GUCY1A1	13.1209	6.67031	0.796145	8.37826	5.37141e-17	2.71216e-16
gene-ESS2	213.949	-1.36999	0.233955	-5.85578	4.74779e-09	2.27203e-08		gene-PLCXD2	252.974	-2.32035	0.301537	-7.69507	1.41418e-14	6.75303e-14		gene-GPS2	84.5555	-1.72731	0.206211	-8.37642	5.45615e-17	2.75372e-16
gene-JAGN1	298.489	-1.27616	0.217975	-5.85461	4.78129e-09	2.2871e-08		gene-KIFC3	776.968	-1.78291	0.231889	-7.68865	1.48697e-14	7.09768e-14		gene-SIRT2	224.208	-1.34277	0.160305	-8.37632	5.46098e-17	2.75494e-16
gene-SERBP1	3793.24	-1.34018	0.229017	-5.85186	4.86113e-09	2.32432e-08		gene-COQ2	464.443	-1.19292	0.155197	-7.68647	1.51255e-14	7.21676e-14		gene-CEP68	201.53	1.11386	0.133033	8.37277	5.6277e-17	2.83779e-16
gene-ANKRD12	1771.76	1.91444	0.32728	5.84954	4.9292e-09	2.35589e-08		gene-ABCA2	1567.36	1.77076	0.230394	7.6858	1.52046e-14	7.25147e-14		gene-GRINA	335.915	-1.56391	0.186795	-8.37232	5.64952e-17	2.84753e-16
gene-FBXO30	394.309	1.35377	0.231591	5.84554	5.04942e-09	2.41234e-08		gene-HOMER3	341.812	-1.74067	0.22652	-7.68438	1.53735e-14	7.32897e-14		gene-CZIB	215.01	1.1493	0.137312	8.36998	5.76302e-17	2.90345e-16
gene-COQ2	587.748	-1.21173	0.207304	-5.84517	5.06046e-09	2.4166e-08		gene-LRBA	988.348	1.26503	0.164628	7.68417	1.53997e-14	7.3384e-14		gene-FAM210B	289.144	-1.95979	0.234244	-8.36646	5.93768e-17	2.9888e-16
gene-LDHB	627.626	-2.20198	0.376741	-5.84481	5.07147e-09	2.42085e-08		gene-TRAK2	840.542	1.01431	0.132007	7.68375	1.54501e-14	7.35934e-14		gene-RASL12	34.6315	3.00226	0.358853	8.36629	5.94618e-17	2.99175e-16
gene-COL5A1	12813.6	3.11406	0.533235	5.83993	5.22216e-09	2.4907e-08		gene-SCP2	2115.57	-1.22047	0.158852	-7.68309	1.55296e-14	7.39413e-14		gene-ZSCAN25	79.4539	1.42232	0.170014	8.36587	5.96741e-17	3.00111e-16
gene-OMA1	162.632	-1.57067	0.269079	-5.83721	5.30811e-09	2.52959e-08		gene-SPEF1	99.2365	1.76135	0.229317	7.68087	1.58006e-14	7.52008e-14		gene-KIF26A	8.85729	6.2667	0.749313	8.36326	6.1007e-17	3.06548e-16
gene-CLTA	987.749	-1.35594	0.23231	-5.83674	5.32326e-09	2.53575e-08		gene-FAM210B	660.194	-1.87211	0.243758	-7.6802	1.58837e-14	7.55649e-14		gene-SH3RF3	84.4781	-2.36213	0.282441	-8.36326	6.10079e-17	3.06548e-16
gene-LRRC58	2095.4	1.08996	0.186753	5.83635	5.33565e-09	2.5406e-08		gene-SLX4	199.033	1.71231	0.222954	7.68009	1.58982e-14	7.56024e-14		gene-PIEZO1	786.922	-1.70838	0.204317	-8.36142	6.19689e-17	3.11239e-16
gene-GOLM1	702.85	1.46809	0.251558	5.83598	5.34766e-09	2.54525e-08		gene-MBOAT7	552.108	-2.02467	0.26363	-7.67997	1.59125e-14	7.56387e-14		gene-RAB32	198.731	-1.57734	0.188675	-8.36008	6.26731e-17	3.14637e-16
gene-EDF1	1045.75	-1.51442	0.259545	-5.8349	5.38219e-09	2.56063e-08		gene-RHOT2	793.684	-1.21383	0.158074	-7.67889	1.60478e-14	7.62504e-14		gene-SLC38A10	576.438	-1.17158	0.140187	-8.35729	6.4178e-17	3.2205e-16
gene-BRI3BP	1115.32	-2.10121	0.360238	-5.83284	5.44918e-09	2.59034e-08		gene-LDLRAP1	962.322	1.61926	0.210903	7.67773	1.61932e-14	7.69095e-14		gene-ACTR3	1578.38	-1.08541	0.129973	-8.35109	6.76342e-17	3.38945e-16
gene-ZBTB47	1546.1	1.83764	0.315222	5.82967	5.55387e-09	2.63682e-08		gene-UBA3	512.264	-1.06115	0.138221	-7.67721	1.62592e-14	7.71909e-14		gene-ESYT3	11.1109	7.41799	0.888357	8.35023	6.81283e-17	3.41271e-16
gene-SELENOK	328.242	-1.25904	0.216039	-5.82785	5.61453e-09	2.66452e-08		gene-GNA11	294.187	1.02045	0.132946	7.67567	1.6456e-14	7.80929e-14		gene-ALG5	172.471	-1.65254	0.19803	-8.34493	7.12545e-17	3.56774e-16
gene-SLC25A43	454.07	-1.44232	0.247765	-5.82131	5.83892e-09	2.76871e-08		gene-EGLN3	805.795	-4.45179	0.580018	-7.67527	1.65072e-14	7.83032e-14		gene-KITLG	373.399	-3.43214	0.411369	-8.3432	7.23042e-17	3.61712e-16
gene-TFAP2C	1021.7	-2.98605	0.513051	-5.82018	5.87837e-09	2.78511e-08		gene-INHBA	699.473	3.51137	0.457523	7.67473	1.65761e-14	7.85977e-14		gene-BAG3	127.484	-1.66832	0.200081	-8.33822	7.54178e-17	3.77122e-16
gene-MRPL47	243.946	-1.16607	0.200414	-5.81828	5.9456e-09	2.81579e-08		gene-WNT5B	158.07	-3.21615	0.419091	-7.67411	1.6657e-14	7.89485e-14		gene-ACSL1	298.635	-2.16685	0.259901	-8.33721	7.60647e-17	3.8019e-16
gene-NHLRC3	202.762	1.20629	0.207364	5.81729	5.98091e-09	2.83134e-08		gene-PPP1R18	1130.16	1.35658	0.176951	7.66644	1.76837e-14	8.378e-14		gene-PPIL2	206.665	-1.1093	0.133105	-8.33401	7.81495e-17	3.90439e-16
gene-PRICKLE3	1284.7	-1.54043	0.264828	-5.8167	6.0019e-09	2.84011e-08		gene-NDUFS6	210.621	-1.36582	0.178253	-7.66225	1.82709e-14	8.64902e-14		gene-CCDC158	54.0841	2.72833	0.327483	8.33119	8.00333e-17	3.99675e-16
gene-FZD2	1154.13	4.61423	0.793761	5.81313	6.13172e-09	2.89794e-08		gene-ESYT2	3066.82	1.36282	0.177865	7.66207	1.82954e-14	8.65703e-14		gene-RPS3A	1607.26	-1.58067	0.189747	-8.33038	8.0586e-17	4.02258e-16
gene-MAP2K6	288.292	2.1938	0.377455	5.81207	6.17059e-09	2.91511e-08		gene-H1-6	99.4245	3.22517	0.421102	7.65888	1.87564e-14	8.86787e-14		gene-WNT3	17.2723	3.97636	0.477343	8.33018	8.07171e-17	4.02736e-16
gene-ANAPC1	501.518	1.16759	0.200903	5.81172	6.18359e-09	2.92004e-08		gene-ST6GALNAC4	162.925	1.68845	0.220527	7.65642	1.91187e-14	9.03541e-14		gene-MTA2	275.078	-1.01262	0.121594	-8.32792	8.22723e-17	4.10316e-16
gene-ISOC1	489.194	-1.53224	0.263704	-5.81044	6.23084e-09	2.94114e-08		gene-PLA2G4B	785.295	-2.28087	0.297959	-7.65498	1.93341e-14	9.12592e-14		gene-ELMO2	238.714	1.19077	0.143023	8.32576	8.37888e-17	4.17696e-16
gene-ACAD8	819.1	-1.31697	0.226669	-5.81009	6.24409e-09	2.94618e-08		gene-TIAM2	426.423	2.14951	0.281061	7.64783	2.04398e-14	9.62005e-14		gene-LRCH1	402.665	1.85852	0.22327	8.32412	8.4957e-17	4.23335e-16
gene-MAML2	608.859	1.41072	0.24281	5.80997	6.24852e-09	2.94706e-08		gene-HAX1	553.139	-1.45614	0.190455	-7.64559	2.07997e-14	9.78541e-14		gene-EIF5A	1023.14	-1.38791	0.166822	-8.31972	8.81747e-17	4.38983e-16
gene-CERS4	2481.56	-3.60531	0.620608	-5.80932	6.27289e-09	2.95733e-08		gene-SGCA	258.017	2.90772	0.380336	7.64514	2.08718e-14	9.81533e-14		gene-FMNL1	15.6541	3.81317	0.458379	8.31881	8.8853e-17	4.42167e-16
gene-UCKL1	663.042	-1.38231	0.237988	-5.80833	6.30973e-09	2.97347e-08		gene-PIAS2	528.109	1.13264	0.148172	7.64409	2.1042e-14	9.89131e-14		gene-RPGRIP1L	68.405	1.83069	0.22008	8.31831	8.9224e-17	4.43819e-16
gene-MAP1S	220.898	1.16905	0.201282	5.80803	6.32136e-09	2.97773e-08		gene-GCC2	638.733	1.09248	0.143002	7.63961	2.17882e-14	1.02294e-13		gene-ANPEP	1675.71	-3.66334	0.440491	-8.31649	9.06035e-17	4.50484e-16
gene-COX4I1	1213.73	-1.0571	0.182025	-5.80742	6.34424e-09	2.98728e-08		gene-SBDS	477.419	-1.34126	0.175568	-7.63954	2.18002e-14	1.02309e-13		gene-SIAH1	99.4491	1.11895	0.134589	8.31382	9.26669e-17	4.60542e-16
gene-INSR	802.803	1.36148	0.234515	5.8055	6.41724e-09	3.02041e-08		gene-SNX29	1048.84	1.51614	0.19853	7.63686	2.22586e-14	1.04375e-13		gene-TMEM184B	537.99	-1.32135	0.158979	-8.31148	9.4514e-17	4.69517e-16
gene-PSTPIP2	785.758	-1.20572	0.207691	-5.80534	6.42351e-09	3.02211e-08		gene-SLC25A22	839.52	-1.32695	0.173859	-7.63231	2.30576e-14	1.08077e-13		gene-DGKE	63.0035	1.73459	0.208705	8.31121	9.4734e-17	4.70405e-16
gene-SHISAL1	273.568	4.1794	0.720139	5.8036	6.49067e-09	3.05246e-08		gene-CTSF	1490.62	1.25227	0.164089	7.63163	2.31801e-14	1.08607e-13		gene-MIER1	203.834	1.21533	0.146252	8.30986	9.58186e-17	4.75583e-16
gene-ARHGEF4	570.142	-1.67661	0.288927	-5.80291	6.51753e-09	3.06383e-08		gene-DEK	848.43	-1.41025	0.184796	-7.63141	2.32207e-14	1.08752e-13		gene-SH3BP5	769.991	1.73833	0.209216	8.30878	9.66911e-17	4.79704e-16
gene-NCOA6	1535.02	1.02965	0.177542	5.79948	6.65226e-09	3.12588e-08		gene-HSPG2	4129.62	1.30729	0.171374	7.62832	2.37842e-14	1.11346e-13		gene-CHN1	253.397	-1.63118	0.196388	-8.30589	9.90739e-17	4.91312e-16
gene-MSRB2	251.183	-1.38436	0.238746	-5.79846	6.69279e-09	3.14363e-08		gene-KCTD2	1242.65	-1.06792	0.139996	-7.62826	2.37946e-14	1.1135e-13		gene-TNIK	249.264	-3.89733	0.469315	-8.3043	1.00412e-16	4.97731e-16
gene-DNAJB6	738.237	-1.1553	0.199328	-5.79596	6.79304e-09	3.18941e-08		gene-PHF14	608.581	1.14547	0.15021	7.62577	2.42575e-14	1.13469e-13		gene-IKZF3	22.2158	9.41135	1.1334	8.30361	1.00993e-16	5.00391e-16
gene-ANKZF1	334.972	-1.17075	0.202144	-5.79166	6.96953e-09	3.27094e-08		gene-RPS19BP1	324.907	-1.20177	0.157698	-7.62071	2.52283e-14	1.17962e-13		gene-UBE2B	234.84	1.31105	0.157918	8.30209	1.02294e-16	5.06618e-16
gene-RPS6KA2	1258.13	2.37602	0.41038	5.78982	7.04619e-09	3.30285e-08		gene-BCL2	168.531	2.05688	0.270019	7.61753	2.5857e-14	1.20853e-13		gene-ZNF423	269.911	3.50211	0.42229	8.29313	1.10306e-16	5.46058e-16
gene-YTHDF3	1487.79	1.30276	0.22503	5.78928	7.06867e-09	3.31203e-08		gene-PDE4D	342.256	2.27475	0.298685	7.6159	2.61855e-14	1.22338e-13		gene-GSDME	27.795	4.71675	0.568774	8.29285	1.10568e-16	5.47119e-16
gene-NSMCE4A	364.677	-1.25539	0.216856	-5.78903	7.07936e-09	3.31568e-08		gene-NFYB	255.396	-1.05094	0.138003	-7.61531	2.63068e-14	1.22805e-13		gene-DNAH17	32.2738	4.72565	0.570021	8.2903	1.12964e-16	5.58488e-16
gene-SCN8A	193.56	4.03711	0.697813	5.78537	7.23521e-09	3.38728e-08		gene-ACAD9	1133.68	-1.85759	0.244082	-7.61054	2.72946e-14	1.27364e-13		gene-LPCAT2	848.195	1.90365	0.229632	8.29	1.13247e-16	5.59647e-16
gene-PHF13	333.374	1.14659	0.198191	5.78526	7.23985e-09	3.38807e-08		gene-PDE1C	101.953	3.32772	0.437416	7.60768	2.7905e-14	1.30106e-13		gene-RTTN	100.7	1.88732	0.227798	8.28507	1.18042e-16	5.82581e-16
gene-FKBP1A	745.857	-1.79574	0.310498	-5.78343	7.31938e-09	3.42389e-08		gene-QPCT	435.981	-2.38854	0.314195	-7.60211	2.91348e-14	1.35784e-13		gene-GNAO1	15.3558	5.01995	0.605993	8.28383	1.19271e-16	5.88396e-16
gene-LRCH3	1001.51	1.1613	0.200812	5.78304	7.33632e-09	3.42901e-08		gene-PDCD7	185.574	-1.30191	0.171269	-7.60157	2.92571e-14	1.36243e-13		gene-ZBTB34	102.348	1.73553	0.209555	8.28198	1.21144e-16	5.97114e-16
gene-PRDX5	1260.11	-1.56023	0.269792	-5.78309	7.33429e-09	3.42901e-08		gene-DEGS1	1602.66	-1.5916	0.209377	-7.60159	2.9251e-14	1.36243e-13		gene-OARD1	61.771	1.84707	0.223068	8.2803	1.22864e-16	6.05333e-16
gene-CES1	6359.86	-6.11581	1.05786	-5.78128	7.41347e-09	3.46224e-08		gene-SERPINH1	4115.81	1.63387	0.214982	7.60002	2.96086e-14	1.37824e-13		gene-NABP1	193.222	2.07573	0.250843	8.275	1.2846e-16	6.32354e-16
gene-DNAJC30	272.57	-1.27582	0.220686	-5.78117	7.4184e-09	3.46313e-08		gene-ZNF592	860.242	1.08269	0.142567	7.59423	3.09617e-14	1.44006e-13		gene-RBM10	255.865	-1.08532	0.13116	-8.27481	1.28664e-16	6.33085e-16
gene-SRSF7	802.746	-1.42969	0.247326	-5.78058	7.44445e-09	3.47387e-08		gene-SHARPIN	459.655	-1.28483	0.169211	-7.59308	3.1238e-14	1.45232e-13		gene-RNF152	86.6483	3.13769	0.379339	8.27147	1.32318e-16	6.505e-16
gene-ATP6V1E1	1202.74	-1.62645	0.281646	-5.7748	7.70454e-09	3.59231e-08		gene-CCDC171	87.9465	1.60238	0.211143	7.58907	3.22201e-14	1.49676e-13		gene-LAP3	465.207	-1.90544	0.230362	-8.27148	1.32304e-16	6.505e-16
gene-ADAM22	295.185	3.58756	0.621289	5.77439	7.72341e-09	3.59965e-08		gene-HSPA2	1625.13	-1.88285	0.248268	-7.58395	3.35196e-14	1.5565e-13		gene-PSMF1	168.332	-1.28014	0.154803	-8.26948	1.34543e-16	6.61155e-16
gene-NAPEPLD	390.12	1.6479	0.285411	5.77377	7.75168e-09	3.61135e-08		gene-RNF181	602.869	-1.14942	0.15159	-7.58242	3.39165e-14	1.57429e-13		gene-FASTK	154.475	-1.42983	0.172923	-8.26858	1.35565e-16	6.656e-16
gene-EIF2AK3	613.354	1.18811	0.205886	5.77073	7.89295e-09	3.67567e-08		gene-DNAJB1	969.182	-1.50235	0.19821	-7.57958	3.46689e-14	1.60856e-13		gene-ARHGEF28	51.8996	3.328	0.402515	8.26802	1.36205e-16	6.68458e-16
gene-DACT3	126.24	2.41366	0.418301	5.77015	7.91996e-09	3.68674e-08		gene-CD5	217.899	1.75148	0.2312	7.57562	3.57416e-14	1.65767e-13		gene-CEP44	46.0906	1.67293	0.202462	8.26292	1.42148e-16	6.97322e-16
gene-PPIF	684.22	-2.13782	0.370658	-5.76765	8.03855e-09	3.74043e-08		gene-MRPL39	325.527	-1.18708	0.156806	-7.57036	3.72193e-14	1.7248e-13		gene-UBA1	1333.54	-1.28633	0.15571	-8.26103	1.44423e-16	7.07872e-16
gene-TLN2	815.771	1.82527	0.316632	5.76464	8.18319e-09	3.80618e-08		gene-YTHDF1	241.864	-1.11497	0.147326	-7.56801	3.78975e-14	1.75552e-13		gene-NECAP1	96.3075	1.24206	0.150392	8.2588	1.4715e-16	7.20929e-16
gene-EXD2	205.907	1.07502	0.186601	5.76107	8.35845e-09	3.88454e-08		gene-AHNAK	57658	1.36997	0.181163	7.56208	3.96666e-14	1.83598e-13		gene-R3HCC1L	81.6519	2.00884	0.243298	8.25669	1.49767e-16	7.33433e-16
gene-PYROXD1	291.883	-1.13995	0.197895	-5.76034	8.39429e-09	3.89961e-08		gene-SEMA4A	511.26	-2.75592	0.364488	-7.56108	3.99741e-14	1.84947e-13		gene-DPYSL2	1657.44	-1.22071	0.147886	-8.25442	1.52643e-16	7.46872e-16
gene-LZTFL1	354.826	-1.41673	0.246002	-5.75902	8.46026e-09	3.92867e-08		gene-EFR3A	1587.16	1.52726	0.201995	7.56089	4.00325e-14	1.85142e-13		gene-CCDC88C	24.7697	4.0427	0.48986	8.25275	1.54785e-16	7.56704e-16
gene-LYST	1317.8	1.73868	0.301966	5.75787	8.51806e-09	3.9539e-08		gene-KIF2A	992.88	1.30069	0.172089	7.55821	4.08664e-14	1.88923e-13		gene-LRRFIP2	296.063	-1.18486	0.143592	-8.25158	1.56318e-16	7.63872e-16
gene-ZNF32	260.5	-1.57732	0.274029	-5.75603	8.61133e-09	3.99395e-08		gene-TGFBR2	5376.09	1.74667	0.231126	7.55723	4.11744e-14	1.9027e-13		gene-HCLS1	22.8565	6.71879	0.814272	8.25128	1.56709e-16	7.65452e-16
gene-STOML2	429.185	-1.00772	0.175094	-5.75532	8.64786e-09	4.00765e-08		gene-SGTB	474.477	1.63311	0.216183	7.55429	4.2116e-14	1.94542e-13		gene-CLDN1	1061.62	4.07105	0.493658	8.2467	1.62824e-16	7.94641e-16
gene-LRRC42	285.117	-1.26548	0.21988	-5.75535	8.64631e-09	4.00765e-08		gene-CCT8	1130.04	-1.2379	0.163882	-7.55362	4.23327e-14	1.95465e-13		gene-CNN2	916.926	-2.17937	0.264379	-8.24334	1.67467e-16	8.16951e-16
gene-FOXM1	171.069	1.47438	0.25626	5.75347	8.74277e-09	4.04835e-08		gene-TNFAIP8L1	204.819	1.71467	0.227008	7.55336	4.24158e-14	1.95769e-13		gene-SEC61B	210.951	-1.72255	0.209116	-8.23727	1.76181e-16	8.58722e-16
gene-THNSL1	350.869	1.2738	0.22144	5.75234	8.80179e-09	4.07238e-08		gene-ANKRD29	462.227	1.77675	0.235237	7.55302	4.25265e-14	1.96201e-13		gene-AFAP1	1424.47	-1.54482	0.187544	-8.23711	1.76416e-16	8.59502e-16
gene-PRRC1	934.08	1.02931	0.178987	5.75073	8.88573e-09	4.10956e-08		gene-APCDD1	1450.52	-4.41993	0.585326	-7.55123	4.31165e-14	1.98763e-13		gene-DHRS7	484.962	1.68321	0.204348	8.23699	1.76604e-16	8.60046e-16
gene-RARG	2810.81	-1.9951	0.346971	-5.75004	8.92223e-09	4.12478e-08		gene-SLAIN2	943.321	-1.13784	0.150726	-7.54908	4.3835e-14	2.01994e-13		gene-STK39	144.8	-3.13005	0.380392	-8.2285	1.89576e-16	9.22826e-16
gene-FMNL3	750.155	1.50086	0.261087	5.74852	9.00272e-09	4.1603e-08		gene-RIPK2	238.19	-1.63105	0.216128	-7.54671	4.46405e-14	2.0554e-13		gene-SLC49A3	8.9868	8.0546	0.979098	8.22655	1.92689e-16	9.37576e-16
gene-ADAMTS1	2053.68	2.08689	0.363171	5.7463	9.122e-09	4.21372e-08		gene-AKAP11	1246.51	1.73686	0.230166	7.54612	4.48412e-14	2.06381e-13		gene-HGS	288.915	-1.29559	0.157519	-8.22497	1.95237e-16	9.49165e-16
gene-RAB8B	823.223	1.66767	0.290345	5.74375	9.26035e-09	4.27418e-08		gene-ATXN7L2	321.445	-1.1398	0.151052	-7.54571	4.49824e-14	2.06948e-13		gene-NFIL3	115.414	-2.13637	0.259844	-8.22174	2.00569e-16	9.74671e-16
gene-SYNPO	1176.15	2.36376	0.411611	5.74271	9.31726e-09	4.29871e-08		gene-TUBA1C	896.696	-1.78911	0.237302	-7.53939	4.72165e-14	2.17139e-13		gene-EGFLAM	54.9811	5.57605	0.678444	8.21889	2.05398e-16	9.97712e-16
gene-ATP6V0E1	704.829	-1.03324	0.17995	-5.74184	9.36551e-09	4.31749e-08		gene-PSMD5	278.148	-1.39075	0.184527	-7.5368	4.81637e-14	2.21317e-13		gene-DDHD2	460.314	1.34577	0.163827	8.21461	2.12855e-16	1.03349e-15
gene-LTBP2	1966.5	3.47965	0.606164	5.74045	9.44239e-09	4.34943e-08		gene-NFKBIZ	1512.06	-1.99175	0.264339	-7.53482	4.89002e-14	2.24611e-13		gene-STAG2	677.171	1.03327	0.125787	8.21444	2.1316e-16	1.03453e-15
gene-KCTD12	4103.05	1.69584	0.295473	5.73942	9.49987e-09	4.37414e-08		gene-PYM1	326.133	-1.21289	0.16109	-7.52928	5.10212e-14	2.33885e-13		gene-B4GALT7	118.132	-1.56442	0.190492	-8.21253	2.16578e-16	1.05067e-15
gene-RGL1	1239.16	1.61385	0.281335	5.73641	9.67032e-09	4.44726e-08		gene-AKR1A1	509.394	-1.72778	0.229479	-7.52916	5.1067e-14	2.34001e-13		gene-BLM	79.7206	2.72498	0.331838	8.21177	2.1796e-16	1.05692e-15
gene-HHIP	45.2124	4.49332	0.783427	5.73546	9.72485e-09	4.46874e-08		gene-HTRA3	2246.37	3.28864	0.436802	7.52891	5.11669e-14	2.34365e-13		gene-NABP2	442.067	-1.49988	0.182664	-8.21117	2.19038e-16	1.0617e-15
gene-KIAA2013	1246.32	-1.0306	0.179743	-5.73372	9.8249e-09	4.51291e-08		gene-PSMC6	866.916	-1.27	0.168691	-7.52857	5.12984e-14	2.34873e-13		gene-FOXO1	365.614	1.74849	0.212979	8.20966	2.21811e-16	1.07469e-15
gene-CLMN	349.971	-1.46251	0.255092	-5.73328	9.8506e-09	4.5229e-08		gene-EGR2	487.509	-3.30804	0.439549	-7.526	5.23197e-14	2.39453e-13		gene-USF2	279.364	-1.61735	0.197082	-8.20648	2.27764e-16	1.10306e-15
gene-SON	4958.35	1.2614	0.220054	5.73221	9.91277e-09	4.54779e-08		gene-ARSB	153.736	1.93895	0.25799	7.5156	5.6652e-14	2.58868e-13		gene-SLC25A37	265.698	-2.1085	0.257158	-8.19924	2.41915e-16	1.17059e-15
gene-RAB23	771.486	1.55997	0.272163	5.73172	9.9415e-09	4.55914e-08		gene-NCS1	278.073	1.1488	0.15292	7.51242	5.80461e-14	2.65026e-13		gene-SYNE2	529.973	2.49023	0.303774	8.19764	2.45147e-16	1.18573e-15
gene-DAAM1	1270.36	-1.00356	0.175093	-5.73161	9.94802e-09	4.5603e-08		gene-ZNF81	148	1.52243	0.202657	7.51234	5.80807e-14	2.65079e-13		gene-FAM126B	115.583	1.92352	0.23468	8.19634	2.47818e-16	1.19814e-15
gene-WDR13	424.401	-1.04484	0.182325	-5.73065	1.00045e-08	4.58438e-08		gene-ALCAM	835.878	-2.33811	0.311301	-7.51077	5.87794e-14	2.6816e-13		gene-TAF6	154.47	-1.51036	0.184349	-8.19292	2.54962e-16	1.23215e-15
gene-GABARAPL2	766.985	-1.26172	0.220179	-5.73045	1.00164e-08	4.58799e-08		gene-TMEM115	358.8	-1.08956	0.145088	-7.50967	5.9278e-14	2.70327e-13		gene-RASGRP3	75.9258	4.6151	0.563478	8.19039	2.60392e-16	1.25679e-15
gene-FAM135A	821.838	-1.33532	0.233139	-5.72757	1.01877e-08	4.66455e-08		gene-DDIT3	155.671	2.14578	0.28575	7.50929	5.94498e-14	2.71003e-13		gene-DNAJB13	10.4804	7.36525	0.899353	8.1895	2.62305e-16	1.26495e-15
gene-UNC93B1	543.725	-1.72097	0.300585	-5.7254	1.0319e-08	4.72281e-08		gene-NID1	3512.12	2.21051	0.294385	7.50892	5.96168e-14	2.71656e-13		gene-ITPR3	280.456	1.98159	0.241966	8.18955	2.62212e-16	1.26495e-15
gene-C1QTNF6	1351.24	3.37295	0.589129	5.72532	1.03237e-08	4.72306e-08		gene-HDDC3	303.768	-1.16413	0.155042	-7.50846	5.98283e-14	2.72511e-13		gene-SNRPN	183.987	-1.68973	0.206392	-8.18698	2.67872e-16	1.29125e-15
gene-ROBO1	5777.58	3.94622	0.689549	5.7229	1.04721e-08	4.78521e-08		gene-RAB31	1972.44	1.82888	0.24364	7.50648	6.07384e-14	2.76547e-13		gene-SORT1	443.403	2.18678	0.267128	8.18628	2.69422e-16	1.29817e-15
gene-HIPK3	2449.13	1.18067	0.206355	5.72152	1.05572e-08	4.82027e-08		gene-LSM11	142.627	-1.53864	0.205153	-7.49997	6.38347e-14	2.90414e-13		gene-APOB	36.981	4.04318	0.494412	8.17776	2.89164e-16	1.39095e-15
gene-PCSK5	741.018	2.67674	0.467925	5.72046	1.06236e-08	4.84864e-08		gene-PROS1	433.301	-3.57418	0.47669	-7.49792	6.48392e-14	2.94749e-13		gene-EFR3A	709.054	1.10783	0.135469	8.17771	2.893e-16	1.39101e-15
gene-UQCRC1	882.061	-1.68081	0.29396	-5.71783	1.07892e-08	4.92227e-08		gene-ATP6V1G1	1393.86	-1.14435	0.152646	-7.49676	6.54125e-14	2.97238e-13		gene-NARS1	644.045	-1.15842	0.14169	-8.17575	2.94028e-16	1.41255e-15
gene-GNB5	217.645	1.10288	0.19292	5.71677	1.08565e-08	4.95097e-08		gene-ZNF449	152.231	1.34654	0.179627	7.49631	6.56371e-14	2.9814e-13		gene-FGR	30.9257	7.65878	0.936787	8.17558	2.9444e-16	1.41393e-15
gene-SELENOS	301.043	-1.54051	0.269648	-5.71303	1.1098e-08	5.05909e-08		gene-MRPL22	187.091	-1.21535	0.162171	-7.49425	6.66774e-14	3.02745e-13		gene-LZTS1	8.80511	7.09663	0.86881	8.16821	3.12987e-16	1.50173e-15
gene-BTF3L4	756.63	-1.04966	0.18376	-5.71213	1.11568e-08	5.0839e-08		gene-ACOX3	276.177	1.69262	0.225868	7.49384	6.68898e-14	3.03589e-13		gene-SUMO2	168.009	1.02344	0.125339	8.16542	3.20319e-16	1.53562e-15
gene-PRTFDC1	150.304	1.76827	0.309732	5.70904	1.13615e-08	5.17509e-08		gene-MAP3K9	314.009	-1.99063	0.265683	-7.49251	6.75687e-14	3.06427e-13		gene-COQ8A	78.6238	2.2735	0.278475	8.16411	3.23818e-16	1.55174e-15
gene-KCNG2	206.724	3.13154	0.548571	5.70854	1.13948e-08	5.18819e-08		gene-HIC2	135.724	1.42787	0.190604	7.49131	6.81919e-14	3.09131e-13		gene-PSMC2	257.819	-1.08716	0.133215	-8.16093	3.32465e-16	1.59183e-15
gene-ATP6V1D	807.789	-1.23537	0.216488	-5.70641	1.15386e-08	5.25156e-08		gene-RAB11FIP1	1582.17	-2.89604	0.386623	-7.49061	6.85564e-14	3.1066e-13		gene-SHTN1	35.5769	6.75164	0.827448	8.15959	3.36159e-16	1.60822e-15
gene-HAPLN1	222.12	4.0365	0.707472	5.70553	1.1598e-08	5.27652e-08		gene-EWSR1	1104.78	-1.17841	0.157391	-7.48718	7.03704e-14	3.18629e-13		gene-CAMK2G	175.599	-1.11945	0.137194	-8.15959	3.3617e-16	1.60822e-15
gene-APLN	83.1938	3.85712	0.676724	5.6997	1.2002e-08	5.44946e-08		gene-FOXC1	441.314	-4.11411	0.549596	-7.48571	7.11632e-14	3.22091e-13		gene-RDX	1242.16	-1.51191	0.185395	-8.15508	3.48955e-16	1.66798e-15
gene-ATRNL1	448.739	3.33197	0.584663	5.69895	1.20546e-08	5.46903e-08		gene-GPC3	2528.11	2.90782	0.388565	7.48348	7.23802e-14	3.2747e-13		gene-GCNT2	30.6284	5.50484	0.675139	8.15364	3.53123e-16	1.68719e-15
gene-CYBB	276.056	3.14885	0.552733	5.69687	1.22029e-08	5.5341e-08		gene-RAB3IL1	667.211	1.91501	0.256035	7.47951	7.45998e-14	3.37245e-13		gene-IL10RA	40.0619	5.93791	0.728265	8.1535	3.5354e-16	1.68848e-15
gene-OSBPL10	204.668	1.68923	0.29666	5.69417	1.23976e-08	5.61797e-08		gene-MRPL57	440.576	-1.35612	0.181431	-7.47458	7.7449e-14	3.49988e-13		gene-BLVRB	73.674	-2.82676	0.346721	-8.15284	3.55485e-16	1.69705e-15
gene-HSD17B4	1789.46	-1.1073	0.194485	-5.69351	1.24455e-08	5.63741e-08		gene-SMIM7	693.601	-1.10708	0.148129	-7.47376	7.79375e-14	3.52056e-13		gene-FSD1L	154.858	2.0142	0.247062	8.1526	3.56188e-16	1.69969e-15
gene-FAM120B	799.463	1.26321	0.221893	5.69289	1.24907e-08	5.65341e-08		gene-EMP3	922.782	1.54081	0.206228	7.47137	7.93623e-14	3.58257e-13		gene-FBXO7	197.084	-1.25606	0.154091	-8.1514	3.59725e-16	1.71514e-15
gene-PKP1	13113.9	-4.71109	0.827535	-5.69292	1.24887e-08	5.65341e-08		gene-TOB1	1137.3	-1.66797	0.223249	-7.47136	7.93728e-14	3.58257e-13		gene-COMP	12.3664	4.5382	0.5568	8.1505	3.62412e-16	1.72722e-15
gene-FRAS1	1119.49	2.09645	0.368342	5.69159	1.25862e-08	5.69212e-08		gene-RSRC2	846.341	-1.11689	0.149514	-7.47016	8.00971e-14	3.61241e-13		gene-KIAA1522	218.253	-1.46229	0.179424	-8.1499	3.64211e-16	1.73507e-15
gene-ZC3H12A	649.712	-2.11922	0.372396	-5.69077	1.26469e-08	5.71734e-08		gene-KCTD15	1043.21	-3.02414	0.404999	-7.46703	8.20243e-14	3.69788e-13		gene-SSC5D	351.766	-1.88378	0.231146	-8.14975	3.64681e-16	1.73658e-15
gene-DACT2	242.65	-2.49456	0.438443	-5.68959	1.27348e-08	5.7548e-08		gene-TTC31	1001.57	-1.1432	0.153214	-7.46145	8.55774e-14	3.85502e-13		gene-TCEA1	183.068	-1.38093	0.169519	-8.14618	3.75595e-16	1.78781e-15
gene-HSPG2	5447.6	1.7971	0.315911	5.68864	1.28055e-08	5.78448e-08		gene-ZBTB38	1506.42	1.00273	0.134391	7.46134	8.5647e-14	3.85559e-13		gene-CD47	281.202	1.86715	0.229229	8.14532	3.78279e-16	1.79908e-15
gene-HES1	521.649	-2.16556	0.380691	-5.68852	1.28148e-08	5.7864e-08		gene-GLRX3	780.528	-1.22916	0.164738	-7.46132	8.56573e-14	3.85559e-13		gene-GINS3	61.5429	1.60001	0.196438	8.14509	3.78994e-16	1.80173e-15
gene-CDK10	543.34	-1.24587	0.219259	-5.68217	1.33e-08	6.00308e-08		gene-SLC39A6	1017.72	-1.0825	0.145184	-7.45608	8.9138e-14	4.00911e-13		gene-CC2D1A	200.105	-1.33677	0.164151	-8.14354	3.83876e-16	1.82341e-15
gene-GRIK5	145.857	2.23786	0.394032	5.67938	1.35183e-08	6.0944e-08		gene-CCSER2	758.695	1.1219	0.150478	7.45561	8.94555e-14	4.02181e-13		gene-SMG1	1251.25	1.07528	0.132044	8.14333	3.84562e-16	1.82591e-15
gene-KCTD1	881.685	-1.47915	0.260446	-5.67929	1.35252e-08	6.09514e-08		gene-KIF9	163.33	1.20882	0.162265	7.44966	9.35779e-14	4.2055e-13		gene-CEP164	252.513	-1.15836	0.142307	-8.13985	3.9577e-16	1.87755e-15
gene-KRT15	8879.28	-5.89885	1.03868	-5.6792	1.35325e-08	6.09603e-08		gene-FSTL1	17443.8	2.08346	0.279753	7.44751	9.51163e-14	4.27128e-13		gene-MRPS31	173.777	-1.43473	0.176269	-8.13939	3.97265e-16	1.88387e-15
gene-SNX15	231.719	-1.43885	0.253374	-5.67874	1.35691e-08	6.11008e-08		gene-SDCCAG8	195.401	1.21768	0.163501	7.44755	9.50874e-14	4.27128e-13		gene-MTAP	191.523	-1.59492	0.196012	-8.13682	4.05809e-16	1.92358e-15
gene-C2CD6	155.602	2.23886	0.394328	5.67765	1.36556e-08	6.14663e-08		gene-ZNF410	333.121	-1.00714	0.135237	-7.44727	9.52926e-14	4.27752e-13		gene-DDT	91.0973	-1.8297	0.224885	-8.13619	4.07923e-16	1.93199e-15
gene-ZFYVE26	585.562	1.15738	0.203868	5.67712	1.36982e-08	6.16339e-08		gene-CC2D1A	737.399	-1.09974	0.147684	-7.44656	9.58034e-14	4.29877e-13		gene-PFKL	512.101	-2.49909	0.307315	-8.132	4.22273e-16	1.99912e-15
gene-ABL1	2451.61	1.65229	0.291187	5.67432	1.39243e-08	6.25771e-08		gene-DOCK6	2211.46	2.02673	0.272316	7.44258	9.87356e-14	4.42513e-13		gene-OGN	882.867	-2.92534	0.359788	-8.13072	4.26732e-16	2.01939e-15
gene-UBIAD1	395.253	1.00934	0.177909	5.67337	1.40017e-08	6.29007e-08		gene-CHTOP	1038.59	-1.5134	0.20335	-7.44233	9.89218e-14	4.43174e-13		gene-CELF4	40.2918	3.4668	0.426712	8.12446	4.49347e-16	2.12553e-15
gene-CRLF3	515.343	-1.01755	0.179703	-5.66241	1.49263e-08	6.69488e-08		gene-ZRSR2	228.136	-1.35231	0.181739	-7.44097	9.99494e-14	4.47603e-13		gene-TTN	426.609	8.15343	1.00423	8.11912	4.69569e-16	2.21842e-15
gene-RPL23	3208.89	-1.24557	0.219995	-5.66182	1.49776e-08	6.71526e-08		gene-EPHB6	1310.42	-2.83138	0.380544	-7.44035	1.00418e-13	4.49527e-13		gene-TGFBI	913.175	-3.43912	0.423609	-8.11862	4.71527e-16	2.22674e-15
gene-GNB1L	659.454	-1.09571	0.193533	-5.66161	1.49955e-08	6.72067e-08		gene-PSMB6	588.645	-1.13596	0.152767	-7.43586	1.03887e-13	4.64874e-13		gene-ZFPM1	110.609	-2.21017	0.272237	-8.11853	4.71857e-16	2.22738e-15
gene-CA13	1329.52	-2.91581	0.515065	-5.66106	1.5044e-08	6.73975e-08		gene-FABP4	1434.99	-4.27891	0.576011	-7.42852	1.09817e-13	4.91023e-13		gene-RNF125	46.2287	2.92959	0.361111	8.1127	4.95076e-16	2.33408e-15
gene-PTPRB	703.619	1.45082	0.256333	5.6599	1.51461e-08	6.78286e-08		gene-RPL35A	4019.31	-1.50532	0.202787	-7.42314	1.14377e-13	5.11015e-13		gene-CARMIL1	170.436	2.02971	0.250291	8.1094	5.08706e-16	2.39734e-15
gene-F5	90.4708	4.16983	0.736758	5.65969	1.51643e-08	6.78833e-08		gene-PDZD2	783.507	-1.56995	0.21152	-7.42225	1.15149e-13	5.14262e-13		gene-CTTNBP2	111.87	2.17216	0.267889	8.10844	5.12732e-16	2.41532e-15
gene-HBP1	1459.57	-1.14874	0.203107	-5.65585	1.55075e-08	6.93926e-08		gene-RBM3	1503.24	-1.31831	0.177661	-7.4204	1.16769e-13	5.21297e-13		gene-MTHFD1	344.328	-1.33989	0.165264	-8.10755	5.16502e-16	2.43106e-15
gene-MRPS16	396.662	-1.31843	0.233172	-5.65432	1.56463e-08	6.99588e-08		gene-PABPN1	1243.66	-1.13802	0.153369	-7.42014	1.16995e-13	5.221e-13		gene-FAM118A	57.845	1.60953	0.198586	8.10498	5.27525e-16	2.48192e-15
gene-LY6E	1042.01	-2.36908	0.419298	-5.65009	1.6036e-08	7.16172e-08		gene-MPDU1	451.574	-1.05397	0.142059	-7.41921	1.17821e-13	5.25581e-13		gene-SLC25A40	70.6051	1.54064	0.190115	8.10375	5.32917e-16	2.50625e-15
gene-PPP4R3A	1250.33	-1.08285	0.191671	-5.64953	1.60889e-08	7.18256e-08		gene-SRP9	513.754	-1.01066	0.136251	-7.41765	1.19215e-13	5.31386e-13		gene-CCNL2	179.546	1.01637	0.125427	8.10329	5.34944e-16	2.51475e-15
gene-TMEM40	790.194	-3.2579	0.576738	-5.64884	1.61538e-08	7.20593e-08		gene-WASF3	469.582	2.25393	0.303922	7.41614	1.20579e-13	5.37047e-13		gene-MAPK8	498.458	1.09131	0.134718	8.10071	5.46387e-16	2.56748e-15
gene-NUDT2	134.836	-1.98636	0.351677	-5.64825	1.62092e-08	7.22781e-08		gene-TTL	648.825	1.41195	0.190416	7.41511	1.21528e-13	5.40852e-13		gene-PRKACB	456.663	-1.26954	0.156739	-8.0997	5.50928e-16	2.58775e-15
gene-CD276	972.236	1.44267	0.255468	5.64718	1.63102e-08	7.26729e-08		gene-CYP20A1	453.412	1.66782	0.224944	7.4144	1.22176e-13	5.43527e-13		gene-RUNX3	11.4885	8.12237	1.00292	8.09873	5.55344e-16	2.60741e-15
gene-BPNT2	1545.14	1.38449	0.245165	5.64718	1.63104e-08	7.26729e-08		gene-PLEKHG6	217.954	-1.99774	0.269557	-7.41119	1.25168e-13	5.56191e-13		gene-DMXL2	240.107	1.47892	0.182623	8.09818	5.57853e-16	2.61811e-15
gene-SLC2A4RG	954.938	-1.41967	0.251524	-5.64428	1.65874e-08	7.38494e-08		gene-CCPG1	1212.72	1.28203	0.173041	7.40881	1.27436e-13	5.66047e-13		gene-SERTAD2	357.157	1.62759	0.201022	8.09655	5.65403e-16	2.65245e-15
gene-IP6K2	1513.35	-1.41221	0.250256	-5.64305	1.67061e-08	7.43488e-08		gene-ZSCAN12	124.402	1.6637	0.224872	7.39843	1.37806e-13	6.11634e-13		gene-ABCA3	37.3159	3.42218	0.42269	8.09618	5.67132e-16	2.65947e-15
gene-PPP2R3C	231.172	-1.71685	0.304276	-5.64243	1.6767e-08	7.45909e-08		gene-TSPAN4	613.352	1.68041	0.22722	7.39551	1.40866e-13	6.24975e-13		gene-YPEL1	20.7651	4.98096	0.615523	8.09224	5.85762e-16	2.7457e-15
gene-RCHY1	376.556	-1.05624	0.187207	-5.64213	1.67957e-08	7.46894e-08		gene-TXNL1	583.693	-1.37871	0.186499	-7.3926	1.43982e-13	6.38551e-13		gene-TMEM168	208.418	1.59662	0.197305	8.09216	5.86176e-16	2.74651e-15
gene-RP2	309.528	1.23207	0.218551	5.63743	1.72602e-08	7.65766e-08		gene-PLCE1	328.844	2.07065	0.280235	7.38897	1.47972e-13	6.55739e-13		gene-MPST	75.8883	-2.23807	0.276845	-8.08422	6.25635e-16	2.92898e-15
gene-NBEAL2	886.078	-1.80361	0.320021	-5.6359	1.74143e-08	7.72304e-08		gene-RBM33	1122.57	1.12111	0.15173	7.38885	1.48102e-13	6.5606e-13		gene-CYC1	204.174	-1.71329	0.211944	-8.08369	6.28346e-16	2.94046e-15
gene-DNAJC4	300.079	-1.14046	0.202386	-5.63505	1.75005e-08	7.75824e-08		gene-NOB1	317.687	-1.05358	0.142611	-7.38777	1.49314e-13	6.61176e-13		gene-LMCD1	153.886	-2.33656	0.289074	-8.08291	6.32402e-16	2.95823e-15
gene-AGFG1	1239.04	1.02687	0.182249	5.63447	1.75595e-08	7.78142e-08		gene-TLN2	589.21	1.22414	0.165773	7.38446	1.5307e-13	6.77544e-13		gene-NDUFA11	95.0537	-1.80305	0.223124	-8.08092	6.42783e-16	3.00555e-15
gene-MRPL18	495.088	-1.12431	0.199557	-5.63405	1.76029e-08	7.79762e-08		gene-TRIM52	91.5008	2.9171	0.395046	7.3842	1.53369e-13	6.78605e-13		gene-LIMD1	145.904	-1.33036	0.16465	-8.07993	6.48018e-16	3.02879e-15
gene-PLEKHA8	857.359	1.8346	0.325688	5.633	1.77103e-08	7.84214e-08		gene-CCDC141	209.531	3.43712	0.465511	7.38355	1.54127e-13	6.81697e-13		gene-CCN6	18.7502	4.39483	0.544034	8.07823	6.57155e-16	3.07023e-15
gene-SLC7A11	206.927	2.78193	0.494052	5.63084	1.79329e-08	7.93766e-08		gene-AGFG2	728.576	1.66139	0.225049	7.38236	1.55511e-13	6.87552e-13		gene-ZNF615	98.9808	1.21552	0.150499	8.07663	6.65836e-16	3.10951e-15
gene-GEMIN5	549.068	1.02535	0.182098	5.63077	1.79409e-08	7.93814e-08		gene-ZBED6CL	179.209	1.75168	0.237491	7.37576	1.63404e-13	7.21891e-13		gene-NPM1	712.365	-1.1851	0.14678	-8.07399	6.80361e-16	3.17604e-15
gene-NECTIN3	161.944	1.35369	0.240472	5.6293	1.80943e-08	7.99981e-08		gene-ZW10	414.566	-1.01298	0.137356	-7.37484	1.64543e-13	7.2664e-13		gene-RAPGEF1	560.614	1.54986	0.191973	8.07331	6.84149e-16	3.19242e-15
gene-HOOK2	475.866	-1.81496	0.322546	-5.62696	1.8341e-08	8.10575e-08		gene-HINT3	626.045	-1.56857	0.212893	-7.36787	1.7337e-13	7.64738e-13		gene-LRRC8A	559.371	-1.4081	0.174444	-8.07193	6.91976e-16	3.22762e-15
gene-TPST2	375.574	-1.44203	0.256453	-5.62296	1.87716e-08	8.29284e-08		gene-NAGK	648.408	-1.37775	0.187024	-7.36671	1.74888e-13	7.71137e-13		gene-JAKMIP2	224.079	4.43596	0.54967	8.07022	7.01698e-16	3.26894e-15
gene-INPPL1	1504.99	1.05787	0.18815	5.62247	1.88248e-08	8.31315e-08		gene-MEIS2	346.377	2.71911	0.369135	7.36619	1.75575e-13	7.7387e-13		gene-MIF	48.311	2.65742	0.32937	8.06819	7.13467e-16	3.32241e-15
gene-SNRNP70	3290.34	-1.45203	0.258281	-5.62191	1.88863e-08	8.33706e-08		gene-ADAMTS4	200.499	2.98864	0.405845	7.36398	1.78507e-13	7.86489e-13		gene-HERC2	1349.15	1.01518	0.125835	8.06755	7.17232e-16	3.33858e-15
gene-XIRP2	429.753	10.7773	1.91716	5.62148	1.89331e-08	8.35452e-08		gene-ZBTB8A	207.794	1.37574	0.186849	7.36285	1.80021e-13	7.92855e-13		gene-SCFD2	106.235	1.79636	0.222683	8.0669	7.21077e-16	3.3551e-15
gene-QSER1	1300.52	1.5939	0.283557	5.6211	1.89746e-08	8.36958e-08		gene-GALNT10	1075.35	1.34297	0.182483	7.35943	1.84696e-13	8.13132e-13		gene-FKTN	199.068	1.2551	0.155665	8.06285	7.45337e-16	3.46515e-15
gene-GPANK1	295.112	-1.06634	0.189835	-5.61717	1.94107e-08	8.55535e-08		gene-ZNF706	1439.39	-1.87489	0.254802	-7.35819	1.86415e-13	8.20384e-13		gene-HSPB8	143.801	-2.82637	0.350573	-8.06213	7.49761e-16	3.48429e-15
gene-CLPP	328.73	-1.38772	0.247154	-5.6148	1.96786e-08	8.66675e-08		gene-AMBRA1	752.29	1.28069	0.174101	7.356	1.89509e-13	8.33679e-13		gene-ATP5F1A	755.016	-1.00985	0.12526	-8.06205	7.5023e-16	3.48505e-15
gene-ZNF19	107.985	2.12947	0.379479	5.61157	2.005e-08	8.82694e-08		gene-ZFX	746.505	1.68103	0.228579	7.35427	1.91977e-13	8.44212e-13		gene-APAF1	193.822	1.61555	0.200482	8.05833	7.73458e-16	3.59002e-15
[truncated: 2,538 more rows]
