# Supplementary material for: Comparative whole transcriptome analysis of gene expression in three canine soft tissue sarcoma types
Source: PLoS One. 2022 Sep 13;17(9):e0273705. doi: 10.1371/journal.pone.0273705 (PMC9469979; doi:10.1371/journal.pone.0273705)
Supplement: S7 Table — (XLSX) [file pone.0273705.s007.xlsx]

## Sheet: Sheet1
Enrichments, Figures 1C,						FS							PNST									PWT
	FS-specific Enrichments									PNST-specific Enrichments									PWT-specific Enrichments
	Term	P.value	Adjusted.P.value	nUpGenes	upGenes	nDnGenes	dnGenes	db		Term	P.value	Adjusted.P.value	nUpGenes	upGenes	nDnGenes	dnGenes	db		Term	P.value	Adjusted.P.value	nUpGenes	upGenes	nDnGenes	dnGenes	db
Tissues and Cell Types, Figure 3A	FIBROBLAST	5.68347e-55	6.13815e-53	327	SALL1;NDNF;COL11A1;FOXF2;PTN;HOXD13;TBX5;S1PR3;STEAP1;APCDD1;B4GALNT1;RBM24;HOXB6;GREM1;FIBCD1;EN1;PHLDB2;VAT1L;FBN2;ROBO1;HOXA9;DDIT4L;TWIST2;HTR1B;HAND2;ELN;IRX5;CLMP;FOXD1;ADAMTS3;ADAM21;PTH1R;DRP2;COL13A1;CACNA2D1;GPC6;EMILIN3;TRPC3;HOXA13;ATP6V1B1;SIX1;CHSY3;SEMA3A;TNFSF18;CRLF1;GXYLT2;FHL2;TFPI2;PTK7;SHC3;SIX4;BVES;VAX2;CREB3L1;HOXB5;ALDH1L2;SERTAD4;EVA1A;COL8A2;MTCL1;BGN;CDK2AP1;FMOD;KCNG1…	78	CFH;CLEC3B;CPNE7;BMPER;PLPPR2;CCDC85A;TNXB;GPR1;HTRA3;KRT7;GALNT15;NFASC;ADAMTS5;FZD9;F2RL2;RIBC2;P3H2;TUBB3;CDC14B;RCAN2;PAPSS2;TNFAIP6;ABI3BP;AKAP12;ADGRD1;IGFBP3;CYP1B1;MITF;PLA2R1;SGMS2;HIC1;DACT1;COL5A3;FMN2;MAP1B;LIFR;ECM2;EFEMP1;ACKR4;TEK;ECM1;ABCA4;ARHGAP6;SNAPC2;MAMLD1;CRYBG3;HSPA2;SEMA3C;ADM;ARHGAP29;DPYSL3;NACAD;THBS3;PRSS23;ANKS6;SLC10A6;ME1;ADAM33;IL6ST;DOCK1;SLIT3;DCN;RDH10;NR2F2;CX…	ARCHS4_Tissues		HUMAN EMBRYO	3.56559e-09	3.85084e-07	10	XKR7;SEZ6L2;ATP1A3;MTFP1;ASIC2;PHF21B;IGLON5;MAST1;SULT4A1;CCND1	45	SALL1;CACNA2D1;CDK1;CDC25C;KIF14;SPAG5;DNA2;NEK2;GALNT7;DEPDC1;KIF11;ESCO2;KIF20A;SGO1;TOP2A;CCNA2;DDAH1;EXO1;CENPF;RRM2;E2F8;PLK4;DIAPH3;MYBL2;SHCBP1;TPX2;RACGAP1;KIF4A;CENPI;CDCA2;AP1S2;BUB1B;PARD6G;ANLN;DSCC1;WEE1;KRAS;SMC2;TMPO;ARL5B;SACS;GULP1;MTFR2;ARMT1;FBXO30	ARCHS4_Tissues		ATRIUM	3.59031e-31	3.87753e-29	19	TTN;VCAM1;PDK4;CALCRL;CCL2;ANGPTL1;MEOX2;IL33;LPL;CRYBG3;OMD;ABCA6;EDA;ANGPTL3;GAREM1;ATP13A3;B3GALT2;LGR4;CAV2	142	TNN;VAT1L;FBN2;DKK1;SORCS1;KLHL40;UNC5C;OSR2;ANO5;KCNJ4;COL8A2;EEF1A2;CHSY3;RBM20;PLXNA4;FRAS1;CRLF1;LRP3;ADAMTS3;PTH1R;CLMP;EBF4;MTCL1;THBS2;SCN1B;GPRASP2;WNK2;BGN;EDNRA;LARGE1;PRRT4;KCTD15;KANK1;P3H3;ANXA8L1;NPR3;NDUFA4L2;CACNA1G;C1QTNF5;SCARA3;AXIN2;PTPRU;FKBP10;ITGA11;FNDC1;TBX3;ETV1;SH3RF3;TCEA3;NFATC4;ADAMTS12;FGF10;FOXO6;MMP15;NYNRIN;COL1A1;MARK1;ARSJ;ZBTB47;REM1;HR;ARHGEF37;MXRA5;FZD1;TUB…	ARCHS4_Tissues
	ASTROCYTE	1.6319e-47	4.40612e-46	308	COL26A1;SALL1;UNC5C;COL11A1;FOXF2;PTN;ADORA1;MDFI;ZIC3;S1PR3;B4GALNT1;GLDC;RBM24;TAGLN3;FIBCD1;EN1;POU3F2;ALKAL2;VAT1L;COL25A1;FBN2;ROBO1;MPP2;EYA4;TWIST2;HTR1B;IGFBP2;IRX5;EPHA5;C1QL1;DNER;NKX3-2;COL24A1;FOXD1;ADAMTS3;PLXNA4;ADAM21;DRP2;COL13A1;SLC22A3;CACNA2D1;GRB14;HS3ST4;GPC6;TRPC3;TENM4;ATP6V1B1;SIX1;CHSY3;SEMA3A;TNFSF18;RRAD;CRLF1;GXYLT2;FHL2;TMEM200C;TFPI2;PTK7;SLC6A8;SHC3;SIX4;EDIL3;VAX2;…	80	ABCB11;CACNG7;SEZ6L2;RGS8;HHIP;MAPK11;KCNT2;UNC13A;CFH;BRINP1;IGSF9B;CPNE7;DRD1;CLDN1;PLPPR2;FBLL1;GPR1;HS6ST2;VCAM1;HTRA3;KRT7;PPFIA3;ABCG4;GRHL3;FZD9;GRIP1;F2RL2;CHRDL1;SULT4A1;CRMP1;P3H2;TUBB3;RCAN2;SORT1;TMEM100;HSD17B14;AKAP12;IGFBP3;PTPRN;CYP1B1;CFAP46;PLA2R1;HIC1;DACT1;FMN2;LMTK3;GGT7;LIFR;HES4;PSD2;SUSD1;EFEMP1;EPHA3;TEK;ECM1;ABCA4;ARHGEF33;SNAPC2;MAMLD1;SEMA3C;AGPAT4;ARHGAP29;DPYSL3;NACA…	ARCHS4_Tissues		FETAL BRAIN	2.6681e-08	1.44077e-06	28	MAPK4;XKR7;NRXN1;NRXN2;ATP1A3;PTPRN2;SCRT1;VSTM2L;FBXL16;OGDHL;CHRNB2;ACTL6B;ADAMTS15;PHF21B;SPTBN4;CELSR3;IGLON5;MAST1;CACNA1H;DKK3;TLE6;FBLN2;SULT4A1;ZBTB12;GAS1;MAPK8IP1;AZIN2;SLC22A17	25	SALL1;UNC5C;EYA4;CACNA2D1;CDK1;CDC25C;SPAG5;DEPDC1;KIF11;KIF20A;TOP2A;CCNA2;DDAH1;EXO1;CENPF;E2F8;PLK4;MYBL2;CDKN2C;TPX2;RACGAP1;KIF4A;CDCA2;BUB1B;SACS	ARCHS4_Tissues		ASTROCYTE	1.38918e-29	7.50159e-28	7	VCAM1;CCL2;FST;SORT1;PLOD2;LGR4;CAV2	151	VAT1L;IGFBP2;FBN2;DKK1;UNC5C;FIBCD1;TMEFF1;GLDC;EDIL3;COL24A1;COL8A2;CSMD2;PLEKHG4;LHX2;SERTAD4;MAGEL2;EPDR1;CHSY3;TMTC2;SERTM1;CREB3L1;ROBO1;PTK7;PLXNA4;FRAS1;EVA1A;CRLF1;LRP3;ADAMTS3;EBF4;MTCL1;THBS2;GALNT5;GPRASP2;BGN;ST8SIA2;TENM4;EFNA2;EDNRA;KCTD15;EPHB3;MEGF10;ALDH1L2;P3H3;TNC;SULF2;C1QTNF5;SCARA3;AXIN2;PTPRU;FZD2;FKBP10;ITGA11;FNDC1;SORCS2;TBX3;ETV1;SLC35A2;SH3RF3;NFATC4;ADAMTS12;FOXO6;MMP…	ARCHS4_Tissues
	SPINAL CORD	1.6319e-47	4.40612e-46	253	WIF1;COL26A1;SALL1;NDNF;LBX1;UNC5C;COL11A1;PTN;ADORA1;BARHL2;UBE2QL1;MDFI;GAS2;ZIC3;HOXB9;SPON1;APCDD1;B4GALNT1;GLDC;HEY2;HOXB6;TAGLN3;CNTNAP5;NELL1;IRX6;MDGA2;POU3F2;NKD1;TMEM132C;ZNF804B;VAT1L;GRM7;FAM155B;COL25A1;ROBO1;MPP2;EYA4;HOXA9;SYT10;HTR1B;RFX4;LMX1B;IRX5;EPHA5;PDZD4;GFRA3;C1QL1;DNER;SV2C;NKX3-2;FOXD1;ADAMTS3;ANO5;PLXNA4;SLC4A10;PTH1R;DRP2;PDE10A;TNN;SLC22A3;CACNA2D1;HS3ST4;GPC6;EMILIN3…	135	STMN2;KCNQ2;CACNG7;SEZ6L2;PEX5L;CLVS2;RGS8;SCRT1;ELAVL3;TNR;NRXN1;CELF5;DRGX;MAPK11;SNAP25;UNC79;SLC6A11;KCNT2;UNC13A;BRINP1;ATP1A3;IGSF9B;ALDH1A2;PTPRN2;CLEC3B;TEX101;BAIAP3;DRD1;FBXL16;NKAIN2;PRPH;RXRG;BMPER;PLCXD3;CACNA1B;AMER3;SYP;CCDC85A;FBLL1;DCHS2;MEOX2;TNXB;MAPK8IP2;KCNH2;NEFH;RAB3C;HS6ST2;VCAM1;PPFIA3;PEG3;DCX;ENTPD2;CHGA;GALNT15;HCN3;NFASC;FAM78B;ABCG4;RIMS3;MAP7D2;NMUR2;GRHL3;GRIA1;ADA…	ARCHS4_Tissues		OLIGODENDROCYTE	1.80777e-07	6.50797e-06	24	MAPK4;XKR7;NRXN2;ATP1A3;SCRT1;VSTM2L;FBXL16;KCNH2;CHRNB2;ENTPD2;ACTL6B;ADAMTS15;PHF21B;CELSR3;IGLON5;CACNA1H;DKK3;AHNAK2;TLE6;ZBTB12;SLIT3;CCND1;MAPK8IP1;SLC22A17	27	PLD5;SALL1;UNC5C;EYA4;S1PR3;CDK1;KIF14;SPAG5;DEPDC1;KIF11;KIF20A;TOP2A;CCNA2;CCL2;EXO1;CENPF;PLK4;MYBL2;CDKN2C;TPX2;RACGAP1;KIF4A;CDCA2;BUB1B;ANLN;DSCC1;SACS	ARCHS4_Tissues		RESPIRATORY SMOOTH MUSCLE	5.09498e-27	1.83419e-25	8	VCAM1;CCL2;ANGPTL1;IL33;OMD;ABCA6;FST;SELENOP	145	MMP3;FBN2;NDNF;DKK1;OSR2;FIBCD1;HOXB6;TMEFF1;EDIL3;COL8A2;CSMD2;PLEKHG4;MAGEL2;EPDR1;CHSY3;CREB3L1;PTK7;EVA1A;CRLF1;LRP3;ADAMTS3;PTH1R;CLMP;EBF4;C1QTNF2;MTCL1;THBS2;GALNT5;BGN;EDNRA;EPHB3;ALDH1L2;P3H3;NQO1;TNC;ANXA8L1;NPR3;NDUFA4L2;C1QTNF5;SCARA3;PTPRU;FZD2;FKBP10;ITGA11;FNDC1;SORCS2;TBX3;SH3RF3;TCEA3;NFATC4;ADAMTS12;FGF10;NHS;NYNRIN;COL1A1;SLC6A9;ARSJ;ZBTB47;HR;ARHGEF37;MXRA5;FZD1;SCN8A;GNB3;TUB…	ARCHS4_Tissues
	SPINAL CORD (BULK)	1.6319e-47	4.40612e-46	253	WIF1;COL26A1;SALL1;NDNF;LBX1;UNC5C;COL11A1;PTN;ADORA1;BARHL2;UBE2QL1;MDFI;GAS2;ZIC3;HOXB9;SPON1;APCDD1;B4GALNT1;GLDC;HEY2;HOXB6;TAGLN3;CNTNAP5;NELL1;IRX6;MDGA2;POU3F2;NKD1;TMEM132C;ZNF804B;VAT1L;GRM7;FAM155B;COL25A1;ROBO1;MPP2;EYA4;HOXA9;SYT10;HTR1B;RFX4;LMX1B;IRX5;EPHA5;PDZD4;GFRA3;C1QL1;DNER;SV2C;NKX3-2;FOXD1;ADAMTS3;ANO5;PLXNA4;SLC4A10;PTH1R;DRP2;PDE10A;TNN;SLC22A3;CACNA2D1;HS3ST4;GPC6;EMILIN3…	135	STMN2;KCNQ2;CACNG7;SEZ6L2;PEX5L;CLVS2;RGS8;SCRT1;ELAVL3;TNR;NRXN1;CELF5;DRGX;MAPK11;SNAP25;UNC79;SLC6A11;KCNT2;UNC13A;BRINP1;ATP1A3;IGSF9B;ALDH1A2;PTPRN2;CLEC3B;TEX101;BAIAP3;DRD1;FBXL16;NKAIN2;PRPH;RXRG;BMPER;PLCXD3;CACNA1B;AMER3;SYP;CCDC85A;FBLL1;DCHS2;MEOX2;TNXB;MAPK8IP2;KCNH2;NEFH;RAB3C;HS6ST2;VCAM1;PPFIA3;PEG3;DCX;ENTPD2;CHGA;GALNT15;HCN3;NFASC;FAM78B;ABCG4;RIMS3;MAP7D2;NMUR2;GRHL3;GRIA1;ADA…	ARCHS4_Tissues		WHARTONS JELLY	1.10672e-06	2.98815e-05	10	ASPHD1;ADAMTS15;DKK3;AHNAK2;C1QTNF1;FBLN2;ZBTB12;CCND1;GAS1;SLC52A2	39	CXCL8;PTGS2;CACNA2D1;CDK1;CDC25C;KIF14;RHOBTB3;SPAG5;SULF1;DEPDC1;KIF11;KIF20A;TOP2A;CCNA2;CCL2;DDAH1;EXO1;CENPF;RRM2;PLK4;BHLHE41;DIAPH3;NRIP3;SHCBP1;SGPP1;TPX2;RACGAP1;KIF4A;CENPI;CDCA2;BUB1B;SSPN;ANLN;DSCC1;GLRX2;SACS;GULP1;MTFR1;MTFR2	ARCHS4_Tissues		FIBROBLAST	1.61304e-26	4.3552e-25	9	RALGPS2;CCL2;CRYBG3;FST;FKTN;PLOD2;ATP13A3;LGR4;CAV2	143	MMP3;VAT1L;FBN2;NDNF;DKK1;PITX1;OSR2;FIBCD1;HOXB6;TMEFF1;COL8A2;HOXA9;CSMD2;PLEKHG4;SERTAD4;CHSY3;CREB3L1;ROBO1;PTK7;FRAS1;EVA1A;CRLF1;LRP3;ADAMTS3;PTH1R;CLMP;C1QTNF2;MTCL1;THBS2;GALNT5;BGN;EDNRA;EPHB3;ALDH1L2;P3H3;NQO1;TNC;ANXA8L1;C1QTNF5;SCARA3;PTPRU;FZD2;FKBP10;ITGA11;FNDC1;TBX3;SLC35A2;CDK2AP1;SH3RF3;TCEA3;NFATC4;ADAMTS12;P3H4;NHS;NYNRIN;COL1A1;SLC6A9;ARSJ;GPR161;ZBTB47;HR;MXRA5;FZD1;SCN8A;GN…	ARCHS4_Tissues
	IMR90	1.22396e-42	1.52995e-40	296	SALL1;COL11A1;FOXF2;PTN;PCDH9;TBX5;MMP12;S1PR3;APCDD1;RBM24;HOXB6;TAGLN3;GREM1;FIBCD1;VAT1L;FBN2;EYA4;DDIT4L;TWIST2;HTR1B;ELN;EPHA5;CLMP;COL24A1;FOXD1;DRP2;COL13A1;CACNA2D1;HS3ST4;GPC6;TRPC3;TENM4;SIX1;CHSY3;SEMA3A;TNFSF18;RRAD;FHL2;TMEM200C;TFPI2;PTK7;SHC3;RFTN2;EDIL3;BVES;VAX2;CREB3L1;HOXB5;ALDH1L2;EVA1A;SOBP;COL8A2;MTCL1;BGN;CDK2AP1;SOX6;BAALC;NPR3;FMOD;KCNG1;SH2D5;TMEFF1;LRCH2;PLAU;LHFPL6;TNF…	89	CACNG7;DRGX;HHIP;ALKAL1;FMO2;CFH;CLEC3B;DRD1;CLDN1;BMPER;PLPPR2;NEFH;VCAM1;HTRA3;GALNT15;ADAMTS5;FZD9;NRXN3;F2RL2;CRMP1;P3H2;TUBB3;RCAN2;SHISA3;HSD11B1;PAPSS2;RAB36;PCBP3;TMEM100;HSD17B14;TNFAIP6;IGFBP3;PTPRN;MAFF;CFAP46;ABTB1;ARSK;HIC1;DACT1;EBF1;MSRA;NAALADL2;COL5A3;FMN2;MAP1B;EFEMP1;TEK;ECM1;ARHGAP6;HLX;ARHGEF33;SNAPC2;LRRN3;MAMLD1;HSPA2;SEMA3C;ADM;DPYSL3;CYP27A1;NACAD;ME3;FOXP1;PRSS23;ITGA7;A…	ARCHS4_Cell-lines		NEURONAL EPITHELIUM	2.6343e-06	5.6901e-05	5	NRXN1;SLC1A6;FOXRED2;PHF21B;GAS1	43	SALL1;EYA4;CACNA2D1;CDK1;CDC25C;KIF14;RHOBTB3;SPAG5;DNA2;NEK2;DEPDC1;KIF11;ESCO2;KIF20A;SGO1;TOP2A;DDAH1;CENPF;RRM2;PLK4;DIAPH3;PCLAF;CYSLTR2;ARHGAP28;TPX2;RACGAP1;KIF4A;CENPI;CDCA2;BUB1B;GPR22;ANLN;WEE1;PTPN4;KNTC1;TRIM59;SMC2;ATAD2;REST;TMPO;SACS;GULP1;KPNA5	ARCHS4_Tissues		FETAL LUNG	5.05811e-26	9.10459e-25	6	CRYBG3;FST;ANGPTL3;LRRTM2;B3GALT2;CAV2	145	MMP3;VAT1L;FBN2;DKK1;PITX1;OSR2;FIBCD1;HOXB6;TMEFF1;EDIL3;COL24A1;PLEKHG4;CHSY3;CREB3L1;ROBO1;PTK7;EVA1A;SOX6;LRP3;ADAMTS3;CLMP;C1QTNF2;OSBPL10;MTCL1;THBS2;GALNT5;GPRASP2;BGN;EDNRA;TRPS1;EPHB3;ALDH1L2;P3H3;NQO1;TNC;NPR3;NDUFA4L2;C1QTNF5;SNCAIP;SCARA3;PTPRU;FZD2;FKBP10;ITGA11;TBX3;ETV1;SH3RF3;NFATC4;ADAMTS12;FGF10;TMEFF2;GABBR2;NHS;NYNRIN;COL1A1;SLC6A9;ARSJ;GPR161;ZBTB47;REM1;HR;MXRA5;ZNF462;FZD1;…	ARCHS4_Tissues
	MOTOR NEURON	1.50163e-40	3.24352e-39	249	COL26A1;SALL1;NDNF;LBX1;UNC5C;PGBD5;COL11A1;ADORA1;UBE2QL1;MDFI;ZIC3;HOXB9;SPON1;B4GALNT1;GLDC;RBM24;HOXB6;TAGLN3;CNTNAP5;FIBCD1;NELL1;MDGA2;GABRB3;POU3F2;NKD1;ZNF804B;VAT1L;FAM155B;COL25A1;FBN2;ROBO1;MPP2;SYT10;HTR1B;IGFBP2;RFX4;IRX5;EPHA5;PDZD4;GFRA3;C1QL1;DNER;SV2C;ADAMTS3;ANO5;PLXNA4;BEND4;ADAM21;DRP2;PDE10A;CACNA2D1;HS3ST4;GPC6;EMILIN3;TRPC3;SYT13;TENM4;ATP6V1B1;ADCY1;MPPED2;CNTN4;SEMA3A;TME…	122	STMN2;KCNQ2;GDAP1;CACNG7;SEZ6L2;CLVS2;RGS8;SCRT1;ELAVL3;NRXN1;CELF5;DRGX;MAPK11;SNAP25;UNC79;KCNT2;TNNI3;UNC13A;JAKMIP2;TEX15;BRINP1;ATP1A3;IGSF9B;BAIAP3;PACRG;CPNE7;DRD1;FBXL16;GLP1R;NKAIN2;PRPH;RXRG;CACNA1B;AMER3;SYP;PLPPR2;CCDC85A;FBLL1;DCHS2;MAPK8IP2;KCNH2;RAB3C;HS6ST2;PPFIA3;DCX;CHGA;HCN3;NFASC;FAM78B;ABCG4;RIMS3;MAP7D2;NMUR2;GRIA1;FZD9;GRIP1;BICD1;NRXN3;CELF3;THSD7B;VGF;SLC12A5;CHRDL1;SULT4…	ARCHS4_Tissues		BRAIN (BULK)	6.10816e-06	9.42402e-05	39	MAPK4;XKR7;NRXN1;UNC79;SEZ6L2;NRXN2;ATP1A3;PTPRN2;SCRT1;RUNDC3A;STK32C;SEC14L5;VSTM2L;FBXL16;ASIC2;TMEM145;KCNH2;OGDHL;ASPHD1;CHRNB2;ENTPD2;ACTL6B;PCLO;SPTBN4;CELSR3;IGLON5;MAST1;DKK3;AHNAK2;ATP13A2;SLC6A17;PTPRN;SULT4A1;KCNC3;MAPK8IP1;AZIN2;ABCA2;PELI3;SLC22A17	8	SALL1;UNC5C;PGBD5;CACNA2D1;STXBP6;BHLHE41;GPR22;ANLN	ARCHS4_Tissues		VENTRICLE	5.05811e-26	9.10459e-25	22	TTN;VCAM1;PDK4;CALCRL;CCL2;ANGPTL1;MEOX2;IL33;LPL;CRYBG3;OMD;ABCA6;EDA;SORT1;SELENOP;GAREM1;NHLRC2;SESN1;B3GALT2;LGR4;RABGGTB;CAV2	129	VAT1L;NDNF;KLHL40;UNC5C;OSR2;ANO5;KCNJ4;EEF1A2;EPDR1;RBM20;CREB3L1;PLXNA4;CRLF1;LRP3;PTH1R;THBS2;WNK2;BGN;ST8SIA2;EDNRA;LARGE1;PRRT4;KANK1;NPR3;NDUFA4L2;C1QTNF5;AXIN2;PTPRU;FNDC1;TBX3;ETV1;SH3RF3;TCEA3;NFATC4;FGF10;FOXO6;MMP15;NYNRIN;COL1A1;MARK1;ZBTB47;REM1;HR;ARHGEF37;MXRA5;FZD1;GNB3;TUB;ALDOC;ADGRA2;MAST2;MAP3K6;DYSF;CACNA1C;PDE10A;ANGPTL2;OLFML2A;NAV2;RAB15;LBH;HK1;DKK3;LGI4;CHST3;PFKM;AEBP1;…	ARCHS4_Tissues
	HEK293	6.97927e-40	4.36204e-38	299	WIF1;COL26A1;SALL1;NDNF;LBX1;UNC5C;PGBD5;GATA4;FOXF2;PCDH9;HOXD13;BARHL2;HOXB13;UBE2QL1;SLC30A3;ZIC3;HOXB9;SPON1;APCDD1;GLDC;HEY2;HOXB6;NELL1;EN1;IRX6;GABRB3;POU3F2;SMAD9;FAM155B;COL25A1;FBN2;SHISA8;ROBO1;MPP2;EYA4;HOXA9;DDIT4L;TWIST2;IGFBP2;LMX1B;JPH1;HAND2;EPHA5;PDZD4;C1QL1;NKX3-2;FOXP2;COL24A1;FOXD1;ADAMTS3;ANO5;PLXNA4;BEND4;PTH1R;COL13A1;PDE10A;EMID1;CACNA2D1;GRB14;GPC6;DLX4;EMILIN3;TRPC3;HOX…	79	KCNQ2;CLVS2;SCRT1;ALKAL1;SYT14;SLC6A11;JAKMIP2;TEX15;ATP1A3;IGSF9B;ALDH1A2;SGSM1;NKAIN2;PRPH;MLLT3;RXRG;CACNA1B;SYP;FBLL1;MAPK8IP2;RAB3C;HS6ST2;HTRA3;YDJC;CHGA;KCNG3;ABCG4;RIMS3;MAP7D2;FZD9;GRIP1;NRXN3;CELF3;SULT4A1;CRMP1;RCAN2;SHISA3;PPP1R9A;MAST1;NOVA2;RAB36;BSN;TMEM100;LPL;SMTNL2;DACT1;BEX4;FMN2;HES4;EPHA3;TIAM1;FOXRED2;ENPP4;CARMIL3;HLX;BLM;GNAZ;AGPAT4;DPYSL3;NACAD;KIF5C;RPS6KA5;GTPBP3;STAT4;…	ARCHS4_Cell-lines		NEURONAL PROGENITOR CELLS	6.10816e-06	9.42402e-05	5	TMEM145;PHF21B;MAST1;CCND1;GAS1	42	SALL1;CDK1;CDC25C;KIF14;SPAG5;SULF1;DNA2;NEK2;DEPDC1;KIF11;ESCO2;KIF20A;SGO1;TOP2A;CCNA2;EXO1;CENPF;RRM2;PLK4;DIAPH3;PCLAF;NRIP3;MYBL2;TPX2;KIF4A;CENPI;CDCA2;BUB1B;PARD6G;GPR22;ANLN;DSCC1;WEE1;KNTC1;TRIM59;RASSF9;SMC2;REST;KCNRG;GULP1;MTFR2;ARMT1	ARCHS4_Tissues		IMR90	1.90544e-26	2.3818e-24	7	VCAM1;NEGR1;CCL2;FST;PLOD2;B3GALT2;CAV2	148	MMP3;VAT1L;FBN2;PITX1;FIBCD1;HOXB6;TMEFF1;EDIL3;COL24A1;COL8A2;CSMD2;MAGI2;MAGEL2;CHSY3;CREB3L1;PTK7;EVA1A;SOX6;LRP3;CLMP;C1QTNF2;MTCL1;THBS2;SCN1B;GALNT5;GPRASP2;BGN;TENM4;EDNRA;LARGE1;ALDH1L2;P3H3;TNC;NPR3;CADM1;C1QTNF5;SNCAIP;SCARA3;FZD2;FKBP10;ITGA11;FNDC1;SORCS2;TBX3;ETV1;CDK2AP1;SH3RF3;NFATC4;ARHGAP22;ADAMTS12;P3H4;TMEFF2;GABBR2;NYNRIN;COL1A1;ARSJ;GPR161;ZBTB47;MXRA5;ZNF462;FZD1;CCND2;SCN8A…	ARCHS4_Cell-lines
	VENTRICLE	7.89863e-38	1.42175e-36	264	NDNF;SCN4A;UNC5C;GATA4;PTN;ADORA1;TBX5;UBE2QL1;GAS2;S1PR3;SPON1;APCDD1;B4GALNT1;PPP1R3A;HEY2;RBM24;ADPRHL1;PHLDB2;LMOD3;KLHL40;IRX6;TMEM132C;VAT1L;FAM155B;SHISA8;MPP2;VIPR2;EYA4;JPH1;HAND2;ELN;IRX5;PGR;GFRA3;ANO5;PLXNA4;PTH1R;PDE10A;SLC22A3;CACNA2D1;GRB14;EMILIN3;HHATL;ATP6V1B1;RRAD;CRLF1;FHL2;CAMK2A;SLC6A8;KY;BVES;EEF1A2;CREB3L1;RYR2;SOBP;BGN;NPR3;FMOD;LHFPL6;DLL1;ABCB4;TBX3;DTNA;SCN5A;TRIM63;SY…	100	MAPK11;FMO2;TNNI3;CFH;ATP1A3;IGSF9B;ALDH1A2;CLEC3B;PACRG;CA4;LCNL1;GLP1R;RXRG;PLCXD3;CCDC85A;MEOX2;TNXB;PTGDS;KCNH2;VCAM1;HTRA3;ENTPD2;GALNT15;ABCG4;IL33;ASPG;ABCA9;MYOC;ADAMTS5;THBD;CALCRL;ABCA6;RNF207;PDK4;ABLIM1;RCAN2;SHISA3;HSD11B1;SORT1;ABLIM2;TMEM100;LPL;SELENOP;ABI3BP;ABCA8;UTRN;ADGRD1;IGFBP3;CYP1B1;HYAL1;MITF;SGMS2;SMTNL2;HIC1;CPLX1;EBF1;SPTBN1;CAVIN2;COL5A3;CFD;MYH14;LIFR;ECM2;HES4;EFEMP…	ARCHS4_Tissues		SPINAL CORD	1.37924e-05	0.000148958	42	MAPK4;XKR7;NRXN1;UNC79;SEZ6L2;NRXN2;ATP1A3;PTPRN2;SCRT1;RUNDC3A;VSTM2L;FBXL16;ASIC2;KCNH2;OGDHL;ASPHD1;CHRNB2;ENTPD2;ACTL6B;ADAMTS15;PCLO;PHF21B;SPTBN4;CELSR3;IGLON5;MAST1;CACNA1H;DKK3;AHNAK2;ATP13A2;SLC6A17;PTPRN;FBLN2;SULT4A1;ZBTB12;SLIT3;KCNC3;GAS1;MAPK8IP1;AZIN2;ABCA2;SLC22A17	4	SALL1;UNC5C;EYA4;CACNA2D1	ARCHS4_Tissues		ADIPOSE (BULK TISSUE)	1.57093e-25	2.42372e-24	21	FBP1;VCAM1;PDK4;CALCRL;ANGPTL1;MEOX2;IL33;LPL;CRYBG3;OMD;ABCA6;FST;ANXA3;HPGDS;EDA;STX11;SELENOP;PLOD2;LGR4;EIF4E3;CAV2	129	TNN;NDNF;HPSE2;UNC5C;OSR2;HOXB6;COL8A2;PLEKHG4;SERTAD4;EPDR1;CHSY3;PLXNA4;LRP3;PTH1R;CLMP;SYN2;GFRA2;THBS2;BGN;IGF1;EDNRA;PRRT4;KANK1;LGALS12;NQO1;NPR3;NDUFA4L2;C1QTNF5;SCARA3;AXIN2;PTPRU;FNDC1;TBX3;SH3RF3;TCEA3;SCD;NFATC4;ADAMTS12;FGF10;SLC29A4;MMP15;NHS;NYNRIN;COL1A1;MARK1;ZBTB47;REM1;HR;ARHGEF37;MXRA5;CDH24;ALDOC;ADGRA2;OLFM1;MAP3K6;DYSF;KLHL25;ANGPTL2;OLFML2A;LGI4;CHST3;ATP9A;AEBP1;MMP28;ADAM…	ARCHS4_Tissues
	OLIGODENDROCYTE	1.44805e-35	2.23413e-34	279	COL26A1;SALL1;UNC5C;COL11A1;PTN;ADORA1;MDFI;ZIC3;S1PR3;APCDD1;B4GALNT1;GLDC;HEY2;HOXB6;TAGLN3;FIBCD1;EN1;MDGA2;POU3F2;TMEM132C;ALKAL2;FAM155B;FBN2;ROBO1;MPP2;EYA4;IGFBP2;RFX4;HAND2;ELN;IRX5;PDZD4;C1QL1;DNER;NKX3-2;COL24A1;FOXD1;ADAMTS3;PLXNA4;ADAM21;DRP2;PDE10A;TNN;GPC6;TRPC3;ATP6V1B1;SEMA3A;RRAD;TMEM200C;TFPI2;EMX1;SHC3;KY;TMEM132E;VAX2;EEF1A2;FRMPD3;HOXB5;EVA1A;SOBP;MTCL1;ADAM22;SOX6;BAALC;FREM…	79	KCNQ2;ABCB11;CACNG7;RGS8;SCRT1;ELAVL3;TNR;CELF5;KCNT2;BRINP1;ATP1A3;IGSF9B;DRD1;CLDN1;FBXL16;LCNL1;PRPH;FBLL1;KCNH2;RAB3C;HS6ST2;VCAM1;DCX;ENTPD2;NFASC;ABCG4;RIMS3;GRHL3;GRIA1;FZD9;SCN1A;CELF3;VGF;CHRDL1;RIBC2;CRMP1;P3H2;TUBB3;NOVA2;CHRNB2;BSN;TMEM100;LPL;CELSR3;IGFBP3;CFAP46;SCAMP5;CPLX1;PLEKHB1;FMN2;LMTK3;GGT7;HES4;PSD2;EPHA3;TEK;CARMIL3;LRRN3;MAMLD1;AGPAT4;ARHGAP29;DPYSL3;NACAD;THBS3;KIF5C;PRS…	ARCHS4_Tissues		SPINAL CORD (BULK)	1.37924e-05	0.000148958	42	MAPK4;XKR7;NRXN1;UNC79;SEZ6L2;NRXN2;ATP1A3;PTPRN2;SCRT1;RUNDC3A;VSTM2L;FBXL16;ASIC2;KCNH2;OGDHL;ASPHD1;CHRNB2;ENTPD2;ACTL6B;ADAMTS15;PCLO;PHF21B;SPTBN4;CELSR3;IGLON5;MAST1;CACNA1H;DKK3;AHNAK2;ATP13A2;SLC6A17;PTPRN;FBLN2;SULT4A1;ZBTB12;SLIT3;KCNC3;GAS1;MAPK8IP1;AZIN2;ABCA2;SLC22A17	4	SALL1;UNC5C;EYA4;CACNA2D1	ARCHS4_Tissues		SUBCUTANEOUS ADIPOSE TISSUE	1.47202e-24	1.98723e-23	21	FBP1;VCAM1;PDK4;CALCRL;ANGPTL1;MEOX2;IL33;LPL;CRYBG3;OMD;ABCA6;ANXA3;HPGDS;EDA;STX11;SELENOP;PLOD2;LGR4;EIF4E3;CAV2;ENPP4	127	TNN;NDNF;HPSE2;OSR2;HOXB6;COL8A2;HOXA9;SERTAD4;EPDR1;CHSY3;PLXNA4;LRP3;PTH1R;CLMP;SYN2;DSG2;GFRA2;THBS2;BGN;TENM4;IGF1;EDNRA;PRRT4;KANK1;LGALS12;NQO1;NPR3;NDUFA4L2;C1QTNF5;SCARA3;PTPRU;FNDC1;TBX3;SH3RF3;TCEA3;SCD;NFATC4;ADAMTS12;FGF10;SLC29A4;MMP15;NYNRIN;COL1A1;MARK1;ZBTB47;REM1;HR;ARHGEF37;MXRA5;CDH24;ALDOC;ADGRA2;MAP3K6;DYSF;KLHL25;ANGPTL2;OLFML2A;LGI4;CHST3;ATP9A;AEBP1;MMP28;ADAMTS7;EFNB1;TBK…	ARCHS4_Tissues
	ATRIUM	1.19725e-32	1.4367e-31	262	SCN4A;UNC5C;GATA4;ADORA1;TBX5;MDFI;S1PR3;SPON1;APCDD1;PPP1R3A;RBM24;ADPRHL1;KLHL40;TMEM132C;VAT1L;FAM155B;FBN2;MPP2;EYA4;DDIT4L;TWIST2;JPH1;HAND2;ELN;PGR;EPHA5;GFRA3;GRIN2C;DNER;CLMP;ADAMTS3;ANO5;PLXNA4;ADAM21;PTH1R;COL13A1;PDE10A;TNN;SLC22A3;CACNA2D1;GRB14;GPC6;EMILIN3;HHATL;ADAMTS19;CHSY3;RRAD;CRLF1;GXYLT2;FHL2;TMEM200C;TFPI2;SLC6A8;BVES;VAX2;EEF1A2;RYR2;SOBP;COL8A2;MTCL1;BGN;NPR3;FMOD;LRCH2;EB…	88	ABCB11;MAPK11;FMO2;KCNT2;TNNI3;CFH;ATP1A3;IGSF9B;ALDH1A2;CLEC3B;GLP1R;BMPER;PLCXD3;CCDC85A;MEOX2;TNXB;PTGDS;KCNH2;MELTF;VCAM1;HTRA3;KRT7;PEG3;GALNT15;NFASC;ABCG4;IL33;ASPG;ABCA9;MYOC;ADAMTS5;THBD;CALCRL;ABCA6;RNF207;PDK4;RCAN2;SHISA3;HSD11B1;DHRS9;TMEM100;LPL;ABI3BP;ABCA8;ADGRD1;IGFBP3;HYAL1;MITF;SMTNL2;HIC1;DACT1;CAVIN2;COL5A3;CFD;LIFR;ECM2;HES4;EFEMP1;EPHA3;RAPGEF5;SOX18;ACKR4;TEK;ECM1;ARHGAP6;…	ARCHS4_Tissues		SUPERIOR FRONTAL GYRUS	1.37924e-05	0.000148958	40	MAPK4;XKR7;NRXN1;UNC79;SEZ6L2;NRXN2;ATP1A3;PTPRN2;SCRT1;RUNDC3A;STK32C;SEC14L5;VSTM2L;FBXL16;ASIC2;TMEM145;KCNH2;OGDHL;ASPHD1;CHRNB2;ENTPD2;ACTL6B;PCLO;PHF21B;SPTBN4;CELSR3;IGLON5;MAST1;CACNA1H;DKK3;ATP13A2;SLC6A17;PTPRN;SULT4A1;KCNC3;MAPK8IP1;AZIN2;ABCA2;PELI3;SLC22A17	6	UNC5C;PGBD5;CACNA2D1;STXBP6;BHLHE41;GPR22	ARCHS4_Tissues		CARDIAC MUSCLE FIBER	4.44091e-24	5.32909e-23	12	TTN;SERPINI1;VCAM1;CRYBG3;FST;ANXA3;EDA;GAREM1;ATP13A3;LGR4;XRCC4;PDK1	135	VAT1L;IGFBP2;FBN2;NDNF;DKK1;SORCS1;SLC30A3;UNC5C;FIBCD1;TMEFF1;EDIL3;ANO5;KCNJ4;EEF1A2;MAGEL2;CHSY3;RBM20;TMTC2;ROBO1;PTK7;PLXNA4;FRAS1;LRP3;ADAMTS3;PTH1R;DSG2;EBF4;MTCL1;GALNT5;GPRASP2;WNK2;ST8SIA2;TENM4;EFNA2;EDNRA;PRRT4;KCTD15;EPHB3;P3H3;ANXA8L1;CACNA1G;AXIN2;PTPRU;FZD2;FKBP10;SORCS2;TBX3;ETV1;TCEA3;NFATC4;ADAMTS12;FGF10;FOXO6;MMP15;STK39;NYNRIN;COL1A1;MARK1;ARSJ;ZBTB47;ARHGEF37;CACNA2D2;FZD1;…	ARCHS4_Tissues
	OMENTUM	1.19725e-32	1.4367e-31	238	SCN4A;UNC5C;ADORA1;MDFI;STEAP1;SPON1;APCDD1;HEY2;HOXB6;PHLDB2;IRX6;TMEM132C;ALKAL2;COL25A1;VIPR2;EYA4;DDIT4L;TWIST2;CAPN6;IGFBP2;HAND2;ELN;PGR;GFRA3;C1QL1;NKX3-2;CLMP;ADAMTS3;DSG2;PLXNA4;PTH1R;TNN;SLC22A3;CACNA2D1;GPC6;ATP6V1B1;C1QTNF3;CNTN4;CHSY3;TNFSF18;RRAD;GXYLT2;TFPI2;TMEM132E;VAX2;HOXB5;COL8A2;S100A9;BGN;ZNF185;FMOD;LRCH2;PLAU;EBF4;LHFPL6;C1QL4;ADCYAP1R1;DLL1;PIEZO2;TBX3;GPC4;TPBG;HSD11B2;P…	112	ABCB11;MAPK11;FMO2;KCNT2;CFH;ALDH1A2;CLEC3B;CA4;DRD1;CLDN1;PRPH;RXRG;BMPER;PLCXD3;CCDC85A;MEOX2;TNXB;PTGDS;MELTF;ITIH5;RFPL4B;VCAM1;HTRA3;KRT7;ENTPD2;GALNT15;IL33;ASPG;MYOC;ADAMTS5;THBD;CALCRL;THSD7B;ABCA6;CHRDL1;IL15RA;PDK4;DEPTOR;RCAN2;SHISA3;HSD11B1;HID1;ABLIM2;TMEM100;TNFAIP6;LPL;SELENOP;ABI3BP;ABCA8;AKAP12;ADGRD1;IGFBP3;CYP1B1;PIM1;MITF;SGMS2;SMTNL2;HIC1;CPLX1;THNSL2;EBF1;GHR;CAVIN2;CDKN1C;C…	ARCHS4_Tissues		SHSY5Y	2.9002e-06	0.000362525	36	MAPK4;XKR7;NRXN1;UNC79;SEZ6L2;NRXN2;ATP1A3;PTPRN2;SCRT1;RUNDC3A;VSTM2L;FBXL16;KCNH2;OGDHL;ASPHD1;CHRNB2;ACTL6B;PCBP3;PCLO;PHF21B;SPTBN4;CELSR3;IGLON5;MAST1;DKK3;TLE6;PTPRN;C1QTNF1;FBLN2;SULT4A1;ZBTB12;NME4;SLIT3;CCND1;MAPK8IP1;SLC22A17	13	PLD5;UNC5C;EYA4;PGBD5;CACNA2D1;CCL2;ARHGAP28;GNG2;AP1S2;SSPN;GPR22;RGS17;GULP1	ARCHS4_Cell-lines		BREAST (BULK TISSUE)	1.32676e-23	1.4329e-22	9	VCAM1;PDK4;ANGPTL1;MEOX2;IL33;LPL;OMD;VWA2;CAV2	137	TNN;IGFBP2;WIF1;HPSE2;UNC5C;OSR2;LMX1B;COL8A2;PLEKHG4;SERTAD4;PTK7;PLXNA4;LRP3;PTH1R;CLMP;DSG2;EBF4;THBS2;WNK2;BGN;IGF1;EDNRA;ADGRB1;PRRT4;TRPS1;EPHB3;LGALS12;P3H3;TNC;ANXA8L1;NDUFA4L2;SULF2;C1QTNF5;SCARA3;PTPRU;FKBP10;FNDC1;TBX3;SH3RF3;TCEA3;NFATC4;ADAMTS12;FGF10;FOXO6;MMP15;NYNRIN;COL1A1;SLC6A9;ZBTB47;REM1;HR;ARHGEF37;MXRA5;FZD1;CDH24;ADGRA2;MAST2;MAP3K6;DYSF;KLHL25;CACNA1C;ANGPTL2;OLFML2A;NAV2…	ARCHS4_Tissues
	HUMAN EMBRYO	2.72106e-32	2.93875e-31	295	COL26A1;SALL1;APELA;COL11A1;PTN;MDFI;ZIC3;GLDC;HEY2;GABRB3;VAT1L;FAM155B;COL25A1;FBN2;ROBO1;MPP2;SYT10;CAPN6;IGFBP2;LMX1B;JPH1;PDZD4;ADAMTS3;ANO5;DSG2;BEND4;CACNA2D1;GRB14;ELOVL6;GPC6;SYT13;ADCY1;ADAMTS19;SEMA3A;ST6GAL2;OSBPL10;GXYLT2;TMEM200C;SLC6A8;SIX4;EDIL3;ADAMTS20;RYR2;MTCL1;CENPV;FREM2;KCNG1;TMEFF1;B4GALT6;LRCH2;IGF2BP3;ADCYAP1R1;SNCAIP;PANK1;PIEZO2;GPC4;NETO2;LAMA1;SLC35F2;TPBG;HSD11B2;CE…	54	KCNQ2;GDAP1;CACNG7;SEZ6L2;SYT14;KCNT2;TNNI3;UNC13A;JAKMIP2;TEX15;BRINP1;ATP1A3;RAB3C;MTFP1;HS6ST2;DCX;DDX25;KCNG3;GRIP1;THSD7B;PARD6B;CHRDL1;SULT4A1;CRMP1;P3H2;TUBB3;CDC14B;ZFR2;PPP1R9A;MAST1;NOVA2;SCG3;STON2;FGD6;AKAP12;ARSK;MAP1B;LIFR;NIPSNAP1;ADM;BLM;DPYSL3;KIF5C;TCF7L2;AMT;ANKS6;DOCK1;CXCL12;LDLRAD3;FGFR2;EXOC6B;ATP11C;SP4;ARHGAP12	ARCHS4_Tissues		CEREBRAL CORTEX	0.000135017	0.00112168	32	MAPK4;XKR7;NRXN1;UNC79;SEZ6L2;NRXN2;ATP1A3;PTPRN2;SCRT1;RUNDC3A;STK32C;VSTM2L;FBXL16;ASIC2;OGDHL;ASPHD1;CHRNB2;ACTL6B;PCLO;PHF21B;SPTBN4;CELSR3;IGLON5;DKK3;AHNAK2;SLC6A17;PTPRN;SULT4A1;MAPK8IP1;AZIN2;PELI3;SLC22A17	11	SALL1;UNC5C;PGBD5;CACNA2D1;DDAH1;STXBP6;BHLHE41;APOLD1;SSPN;GPR22;ANLN	ARCHS4_Tissues		OSTEOBLAST	2.72453e-21	2.67499e-20	9	VCAM1;CCL2;ANGPTL1;MEOX2;CRYBG3;FST;PLOD2;LGR4;CAV2	132	IGFBP2;FBN2;NDNF;DKK1;OSR2;FIBCD1;EDIL3;COL8A2;PLEKHG4;SERTAD4;EPDR1;CHSY3;NGEF;CREB3L1;PTK7;SLC1A4;PLXNA4;EVA1A;CRLF1;LRP3;ADAMTS3;CLMP;MTCL1;THBS2;GALNT5;BGN;EDNRA;KCTD15;ALDH1L2;P3H3;NQO1;TNC;NPR3;NDUFA4L2;C1QTNF5;SCARA3;PTPRU;FZD2;FKBP10;ITGA11;FNDC1;SORCS2;SH3RF3;TCEA3;NFATC4;ADAMTS12;P3H4;NHS;COL1A1;SLC6A9;ARSJ;ZBTB47;REM1;HR;MXRA5;ASNS;FZD1;SCN8A;GNB3;TUB;DZIP1;CDH24;ADGRA2;MAST2;MAP3K6;CA…	ARCHS4_Tissues
	RESPIRATORY SMOOTH MUSCLE	3.11534e-31	3.0587e-30	243	NDNF;FOXF2;PTN;ADORA1;TBX5;S1PR3;STEAP1;SPON1;HOXB6;GREM1;FIBCD1;STEAP2;FBN2;EYA4;DDIT4L;TWIST2;ELN;EPHA5;C1QL1;NKX3-2;CLMP;FOXD1;ADAMTS3;ADAM21;PTH1R;DRP2;COL13A1;CACNA2D1;GPC6;TRPC3;ATP6V1B1;SIX1;CHSY3;SEMA3A;RRAD;CRLF1;GXYLT2;FHL2;TFPI2;PTK7;SHC3;SIX4;EDIL3;VAX2;CREB3L1;HOXB5;ALDH1L2;EVA1A;SOBP;COL8A2;MTCL1;BGN;NPR3;FMOD;SH2D5;TMEFF1;LRCH2;PLAU;EBF4;LHFPL6;TBX3;SCN5A;RHOBTB3;GALNT5;TPBG;SYPL2;…	103	CACNG7;ALKAL1;MAPK11;FMO2;KCNT2;CFH;BRINP1;CLEC3B;CPNE7;LCNL1;BMPER;PLPPR2;CCDC85A;TNXB;PTGDS;CD177;GPR1;MELTF;ITIH5;RFPL4B;VCAM1;HTRA3;KRT7;GALNT15;NFASC;ABCG4;IL33;MYOC;GRIA1;ADAMTS5;FZD9;F2RL2;ABCA6;IL15RA;CDC14B;RCAN2;SHISA3;HSD11B1;PAPSS2;TMEM100;CDNF;HSD17B14;TNFAIP6;SELENOP;ABI3BP;ABCA8;AKAP12;ADGRD1;IGFBP3;CYP1B1;MITF;PLA2R1;SGMS2;SMTNL2;HIC1;DACT1;THNSL2;EBF1;CAVIN2;FMN2;GGT7;ECM2;YPEL4;…	ARCHS4_Tissues		CINGULATE GYRUS	0.000135017	0.00112168	32	MAPK4;XKR7;NRXN1;UNC79;SEZ6L2;NRXN2;ATP1A3;PTPRN2;SCRT1;SEC14L5;VSTM2L;FBXL16;ASIC2;OGDHL;ASPHD1;CHRNB2;ACTL6B;PCLO;SPTBN4;CELSR3;IGLON5;MAST1;DKK3;AHNAK2;ATP13A2;SLC6A17;PTPRN;SULT4A1;KCNC3;MAPK8IP1;ABCA2;SLC22A17	11	PLD5;SALL1;UNC5C;PGBD5;CACNA2D1;DDAH1;STXBP6;BHLHE41;APOLD1;GPR22;ANLN	ARCHS4_Tissues		PERICARDIUM	7.67099e-21	6.90389e-20	12	ANGPTL1;MEOX2;IL33;CRYBG3;IFNK;OMD;ABCA6;FST;EDA;PLOD2;GAREM1;B3GALT2	128	IGFBP2;FBN2;DKK1;KCNA6;OSR2;FIBCD1;HOXB6;TMEFF1;EDIL3;COL8A2;PLEKHG4;MAGEL2;CHSY3;CREB3L1;PTK7;PLXNA4;FRAS1;EVA1A;CRLF1;LRP3;ADAMTS3;PTH1R;CLMP;MTCL1;THBS2;BGN;EDNRA;PRRT4;KCTD15;TRPS1;EPHB3;ALDH1L2;LGALS12;P3H3;ANXA8L1;NPR3;NDUFA4L2;SULF2;C1QTNF5;SCARA3;PTPRU;FZD2;FKBP10;FNDC1;SORCS2;TBX3;SH3RF3;NFATC4;ADAMTS12;TMEFF2;NYNRIN;COL1A1;SLC6A9;ARSJ;ZBTB47;REM1;HR;FZD1;CDH24;ADGRA2;MAP3K6;GLIS3;PDE10A…	ARCHS4_Tissues
	FETAL BRAIN	3.43449e-30	3.09104e-29	257	COL26A1;SALL1;UNC5C;COL11A1;PTN;ADORA1;UBE2QL1;MDFI;ZIC3;SPON1;APCDD1;B4GALNT1;GLDC;HEY2;RBM24;TAGLN3;FIBCD1;MDGA2;POU3F2;VAT1L;FAM155B;FBN2;ROBO1;MPP2;EYA4;IGFBP2;RFX4;EPHA5;PDZD4;C1QL1;DNER;ADAMTS3;PLXNA4;SLC4A10;DRP2;PDE10A;EMID1;CACNA2D1;GRB14;GPC6;EMILIN3;TRPC3;TENM4;ATP6V1B1;ADCY1;MPPED2;CHSY3;SEMA3A;TMEM200C;CAMK2A;SLC6A8;EMX1;SHC3;TMEM132E;VAX2;EEF1A2;SOBP;MTCL1;ADAM22;CDK2AP1;SOX6;BAALC;…	86	STMN2;KCNQ2;ABCB11;CACNG7;CLVS2;RGS8;SCRT1;ELAVL3;NRXN1;CELF5;MAPK11;SNAP25;SLC6A11;KCNT2;UNC13A;TEX15;BRINP1;ATP1A3;IGSF9B;PTPRN2;FBXL16;NKAIN2;PRPH;CACNA1B;PLPPR2;FBLL1;MAPK8IP2;HS6ST2;VCAM1;PPFIA3;PEG3;DCX;HCN3;ABCG4;IL33;RIMS3;GRIA1;FZD9;GRIP1;BICD1;SCN1A;CELF3;CHRDL1;SULT4A1;RIBC2;CRMP1;TUBB3;MAST1;NOVA2;CHRNB2;BSN;TMEM100;RALGPS1;CELSR3;CFAP46;SCAMP5;DACT1;PLEKHB1;FMN2;LMTK3;MAP1B;GGT7;LIFR…	ARCHS4_Tissues		LUNG EPITHELIAL CELL	0.000135017	0.00112168	14	FBXL16;ASPHD1;ENTPD2;ADAMTS15;CELSR3;AHNAK2;TLE6;FBLN2;PLEKHF1;ZBTB12;GAS1;AZIN2;PELI3;SLC52A2	29	EYA4;CDK1;CDC25C;SPAG5;DNA2;DEPDC1;KIF11;KIF20A;TOP2A;CCNA2;EXO1;RRM2;E2F8;PLK4;DIAPH3;MYBL2;SHCBP1;CDKN2C;TPX2;RACGAP1;KIF4A;CDCA2;BUB1B;ANLN;DSCC1;ATAD2;DONSON;MTFR1;MTFR2	ARCHS4_Tissues		OMENTUM	2.13824e-20	1.77639e-19	19	FBP1;VCAM1;PDK4;CALCRL;CCL2;ANGPTL1;MEOX2;IL33;LPL;CRYBG3;OMD;ABCA6;FST;HPGDS;EDA;STX11;SELENOP;LGR4;CAV2	120	TNN;IGFBP2;HPSE2;UNC5C;OSR2;HOXB6;COL8A2;MAGEL2;EPDR1;CHSY3;SERTM1;PLXNA4;FRAS1;LRP3;ADAMTS3;PTH1R;CLMP;SYN2;DSG2;EBF4;GFRA2;THBS2;BGN;IGF1;EDNRA;PRRT4;LGALS12;P3H3;ANXA8L1;NDUFA4L2;SULF2;C1QTNF5;SCARA3;AXIN2;PTPRU;FKBP10;FNDC1;SORCS2;TBX3;SH3RF3;TCEA3;SCD;NFATC4;ADAMTS12;FGF10;FOXO6;MMP15;NYNRIN;COL1A1;ZBTB47;REM1;HR;ARHGEF37;MXRA5;FZD1;CDH24;ADGRA2;MAP3K6;DYSF;GLIS3;ANGPTL2;OLFML2A;TMEM119;LGI4…	ARCHS4_Tissues
	FETAL LUNG	7.57972e-30	5.84721e-29	282	SALL1;COL11A1;FOXF2;PTN;TBX5;S1PR3;B4GALNT1;RBM24;HOXB6;GREM1;FIBCD1;VAT1L;FBN2;ROBO1;EYA4;TWIST2;HTR1B;HAND2;EPHA5;C1QL1;NKX3-2;CLMP;COL24A1;FOXD1;ADAMTS3;ADAM21;DRP2;COL13A1;CACNA2D1;GPC6;TRPC3;ATP6V1B1;ADAMTS19;SIX1;CHSY3;SEMA3A;TNFSF18;OSBPL10;RRAD;GXYLT2;TMEM200C;TFPI2;PTK7;SHC3;SIX4;EDIL3;BVES;VAX2;CREB3L1;HOXB5;ALDH1L2;EVA1A;TRPS1;SOBP;MTCL1;BGN;SOX6;NPR3;FMOD;KCNG1;SH2D5;TMEFF1;LRCH2;PLAU…	60	ALKAL1;MAPK11;KCNT2;CFH;CPNE7;DRD1;CLDN1;LCNL1;BMPER;HTRA3;ADAMTS5;FZD9;F2RL2;TUBB3;SHISA3;PAPSS2;TMEM100;TNFAIP6;IGFBP3;PTPRN;MITF;HIC1;DACT1;EBF1;FMN2;GGT7;PTCH2;LIFR;HES4;YPEL4;EFEMP1;TEK;ECM1;ABCA4;ARHGAP6;HLX;ARHGEF33;CRYBG3;SEMA3C;ADM;DPYSL3;NACAD;THBS3;ANKS6;AGAP1;ME1;ADAM33;DOCK1;DCN;NR2F2;MICAL2;NOX4;EPB41L2;ABCA1;MAFK;FRMD6;NRP1;NOTCH2;ARHGAP10;CTTNBP2NL	ARCHS4_Tissues		MOTOR NEURON	0.000273329	0.00196797	36	MAPK4;XKR7;NRXN1;UNC79;SEZ6L2;NRXN2;ATP1A3;SCRT1;RUNDC3A;VSTM2L;FBXL16;ASIC2;KCNH2;OGDHL;ASPHD1;CHRNB2;ACTL6B;ADAMTS15;PCLO;PHF21B;SPTBN4;CELSR3;IGLON5;MAST1;CACNA1H;DKK3;AHNAK2;TLE6;PTPRN;SULT4A1;ZBTB12;SLIT3;KCNC3;MAPK8IP1;AZIN2;SLC22A17	6	SALL1;UNC5C;PGBD5;CACNA2D1;SULF1;GNG2	ARCHS4_Tissues		RENAL CORTEX	4.35884e-19	3.13836e-18	15	FBP1;VCAM1;KCNG3;LINGO2;CALCRL;MEOX2;CRYBG3;FST;EDA;ANGPTL3;SELENOP;PLOD2;GAREM1;B3GALT2;LGR4	121	TNN;IGFBP2;FBN2;NDNF;DKK1;SORCS1;UNC5C;OSR2;HOXB6;TMEFF1;GLDC;EDIL3;LMX1B;HOXA9;LAMC3;SMAD9;MAGEL2;CHSY3;TMTC2;ROBO1;PTK7;PLXNA4;FRAS1;EVA1A;ADAMTS3;PTH1R;DSG2;EBF4;GFRA2;GPRASP2;WNK2;BGN;ST8SIA2;TENM4;EFNA2;EDNRA;KCTD15;EPHB3;TNC;NPR3;CACNA1G;C1QTNF5;SNCAIP;SCARA3;AXIN2;PTPRU;FZD2;FKBP10;FNDC1;SORCS2;TBX3;ETV1;RIMBP2;TCEA3;NFATC4;NKD1;ADAMTS12;FGF10;FOXO6;MMP15;TMEFF2;NHS;NYNRIN;COL1A1;ARSJ;MXRA…	ARCHS4_Tissues
Common TFs (up), Figure 4A	Term	P.value	Adjusted.P.value	nUpGenes	upGenes	db	original.term			Term	P.value	Adjusted.P.value	nUpGenes	upGenes	db	original.term			Term	P.value	Adjusted.P.value	nUpGenes	upGenes	db	original.term
	WT1	1.70344e-45	1.09872e-42	620	LRRC18;IGF1;FAT3;ZBTB20;LONRF2;SETBP1;KLF12;IL17RD;CACNA1C;EYA1;PDE4D;FAT4;KIF26B;PDE10A;GALNT5;PRICKLE2;MAP1A;CACNA1G;SPON1;ADAM12;HHIP;SORCS1;SLC9A7;ADAMTS4;VCAN;KATNAL1;RAB3B;PTCH1;DMXL2;PAPPA;BCL11B;ST8SIA2;COL6A3;MAP1B;SCN8A;DCBLD2;ROBO1;DYSF;ADCY2;MED12L;ARHGAP28;SYNE1;SH3RF3;PFN2;FLNC;CUBN;OAF;ZFHX3;RBMS3;ZEB2;DCX;SH3PXD2B;CGNL1;SLC4A7;SCN4B;ROBO2;PLCE1;TBX15;PRRX1;LTBP2;ATXN1;MGAT5;GXYLT2…	ChEA_2016	WT1 25993318 ChIP-Seq PODOCYTE Human			FOXO1	3.89037e-42	3.79895e-39	117	MAP1B;ADAM12;FAT4;KIF26B;AKAP12;DPYSL3;TCF7L2;KLF12;BICC1;SYT11;IGFBP5;PDE5A;COL6A3;FN1;NRP1;MGAT5;CEP170;DCHS1;SOX4;FAT1;F2R;NOTCH2;TMEM119;NF1;MMP2;TIMP2;FBLN2;KANK2;TRIO;THY1;DAB2;ITGA4;F2RL2;COL12A1;FLNC;FSCN1;ZNF618;SLC5A3;THBS1;FAP;ARNT2;HIC1;MITF;SACS;DOCK1;DSEL;ASAP1;SMAD3;EHBP1;USP53;HEG1;DYNC1H1;PMEPA1;ARID5B;RECK;DKK3;FOXP1;CXCL12;THBS2;PEAK1;FOXN3;NR2F2;CCND1;TSPAN5;DST;MYO1D;SH2B3;FG…	TF_Perturbations_Followed_by_Expression	FOXO1 SIRNA HESC HUMAN GSE94036 RNASEQ DOWN			WT1	4.67741e-16	3.01693e-13	586	AEBP1;HHIP;DCX;TBCD;DOCK2;METRNL;ROBO2;BCL11B;DACT2;HES1;PRDM1;MSR1;FGD2;PAPLN;GJB2;CLMN;BMPER;FBXL16;TIAM1;ADAMTS18;NLRP3;RAC2;TAGAP;GALNT18;ABCC3;NFAM1;SLC27A6;PLXDC1;TRIM29;MYH14;LRRC18;CACNA1G;PARVG;NUP210;KCTD12;SBSN;PTGS1;LAPTM5;GDA;ADAMTS9;ADCYAP1R1;RGS6;PPP1R9A;LRIG3;SEMA3G;WDFY4;IL33;HSPA12B;DAPK2;CYGB;VWA2;MTSS1;PODXL;CBFA2T3;GLI1;SCUBE1;SEMA6A;ARRB1;RCSD1;SCARA5;SLC22A15;ADAMTS15;LGR6;…	ChEA_2016	WT1 25993318 ChIP-Seq PODOCYTE Human
	FOXO1	1.69627e-41	1.6581e-38	123	KLF12;FAT4;KIF26B;ADAM12;COL6A3;MAP1B;SLC5A3;SACS;FLNC;BGN;LTBP2;PDE5A;MGAT5;BICC1;COL12A1;THBS2;PMEPA1;FADS2;DCHS1;SULF1;DSEL;CEP170;TMEM119;THBS1;NES;SOX4;ITGA4;PTGFRN;FAT1;SYT11;LOX;DPYSL3;THY1;SMAD3;ANGPTL2;MTCL1;NF1;TCF7L2;DRAM1;USP53;CEMIP;FN1;FARP1;ASAP1;CLIP2;ARNT2;KANK2;DAB2;IGFBP5;CBX5;POSTN;ARID5B;NRP1;MXRA5;TIMP2;VSTM4;KIRREL1;PCDH18;MMP2;BMPR2;PEAK1;NREP;EHBP1;AKAP12;PDGFRB;F2R;MAP4K…	TF_Perturbations_Followed_by_Expression	FOXO1 SIRNA HESC HUMAN GSE94036 RNASEQ DOWN			WT1	7.05733e-42	4.54492e-39	556	HHIP;BMPER;LRRC18;IL17RD;ZBTB20;DCX;MAP1B;SETBP1;PTCH1;PAPPA;ADAM12;FAT4;PRICKLE2;FAT3;IGF1;PPP1R9A;KATNAL1;AKAP6;KIF26B;ATRNL1;SLC9A7;UTRN;MAP1A;BBX;ROBO2;DCBLD2;SEMA5A;TCF7L2;TTC28;KLF12;CYP1B1;MEGF10;EBF1;CGNL1;SLIT3;LRP1;RBMS3;SYNE1;MAN2A2;PCSK5;VCAN;CACNA1C;PSD2;AFF1;NPL;CELF2;PRSS23;SERP2;BCL11B;DMXL2;BICC1;PDE3A;BLM;IGFBP5;RAP2B;PAPLN;SYNE3;FLRT2;NHSL2;TCF4;ABLIM1;SLC22A15;PHACTR2;TSPAN18;…	ChEA_2016	WT1 25993318 ChIP-Seq PODOCYTE Human			ZNF217	1.90345e-12	6.13864e-10	284	PTPRC;TBCD;DOCK2;METRNL;ENPP2;PKP1;HES1;PRDM1;B3GNTL1;CDH1;CLMN;BMPER;TIAM1;PPARG;ABCC3;RGS18;ITGB2;SYK;SLC1A2;VIT;KRT7;TFAP2C;SLC7A8;TPD52;NFATC2;RGS6;LRIG3;IGFBP3;DAPK2;MTSS1;PODXL;CD180;CBFA2T3;SEMA6A;ARRB1;IQGAP2;SLC22A15;CXCL12;MGLL;MED12L;GRHL2;AMIGO2;SLC16A7;MMP16;SLCO2A1;IKZF2;SRGAP3;SERINC5;NTRK3;THSD4;SAMD12;FGFR2;SYCP2;S100A10;MAFB;SLC22A23;KRT80;LFNG;NTRK2;SPTBN2;PLXDC2;TM4SF18;NFE2L3…	ChEA_2016	ZNF217 24962896 ChIP-Seq MCF-7 Human
	FLI1	3.3237e-34	9.28262e-32	132	PRG4;DKK1;EYA1;VCAN;ANOS1;COL6A3;GUCY1A2;ROBO1;ZFHX4;SLC5A3;NID2;BGN;COL11A1;LTBP2;TRPS1;LRP1;GAP43;CDH2;DCHS1;SULF1;COL5A1;SERPINE1;SRPX;GEM;NES;COLEC12;COL1A1;ITGA4;FBN1;SYT11;IGFBP2;ITPR1;LOX;ITGA1;DPYSL3;ABCA8;LHFPL2;SYNE3;COL15A1;SMAD3;LOXL2;LRRC17;LAMC1;WWTR1;COL3A1;EDNRA;ALDH1A3;DRAM1;RPS6KA2;ARSJ;SYNPO;CEMIP;TRIL;SVIL;NID1;DAB2;BNC2;SORL1;IGFBP5;CLIP3;CA12;CYP1B1;STXBP1;FAM114A1;LRRC32;RO…	TF_Perturbations_Followed_by_Expression	FLI1 KD HUMAN GSE27524 CREEDSID GENE 1601 UP			REST	1.28073e-30	3.57325e-28	99	ADAM12;FAT4;ADAMTS5;AKAP12;SEMA5A;BICC1;ITGB3;NRP1;IRS1;AKAP13;VGLL3;F2R;ADAMTS1;TMEM119;IL6ST;TIMP2;KANK2;THY1;DAB2;MICAL2;COL12A1;PBX1;SLC5A3;FAP;PLEC;DOCK1;ASAP1;UBR4;SMAD3;COL4A2;USP53;DYNC1H1;NID1;COL4A1;ARID5B;DKK1;DKK3;SDK1;THBS2;PSD3;TNPO1;NR2F2;DDR2;DST;MYO1D;PRKCA;FBLN1;IQGAP1;TAOK1;MARCKS;EHD2;NFAT5;ZEB1;HUWE1;DRAM1;FARP1;SERPINH1;FADS2;PTGFRN;MRC2;PIK3R1;MAP4;FLNA;CACNA1H;PAMR1;TGOLN2…	TF_Perturbations_Followed_by_Expression	REST SHRNA C2 HUMAN GSE90068 PBPA RNASEQ DOWN			FOXA2	3.46274e-12	7.44489e-10	494	PTPRC;TBCD;ENTPD2;THBS4;ENPP2;HES1;FGL1;TEX14;FGD2;CDH1;PPARG;TSPAN8;SASH3;ABCC3;SIRT4;PIK3AP1;FCER1G;PLXDC1;MYH14;SLC16A10;MYBPC1;SLCO2B1;VILL;PDK4;SLC1A2;SERPINA1;MFNG;FGR;KRT7;KRT39;DNAJB13;SLC7A8;CD36;HLF;SORL1;LYZ;NFATC2;CDH23;ATP12A;PPP1R9A;MYO7A;RBM47;IL6R;CCDC152;HSPA12B;CYGB;ABLIM2;CBFA2T3;CACHD1;KCNQ1;SEMA6A;ARRB1;SPOCK2;RCSD1;SCARA5;IQGAP2;LGR6;LSR;PLXNC1;GFRA4;ABCC11;SLCO2A1;LGR4;CACN…	ChEA_2016	FOXA2 19822575 ChIP-Seq HepG2 Human
	SMAD4	1.34301e-33	2.88747e-31	450	KCNJ13;TEX14;IGF1;FAT3;ZBTB20;SPHKAP;COL24A1;DCLK1;SETBP1;CACNA1C;EDIL3;PDE4D;TMEM107;PDE10A;PRICKLE2;GREB1L;VCAN;F5;COL6A3;MAP1B;GUCY1A2;CDK6;ROBO1;ADCY2;AMOT;GLIS3;VASH2;CCDC88A;SYNE1;ZFHX4;SH3RF3;PFN2;CUBN;NID2;KIF14;ZFHX3;RBMS3;SH3PXD2B;ADAM22;SCN4B;PYGO1;ROBO2;TBX15;PRRX1;SAMD4A;ATXN1;MGAT5;TRPS1;RGS17;SEMA5A;LRP1;BICC1;GAP43;NHS;KCTD16;ATRNL1;BMPER;CPEB4;ZNF275;PCDH19;COL12A1;DOCK5;RYR2;APO…	ChEA_2016	SMAD4 21799915 ChIP-Seq A2780 Human			FLI1	4.94004e-29	1.07199e-26	122	PRG4;ZFHX4;ABCA8;GAP43;AKAP12;FBN1;DPYSL3;CYP1B1;DACT1;LRP1;NID2;VCAN;PRSS23;KCNN4;SYT11;IGFBP5;SYNE3;COLEC12;COL6A3;NRP1;RPS6KA2;TRIL;COL5A3;CLIP3;KIF5C;PLOD2;IL6ST;MMP2;LAMC1;LHFPL2;ZCCHC24;PDGFRA;DPYD;ITGA4;F2RL2;RNF144A;PRRX1;TGFBR3;THBS3;SLC5A3;FAP;RPS6KA5;BNC2;CRISPLD2;SRPX;ITPR1;GUCY1A2;MATN2;SVIL;SPP1;STXBP1;LRRC32;SMAD3;COL4A2;HEG1;ROR1;NID1;COL4A1;RASL11B;AHNAK2;DKK1;IL33;CXCL12;LIF;COL…	TF_Perturbations_Followed_by_Expression	FLI1 KD HUMAN GSE27524 CREEDSID GENE 1598 UP			MYC	4.54448e-11	8.07266e-09	84	MPEG1;C1QC;DOCK2;ENPP2;C1QA;CSF2RB;ADGRE1;NRROS;FCGR2B;CLMN;CCR5;ITGAM;CYBB;PPARG;C5AR1;SCTR;BTNL9;FCER1G;SPI1;CCR2;B3GALT2;VSIG4;MFNG;IRF4;MRC1;LAPTM5;GDA;ADAMTS9;C1QB;ADIPOQ;RBM47;TYROBP;SLC16A7;AOC3;LGALS12;FYB1;CTSS;MAFB;SLC44A3;ALDH1L1;TWIST1;CEBPA;NTRK2;APCDD1;SIGLEC1;IGF1;PNPLA3;HPSE;NNAT;PRR5L;ACP5;CDO1;C3;POSTN;PLIN1;CP;ANGPTL4;ADCY5;RNF125;PHKA2;FOXRED2;SYNE2;EPHX2;FABP4;CD68;RDH5;RARRE…	TF_Perturbations_Followed_by_Expression	MYC OE MOUSE GSE55272 CREEDSID GENE 1824 DOWN
	REST	7.31135e-32	8.40806e-30	107	DKK1;FAT4;ADAM12;SLC5A3;BGN;LTBP2;ATXN1;SEMA5A;BICC1;COL12A1;THBS2;FADS2;ITGB3;SERPINE1;TMEM119;S1PR3;PTGFRN;VGLL3;LOX;PSD3;THY1;SMAD3;ANGPTL2;SERPINH1;MTCL1;COL14A1;COL3A1;DRAM1;USP53;ANTXR1;CEMIP;FARP1;DDR2;ASAP1;NID1;KANK2;DAB2;AKAP13;ADAMTS1;COL4A2;ZEB1;ARID5B;NRP1;MXRA5;TIMP2;ADAMTS5;PCDH18;BMPR2;COL4A1;NREP;MRC2;AKAP12;PDGFRB;F2R;PIK3C2A;SEC23A;TNPO1;FLNA;UBR4;IRS1;TAOK1;RHOQ;MARCKS;IL6ST;T…	TF_Perturbations_Followed_by_Expression	REST SHRNA C2 HUMAN GSE90068 PBPA RNASEQ DOWN			SMAD4	8.05699e-29	1.72957e-26	397	KCNJ13;TEX14;BMPER;ZBTB20;RXRG;MAP1B;NFASC;TTN;SETBP1;PRICKLE2;FAT3;IGF1;NRXN1;SPHKAP;AKAP6;ATRNL1;ZFHX4;GREB1L;DCLK1;ROBO2;GAP43;TMEM107;SEMA5A;FBN1;LIFR;MEGF10;EBF1;SLIT3;LRP1;RBMS3;KCNT2;SYNE1;NID2;VCAN;CACNA1C;ARHGAP21;BICC1;PREX2;SPTBN1;FGD6;KCTD16;COL6A3;SAMD4A;REV3L;PLCXD3;NRP1;MGAT5;FANCC;NRP2;IRS1;NMUR2;CPEB4;ZNF275;ZFHX3;PLXDC2;HYDIN;FBXL7;RPS6KA2;DCHS1;AMOT;TBX15;FAT1;VGLL3;SGMS2;SLC4A…	ChEA_2016	SMAD4 21799915 ChIP-Seq A2780 Human			HIF1A	1.13311e-10	1.5815e-08	83	MPEG1;PTPRC;IRF8;ITGAX;GIMAP6;CCR1;CD74;PDCD1LG2;CCR2;VILL;SERPINB10;CD36;TPD52;WDFY4;CD180;LAT2;CALCRL;IL10RA;PLBD1;CIITA;CPED1;LEF1;RASGRP3;RASGRP1;PLXDC2;EBF1;RAPGEF5;ST6GAL1;HPSE;MBOAT2;ENTPD1;PECAM1;RASGEF1B;SLC9A7;FLT3;RAB27B;FGL2;MYCT1;MMRN1;MARCKS;ZBTB20;S1PR3;TEC;UTRN;IRF5;RGS1;PHACTR2;VWA5A;NFKBIE;FMNL2;GPCPD1;OTULINL;MITF;GPR34;IL6ST;EMCN;BMX;SH3BGRL2;CARMIL1;SLC27A1;SP140;NARF;IFI44;G…	TF_Perturbations_Followed_by_Expression	HIF1A KO MOUSE GSE35111 CREEDSID GENE 1406 DOWN
	MYC	1.98812e-27	1.49491e-25	84	EDIL3;PHLDB2;COL6A3;HAPLN1;INHBA;SYNE1;ASPM;COL12A1;PMEPA1;THBS1;COL1A1;FAT1;CENPE;CENPF;UTRN;SMC2;GLG1;SERPINH1;LAMC1;ATRX;ABL2;FN1;TPR;KIF23;IGF2R;TOP2A;CBX5;TTC3;ANKRD28;MMP2;MRC2;MED13;ADAM9;VPS13C;FLNA;NNT;ADAMTS6;CD63;TAOK1;MMP14;DNAJC13;IL6ST;CLOCK;ANLN;PLEC;CLIC4;DYNC1H1;TRIO;USP34;KIF11;CALU;CD109;BIRC3;RNF213;ITGAV;GRN;CKAP2L;PDGFRA;ECT2;HUWE1;SPTBN1;ZBTB38;GOLGB1;FOSL2;COL6A2;VMP1;MKI6…	TF_Perturbations_Followed_by_Expression	MYC OE U2OS HUMAN GSE59819 RNASEQ UP			FOXA2	1.60012e-25	2.36741e-23	445	TEX14;JAKMIP2;ZBTB20;PTCH1;FAT3;TNRC6B;PPP1R9A;SIRT4;AKAP6;UTRN;BBX;ABCA1;LNPEP;AKAP12;TCF7L2;LIFR;KLF12;CGNL1;SLIT3;LRP1;KCNT2;SYNE1;AFF1;SERP2;BICC1;IGFBP5;PDE5A;SPTBN1;ITGA10;CACHD1;ITGB3;ABLIM1;PHACTR2;GLI2;SAMD4A;FN1;NRP1;MGAT5;FANCC;NRP2;IRS1;CPEB4;ZEB2;SUSD1;ZFHX3;PLXDC2;HYDIN;AGAP1;AKAP13;TBX15;DIP2C;PRKG1;SLC16A3;FNDC3B;F5;APOB;SLC23A2;PARD3B;NF1;DDI2;SH3PXD2B;XRCC4;PTPRM;LHFPL2;HOOK3;EP…	ChEA_2016	FOXA2 19822575 ChIP-Seq HepG2 Human			FLI1	1.35493e-10	1.65471e-08	85	DDX60;CXCL14;LPL;NLRP1;B3GALT2;KCTD12;CAPN6;TFAP2C;COLEC12;SORL1;SELENOP;RGS16;IL33;SPARCL1;SEMA6A;ARRB1;CALCRL;SOSTDC1;CXCL12;MGLL;PDZD2;GUCY1A2;DNM1;GPX3;GSDME;TGFBR3;AQP1;MAP2;VCAM1;LMO2;GAS7;SPRY1;ALDH1A3;CRISPLD2;TMEM100;NT5E;IFI44L;SEMA6D;PLK2;PRPH;FGL2;OLFML2A;RBMS3;RASL12;PLCB4;TSPAN5;CA12;MTUS1;RIN2;ENC1;ITGA4;RPS6KA5;IL11RA;ABCA8;MYLIP;NBL1;COL6A3;PDCD4;SAT1;SYNE3;PLSCR4;PAMR1;EGR3;TNFA…	TF_Perturbations_Followed_by_Expression	FLI1 KD HUMAN GSE27524 CREEDSID GENE 1596 UP
	HIF1A	2.60107e-27	1.88337e-25	114	PDE10A;MAP1B;SLC7A2;SLC5A3;FLNC;ASPM;MGAT5;ZMAT3;CDH2;SERPINE1;PRKDC;FNDC3B;ITPR1;LOX;SLC7A11;CENPF;RUNX1;PLOD2;GLG1;SMAD3;SETD7;MTHFD2;SYNPO;FKBP10;TPX2;ASAP1;TGM2;CADM1;MLEC;CA12;CKAP4;IGF2R;LMAN1;ATP13A3;FAM114A1;TOP2A;CBX5;COL4A2;FSTL1;P3H3;HMMR;DEPDC1;TTC3;TMEM263;UGGT1;MRC2;ADAM9;AKAP12;KDELR3;SEC23A;FLNA;UBR4;CHPF;HSPG2;MARCKS;HEG1;ANLN;PLEC;CLIC4;DYNC1H1;TRIO;NSD2;SSR1;LPGAT1;CALU;ASPH;CD…	TF_Perturbations_Followed_by_Expression	HIF1A OE 786O HUMAN GSE67237 RNASEQ UP			ZNF217	4.50657e-21	4.14604e-19	257	EPHA3;BMPER;NFASC;SETBP1;ADAM12;KATNAL1;AKAP6;ATRNL1;UTRN;DCLK1;ABCA8;ABCA1;MMP16;RBMS3;SYNE1;AFF1;PRSS23;SERP2;DMXL2;SLC7A2;RAPH1;SPTBN1;PHLPP2;RAP2B;ABLIM1;SLC22A15;CBLB;FN1;NRP1;IRS1;NMUR2;CPEB4;ZFHX3;PLXDC2;HYDIN;AGAP1;AKAP13;SOX4;DIP2C;ZSWIM6;TGFB2;FNDC3B;PARD3B;KIF5C;PLOD2;IL6ST;LAMC1;SPAG16;SH3PXD2B;LHFPL2;TANC2;RUNX2;DLC1;TRIO;SEMA3D;DAB2;RNF144A;MAFB;SLC4A3;GLG1;PBX1;VPS13B;THBS1;SMYD3;O…	ChEA_2016	ZNF217 24962896 ChIP-Seq MCF-7 Human			HSF1	1.03979e-09	7.52502e-08	98	DDX60;PRKCB;LPL;PDK4;KCTD12;SMPDL3A;TRIM22;CFH;SORL1;PALMD;IQGAP2;PDZD2;SLC16A7;SCAI;GLUL;SYBU;CD83;TGFBR3;MFSD6;NPTX1;DEPTOR;C3;ZNF423;IFI44L;HOXC6;RSRP1;AGAP1;PCNX4;TRIM52;PLPP3;MTUS1;RPS6KA5;CPM;BST2;DCAF17;IL11RA;SETBP1;MYLIP;RASA2;RNF144A;LPIN1;ADRA2A;PLSCR4;SLC26A2;IL6ST;IMPA2;C1S;PLEKHA2;VAV3;MDM1;TNFAIP3;UNKL;SPAG16;LIFR;RGCC;ZBTB43;RPGRIP1L;PLEKHA1;SH3BP5;MTMR9;PITPNC1;ZNF268;SLC25A40;RI…	TF_Perturbations_Followed_by_Expression	HSF1 KD HUMAN GSE3697 CREEDSID GENE 781 DOWN
	FOXF2	1.68207e-26	1.09259e-24	98	HHIP;PHLDB2;CDK6;DYSF;APLN;PFN2;FLNC;BGN;LTBP2;ALPK3;COL12A1;ADAMTS7;UCHL1;COL5A1;SERPINE1;IGFBP4;THBS1;NES;SOX4;SCRN1;FAT1;DPYSL3;PLOD2;LPIN2;JAM3;SERPINH1;NID1;HELZ;CKAP4;LMAN1;TOP2A;COL4A2;ARID5B;FSTL1;P3H3;MMP2;COL4A1;TGFBR1;MRC2;CHSY1;ADAM9;AKAP12;LRIG3;MAP4K4;COL1A2;FLNA;RCN3;P4HA3;TAOK1;CHPF;MMP14;HSPG2;MARCKS;ASPN;FSCN1;DYNC1H1;MSI2;TRIO;FBLN5;MYO1B;LTBP1;RGL1;CTSK;LAMB1;PGF;TXNDC5;ITGAV;…	TF_Perturbations_Followed_by_Expression	FOXF2 OE HUVEC HUMAN GSE79306 RNASEQ DOWN			MYC	8.38619e-21	4.45206e-19	70	UTRN;SYNE1;INHBA;SPTBN1;COL6A3;FN1;ABL2;FAT1;IL6ST;MMP2;LAMC1;TRIO;PDGFRA;COL12A1;GLG1;THBS1;ADAMTS6;PLEC;ATRX;DYNC1H1;VPS13C;ADAM9;PMEPA1;ANKRD28;EDIL3;GOLGB1;DST;ARHGAP29;FOSL2;TTC3;IGF2R;IQGAP1;TAOK1;COL1A1;USP34;HUWE1;SERPINH1;HAPLN1;MRC2;MMP14;CALU;EFR3A;FLNA;CD63;NUCKS1;CLOCK;AHNAK;COL6A2;SMC2;PLXNB2;PJA2;CNN3;CLIC4;TPR;ITGB1;RNF213;DNAJC13;MED13;POLR2A;SON;L1CAM;NNT;CTNNB1;VIM;CD109;IGF1R;…	TF_Perturbations_Followed_by_Expression	MYC OE U2OS HUMAN GSE59819 RNASEQ UP			SMAD4	1.37088e-09	1.42572e-07	125	RXRG;PKP1;MSR1;BMPER;TSPAN8;GALNT18;SHE;NFATC2;CDH23;GRIA1;LRIG3;LGR6;CRACR2A;AMIGO2;PCDH19;EGFLAM;RBFOX1;SRGAP3;FGFR2;KCNN3;S100A10;GNAO1;SLC22A23;FAM167A;MAP7;ADCY2;XDH;AMOT;FAM78B;CLDN1;ARHGEF3;SIPA1L2;JAG1;RASGEF1B;ARHGAP26;AFAP1L2;NFASC;DOCK8;AXIN2;CELF4;SEMA6D;PLEKHA7;S100A2;MEGF10;FGD4;ENC1;ITGA4;SFR1;ANKRD44;TMEM132B;PDE4D;SETBP1;FGD6;LPIN1;TNS4;NCKAP5;AKR1E2;SYNE3;HYDIN;ABCA12;USP2;KCNC4…	ENCODE_and_ChEA_Consensus_TFs_from_ChIP-X	SMAD4 CHEA
	AR	1.50862e-23	1.21633e-21	335	FBN2;TEX14;IGF1;ZBTB20;COL24A1;SETBP1;CACNA1C;EYA1;PDE4D;RYR3;PDE10A;LNPEP;ADAMTS12;SLC9A7;GREB1L;VCAN;PHLDB2;RAB3B;DMXL2;TNRC6B;BCL11B;COL6A3;MAP1B;DNAL1;MED12L;CCDC88A;ZFHX4;RBMS3;SH3PXD2B;TBX15;TET1;ALPK3;NIN;ATRNL1;TTC28;UCHL1;ABCA1;DOCK5;ITGB3;MEGF10;ATM;DSEL;ADAMTS18;THBS1;NBEA;FNDC3B;CREB3L1;AKAP6;SCRN1;PREX2;SERP2;DCLK2;C1QTNF3;FBN1;FAT1;STXBP4;DTL;VGLL3;NAV1;ADAMTS3;MMP16;SLC7A11;ABCC4;H…	ChEA_2016	AR 22383394 ChIP-Seq PROSTATE CANCER Human			FOXF2	1.05118e-19	5.00185e-18	85	MAP1B;FBN1;LIFR;AFF1;PRSS23;SPTBN1;ABLIM1;ZMAT3;FN1;RPS6KA2;F2R;ADAMTS1;IL6ST;TIMP2;KCTD12;TMTC1;ABCA6;CDC42BPA;SRPX;HERC2;PLEC;MATN2;EFEMP1;STAB1;ANKRD50;BIRC6;LRRC32;HEG1;MYO5A;MBNL1;EDIL3;AAK1;IL33;DOCK9;LRP6;NR2F2;TEK;CALCRL;DST;ARHGAP29;STOM;KMT2C;CEMIP2;TGFBR2;PROCR;EHD2;TACC1;HUWE1;DDX6;FADS2;EPHB4;POSTN;SPTAN1;SMAD6;CPE;TP53INP1;TRAM2;AHNAK;JAG1;ENG;FOXO1;TCN2;TPP1;LRBA;VPS13A;CALM1;MCTP1…	TF_Perturbations_Followed_by_Expression	FOXF2 OE HUVEC HUMAN GSE79306 RNASEQ UP			REST	1.76377e-08	7.4922e-07	66	CLVS2;ROBO2;SEMA6A;CALCRL;SERINC5;KCNT2;SESN3;MAP7;TMOD2;FLRT1;SLC40A1;SPRY1;SLC9A7;SSH2;RAB27B;MGAT4A;RCAN2;FAM102B;MMRN1;RNF213;ITGB4;COL14A1;KIAA0825;ANKRD44;GPCPD1;SAT1;CD274;FAT3;USP2;ARRDC3;LRBA;GPD1L;CUBN;TSPAN7;TMEM161B;EPB41L4B;DPYD;STX3;BBS2;RALGDS;KIAA1109;FAM214A;OPHN1;EPHA3;ISYNA1;DMXL1;MFSD8;HERC1;VPS13C;LYST;SECISBP2L;NAALADL2;LRRC1;UGCG;RAB11FIP2;MCM9;TMEM62;FRY;B2M;MYO9A;RGL1;JMY…	TF_Perturbations_Followed_by_Expression	REST INHIBITION HUMAN GSE40695 CREEDSID GENE 1710 UP
	ZNF217	4.68277e-23	3.35598e-21	287	EPHA3;DCLK1;DKK1;SETBP1;PDE4D;ADAM12;SORCS1;KATNAL1;DMXL2;CDK6;ROBO1;DYSF;GLIS3;SLC7A2;MED12L;RAPH1;SYNE1;PFN2;ZFHX3;RBMS3;SH3PXD2B;SLC4A7;PHLPP2;ATXN1;TRPS1;ATRNL1;BMPER;CPEB4;ABCA1;RAP2B;COL5A2;SULF1;COL5A1;RUNX1T1;GEM;THBS1;NBEA;FNDC3B;ATP8B4;SOX4;AKAP6;SERP2;PTGFRN;ITPR1;MMP16;PSD3;XPR1;RUNX2;ABCA8;OSBPL8;MPDZ;RUNX1;SMYD3;UTRN;PTPRG;LHFPL2;HECW2;KITLG;PLOD2;MECOM;CBLB;KCNAB1;GLG1;DOCK4;SMAD3;…	ChEA_2016	ZNF217 24962896 ChIP-Seq MCF-7 Human			AR	1.12228e-18	5.55961e-17	290	TEX14;ZBTB20;MAP1B;SETBP1;IGF1;TNRC6B;AKAP6;ATRNL1;SLC9A7;UTRN;ZFHX4;GREB1L;ABCA1;FBN2;LNPEP;AKAP12;FBN1;LIFR;TTC28;DACT1;MEGF10;MMP16;RBMS3;DNAL1;VCAN;CACNA1C;SERP2;BCL11B;DMXL2;PREX2;RYR3;ATM;NAV1;CCDC141;ITGB3;SLC22A15;CBLB;COL6A3;ADAMTS12;PLCXD3;FN1;NRP1;DCLK2;ADAMTS15;FBXL7;TBX15;UCHL1;FAT1;VGLL3;RAB3B;ZNF521;PRKG1;TRIM52;FNDC3B;NF1;LAMC1;SPAG16;SH3PXD2B;PTPRM;HOOK3;TRIO;TMTC1;DPYD;USP9X;MIC…	ChEA_2016	AR 22383394 ChIP-Seq PROSTATE CANCER Human			AR	4.29628e-08	1.11703e-06	199	F13A1;DOCK2;BCL11B;TFEC;PRDM1;APLNR;CDH1;TIAM1;ADAMTS18;PPARG;LY9;SYK;SLC1A2;RHOU;TPD52;RGS6;TLR4;SPARCL1;VWA2;CD180;KCNQ1;SCARA5;IQGAP2;SLC22A15;ADAMTS15;LGR6;PDZD2;GRHL2;TMC6;ACKR3;MMP16;IKZF2;PLCXD3;RBFOX1;SERINC5;NTRK3;THSD4;SAMD12;ATP8A1;MAFB;SLC22A23;TLL1;DSC3;PPARA;ARHGEF26;PTGER4;IGF1;PTPRR;SFRP1;CADPS2;TGFBR3;MBOAT2;PTCH1;GAS7;SPRY1;NRG2;PECAM1;FKBP5;JAG1;RASGEF1B;ABCA1;AFAP1L2;IMPG2;CRI…	ENCODE_and_ChEA_Consensus_TFs_from_ChIP-X	AR CHEA
	HSF1	1.62891e-22	6.49901e-21	113	ZBTB20;SETBP1;EDIL3;PDE4D;LNPEP;ANOS1;PAPPA;SLC5A3;PIEZO2;ZMAT3;PDE3A;CDH11;ATM;SERPINE1;FNDC3B;SYT11;ITPR1;ADAMTS3;PSD3;THY1;LIFR;CEMIP2;KITLG;COL15A1;GLG1;EDEM3;ST3GAL1;ATRX;ABCC3;ASAP1;THSD4;DAB2;SORL1;RBM41;CYP1B1;CKAP4;IGF2R;LMAN1;STXBP1;FAM114A1;TOP2A;CRLF1;FNIP1;FSTL1;IFNAR1;RNF24;KIRREL1;TTC3;BBX;CHSY1;CEP350;SCRN3;KDELR3;MYO9A;TMEM47;UBXN7;IL6ST;HEG1;IL1R1;MTUS2;FBLN5;ADCY7;SLC38A6;IL11R…	TF_Perturbations_Followed_by_Expression	HSF1 KD HUMAN GSE3697 CREEDSID GENE 2093 DOWN			HSF1	4.00775e-18	1.47682e-16	97	ZBTB20;SETBP1;PAPPA;BBX;LNPEP;LIFR;CYP1B1;PDE3A;ATM;SYT11;ZMAT3;DEPTOR;FNDC3B;IL6ST;THY1;ZCCHC24;DAB2;NPTX1;GLG1;TGFBR3;SLC5A3;RPS6KA5;RNF24;ITPR1;ATRX;ASAP1;STXBP1;PDE4D;HEG1;AHNAK2;EDIL3;RAB11FIP2;FSTL1;PSD3;CREB3L2;ANOS1;RGL1;EDEM3;TTC3;SLC16A7;IGF2R;CEMIP2;IFNAR1;SZRD1;MYO9A;FNIP1;SH3BP5;TSPAN4;TMEM47;KITLG;SLC38A6;KIF3B;RETREG1;IL11RA;ATP2B4;CALU;RBM41;KIRREL1;DNASE1L1;CDH11;CHSY1;CCDC186;TG…	TF_Perturbations_Followed_by_Expression	HSF1 KD HUMAN GSE3697 CREEDSID GENE 2093 DOWN			FOXF2	3.93697e-08	1.5084e-06	74	ABCA6;MMP1;MCTP1;KCTD12;PTGS1;IL33;SPOCK2;CALCRL;FGD5;ANGPT2;STAB1;THSD4;DOCK9;AQP1;ECSCR;ST6GAL1;SLC40A1;ENTPD1;PECAM1;FKBP5;JAG1;CD93;POSTN;PLK2;TP53INP1;HAS3;SHANK3;TEK;MMRN1;MT2A;ITGB4;ADAMTS1;RNF144B;CTSC;SLC22A5;VWA5A;SRGN;LRBA;ERAP2;IL6ST;EMCN;TMCC3;CAVIN2;MCAM;PROCR;RELN;LIFR;CEMIP2;MATN2;ANKRD50;NDRG4;LRP6;FOXO1;INTU;AFF1;SPTBN1;TMTC1;NFIB;CD9;AHNAK;ACVRL1;SFPQ;DCTN5;FRY;AGRN;ZMAT3;DDX17…	TF_Perturbations_Followed_by_Expression	FOXF2 OE HUVEC HUMAN GSE79306 RNASEQ UP
	FOXA2	1.55395e-20	8.35247e-19	469	TEX14;FAT3;ZBTB20;SIRT4;DKK1;KLF12;EDIL3;PDE4D;LNPEP;PTCH1;F5;TNRC6B;CDK6;ROBO1;GLIS3;SYNE1;SACS;ZFHX3;ZEB2;SH3PXD2B;ADAM22;CGNL1;PLCE1;TBX15;SAMD4A;PDE5A;ATXN1;MGAT5;TET1;LRP1;BICC1;NIN;CPEB4;MYBPC1;ABCA1;CDH2;JAKMIP2;DOCK5;APOB;COL5A2;ITGB3;SULF1;SERPINE1;IGFBP4;PPP1R9A;NBEA;PTPRD;ITGA10;FNDC3B;ATP8B4;CREB3L1;AKAP6;PDE1A;SERP2;C1QTNF3;ADAP2;GNG4;ITPR1;USP13;GLI2;ABCC4;PSD3;NKD1;XPR1;RUNX2;HOOK3…	ChEA_2016	FOXA2 19822575 ChIP-Seq HepG2 Human			HIF1A	2.9006e-16	8.99185e-15	87	MAP1B;AKAP12;SLC7A2;SPTBN1;ZMAT3;MGAT5;FNDC3B;PLOD2;TRIO;FLNC;GLG1;SLC5A3;ITPR1;PLEC;ASAP1;UBR4;LPCAT1;SMAD3;COL4A2;HEG1;DYNC1H1;PRKDC;ADAM9;MLEC;CHPF;FSTL1;ATP13A3;NR2F2;CCND1;GOLGB1;ENO2;DST;TTC3;PRKCA;IGF2R;ABCA2;IQGAP1;MARCKS;CYB5R3;TXNDC5;HUWE1;NDST1;UGGT1;CKAP5;SEMA3C;SPTAN1;MRC2;CALU;FLNA;FSTL3;GALNT2;TGOLN2;RUNX1;CHPF2;CPE;HTRA1;NUCKS1;ACKR3;SERPINE1;LOX;AHNAK;ESYT2;PDE10A;HSPG2;TGFB1;PLX…	TF_Perturbations_Followed_by_Expression	HIF1A OE 786O HUMAN GSE67237 RNASEQ UP			FOXO1	1.19198e-07	3.75667e-06	46	F13A1;PIK3R5;SELENOP;ADIPOQ;MTSS1;ARRB1;EMB;SELP;IRF6;PRG4;CDKN1C;SUSD1;PDE2A;OVGP1;SESN1;XDH;PGM2L1;NT5E;UBASH3B;ITGA4;TRIB2;CAPN3;GPR34;IL6ST;RAPGEF6;SH3BGRL2;ITIH5;TENT5C;TNFRSF25;BCL2;CD200;SMOX;TCP11L2;INPP4B;CD9;NRP1;ITGA6;TSC22D1;PSTPIP2;CCS;UGCG;ETFBKMT;ZSWIM6;TTC28;EVL;ARHGAP5	TF_Perturbations_Followed_by_Expression	FOXO1 KO MOUSE GSE40655 CREEDSID GENE 508 DOWN
Common TF (dn), Figure 4B	Term	P.value	Adjusted.P.value	nDnGenes	dnGenes	db	original.term			Term	P.value	Adjusted.P.value	nDnGenes	dnGenes	db	original.term			Term	P.value	Adjusted.P.value	nDnGenes	dnGenes	db	original.term
	GATA3	4.24472e-75	8.28994e-72	189	KRT8;PERP;RPL26;DSP;CDH1;RPL22;HSPB1;IER3;YBX3;RPL19;RPL7A;BTF3;RPL12;RPL10A;RPL13;EEF1A1;RPL10;RPL6;PSMA6;RPLP2;RBP1;RPL24;RPL7;RPS23;RPL27A;RPL4;RPL13A;NDUFB6;TXNDC17;NACA;RPS4X;PSMD6;RPS15A;RPL18;RPLP0;RPS27A;RPS10;SNRPE;DYNLL1;CDC34;PSME2;RPL35A;SUMO1;RPS11;SPINT2;CALM2;EEF1G;RPS14;RPL35;RPS13;RPL21;AKR1A1;RPL38;GJA1;ARPC3;RPS12;RACK1;FAU;RPL5;RPL34;FKBP1A;SLC25A5;COL18A1;RPS24;RPS26;CD24;PRD…	TF_Perturbations_Followed_by_Expression	GATA3 OE MOUSE GSE12999 CREEDSID GENE 2531 DOWN			GATA3	1.37808e-62	2.69416e-59	183	KRT8;PERP;DSP;YBX3;CDH1;GJA1;SLC2A1;HSPB1;IER3;CITED2;COL18A1;RPL22;RPL26;NDUFB6;CALM2;DYNLL1;BASP1;ACTN1;ITGA6;RPL12;TXNDC17;SUMO1;ATP5PF;PSMA2;SNRPE;B2M;PRKCI;RPL7A;CYCS;TAGLN;RPLP2;CKS2;PSMA6;PLIN2;ARPC3;SGK1;PSMD6;AJUBA;BTF3;KPNA2;CDC34;RPL4;SEC61G;RPS23;RPL24;PRDX1;FKBP1A;GAPDH;RPL19;SLC25A5;RPS15A;SPINT2;RPS4X;NDUFA4;AKR1A1;RPL6;RPS24;RPLP0;VDAC2;NME1;SEM1;PSMA5;RPL10;RPL13;HSPA8;RPL22L1;RP…	TF_Perturbations_Followed_by_Expression	GATA3 OE MOUSE GSE12999 CREEDSID GENE 2531 DOWN			GATA6	7.32149e-76	2.86417e-73	177	ACTA2;CDH2;MYL9;MYH10;ACTN1;TAGLN;TNC;PFKP;FADS1;THBS1;LDLR;SYNPO;LOXL1;SLC7A5;PTK7;HSPG2;QSOX1;ENO1;COL5A1;FADS2;MYO10;NQO1;RHOBTB3;COL5A2;TPM4;SULF2;SQLE;TPM1;INSIG1;GNAS;APOE;CALD1;COL1A1;TGFBI;COL3A1;DHCR7;ADAM19;ITGA5;ALDOA;ZYX;ACTG1;FLNA;ITGAV;CTSD;SEC61A1;ACTB;FN1;PDLIM5;MYH9;RRBP1;FLNC;DHCR24;HSPA5;PDLIM1;BSG;NID1;BCAR1;P4HB;CDH11;EPN1;VCL;LSS;DSG2;PXDN;CKAP4;SERPINH1;EPHA2;APP;HYOU1;PGK1…	TF_Perturbations_Followed_by_Expression	GATA6 OE HESC HUMAN GSE69322 MTESR1MEDIA RNASEQ UP
	CDX2	3.736e-71	3.64821e-68	183	KRT8;PERP;RPL26;DSP;CDH1;RPL22;HSPB1;IER3;YBX3;RPL19;RPL7A;BTF3;RPL12;RPL10A;RPL13;EEF1A1;RPL10;RPL6;PSMA6;RPLP2;RBP1;RPL24;RPL7;RPS23;RPL27A;RPL4;RPL13A;NDUFB6;TXNDC17;NACA;PSMD6;RPS15A;RPL18;RPLP0;RPS27A;RPS10;SNRPE;DYNLL1;CDC34;PSME2;RPL35A;SUMO1;RPS11;SPINT2;CALM2;EEF1G;RPS14;RPL35;RPS13;RPL21;AKR1A1;RPL38;GJA1;ARPC3;RPS12;RACK1;FAU;RPL5;RPL34;FKBP1A;SLC25A5;COL18A1;RPS24;RPS26;CD24;PRDX1;UBX…	TF_Perturbations_Followed_by_Expression	CDX2 KO MOUSE GSE12999 CREEDSID GENE 773 UP			CDX2	4.17111e-62	3.57676e-59	181	KRT8;PERP;DSP;YBX3;CDH1;GJA1;SLC2A1;HSPB1;IER3;CITED2;COL18A1;RPL22;RPL26;NDUFB6;CALM2;DYNLL1;BASP1;ACTN1;ITGA6;RPL12;TXNDC17;SUMO1;ATP5PF;PSMA2;SNRPE;B2M;PRKCI;RPL7A;CYCS;TAGLN;RPLP2;CKS2;PSMA6;PLIN2;ARPC3;SGK1;PSMD6;HMGB1;AJUBA;BTF3;KPNA2;CDC34;RPL4;SEC61G;RPS23;RPL24;PRDX1;FKBP1A;GAPDH;RPL19;SLC25A5;TUBA1C;RPS15A;SPINT2;NDUFA4;AKR1A1;RPL6;RPS24;RPLP0;VDAC2;NME1;SEM1;PSMA5;RPL10;RPL13;HSPA8;RPL…	TF_Perturbations_Followed_by_Expression	CDX2 KO MOUSE GSE12999 CREEDSID GENE 773 UP			EZH2	3.72542e-71	5.20494e-69	161	BGN;TGM2;MYL9;ACTN1;LTBP2;PFKP;FKBP10;LDLR;SYNPO;DSTN;GAPDH;SLC7A11;ERO1A;FADS2;NQO1;TPM4;TPI1;CLU;GNAS;FBLIM1;PKIA;PTGS2;ITGA5;SLC3A2;ALDOA;ACTG1;CTSD;CSRP1;PLOD3;EPAS1;G6PD;FLNC;CDK2AP1;DHCR24;HSPA5;BSG;HSPB1;P4HB;STXBP5;TAGLN2;GBA;CKAP4;MET;TXN;LDHA;RPN1;UCHL1;TXNRD1;ACLY;ITGB1;MRC2;SCARA3;ATP6V0D1;CALU;CAPNS1;MYO1D;UBC;DAB2;HMOX1;SREBF2;ANXA6;MAGED1;HDLBP;GLIPR1;CALR;FBLN2;PPIB;LRRC59;QPCT;PT…	TF_Perturbations_Followed_by_Expression	EZH2 SHRNA HUVEC HUMAN GSE71164 SHEARSTRESS RNASEQ UP
	GATA4	5.33746e-70	3.47469e-67	182	CFH;CLDN1;RPL26;KRT81;SCARB1;HMGA1;MAP7;NQO1;ID4;JUP;HSPA2;KRT7;RPL22;HSPB1;IER3;SEMA4B;YBX3;RPL19;RPL7A;ATP5MC2;RPL29;SDC1;RPL12;RPS6;RPL10A;RPS3A;EEF1A1;ITGA3;RPL6;PSMA6;RPLP2;LAMA5;MLF2;PON2;RPL7;RPS23;RPL27A;RPL4;RPL13A;LDHB;IER2;GLRX;NACA;ETFB;RPS4X;RPS15A;RPL18;RPLP0;RPS27A;RPS10;DYNLL1;TUBB2A;JUNB;RPL35A;RPS11;IGFBP3;SPINT2;EEF1G;RPS14;RPL35;RPS13;TMEM123;RPL21;FKBP4;RPL38;RACK1;FAU;RPL5;R…	TF_Perturbations_Followed_by_Expression	GATA4 OE A549 HUMAN GSE85001 RNASEQ DOWN			GATA4	9.63298e-56	4.70812e-53	173	YBX3;HMGA1;SDC1;SCARB1;ID4;KRT81;HSPB1;IER3;CLU;COL18A1;FKBP4;RPL22;RPL26;GNAS;DYNLL1;SEMA4B;PON2;ACTN1;RPL12;JUP;ALCAM;ATP5MC2;MAP7;LDHB;RPS3A;RPL7A;ID2;TUBB2A;CYCS;MLF2;CEBPB;NQO1;RPLP2;PSMA6;PTP4A1;TMEM123;LAMA5;HMGB1;RPL29;JUNB;KPNA2;HSPA2;RPL4;RPS23;GLRX;PRDX1;FKBP1A;GAPDH;ITGA3;RPL19;SLC25A5;RPS15A;KIFC3;SPINT2;IER2;RPS6;TGFBI;RPS4X;RPL6;SLC1A5;RPS24;RPLP0;ANXA2;HSPA8;RPS13;RPL27A;RPL5;EEF1…	TF_Perturbations_Followed_by_Expression	GATA4 OE A549 HUMAN GSE85001 RNASEQ DOWN			HOXA11	1.11736e-68	1.15029e-66	169	ASNS;SERPINE1;SLC2A1;TNC;PFKP;SLC1A5;LDLR;SHMT2;GAPDH;QSOX1;ENO1;BNIP3;COL5A1;P4HA2;ERO1A;FADS2;VEGFA;IER3;TPM4;TPI1;INSIG1;TGFBI;ITGA5;ALDOA;ACTG1;FLNA;SLC16A3;SEC61A1;ACTB;PLAU;IRAK1;AP2S1;HSPA5;BSG;PXDN;SERPINH1;MET;EPHA2;CERS2;LDHA;HYOU1;PGK1;ACLY;HSP90B1;WDR1;ITGB1;STT3B;STT3A;HIPK2;UBC;RPL18A;PFN1;SLC43A3;PPIA;ANXA6;MSN;PABPC1;COL4A2;LGALS1;ARHGDIA;CALR;PHLDA1;MPRIP;PPIB;RDH11;XPOT;HSPA8;PD…	TF_Perturbations_Followed_by_Expression	HOXA11 SIRNA MDAMB231 HUMAN GSE79586 RNASEQ UP
	HNF1A	8.58247e-62	3.35231e-59	180	KRT8;CBS;RPL26;DSP;JUP;RPL22;HSPB1;YBX3;EFNA1;RPL19;RPL7A;ANKH;ATP5MC2;RPL29;RPL12;RPS6;RPL10A;RPS3A;EEF1A1;RPL6;PTPRF;RPLP2;MKNK2;MLF2;RPL7;RPS23;RPL27A;RPL4;RPL13A;BTG1;NACA;RPS4X;RPS15A;RPL18;RPLP0;RPS27A;RPS10;DHRS7;RPL35A;RPS11;SPINT2;CALM2;EEF1G;RPS14;RPL35;RPS13;TMEM123;RPL21;HMGN2;RPL38;RACK1;FAU;RPL5;RPL34;HOOK2;COQ8A;ATP5PO;RPL30;RPS24;RPS26;EIF6;RPL8;RPL27;NPDC1;PPIA;EIF3E;RPS9;UQCRC1;…	TF_Perturbations_Followed_by_Expression	HNF1A OE LNCAP HUMAN GSE85556 RNASEQ DOWN			TP63	8.04049e-52	2.61986e-49	142	KRT10;KRT14;KRT5;KRT17;PERP;FABP5;FGFR3;S100A2;TP63;KRT6A;KRTAP3-1;CDH1;GJB2;CTNNAL1;DHCR24;JAG2;GJA1;HSPB1;DBI;GGCT;DSC3;ADI1;CDK2AP1;RPL22;CALM2;DYNLL1;PPIF;BASP1;SLC7A5;HACD3;HACD2;PSMA1;TXNDC17;ATP5PF;SNRPE;LDHB;RPS3A;SGPP1;MLF2;NQO1;CKS2;TMEM123;PDLIM1;HMGB1;RPL29;RHOBTB3;KPNA2;HSPA2;DUSP14;TKT;RPL24;MRPL15;ATP6V1E1;PSMB3;TUBA1C;RPS6;ILF2;RPL6;RPLP0;VDAC2;OAT;UQCRFS1;SLC3A2;RPL22L1;ARPC2;NAE…	TF_Perturbations_Followed_by_Expression	TP63 DEPLETION HUMAN GSE5993 CREEDSID GENE 90 DOWN			GATA4	1.20226e-64	9.90065e-63	188	TGM2;TPM2;ACTN1;DKK1;SLC1A5;DSTN;GAPDH;ALCAM;MTHFD2;ENO1;NQO1;IER3;TPI1;TPM1;CLU;GNAS;TGFBI;PLOD2;IER2;BHLHE40;ID3;ALDOA;ACTG1;YBX3;ACTB;CSRP1;PDLIM5;EPAS1;G6PD;HSPA5;BSG;EEF1A2;HSPB1;RNASEK;P4HB;HM13;NR4A1;APP;SDC1;LDHA;PGK1;UCHL1;HSP90B1;WDR1;ITGB1;MRC2;CAPNS1;UBC;RPL18A;PFN1;SLC25A6;PFKFB3;PPIA;TPT1;ACTN4;PABPC1;CALR;EDF1;PHLDA1;MPRIP;PPIB;JUNB;HSPA8;GPRC5A;PDIA3;PKM;ANXA2;RPL29;UBA52;ASPH;MYO…	TF_Perturbations_Followed_by_Expression	GATA4 OE A549 HUMAN GSE85001 RNASEQ DOWN
	EZH2	1.15375e-52	2.62529e-50	110	RPL26;HMGA1;RPL19;RPL7A;RPL29;RPL12;RPS6;RPL10A;RPS3A;EEF1A1;RPL6;RPLP2;DHCR24;RPL7;RPS23;RPL27A;RPL4;RPL13A;LDHB;RPS4X;RPS15A;RPL18;RPLP0;RPS27A;RPS10;SNRPE;TUBB2A;RPL35A;RPS11;EIF3M;CALM2;EEF1G;RPS14;RPL35;RPS13;RPL21;HMGN2;FKBP4;RPL38;FAU;RPL5;RPL34;RPL30;RPS24;RPS26;PRDX1;RPL8;RPL27;PPIA;RPS9;PTMA;RPL18A;UBA52;SLC25A6;RPL14;HSP90AB1;CCT3;RPL9;RPS19;RPL11;RPL32;RPLP1;ATP5F1A;RPS8;RPS7;EIF4A1;Y…	TF_Perturbations_Followed_by_Expression	EZH2 SHRNA PROE HUMAN GSE59089 RNASEQ DOWN			MYC	7.58088e-42	9.26288e-40	130	HMGA1;KRT80;SQLE;DHCR24;KRT81;HMGCS1;DHCR7;CLU;FDFT1;FKBP4;RPL22;RPL26;CYP51A1;PTPRF;RPL12;ACLY;BAZ1A;PSMA1;ATP5PO;PSMA2;LDHB;RPS3A;RPL7A;CYCS;TSPO;RPLP2;PSMA6;SUB1;HMGB1;RPL29;RPL4;RPS23;PRDX1;GAPDH;ST13;RPL19;SLC25A5;RPS15A;CDC20;RPS6;RPS4X;ILF2;NDUFA4;RPL6;RPS24;RPLP0;PSMA5;HSPA8;RPS13;RPL27A;RPL5;EEF1G;RPL13A;RPL7;MVD;RPL15;RPL38;RPS27A;DSTN;CCT3;ZNF598;ATP5F1A;EIF3M;RPL35A;EEF1A1;SERBP1;RPS1…	TF_Perturbations_Followed_by_Expression	MYC OE U2OS HUMAN GSE59819 RNASEQ DOWN			IRX6	3.78272e-64	2.9596e-62	147	ASNS;SERPINE1;PFKP;SLC1A5;LDLR;SHMT2;DSTN;GAPDH;QSOX1;BNIP3;COL5A1;P4HA2;ERO1A;PSAT1;FADS2;IER3;TPM4;TPI1;INSIG1;RCAN1;DHCR7;ADAM19;ITGA5;PTX3;ALDOA;FLNA;SLC16A3;SEC61A1;ACTB;PLAU;IRAK1;AP2S1;HSPA5;BSG;P4HB;VCL;PXDN;SERPINH1;MET;HM13;EPHA2;PGM1;LDHA;ELL2;HYOU1;PGK1;GALNT1;MYBL2;ACLY;WDR1;UBC;RPL18A;PFN1;CNN2;SLC43A3;PPIA;TPT1;ANXA6;LGALS1;FDPS;ARHGDIA;CALR;PPIB;LRRC59;CYP51A1;RDH11;XPOT;HSPA8;PDI…	TF_Perturbations_Followed_by_Expression	IRX6 SIRNA MDAMB231 HUMAN GSE79586 RNASEQ UP
	MYC	1.34423e-52	2.62529e-50	137	KRT80;RPL26;KRT81;HMGA1;RPL22;RPL19;RPL7A;RPL29;RPL12;RPS6;RPS3A;HMGCS1;EEF1A1;DHCR7;RPL6;PTPRF;PSMA6;RPLP2;DHCR24;RPL7;RPS23;RPL27A;RPL4;RPL13A;LDHB;RPS4X;RPS15A;RPL18;RPLP0;RPS27A;RPS10;ZNF598;RPL35A;RPS11;EIF3M;EEF1G;RPS14;RPL35;RPS13;RPL21;HMGN2;FDFT1;PSMA1;FKBP4;RPL38;RACK1;FAU;RPL5;RPL34;ATP5PO;RPL30;SLC25A5;RPS24;RPS26;PRDX1;RPL8;RPL27;SQLE;PSMA5;PPIA;RPS9;PTMA;RPL18A;UBA52;SUB1;ACLY;RPL14…	TF_Perturbations_Followed_by_Expression	MYC OE U2OS HUMAN GSE59819 RNASEQ DOWN			EZH2	5.44196e-41	5.59949e-39	102	HMGA1;DHCR24;FKBP4;RPL26;CALM2;RPL12;SNRPE;LDHB;RPS3A;RPL7A;TUBB2A;CYCS;RPLP2;HMGB1;RPL29;KPNA2;RPL4;RPS23;PRDX1;GAPDH;RPL19;TUBA1C;RPS15A;RPS6;RPS4X;ILF2;RPL6;CD74;RPS24;RPLP0;HSPA8;CLNS1A;RPS13;RPL27A;RPL5;EEF1G;RPL13A;RPL7;RPL15;RPL38;RPS27A;TUBB4B;CCT3;PSMC1;ATP5F1A;EIF3M;RPL35A;EEF1A1;SERBP1;RPS14;RPL27;RPLP1;RPSA;PA2G4;CCT4;RPS10;HSPE1;ATP5MC3;PPIA;RPL35;RPL18;VDAC1;RPL21;RPL30;SLC25A6;TXN;…	TF_Perturbations_Followed_by_Expression	EZH2 SHRNA PROE HUMAN GSE59089 RNASEQ DOWN			HNF1A	4.17524e-60	2.55211e-58	191	STC2;PFKP;FKBP10;SHMT2;GAPDH;MTHFD2;ENO1;SLC6A8;BNIP3;FADS2;VEGFA;ALDOC;TPI1;GNAS;GOLM1;BHLHE40;SLC3A2;ALDOA;ACTG1;FLNA;ABCC4;YBX3;ACTB;MYH9;P4HA1;IRAK1;BSG;EEF1A2;HSPB1;P4HB;TAGLN2;ETV1;CERS2;STEAP2;PFKL;LDHA;ABHD2;PGK1;PYCR1;ACLY;HSP90B1;UBC;LONP1;RPL18A;PFN1;CCNG1;SLC25A6;SREBF2;PPIA;ATN1;TPT1;ACTN4;PABPC1;PEBP1;SLC25A37;ARHGDIA;CALR;PPIB;COL6A1;RDH11;UQCRC1;PLOD1;ATP1A1;XPOT;ACSL3;SLC25A39;PD…	TF_Perturbations_Followed_by_Expression	HNF1A OE LNCAP HUMAN GSE85556 RNASEQ DOWN
	TP63	2.67596e-49	3.73297e-47	132	KRT10;KRT14;KRT5;KRT17;GJB2;KRT6A;S100A2;PERP;TP63;FABP5;FGFR3;JAG2;KRTAP3-1;CDH1;NQO1;HSPA2;RPL22;HSPB1;CTNNAL1;DBI;GGCT;RPL29;RPS6;RPL10A;RPS3A;ADI1;RPL6;HACD2;MLF2;RPL24;DHCR24;OAT;LDHB;TXNDC17;PPIF;SLC7A5;RPLP0;SNRPE;DYNLL1;NDUFB10;CALM2;EEF1G;TMEM123;RPL21;PSMA1;GJA1;FAU;RPL5;RPL30;STUB1;RPS26;CD24;HADH;RPL27;OTUD1;NDUFB4;UQCRC1;NAE1;UBA52;HACD3;HSP90AB1;ATP6V1E1;DPY30;ATP5PF;CCT3;SRSF2;HSD1…	TF_Perturbations_Followed_by_Expression	TP63 DEPLETION HUMAN GSE5993 CREEDSID GENE 90 DOWN			HNF1A	1.75529e-37	1.37264e-35	154	KRT8;DSP;TNFRSF19;YBX3;HSPB1;BTG1;RPL22;RPL26;OXCT1;PTPRF;EFNA1;GNAS;CALM2;CBS;RPL12;JUP;ATP5MC2;ACLY;ATP5PO;ANKH;RPS3A;RPL7A;SLC6A8;MLF2;RDH11;RPLP2;KIAA1522;TMEM123;DUSP4;RPL29;RPL4;FAM210B;RPS23;GAPDH;ST13;RPL19;TUBA1C;RPS15A;SPINT2;RPS6;RPS4X;RPL6;RPS24;RPLP0;SLC3A2;RPS13;TBX3;RPL27A;RPL5;MKNK2;EEF1G;HMGB2;RPL13A;DEGS1;CDKN1B;RPL7;TSC22D3;UBE2S;RPL15;JUND;EFNA5;RPL38;RPS27A;TUBB4B;COQ8A;UQCRC…	TF_Perturbations_Followed_by_Expression	HNF1A OE LNCAP HUMAN GSE85556 RNASEQ DOWN			TP63	2.18486e-58	1.24494e-56	182	TNC;FADS1;THBS1;CRYAB;LTBP1;GAPDH;COL12A1;QSOX1;FADS2;NQO1;COL5A2;SULF2;TPM1;CLU;GNAS;COL3A1;ID3;ADAM9;EGR1;MAST2;CRIM1;SEC61A1;ACTB;MYH9;G6PD;DHCR24;HSPA5;PDLIM1;BSG;HSPB1;CKAP4;SERPINH1;EPHA2;CUX1;APP;WWC3;HYOU1;PGK1;NUCB1;CHPF;ACLY;HSP90B1;ITGB1;SCARA3;CDK16;CAPNS1;UBC;SLC48A1;AMOTL2;MYADM;RPL18A;BCL9L;HIP1;SLC25A6;CNN2;SREBF2;PPIA;GAA;ATN1;TPT1;ACTN4;MSN;PABPC1;HDLBP;MPZL1;CALR;PPIB;NXPE3;COL…	TF_Perturbations_Followed_by_Expression	TP63 SIRNA KYSE70 HUMAN GSE47058 RNASEQ UP
	IRX6	6.00894e-46	5.3343e-44	89	KRT8;RPL26;RPL22;RPL19;RPL7A;ITGB4;AIF1L;ATP5MC2;RPL29;RPL12;RPS6;RPL10A;CASP14;RPS3A;EEF1A1;RPL6;PTPRF;LLGL2;CRIP2;LAMA5;RPL7;RPS23;RPL27A;RPL4;RPL13A;RPS4X;BRI3BP;RPS15A;RPL18;RPLP0;RPS27A;RPS10;RPS11;EEF1G;RPS14;RPL35;RPL21;RACK1;RPL5;RPL30;SLC25A5;COL18A1;NOP53;RPS24;RPL8;RPL27;EIF3E;PTMA;RPL18A;SLC25A6;RPL14;ARPC1A;RPS19;RPL11;PRDX5;RPL32;EIF4B;RPLP1;RPS8;RPS7;RPL15;HNRNPA1;AHCY;RPL31;RPL37;…	TF_Perturbations_Followed_by_Expression	IRX6 SIRNA MCF7 HUMAN GSE79586 RNASEQ DOWN			HOXA11	4.52028e-35	2.20929e-33	148	KRT8;ESRP1;DSP;ESRP2;ERBB3;CELSR1;HSPB1;ABCA12;CLU;RAB11FIP1;TFAP2C;FKBP4;RPL22;RPL26;PTPRF;GNAS;SLC9A3R1;CALM2;DDR1;RPL12;SLC7A5;ALCAM;RPS3A;RPL7A;CYCS;RDH11;NQO1;PTP4A1;IDH2;SIAH2;RPL29;KPNA2;RPL4;RPS23;GAPDH;RAB11A;ST13;RPL19;SLC25A5;RPS15A;RPS6;RPS4X;ILF2;DERA;RPL6;SLC1A5;RPS24;RPLP0;VDAC2;SLC3A2;RPS13;RPL27A;RPL5;MKNK2;EEF1G;HMGB2;RPL13A;UQCRC2;RPL7;PPP2CA;RPL15;WWC3;RPL38;RPS27A;TUBB4B;CCT3…	TF_Perturbations_Followed_by_Expression	HOXA11 SIRNA T47D HUMAN GSE79586 RNASEQ UP			FOXP2	1.55175e-54	6.74494e-53	144	COL11A1;CDH2;THBS2;LUM;CDC42EP3;FADS1;LDLR;LTBP1;EDIL3;ALCAM;COL5A1;FADS2;TNIK;CLU;CACNA2D1;COL3A1;ADAM9;NES;FLNA;ITGAV;CTSD;DBN1;SEC61A1;EFEMP2;RRBP1;PLOD3;G6PD;FLNC;HSPA5;BSG;ROBO1;NID1;RNASEK;P4HB;CDH11;GBA;ADAMTS3;LSS;PXDN;CKAP4;SERPINH1;ARHGEF17;CERS2;APP;ABHD2;HYOU1;EMILIN1;FAM234A;NUCB1;RPN1;CHPF;SPARC;HSP90B1;ITGB1;STT3B;STT3A;MRC2;SMPD1;MBOAT7;CALU;VASN;UBC;SCARF2;GAA;MAGED1;CALR;PPIB;CO…	TF_Perturbations_Followed_by_Expression	FOXP2 OE SHSY5Y HUMAN GSE100291 RNASEQ UP
	GLI1	1.01438e-44	7.61959e-43	130	KRT8;PERP;KRT80;RPL26;DSP;TUFT1;LSR;NQO1;JUP;HSPB1;YBX3;RPL19;RPL7A;ATP5MC2;RPL29;RPS6;MDH1;GSTO1;RPS3A;ADI1;RPL6;RPLP2;RPL7;RPL27A;RPL4;RPL13A;IFFO2;LDHB;NACA;RPS4X;RPS15A;SLC7A5;RPL18;RPLP0;RPS27A;RPS10;RPS11;EIF3M;CALM2;EEF1G;RPS14;RPL35;RPS13;TMEM123;FKBP4;RPL38;RACK1;FAU;RPL5;RPL34;HOOK2;RPL30;ANXA2;RPS26;PRDX1;RPL8;RPL27;CITED2;PPIA;PRR13;GIPC1;TALDO1;PFDN5;PLCD3;RPL18A;UBA52;SLC25A3;SLC25A…	TF_Perturbations_Followed_by_Expression	GLI1 SIRNA HCT116 HUMAN GSE57871 4HR RNASEQ UP			PRDM16	2.03686e-34	9.05014e-33	105	FABP5;DGAT2;FABP4;ECHDC1;MGLL;ACSL1;LGALSL;DBI;HMGCS1;ADIPOQ;CEBPA;FDPS;PSMB8;BTG1;APOD;ABHD5;GM2A;OXCT1;ACAT2;MDH1;MPC2;NDUFB6;CALM2;PSMB9;NDUFC1;CD36;CFD;ACLY;HACD2;ATP5PO;ATP5PF;IDH1;HSD17B12;EPHX2;CYCS;TSPO;PLIN2;RGS2;TECR;PPP2R5A;HIGD2A;ECI1;PDHB;HADHB;ACADL;TKT;NDUFA9;ACADM;ACAA2;NSDHL;NDUFA4;NME1;PSMA5;TOB1;UQCRFS1;CAT;NDUFB4;MKNK2;ELL2;UQCRC2;LPCAT3;TALDO1;ECHS1;PSME2;ETFB;APOE;ATP5F1A;CO…	TF_Perturbations_Followed_by_Expression	PRDM16 DEPLETION MOUSE GSE35011 CREEDSID GENE 487 DOWN			PRDM16	4.41437e-53	1.62915e-51	112	ACTA2;THBS2;ASNS;MYL9;TPM2;ACTN1;LOXL2;SERPINE1;SLC2A1;TNC;FKBP10;INHBA;DSTN;LOXL1;GAPDH;FXYD5;BASP1;ENO1;COL5A1;P4HA2;COL5A2;TPM4;TPM1;CALD1;COL1A1;PTGS2;COL3A1;PTX3;ADAM9;ACTG1;FLNA;YBX3;ACTB;PGAM1;EFEMP2;MYH9;RRBP1;HSPB1;P4HB;TAGLN2;CKAP4;SERPINH1;COL1A2;NR4A1;SDC1;PGK1;RPN1;TUBB6;SPARC;KDELR3;HSP90B1;UGDH;CALU;MYADM;PIGQ;PFN1;CNN2;PPIA;TPT1;ACTN4;MSN;LGALS1;CALR;FBLN2;PHLDA1;PPIB;PDIA3;PKM;TI…	TF_Perturbations_Followed_by_Expression	PRDM16 DEPLETION MOUSE GSE35011 CREEDSID GENE 487 UP
	GATA6	4.43572e-41	2.54793e-39	87	RPL26;HMGA1;RPL22;RPL19;RPL7A;AIF1L;RPL12;RPS6;SFRP1;RPL10A;RPS3A;EEF1A1;RPL6;RPLP2;RPL7;RPS23;RPL27A;RPL4;RPL13A;LDHB;NACA;RPS4X;RPS15A;RPLP0;RPS27A;RPS10;TUBB2A;RPL35A;RPS11;CALM2;EEF1G;RPS14;RPL35;RPS13;RPL21;HMGN2;FST;RPL38;GJA1;RACK1;RPL5;RPL34;RPL30;RPS24;CD24;RPL8;RPL27;PPIA;PTMA;RPL14;HSP90AB1;SRSF2;RPL9;RPS19;RPL11;RPL32;SUMO2;RPLP1;RPS8;RPS7;EIF4A1;RPL15;HNRNPA1;HMGB1;SRSF7;RPL31;RPL37;…	TF_Perturbations_Followed_by_Expression	GATA6 OE HESC HUMAN GSE69322 MTESR1MEDIA RNASEQ DOWN			FOXP2	4.76165e-33	1.93938e-31	90	HMGA1;NT5E;LMO7;EPHB6;RPL22;RPL26;CALM2;ISOC1;ACTN1;ITGA6;RPL12;ITPRID2;LDHB;RPS3A;RPL7A;FST;MET;TUBB2A;TAGLN;PTGS1;RPLP2;RPL29;RPL4;RPS23;FKBP1A;ITGA3;RPL19;RPS15A;RPS6;RPS4X;RPL6;RPS24;RPLP0;ANXA2;HSPA8;RPS13;RPL27A;RPL5;EEF1G;RPL13A;RPL7;RPL15;RPS27A;SDC4;CCT3;ATP5F1A;RPL35A;EEF1A1;SERBP1;RPS14;METAP2;RPL27;RPLP1;RPSA;SRSF2;RPS10;TPT1;PPIA;RPL18;RPL30;SLC25A6;CFL1;EPHA2;ENO1;NACA;RPS25;RPL10A;…	TF_Perturbations_Followed_by_Expression	FOXP2 OE SHSY5Y HUMAN GSE100291 RNASEQ DOWN			CDX2	3.27489e-52	1.12381e-50	171	IGFBP2;ASNS;ACTN1;TAGLN;SLC2A1;THBS1;DSTN;GAPDH;BASP1;MFGE8;ERO1A;IER3;PHLDB2;TPM4;TPI1;TPM1;CALD1;COL1A1;CITED2;ALDOA;ACTG1;RCN3;FLNA;YBX3;PRKCI;CTSD;ACTB;FN1;PGAM1;HSPA5;BSG;HSPB1;P4HB;VCL;SERPINH1;ATP6V0C;CSRP2;LDHA;PGK1;TUBB6;SPARC;HSP90B1;RRAS2;CAPNS1;UBC;AMOTL2;MYADM;RPL18A;PFN1;CCNG1;CNN2;PPIA;TPT1;ACTN4;MSN;PABPC1;PEBP1;LGALS1;CALR;PHLDA1;TJP1;PPIB;FNBP1L;SERPINE2;HSPA8;GJA1;PKM;SSR2;UBA5…	TF_Perturbations_Followed_by_Expression	CDX2 KO MOUSE GSE12999 CREEDSID GENE 773 UP
	FOXP2	5.5727e-41	3.02319e-39	95	RPL26;HMGA1;RPL22;EPHB6;RPL19;RPL7A;RPL29;RPL12;RPS6;RPL10A;RPS3A;EEF1A1;ITGA3;RPL6;RPLP2;RPL7;RPS23;RPL27A;RPL4;RPL13A;LDHB;NACA;RPS4X;RPS15A;RPL18;PTGS1;RPLP0;RPS27A;RPS10;TUBB2A;RPL35A;RPS11;CALM2;EEF1G;RPS14;RPS13;FST;RACK1;RPL5;RPL30;FKBP1A;RPS24;ANXA2;RPL8;RPL27;PPIA;PTMA;RPL18A;PAPSS2;SLC25A3;SLC25A6;RPL14;HSP90AB1;CCT3;SRSF2;RPS19;RPL11;RPL32;EIF4B;ISOC1;RPLP1;ATP5F1A;RPS8;RPS7;EIF4A1;RPL…	TF_Perturbations_Followed_by_Expression	FOXP2 OE SHSY5Y HUMAN GSE100291 RNASEQ DOWN			GATA6	1.29338e-30	3.71846e-29	79	HMGA1;AIF1L;GJA1;SFRP1;RPL22;RPL26;CALM2;RPL12;ERBB2;LDHB;RPS3A;RPL7A;FST;TUBB2A;RPLP2;HMGB1;KPNA2;RPL4;RPS23;GAPDH;RPL19;RPS15A;RPS6;RPS4X;RPL6;RPS24;RPLP0;RPS13;RPL27A;RPL5;EEF1G;HMGB2;RPL13A;RPL7;RPL15;RPL38;RPS27A;RPL35A;EEF1A1;SRSF7;SERBP1;RPS14;RPL27;RPLP1;RPSA;SUMO2;SRSF2;RPS10;PPIA;RPL35;DEK;PSAT1;RPL21;RPL30;SRSF3;AP1S2;NACA;RPS25;RPL10A;RACK1;HNRNPA1;RPS7;RPS20;RPL31;RPL14;HMGN2;RPL8;SA…	TF_Perturbations_Followed_by_Expression	GATA6 OE HESC HUMAN GSE69322 MTESR1MEDIA RNASEQ DOWN			MYC	4.74724e-52	1.57383e-50	149	ACTN1;FKBP10;THBS1;LDLR;EDIL3;GAPDH;PTK7;COL12A1;ALCAM;HSPG2;ENO1;ERO1A;AXL;FADS2;CLU;COL1A1;DHCR7;ITGA5;SLC3A2;ALDOA;RCN3;FLNA;ITGAV;CRIM1;ACTB;FN1;MYH9;FLNC;DHCR24;HSPA5;HSPB1;NID1;P4HB;VCL;OSMR;PXDN;SERPINH1;ATP6V0C;HM13;APP;SDC1;HYOU1;PGK1;NUCB1;RPN1;PVR;SPARC;HSP90B1;ITGB1;STT3A;MRC2;UBC;MYADM;ACTN4;MAGED1;COL4A2;LGALS1;CALR;PPIB;COL6A1;PLOD1;GRN;ACSL3;ESYT1;HSPA8;GPRC5A;GLG1;PDIA3;GPC1;PKM;…	TF_Perturbations_Followed_by_Expression	MYC OE U2OS HUMAN GSE66927 RNASEQ DOWN
	PRDM16	4.02676e-40	1.91811e-38	107	CFD;FABP4;FABP5;DGAT2;ADIPOQ;ECHDC1;MGLL;APOD;GM2A;DBI;LGALSL;MDH1;EPHX2;HMGCS1;ECHS1;MKNK2;CEBPA;HACD2;ACSL1;TECR;BTG1;HADHB;NDUFB6;PSMB9;TOB1;ETFB;FDPS;CD36;PSME2;DHRS7;ACAA2;HSD17B12;SCP2;CALM2;CHCHD10;ATP5PO;PDHB;ACADM;HADH;PSMA5;ACAT2;NDUFB8;ABHD5;LPCAT3;NDUFB4;NDUFS7;TALDO1;PLIN2;SLC25A3;ACLY;CAT;ATP5PF;ACAT1;TSPO;ME1;PCOLCE2;UQCRC2;CAVIN2;EDF1;ISCU;IDH1;ATP5F1A;SORBS1;IDH3G;UQCRFS1;PPP2R5A…	TF_Perturbations_Followed_by_Expression	PRDM16 DEPLETION MOUSE GSE35011 CREEDSID GENE 487 DOWN			IRX6	1.89028e-30	5.20493e-29	76	KRT8;AIF1L;ITGB4;BRI3BP;COL18A1;CASP14;RPL22;RPL26;PTPRF;RPL12;ATP5MC2;LLGL2;RPS3A;RPL7A;LAMA5;IDH2;RPL29;RPL4;RPS23;SEMA4C;GAPDH;RPL19;SLC25A5;RPS15A;RPS6;RPS4X;RPL6;RPS24;RPLP0;RPL27A;RPL5;EEF1G;RPL13A;RPL7;RPL15;RPS27A;SULF2;EEF1A1;RPS14;RPL27;RPLP1;RPSA;RPS10;TPT1;RPL35;NOTCH3;EIF3E;RPL18;AHCY;ARPC1A;RPL21;RPL30;SLC25A6;CRIP2;ENO1;NOP53;RPS25;RPL10A;TPI1;RACK1;COX4I1;HNRNPA1;RPS7;RPS20;RPL31;…	TF_Perturbations_Followed_by_Expression	IRX6 SIRNA MCF7 HUMAN GSE79586 RNASEQ DOWN			GATA3	5.7844e-52	1.88571e-50	172	IGFBP2;ASNS;ACTN1;TAGLN;SLC2A1;THBS1;DSTN;GAPDH;BASP1;MFGE8;ERO1A;IER3;PHLDB2;TPM4;TPI1;TPM1;CALD1;COL1A1;CITED2;ALDOA;ACTG1;FLNA;YBX3;PRKCI;CTSD;ACTB;FN1;PGAM1;HSPA5;BSG;HSPB1;P4HB;VCL;SERPINH1;ATP6V0C;CSRP2;LDHA;PGK1;TUBB6;SPARC;HSP90B1;RRAS2;CAPNS1;UBC;AMOTL2;MYADM;RPL18A;PFN1;CCNG1;CNN2;PPIA;TPT1;ACTN4;MSN;PABPC1;PEBP1;LGALS1;ARHGDIA;CALR;PHLDA1;TJP1;PPIB;FNBP1L;SERPINE2;HSPA8;GJA1;PKM;SSR2;U…	TF_Perturbations_Followed_by_Expression	GATA3 OE MOUSE GSE12999 CREEDSID GENE 2531 DOWN
	HOXA11	1.05256e-38	4.19522e-37	96	RPL26;DSP;RPL22;HSPB1;SEMA4B;RPL19;RPL7A;RPL29;RPL12;RPS6;RPL10A;RPS3A;EEF1A1;ITGA3;LY6E;MKNK2;RPL7;RPS23;RPL4;RPL13A;PPIF;RPS4X;CEBPD;RPS15A;RPL18;RPLP0;RPS27A;RPS10;PSME2;RPL35A;RPS11;IGFBP3;CALM2;EEF1G;RPS14;RPL35;RPS13;RPL21;RACK1;RPL5;RPL34;RPL30;FKBP1A;RPS24;ANXA2;RPL8;RPL27;PPIA;EIF3E;RPL18A;SLC25A6;RPL14;HSP90AB1;ARPC1A;CCT3;ST13;RPL9;EIF4A2;RPS19;RPL11;RPL32;ECE1;RPLP1;RPS8;RPS7;EIF4A1;R…	TF_Perturbations_Followed_by_Expression	HOXA11 SIRNA BT549 HUMAN GSE79586 RNASEQ UP			GLI1	2.53584e-30	6.8855e-29	116	KRT8;PERP;DSP;YBX3;KRT80;HSPB1;TUFT1;LSR;CITED2;ADI1;CLU;FKBP4;NEBL;RPL26;GSTO1;MDH1;GNAS;CALM2;ACTN1;SLC7A5;JUP;ATP5MC2;IFFO2;LDHB;B2M;RPS3A;RPL7A;CYCS;NQO1;RPLP2;TMEM123;RPL29;RPL4;PRDX1;ST13;RPL19;RPS15A;RPS6;RPS4X;RPL6;RPLP0;ANXA2;SLC3A2;RPS13;RPL27A;RPL5;EEF1G;RPL13A;UQCRC2;RPL7;ADH5;RPL15;TALDO1;RPL38;RPS27A;TUBB4B;DSTN;SDC4;ARL6IP1;ATP5F1A;EIF3M;ANXA3;DNAJB1;RPS14;RPL27;RPLP1;RPSA;PA2G4;RP…	TF_Perturbations_Followed_by_Expression	GLI1 SIRNA HCT116 HUMAN GSE57871 4HR RNASEQ UP			GLI1	2.46437e-50	7.53172e-49	147	IGFBP2;ASNS;MYL9;TPM2;ACTN1;PFKP;THBS1;DSTN;SLC7A5;COL12A1;QSOX1;ENO1;BNIP3;NQO1;TPM4;CLU;GNAS;CITED2;SLC3A2;ALDOA;ZYX;FLNA;CRIM1;YBX3;MYH9;HSPA5;HSPB1;P4HB;TAGLN2;SIGMAR1;SERPINH1;APP;LDHA;PLS3;PGK1;PYCR1;TXNRD1;WDR1;ITGB1;TMEM64;RHOB;AMOTL2;RPL18A;PFN1;CCNG1;SLC25A6;CNN2;PPIA;TPT1;PEBP1;LRRC59;PLOD1;ATP1A1;TUFT1;MYOF;TTLL12;ANXA2;RPL29;UBA52;CDK6;EHD1;DDT;MYO1E;COPE;JPT1;EEF2;RPL8;COPA;CFL1;ANL…	TF_Perturbations_Followed_by_Expression	GLI1 SIRNA HCT116 HUMAN GSE57871 4HR RNASEQ UP
Tumor-specific TFs (up), Figure 5	Term	P.value	Adjusted.P.value	nUpGenes	Genes	db	original.term			Term	P.value	Adjusted.P.value	nUpGenes	Genes	db	original.term			Term	P.value	Adjusted.P.value	nUpGenes	Genes	db	original.term
	ZNF750	3.47677e-31	4.04817e-28	62	TOP2A;CCNF;KIF14;HJURP;BUB1B;MCM10;KIF11;MKI67;FOXM1;KIF15;CHAF1A;CHEK1;KNTC1;MYBL2;ZNF367;POLE;DLGAP5;HELLS;CKAP2L;KIF23;ESCO2;KNL1;WDR76;CIT;CCNA2;ASPM;DEPDC1;BIRC5;MCM4;MCM6;DTL;MCM2;CDCA2;CDCA4;SLC20A1;UHRF1;ADCY3;HMMR;IQGAP3;ARSJ;NSD2;CLSPN;E2F7;PLK4;CBX5;RRM2;ATAD5;SPAG5;GOLM1;ATAD2;CDC7;SHCBP1;TICRR;FAM111B;TPX2;ANLN;CENPE;CENPF;DIAPH3;PRC1;KIF4A;CDK1	TF_Perturbations_Followed_by_Expression	ZNF750 KD HUMAN GSE38039 CREEDSID GENE 2704 DOWN			E2F1	4.73212e-09	4.21632e-06	25	ABHD2;EFCAB14;FURIN;SLC4A2;CNN3;ABLIM1;CYB5R3;CCND1;TNKS2;SPTAN1;DST;ARHGAP29;AEN;SND1;FOXP1;SKI;ASXL1;PTP4A2;CTNNB1;TRIP12;VIM;CALM1;SNRNP200;FERMT2;ASB1	TF_Perturbations_Followed_by_Expression	E2F1 SHRNA NKI HUMAN GSE95304 RNASEQ UP			SRF	1.33078e-25	2.59901e-22	91	CLIC5;SNED1;GDA;GALNT15;HFE;ITGB2;FAM107A;CLEC14A;ARRB1;CTSS;SHE;PNP;SOX18;C1QTNF7;TRIM2;ARHGDIB;PDK4;ACP5;LGALS9;SAMD12;CD53;SRGN;CADPS2;EGFL7;SCARA5;VWF;GPX3;TSC22D3;IGFBP3;LMO2;WNT5A;RNASE4;LSR;PRSS12;SFRP1;RNF125;TYROBP;EMCN;IRF1;PLSCR4;SLCO2A1;PECAM1;PLBD1;IRF6;SHANK3;GPLD1;LY6E;PTGER4;C1QA;CSF1R;CD274;RAMP2;GCNT1;ECSCR;NLRC5;SEMA3G;DPT;LPL;ITPR3;IQGAP2;CORO1A;USP18;RASIP1;PTGS1;C3;FGD5;CLEC…	TF_Perturbations_Followed_by_Expression	SRF KO MOUSE GSE34545 CREEDSID GENE 2884 UP
	RORC	2.09402e-26	1.35413e-23	57	PLXND1;ZWILCH;CCNF;HJURP;BUB1B;KIF11;MKI67;FOXM1;ALDH1L2;KNTC1;MYBL2;POLE;DLGAP5;HELLS;GAS2L3;CKAP2L;KIF23;ESCO2;KNL1;CIT;CCNA2;ASPM;SLC9A5;MTHFD2;G2E3;DEPDC1;BIRC5;KIF20A;KDELR3;NEMP1;DTL;CDCA2;UHRF1;NCAPG;HMMR;IQGAP3;RACGAP1;LONRF3;CLSPN;ECT2;E2F7;PLK4;RRM2;SPAG5;CEP152;PYCR1;ASNS;SHCBP1;TPX2;ANLN;CENPE;CENPF;PRC1;KIF4A;CDK1;SEC24D;ATR	TF_Perturbations_Followed_by_Expression	RORC KO MOUSE GSE27241 CREEDSID GENE 1686 DOWN			HIF1A	2.48817e-09	4.21632e-06	22	ABCA2;TGFB1;DST;SEMA3C;HTRA1;PLOD3;NR2F2;ENO2;FSTL3;RPTOR;GOLGA3;NDST1;CYB5R3;CCND1;POFUT1;CPE;PLXNB2;ESYT2;VIM;CALM1;SPTAN1;CD99	TF_Perturbations_Followed_by_Expression	HIF1A OE 786O HUMAN GSE67237 RNASEQ UP			E2F8	9.72424e-15	9.49572e-12	77	CYFIP2;PRR5;CPM;RIPOR2;CIITA;SPI1;NRROS;CD83;GDA;DOCK8;ITGB2;GIMAP6;CTSS;GM2A;RASGEF1B;TMSB4X;RASSF5;TAGAP;ARHGDIB;EPSTI1;ITGAX;RAC2;PXDC1;CD37;CYTIP;ICOSLG;CTSC;HAVCR2;MAP3K5;RALGPS2;PPP1R16B;CD53;ST6GAL1;PRKCB;ANKRD44;SH2D3C;ACAP1;FCHSD2;BIN2;SLC7A8;IRF4;PECAM1;ARHGEF3;PLBD1;HCLS1;IRF8;LCP2;IRF5;PLPP3;PLCB2;SASH3;CSF1R;CD274;SEMA7A;SP100;SELPLG;CCNDBP1;RASGRP2;CORO1A;CRIP1;RASGRP1;CYTH4;PTK2B;C…	TF_Perturbations_Followed_by_Expression	E2F8 KO MOUSE GSE52157 CREEDSID GENE 2828 DOWN
	FLI1	8.4665e-26	4.10625e-23	48	TOP2A;CCNF;KIF14;HJURP;NCAPG;BUB1B;MCM10;KIF11;HMMR;MKI67;FOXM1;ARNTL2;KIF15;CHAF1A;CHEK1;UCP2;NSD2;E2F1;KNTC1;MYBL2;ECT2;POLE;DLGAP5;E2F8;PLK4;HELLS;RRM2;SPAG5;ATAD2;KIF23;SHCBP1;WDR76;CIT;CCNA2;TPX2;CENPE;ASPM;CENPF;PRC1;KIF4A;DEPDC1;CDK1;BIRC5;MCM4;KIF20A;NEMP1;DTL;MCM2	TF_Perturbations_Followed_by_Expression	FLI1 KD HUMAN GSE27524 CREEDSID GENE 1597 DOWN			CREB1	4.59517e-07	0.000109825	33	CRTC3;SHC1;POLDIP3;LOXL3;SLC4A2;LTBP3;ENO2;FSTL3;CNN3;CYB5R3;RRAS;CCND1;TNKS2;RRP12;SPTAN1;CD99;DAPK3;AHNAK2;PBX3;AEN;SND1;DKK3;EHD2;ARMCX1;TAOK3;REEP3;AKIP1;PMP22;PLXNB2;TRIP12;VIM;CALM1;PAFAH1B3	TF-LOF_Expression_from_GEO	creb1 22108299 heart left ventricle lof mouse gpl1261 gds3660 up			FOXP3	2.26368e-12	1.47366e-09	52	ZNF331;CHIC2;TSEN54;IFI44L;PITPNC1;IFIT2;SMPD3;HPGDS;PSTPIP2;RASGEF1B;ZC3H12A;CD37;GLUL;MYLIP;ANXA3;ARRDC2;TSC22D3;ARRDC3;TC2N;LAT2;ARL4A;PIGA;TXNIP;CMPK2;PLCB2;VAMP2;BEX4;SELPLG;HLF;CFH;TCF7;ZDHHC23;RASGRP2;ZFP36L2;STX3;WHAMM;PAG1;SDR42E1;NTRK2;MX2;MX1;MIIP;IFI44;MBOAT2;LYZ;PER1;AFDN;PIK3IP1;JMY;SNTB1;GPR146;TMEM229B	TF_Perturbations_Followed_by_Expression	FOXP3 ACTIVATION HUMAN GSE41087 CREEDSID GENE 1055 UP
	TP63	1.47602e-25	5.72697e-23	56	TOP2A;FHOD3;ZWILCH;CCNF;KIF14;HJURP;BUB1B;PLAT;MCM10;KIF11;VLDLR;SLC7A11;MKI67;FOXM1;KIF15;MMP28;MYBL2;DLGAP5;HELLS;ARAP3;KIF23;OSMR;DCK;CIT;CCNA2;ASPM;MTHFD2;DEPDC1;BIRC5;KIF20A;MCM6;DTL;MCM2;SLC20A1;NCAPG;SLC1A4;LTBP2;HMMR;NREP;LTBP1;RACGAP1;STC2;NSD2;ECT2;RRM2;SPAG5;ATAD2;ASNS;CDC7;SHCBP1;TPX2;CENPE;CENPF;PRC1;KIF4A;CDK1	TF_Perturbations_Followed_by_Expression	TP63 UNK HUMAN GSE20286 CREEDSID GENE 2452 DOWN			MITF	1.85131e-07	0.000117003	111	ITSN2;CRTC3;SLC4A2;ENO2;RCBTB1;GALNT10;IGF1R;ZFYVE28;GOLGA3;NDST1;EFEMP1;CCND1;WDR90;MBNL2;SLC6A17;FNBP1;ARMC9;CPT1C;FBXO11;SND1;DKK3;ZFYVE16;ERG;SNRNP200;NUMBL;ABCB6;ABHD2;HTRA1;LTBP3;SLC1A7;CNN3;ATXN3;CYB5R3;RRAS;VPS8;VTI1A;SNX9;NPHP4;SLC19A1;CDK19;SMURF1;RHBDD1;KLHL22;PUM1;SMAD6;DNAJC16;EXT1;MFHAS1;TCN2;REEP3;TPP1;CALM1;ZNF512B;PLEKHF1;PHF20;FMN2;AP2A2;CHRDL1;RPTOR;TRIM8;CRTAC1;SIN3A;EFHD2;ME3…	ChEA_2016	MITF 21258399 ChIP-Seq MELANOMA Human			GLI1	2.28323e-10	6.37021e-08	54	ITGB4;TNFAIP2;LAMC2;ARRB1;HOXC13;CTSS;ETS2;LFNG;EPB41L4B;OPHN1;CDH1;CHEK2;RASSF5;NMRK1;FLVCR2;SLC12A7;MAP3K5;DENND2D;TBC1D8;SERPINB8;MTSS1;CDC25B;EPN2;CREB1;IRF1;ADPRH;ANGPTL4;RIN2;CFB;OTUB2;KRT80;PDGFB;DDX60;PPL;CLMN;TTC21B;TRIM47;RHPN2;IGFBP6;CD74;AFAP1L2;PLEKHA2;MBOAT1;SLC4A11;RAB27B;SYNJ2;KLF3;SLC16A13;PNRC2;LRCH1;PTPN6;FBXL5;NFKBIE;TMEM229B	TF_Perturbations_Followed_by_Expression	GLI1 INHIBITION HUMAN GSE36855 CREEDSID GENE 643 UP
	HMGA2	2.76975e-24	8.95552e-22	45	FBLN7;CDCA2;UHRF1;SYNPO2;CCNF;HSPB7;KIF14;NCAPG;BUB1B;MCM10;KIF11;HMMR;KIF15;RNF157;CHAF1A;RACGAP1;CHEK1;KNTC1;CLSPN;ECT2;POLE;DLGAP5;E2F8;HELLS;SCARA3;ATAD5;SPAG5;CKAP2L;IGFBP2;VASH2;CACNA2D2;KIF23;ESCO2;SHCBP1;TICRR;TPX2;CENPE;ASPM;CENPF;LRCH2;DEPDC1;BIRC5;FMOD;DTL;MCM2	TF_Perturbations_Followed_by_Expression	HMGA2 KO MOUSE GSE55340 CREEDSID GENE 48 UP			IRX6	2.37982e-07	0.000141361	22	SEMA3C;SEL1L;EFCAB14;NR2F2;CHD3;GALNT10;PJA2;EXT1;PTP4A2;RABEP1;CCND1;TNKS2;RDH10;REEP3;CTNNB1;PLXNB2;TPP1;MAP4;VIM;CALM1;KIAA0319L;FERMT2	TF_Perturbations_Followed_by_Expression	IRX6 SIRNA BT549 HUMAN GSE79586 RNASEQ UP			MYC	2.13273e-10	6.37021e-08	46	BTG1;GMFG;GCNT1;NLRC5;CRIP1;SAT1;CORO1A;TMSB4X;GPBP1;ARHGDIB;PXDC1;CEPT1;CYTIP;ICOSLG;MAP3K5;HMGN1;DDX17;CD53;SRGN;CD74;MAP3K1;ESCO1;PRKCB;PLEKHA2;LMO2;KLHL24;HSPA2;DEK;CDC25B;PTBP3;CLK1;PTPRC;PAN3;NEMP2;TSPAN13;RFX5;PDCD4;PADI2;TXNIP;FAM76B;EPPK1;CEP85;HPSE;NEIL1;CD200;SERINC5	TF_Perturbations_Followed_by_Expression	MYC OE MOUSE GSE38304 CREEDSID GENE 1846 DOWN
	MYB	6.40089e-24	1.55222e-21	53	TOP2A;USP38;ZWILCH;CCNF;KIF14;HJURP;MCM10;KIF11;KIF15;CHEK1;KNTC1;TOPBP1;DLGAP5;HELLS;GAS2L3;CKAP2L;EPDR1;ESCO2;CCNA2;ASPM;PALLD;MCM4;KIF20A;MCM6;NEMP1;DTL;KPNB1;CDCA2;SLC20A1;UHRF1;NCAPG;HMMR;PRRG1;SSR1;ECT2;E2F7;PLK4;CBX5;RRM2;SPAG5;ATAD2;CDC7;NUP153;SHCBP1;TPX2;ANLN;CENPE;CENPF;PRC1;KIF4A;CDK1;NECTIN3;NUCB2	TF_Perturbations_Followed_by_Expression	MYB KD HUMAN GSE49286 CREEDSID GENE 1842 DOWN			FOXO1	6.10887e-07	0.000244452	17	CDK19;DST;ARMC9;NR2F2;CHD3;L1CAM;HIC1;DKK3;FOXP1;EXT1;MYO1D;CCND1;PLXNB2;SNX9;MAP4;VIM;CALM1	TF_Perturbations_Followed_by_Expression	FOXO1 SIRNA HESC HUMAN GSE94036 RNASEQ DOWN			NFIX	1.80431e-10	6.37021e-08	53	PRR5;CIITA;ECM2;CD83;ITGB2;F13A1;CTSS;DHX58;ITGAX;PXDC1;ITGB7;HAVCR1;CCR2;CD53;PPP1R16B;ST6GAL1;PRKCB;TBC1D8;FGR;OLFM1;MYCL;TYROBP;IRF4;PADI2;CMPK2;IRF8;EVL;S100A8;IRF9;GAS7;PTGER4;CSF1R;SP100;TCF7;LPL;CSF2RB;DDX60;USP18;RASGRP4;APOD;CARMIL1;CD74;PLEKHA1;TMEM50B;MX2;MX1;IL31RA;IFI44;ARID3A;NET1;CD68;FCGR2B;TMEM229B	TF_Perturbations_Followed_by_Expression	NFIX KD MOUSE GSE45492 CREEDSID GENE 2846 UP
	SPDEF	6.08767e-24	1.55222e-21	46	TOP2A;CDCA2;UHRF1;KIF14;NCAPG;MCM10;KIF11;VLDLR;HMMR;MKI67;FOXM1;KIF15;RACGAP1;STC2;E2F1;MYBL2;ZNF367;DLGAP5;E2F8;HELLS;GAS2L3;CDKN2C;CBX5;RRM2;IL1R1;CKAP2L;TPBG;PCDH7;ATAD2;CDC7;SULF1;EML1;SHCBP1;CCNA2;TPX2;ANLN;UGDH;CENPE;ASPM;PRC1;KIF4A;DEPDC1;CDK1;KIF20A;DTL;GNE	TF_Perturbations_Followed_by_Expression	SPDEF KD HUMAN GSE40985 CREEDSID GENE 2606 DOWN			MYCN	9.86436e-07	0.000292971	24	SPAG9;DST;SHC1;CHD3;MTMR4;L1CAM;PUM1;CNN3;THBS3;GOLGA3;NDST1;GRK3;IPO9;CCND1;POGZ;CTNNB1;PLXNB2;TRIP12;TP53BP1;VIM;CALM1;SNRNP200;SPTAN1;GCN1	TF_Perturbations_Followed_by_Expression	MYCN SHRNA IMR575 HUMAN GSE80397 6HR RNASEQ DOWN			VDR	1.89938e-10	6.37021e-08	48	C1QA;CSF1R;SPI1;FGL2;TNFAIP2;LPL;SAT1;CORO1A;CTSS;IFIT2;IL18BP;FGD2;PNP;RASSF5;TMSB4X;ENC1;SUMO2;CD36;CEPT1;CCR5;CTSC;CD53;SRGN;CD74;MYLIP;IFI44;RNASE4;DEK;PARP14;PARP9;ZDHHC14;PSMB8;PSMB9;CLK1;TYROBP;PTPRC;RPS29;IRF1;PLBD1;TXNIP;RPL26;CD47;FCGR2B;EVI2B;SFT2D1;YPEL3;FERMT3;TLR2	TF_Perturbations_Followed_by_Expression	VDR KO MOUSE GSE2421 CREEDSID GENE 1153 UP
	TFAP2C	1.14782e-23	2.4742e-21	49	TOP2A;ZWILCH;KIF14;HJURP;BUB1B;MCM10;KIF11;MKI67;FOXM1;KIF15;CHEK1;KNTC1;MYBL2;ZNF367;DLGAP5;KIF23;CCNA2;UGDH;ASPM;GPD2;DEPDC1;BIRC5;MCM4;KIF20A;MCM6;NEMP1;DTL;MCM2;LRRC58;CDCA2;CDCA4;UHRF1;NCAPG;HMMR;RACGAP1;E2F8;PLK4;RRM2;SPAG5;ATAD2;CDC7;SHCBP1;TPX2;ANLN;CENPE;CENPF;PRC1;KIF4A;CDK1	TF_Perturbations_Followed_by_Expression	TFAP2C KD HUMAN GSE15481 CREEDSID GENE 2968 DOWN			REST	1.65148e-06	0.000420419	16	MBNL2;DST;SSC5D;NR2F2;CHD3;L1CAM;DKK3;IGF1R;EXT1;MYO1D;EHD2;SNX9;TPP1;MAP4;VIM;FERMT2	TF_Perturbations_Followed_by_Expression	REST SHRNA C2 HUMAN GSE90068 PBPA RNASEQ DOWN			STAT1	8.40143e-10	2.051e-07	51	CD83;SLC40A1;IFI35;IFIT2;SPN;PNP;RGS1;DHX58;TAGAP;EPSTI1;ENPP1;LGALS9;CCR5;SCARF1;HERC6;BATF2;SP110;GPX3;RNF144B;IRF1;PLSCR4;ARHGEF3;PLBD1;CMPK2;IRF9;LY6E;RGS18;SP100;UBA7;FGL2;ASB13;NLRC5;DDX60;USP18;C3;TMEM67;PLK2;MX2;MX1;MTHFR;IFI44;TDRD7;PARP14;PSMB8;ARHGAP24;PSMB9;BST2;TMCC3;HPSE;NECTIN4;TMEM229B	TF_Perturbations_Followed_by_Expression	STAT1 KO MOUSE GSE48970 CREEDSID GENE 1519 DOWN
	E2F4	2.44772e-21	2.54563e-19	76	TOP2A;PHTF2;CCNF;HJURP;KIF14;BUB1B;MCM10;KIF11;FOXM1;MKI67;KIF15;CHAF1A;PPAT;CHEK1;KNTC1;MYBL2;TOPBP1;ZNF367;DLGAP5;NUP214;HELLS;CKAP2L;ZFP91;KIF23;ESCO2;DCK;WDR76;CIT;CCNA2;ASPM;SLC9A5;SLC25A19;DEPDC1;BIRC5;MCM4;MCM6;KIF20A;DTL;KPNB1;MCM2;CDCA2;CDCA4;UHRF1;NCAPG;IQGAP3;RACGAP1;E2F1;METTL4;DROSHA;E2F3;CLSPN;E2F7;E2F8;PLK4;POLR2M;CDKN2C;SLC16A1;CBX5;RRM2;ATAD5;SPAG5;CEP152;ATAD2;CDC7;MYO9B;NUP153;…	ENCODE_and_ChEA_Consensus_TFs_from_ChIP-X	E2F4 ENCODE			TP53	2.10841e-06	0.000469648	17	SPAG9;DST;ABHD2;ARHGAP29;FOXK1;CHD3;GALNT10;PJA2;TPCN1;RNF145;ATXN3;CCND1;CTNNB1;ESYT2;MAP4;PNPLA6;KIAA0319L	TF_Perturbations_Followed_by_Expression	TP53 SIRNA MDAMB231 HUMAN GSE68248 RNASEQ UP			DUX4	9.88597e-10	2.14526e-07	53	HP1BP3;IFI35;TMEM140;SAT1;IFI44L;IFIT2;PSTPIP2;SESN1;DHX58;EPSTI1;HERC6;BATF2;SP110;MAMDC2;PARP9;SERPINB8;OAS1;IRF1;ARHGEF3;CMPK2;CFB;IRF9;LY6E;TRUB1;CD274;SP100;SAMD8;RETSAT;UBA7;DDX60;USP18;UGCG;OGFRL1;IRAK2;TNFRSF14;GBP1;HES4;FUCA1;ZBTB16;MX2;MX1;IFI44;TMEM62;TDRD7;PARP14;ZNF79;SOD2;PSMB8;PSMB9;BST2;NFKBIA;RIT1;COL7A1	TF_Perturbations_Followed_by_Expression	DUX4 OE HUMAN GSE33799 CREEDSID GENE 1430 UP
	PIN1	4.22914e-21	6.31117e-19	50	TOP2A;DOCK4;ZWILCH;UXS1;CCNF;KIF14;HJURP;BUB1B;MCM10;KIF11;MKI67;FOXM1;KIF15;CYP26B1;CHEK1;MYBL2;ITGAV;DLGAP5;HELLS;DCK;CIT;CCNA2;ASPM;DEPDC1;BIRC5;MCM4;KIF20A;TNIK;NEMP1;DTL;COL15A1;NCAPG;HMMR;RACGAP1;NSD2;E2F8;PLK4;RRM2;SPAG5;ATAD2;PPP2R3A;SHCBP1;TPX2;CENPE;CENPF;OSTM1;PTK7;PRC1;KIF4A;CDK1	TF_Perturbations_Followed_by_Expression	PIN1 DEPLETION HUMAN GSE26262 CREEDSID GENE 477 DOWN			HNF4A	1.5771e-06	0.000498363	115	CRTC3;PLOD3;RCBTB1;GALNT10;IGF1R;GOLGA3;NDST1;IPO9;CCND1;POFUT1;CCDC92;MBNL2;FNBP1;FBXO11;SND1;DKK3;FOXP1;RBP4;MSH3;SPECC1L;NUP98;ERG;CUL7;ABCB6;SHC1;ABHD2;SEL1L;LTBP3;MTMR4;SLC1A7;PHF21A;CYB5R3;RRAS;DHX34;VTI1A;NPHP4;MAP4;KIAA0319L;SLC19A1;CD99;GGT7;SMAD4;SMURF1;TMEM120A;ARHGAP29;BRAF;NR2F2;PUM1;SMAD6;ANKHD1;EXT1;MFHAS1;CCPG1;CPE;PLXNB2;FERMT2;ZNF512B;PHF20;SLC44A2;DUSP19;ZC3H6;AP2A2;THTPA;TRIM8…	ChEA_2016	HNF4A 19822575 ChIP-Seq HepG2 Human			MECOM	1.38976e-09	2.46745e-07	48	BEX4;PLVAP;RTKN;UBA7;PCOLCE2;ITGB4;AMIGO2;WNK4;PDGFB;SLC40A1;ITPR3;AQP1;IFIT2;HACD4;IL18BP;MYCT1;FGD5;CRACR2B;TSPAN8;NAPRT;PDK4;SH3BGRL2;MYH14;TRIM47;HES1;N4BP3;ENPP5;CBX7;EPHX2;TIE1;ARRDC3;IFNLR1;GRHL3;LYVE1;SERPINB5;FAM160A1;CNKSR1;GJB2;TPPP3;VNN1;ESRP1;AGTR1;KCP;EPPK1;IRF6;SLC18B1;SHANK3;ARHGEF5	TF_Perturbations_Followed_by_Expression	MECOM OE MOUSE GSE34729 CREEDSID GENE 1428 UP
	MYCN	1.17455e-19	1.6276e-17	52	TOP2A;FKBP10;LPGAT1;BMPR2;BUB1B;MCM10;KIF11;MKI67;FOXM1;CHAF1A;SCRN1;CHEK1;KNTC1;MYBL2;POLE;CKAP4;CCNA2;ASPM;DEPDC1;BIRC5;MCM4;KIF20A;MCM6;DTL;LRRC59;TTYH3;UHRF1;NCAPG;IQGAP3;SELENOI;RACGAP1;SV2A;NSD2;E2F1;E2F3;ANKRD52;ECT2;CBX5;RRM2;SPAG5;ATAD2;EIF2AK2;PYCR1;MSN;TPX2;ANLN;CENPE;CENPF;PTK7;PRC1;CDK1;CALM3	TF_Perturbations_Followed_by_Expression	MYCN SHRNA SKNBE2 HUMAN GSE84389 RNASEQ DOWN			DMRT1	2.48501e-06	0.00052351	52	ITSN2;SLC4A2;CHD3;IGF1R;TRIM8;CCND1;CRTAC1;POGZ;BCAS3;LANCL1;CPT1C;QRSL1;FOXP1;ARHGAP10;PTP4A2;MSH3;SPECC1L;ERG;GTF3C1;ABHD2;FOXK1;CLCN2;REM1;MNT;ABLIM1;PCBP3;VTI1A;NPHP4;MEF2D;SPAG9;SMAD1;DMPK;SMURF1;BRAF;NR2F2;SMAD6;ANKHD1;TPCN1;EXT1;SKI;MFHAS1;PIKFYVE;REEP3;CTNNB1;CPE;NMUR2;PLXNB2;ASB7;TRIP12;PNPLA6;CALM1;SSBP4	ChEA_2016	DMRT1 23473982 ChIP-Seq TESTES Mouse			PPARG	8.51435e-09	1.38571e-06	48	PRR5;CEBPA;IL1RN;GALNT18;LPL;HOXC13;SBSN;CLDN1;AQP1;PTGS1;FAM117A;GMDS;IRAK2;MAN1C1;SLC12A7;GLUL;MAP3K5;MFAP3L;AOC3;ST6GAL1;CHST7;DGAT2;CAVIN2;MCAM;EPHX2;ADIPOQ;P3H2;MTUS1;NR1H3;EBF3;TDRD7;NET1;MSRA;SMOC2;VNN1;FABP4;RGCC;PLIN4;SPARCL1;ACSBG1;TLCD2;PPARG;ANGPTL4;GPD1L;CD24;SLC18B1;TNFRSF21;KANK3	TF_Perturbations_Followed_by_Expression	PPARG OE MOUSE GSE10192 CREEDSID GENE 2731 UP
	HIF1A	3.87879e-18	5.01657e-16	49	TOP2A;FKBP10;LPGAT1;TFRC;CLTC;SLC7A11;MKI67;TMEM263;GOLGA4;CDH2;ITGAV;TGM2;MYOF;P3H1;P3H3;OSMR;CKAP4;ASPM;ASPH;MTHFD2;DEPDC1;KDELR2;KDELR3;CHST3;COPA;SEC23A;TTYH3;UBA6;RRBP1;HMMR;UACA;PRRC1;MAN2A1;STC2;NSD2;SSR1;CBX5;RRM2;CADM1;NEK6;PYCR1;MSN;TPX2;ANLN;CENPF;P4HA1;PRC1;IMPDH1;HYOU1	TF_Perturbations_Followed_by_Expression	HIF1A OE 786O HUMAN GSE67237 RNASEQ UP			FOXF2	3.41381e-06	0.000608341	16	RIPOR1;DST;ARHGAP29;NR2F2;SMAD6;EHD2;ABLIM1;EFEMP1;TCN2;CPE;STOM;TPP1;VIM;CALM1;SPTAN1;FERMT2	TF_Perturbations_Followed_by_Expression	FOXF2 OE HUVEC HUMAN GSE79306 RNASEQ UP			TP63	1.37373e-08	1.93317e-06	55	MRS2;TNFAIP8;BTG1;CDKN1B;MAGT1;ABCA12;IFI44L;IMPA2;KMT5B;GLUL;MAP3K5;NCK1;DDX17;VAV3;PNISR;ANKRD46;SACM1L;SECISBP2L;WNT5A;YOD1;MTSS1;KCTD9;GAREM1;GAS1;PHIP;CFB;S100A8;DSC3;ZNF750;KDM3A;CFI;PPL;C3;UGCG;DCAF16;TMEM168;SNN;PALMD;PDGFD;PI3;TIA1;SS18L1;ZBTB16;ERBIN;NPM3;SOD2;CLK4;CLK1;NECAP1;KLF5;HOOK1;PDCD4;FAT2;TAF5;RCOR3	TF_Perturbations_Followed_by_Expression	TP63 KD HUMAN GSE20286 CREEDSID GENE 2453 UP
	FOXA1	1.89684e-17	2.29992e-15	44	TOP2A;CDCA2;CDCA4;UHRF1;CCNF;KIF14;HJURP;NCAPG;MCM10;KIF11;HMMR;FOXM1;CHAF1A;RACGAP1;STC2;CHEK1;KNTC1;ECT2;LMCD1;DLGAP5;E2F7;PLK4;CBX5;RRM2;CKAP2L;ATAD2;CDC7;KIF23;CCNA2;TPX2;ANLN;UGDH;CENPE;ASPM;PRC1;KIF4A;CDK1;BIRC5;MCM4;KIF20A;KDELR3;MCM6;NEMP1;MCM2	TF_Perturbations_Followed_by_Expression	FOXA1 KD HUMAN GSE25315 CREEDSID GENE 2164 DOWN			TSHZ3	3.93857e-06	0.000638048	17	DST;AHNAK2;NR2F2;CHD3;CNN3;EXT1;ASXL1;NDST1;EHD2;PTP4A2;MED14;IPO9;CTNNB1;SMCR8;MAP4;SNRNP200;SPTAN1	TF_Perturbations_Followed_by_Expression	TSHZ3 SIRNA BT549 HUMAN GSE79586 RNASEQ DOWN			HMGA2	4.30827e-08	5.10991e-06	47	SP100;SEMA7A;PCOLCE2;ITGB2;DPT;LPL;CSF2RB;IFI35;PRDM1;DDX60;USP18;CTSS;AQP1;C3;TGM1;SCUBE2;SCEL;PARD6B;CLEC3B;SPOCK2;DHX58;FLVCR2;LGALS9;CD36;IGFBP6;SCN3B;CYTIP;XDH;CD53;TMEM120B;SLC10A6;ACE;SP110;ANXA3;DAPK2;IFI44;PARP14;PLET1;VNN1;TYROBP;PTPRC;ARHGEF3;ACKR2;CCDC3;CD200;S100A8;IRF9	TF_Perturbations_Followed_by_Expression	HMGA2 KO MOUSE GSE55340 CREEDSID GENE 48 DOWN
	UBTF	1.07909e-16	5.61128e-15	114	PLXND1;WWC2;INPPL1;MKI67;GLS;ZC3H12C;STK10;DOCK11;CCND2;PWWP2A;NUDT16;ARID2;BAHCC1;AGFG1;ZNF281;TTC7B;DNAJB14;EBF4;FOXP4;EML5;CLIP2;GPD2;AKAP9;PRR12;KPNB1;LRRC58;SMIM3;SLC35D1;NCAPG;ATXN7L3B;RASAL2;CAMSAP2;SOCS3;FUT8;BCL2L11;MAN2A1;ZNF703;SOCS6;ZNF786;CEP76;ST3GAL1;SOCS5;HOMER1;RDX;KLHL28;KLHL23;NUP153;ADAP1;SLC6A8;TAF4B;LRCH3;DENND1B;CSRNP1;PTPRU;PHTF2;ANKRD33B;BMPR2;CLTC;OTUD7B;PTPRJ;EEA1;PANX1…	ENCODE_and_ChEA_Consensus_TFs_from_ChIP-X	UBTF ENCODE			FOXD4L6	5.97662e-06	0.000819256	16	HTRA1;EFCAB14;L1CAM;SND1;GALNT10;EXT1;TRIM8;EHD2;PTP4A2;ADAM17;CTNNB1;PLXNB2;MAP4;VIM;KIAA0319L;FERMT2	TF_Perturbations_Followed_by_Expression	FOXD4L6 SIRNA MDAMB231 HUMAN GSE79586 RNASEQ UP			HSF1	4.44795e-08	5.10991e-06	43	CD274;SELPLG;PHLPP1;CD83;RPL34;GMFG;NLRC5;IFI35;CCNDBP1;GIMAP6;SAT1;CORO1A;CTSS;IFIT2;CASP8;ARHGDIB;LGALS9;JARID2;CYTIP;SRGN;CD74;LAPTM5;PARP14;PARP9;PSMB9;CLK1;NFKBIA;PTPRC;TSPAN13;IRF1;ARHGEF3;SELENOW;PDCD4;RGS10;TXNIP;IRF8;HECA;EVL;SPRY1;NFKBIE;YPEL3;IRF9;LY6E	TF_Perturbations_Followed_by_Expression	HSF1 KO MOUSE GSE41005 CREEDSID GENE 2143 UP
	CHD1	5.53359e-17	6.3148e-15	46	TOP2A;ANKRD17;LRRC58;PHTF2;LPGAT1;TFRC;UBA6;CLTC;NCAPG;ATXN7L3B;HSPA13;SELENOI;EEA1;ARL5B;PRRC1;CALD1;MAN2A1;MAN1A2;SSR1;KNTC1;ARIH1;ECT2;ARFGEF3;HELLS;DENND4A;AGL;RDX;ATAD2;ZBTB10;DNAJB14;ESCO2;KNL1;ATP2B1;MIB1;FAM111B;PHF20L1;ENAH;CENPE;ASPM;CENPF;PTPRB;ASPH;MTHFD2;AKAP9;DEPDC1;STEAP2	TF_Perturbations_Followed_by_Expression	CHD1 KD 22RV1 HUMAN GSE84610 RNASEQ DOWN			FOXQ1	8.1689e-06	0.00103978	21	SPAG9;MBNL2;DST;SEMA3C;ABHD2;SEL1L;AHNAK2;L1CAM;DKK3;CNN3;EXT1;RNF145;ADAM17;ZFYVE16;IPO9;CCND1;CTNNB1;PLXNB2;TRIP12;CALM1;SPTAN1	TF_Perturbations_Followed_by_Expression	FOXQ1 OE SKMEL147 HUMAN GSE103071 RNASEQ UP			IRF1	4.93123e-08	5.35038e-06	59	CLIC5;TNFAIP2;N4BP2L1;IFI35;MAGT1;TMEM140;CTSS;IFI44L;IFIT2;ABHD16A;ZC3H12A;EPSTI1;MAP3K8;B2M;TRIM22;HERC6;DENND2D;BATF2;SP110;PARP9;CDC25B;FRMD3;OAS1;IRF1;SLCO2A1;SPARCL1;TXNIP;CMPK2;MPPE1;CD47;CFB;IRF9;SP100;CFH;UBA7;CFI;ITPR3;DDX60;USP18;FAM43A;TNFRSF14;PI3;GBP1;SLC25A22;CD74;ERAP2;MX1;MOK;IFI44;TMEM62;SLC4A11;TDRD7;PARP14;LYZ;PSMB8;PSMB9;BST2;GALC;NFE2L3	TF_Perturbations_Followed_by_Expression	IRF1 OE HUMAN GSE26817 CREEDSID GENE 2502 UP
	Term	P.value	Adjusted.P.value	nDnGenes	Genes	db	original.term			Term	P.value	Adjusted.P.value	nDnGenes	Genes	db	original.term			raw.term	P.value	Adjusted.P.value	nDnGenes	Genes	db	original.term
Tumor-specific TFs (dn), Figure 5	MYC	4.67329e-11	3.79471e-08	226	EIF4A1;RPL32;RPL34;FCF1;NUBP2;TIAL1;RPS17;SOX18;FLAD1;RPL36AL;RUSC1;ZMIZ2;AP1S1;LUC7L;EIF2D;RPL37;RPS11;CDK5RAP3;JMJD4;MECR;CCDC78;PIH1D1;RPL23;CIRBP;MIF;GTPBP3;PSME1;ULK3;TARS2;TP53;BEX4;MTMR1;SLBP;TMEM87A;TEX264;NPRL2;PEX11B;OSGEP;MYL12B;PRDX2;PRDX5;ZNHIT1;GRPEL1;DPH1;SWI5;CSTF1;LYAR;FIS1;NBEAL2;HSPBAP1;NET1;RPS26;TBL3;RPS27;HNRNPF;NDUFAF3;HBP1;RPS21;SLC2A4RG;FBXL6;INTS12;MTMR10;ECM1;SETD6;CETN…	ENCODE_TF_ChIP-seq_2015	MYC K562 hg19			NR2C2	2.2864e-12	4.41733e-09	35	PSMD12;PSMD11;ARL6IP1;HMGB2;TOMM20;LMNB1;RGS2;IMPA1;RGS1;ARHGDIB;PBK;IER5;SEPHS2;YTHDF1;HSP90AA1;XRCC6;RRM1;RRM2;SPAG5;SIAH2;RCC2;RSRC2;ATP1B3;DEK;HSPE1;SRP9;DNAJC2;PSMA3;PSMC3;STK24;HAT1;CKS2;NUP35;HLA-DRB1;SRSF9	TF_Perturbations_Followed_by_Expression	NR2C2 KD HUMAN GSE16219 CREEDSID GENE 2628 DOWN			GATA6	4.05973e-58	7.94083e-55	131	APP;SPARC;SERPINE2;KDELR1;TNC;ATN1;HDLBP;SLC4A2;ACTB;ELK3;ACTG1;FADS2;CDH2;CCND1;ADGRA2;PSMD2;ARHGDIA;BSG;DAG1;CAPN2;PIEZO1;SYNPO;IGFBP4;ACTN4;HSPG2;PDIA6;SND1;HCFC1;PDIA4;ADAM19;CCDC80;COL4A2;COL4A1;MYADM;TLN1;VCL;RABL6;FTL;FBN2;COPA;PFKFB3;MAGED1;HTRA1;NID1;FBLN2;HSP90B1;CORO1C;BAG6;CNN2;CALD1;UBC;SERPINH1;PLXNA2;PGK1;ST3GAL1;MYH10;S100A11;CD276;BCL9L;HSPA5;SURF4;FN1;MICAL2;MSN;EEF2;IGF2R;PRRC2…	TF_Perturbations_Followed_by_Expression	GATA6 OE HESC HUMAN GSE69322 MTESR1MEDIA RNASEQ UP
	JARID1A	7.55124e-11	4.80259e-08	98	FCF1;EEF1B2;FLAD1;RPS18;LUC7L;MAF1;GOLGA7;RARS2;JMJD4;MECR;TRAPPC2L;RPL23;RPS5;GTPBP6;CIRBP;HUS1;THOC3;GTPBP3;DNAJC30;TARS2;RBCK1;TMEM87A;GLO1;COPS7B;ZNHIT1;GRPEL1;DPH1;MBIP;CSTF1;LYAR;ANKZF1;CCDC17;FIS1;EIF2B2;B3GALT6;ABTB1;TBL3;ALDH6A1;HOOK2;CDK10;RPS21;MAP3K11;MTMR10;FASTKD2;SETD6;DDX41;WDR45;ZCCHC17;MRPL3;MRPL1;SNAPC2;RIOK2;BCKDHA;CCDC115;DDX56;AHSA1;MRPL47;COMMD6;NIPSNAP1;SUMF1;ARFGAP2;KIN;P…	ChEA_2016	JARID1A 20064375 ChIP-Seq MESCs Mouse			POU2AF1	1.46694e-11	1.41706e-08	28	PSMD12;NGLY1;CDCA7;HMGB2;SMC4;PPP1CB;ARHGDIB;PBK;FAM53B;PAG1;HSP90AA1;RRM2;PDE2A;AP1AR;ATP1B3;CTPS1;EIF2S1;CCNA2;PSMA3;RGCC;PSMC3;NDUFS6;CKS2;CDK1;SRSF3;SNRPA1;SGK1;EZH2	TF_Perturbations_Followed_by_Expression	POU2AF1 OE MOUSE GSE12421 CREEDSID GENE 2312 UP			E2F1	5.17666e-57	5.06277e-54	143	APP;SPARC;TFRC;SERPINE1;TNC;ZDHHC5;SLC4A2;MKI67;ACTB;ELK3;CAPNS1;MPRIP;LAMP1;CCND1;PSMD2;ARHGDIA;BSG;DAG1;LONP1;CAPN2;PIEZO1;UBAP2L;SLC16A3;AP2M1;WSB2;P3H1;FRMD4A;ACSL4;ACTN4;SND1;COL4A2;HNRNPUL1;HGS;CDC37;MAP7D1;TAGLN2;TLN1;PFN1;SQSTM1;VCL;FTL;ANKRD17;LRRC59;COPA;RPN2;SHMT2;FLII;ABHD2;ANKRD11;HIF1A;CORO1C;BAG6;PRKAR2A;PGK1;ST3GAL1;CD276;BCL9L;HSPA9;JUN;SMAD3;HSPA4;TMEM132A;FN1;MICAL2;MSN;NR1D1;E…	TF_Perturbations_Followed_by_Expression	E2F1 SHRNA NKI HUMAN GSE95304 RNASEQ UP
	AIRE	7.63942e-11	4.88923e-08	26	SLC25A3;HDAC1;RPL34;CKS1B;EEF1B2;RPS17;RPL36AL;RPS18;RPS2;RPS11;PAIP2;CLIC1;RPL23;RPS5;CNBP;NDUFA2;RPS26;EIF3K;IMPDH2;EIF3I;TCP1;PSME1;DRG1;NDUFS2;RPS21;TOMM6	TF_Perturbations_Followed_by_Expression	AIRE KO MOUSE GSE2515 CREEDSID GENE 60 DOWN			UBTF	6.642e-10	6.84126e-08	76	PLEKHF2;PDCD7;PANK1;NGLY1;UBE2D1;CCNC;DUSP16;ETS2;LMNB1;LSM11;MPC2;SLC25A40;FAM53B;SLC39A8;IER5;SLC11A2;AP1AR;ATP1B3;CCSAP;UTP18;MSL1;VAMP8;CCNA2;DNAJC2;CARHSP1;DBF4;FDX1;HAT1;TRNP1;PELI1;VAMP1;SOS2;ARF6;OSER1;ZCCHC8;TXNDC9;ITPR2;SLAIN2;RNF2;PRKAR2B;ERI2;CASKIN2;DNAJC21;MXI1;VPS54;TBC1D12;LONRF1;E2F8;REPS1;CDK17;SLC12A2;NDFIP2;CDKN2C;MAP3K1;ZBTB14;CBX4;IL10RB;NFYB;SIAH2;SEMA4C;SPRYD7;DEK;FBXL14;H…	ENCODE_and_ChEA_Consensus_TFs_from_ChIP-X	UBTF ENCODE			ETS1	5.69251e-55	3.71152e-52	130	ERO1A;APP;SPARC;CHPF;HDLBP;PLOD2;PLAT;PLOD1;ACTB;ICAM1;FADS2;NPEPPS;TUBB6;MPRIP;LAMP1;CCND1;DPYSL2;PSMD2;CAPN2;PIEZO1;CAPN1;AP2M1;ANKRD13A;TGM2;PDIA3;IGFBP4;ANXA11;LDOC1;ACTN4;DKK1;HSPG2;PDIA6;TM4SF1;COL4A2;COL4A1;EEF1A2;FKBP8;ADAM9;TAGLN2;VCL;RABL6;ATF4;LRRC59;COPA;SHMT2;FBLIM1;MAGED1;FLII;LTBP2;ADIPOR1;HIF1A;HSP90B1;BAG6;CNN2;NCSTN;STC2;UBC;PGK1;HMOX1;ST3GAL1;CPSF1;FN1;CRIM1;MICAL2;MSN;PRRC2A;D…	TF_Perturbations_Followed_by_Expression	ETS1 SHRNA DU145 HUMAN GSE59020 RNASEQ UP
	BHLHA15	6.12269e-11	4.88923e-08	35	EIF4A1;SLC25A3;RPL34;LPL;ACAT1;EEF1B2;RPS17;RPL36AL;RPS18;SWI5;SH3BGRL3;RPS2;PAIP2;RPS11;GOLGA7;SUN2;SDF2L1;EIF2B2;CISH;RPL23;RPS5;CNBP;MIF;RPS26;EIF3K;PIGA;TCP1;PSME1;NDUFS2;STUB1;SRSF5;CD24;CRELD2;RPS21;TOMM6	TF_Perturbations_Followed_by_Expression	BHLHA15 KO MOUSE GSE3644 CREEDSID GENE 785 UP			TFAP2C	5.61264e-10	3.61454e-07	26	PLEKHF2;CRYBG1;HJURP;HMGB2;KIF11;PIK3CB;SMC4;IFI44L;LMNB1;PRKAR2B;PBK;SLC39A6;S1PR3;TK1;E2F8;RRM1;RRM2;SPAG5;GGH;CCNA2;DBF4;CDK1;SGK3;FREM2;TLR3;TOMM5	TF_Perturbations_Followed_by_Expression	TFAP2C KD HUMAN GSE15481 CREEDSID GENE 2968 DOWN			ADARB1	9.64892e-53	4.71832e-50	121	ERO1A;TFRC;SERPINE1;HDLBP;PLOD2;PVR;IPO7;TMEM263;ACTG1;TUBB6;LGALS1;RASSF3;MPRIP;PSMD2;ARHGDIA;COTL1;CAPN2;SACS;PLS3;SLC16A3;AP2M1;ACSL4;ACSL3;ACTN4;DKK1;PDIA6;COL4A1;VOPP1;ADAM9;TLN1;PFN1;PLBD2;VCL;COPA;MAGED1;LTBP1;CORO1C;LDHA;HSPH1;IRAK1;CALD1;UBC;PLXNA2;PGK1;HMOX1;S100A11;CD276;HSPA9;JUN;SURF4;FN1;CRIM1;MICAL2;MSN;INHBA;PAICS;IGF2R;AZIN1;CS;P4HA1;COL5A1;BHLHE40;COL5A2;UBA1;CALR;NES;EIF4G2;EIF…	TF_Perturbations_Followed_by_Expression	ADARB1 KD HUVEC HUMAN GSE60217 RNASEQ UP
	TCF3	3.95298e-11	4.88923e-08	32	EIF4A1;RPL32;LDB1;RPL34;NUBP2;MYL12B;EEF1B2;SLC25A27;PRDX2;RPS17;RPL36AL;RPS18;SWI5;SMYD2;MLST8;E4F1;RPL37;RPS2;POLR2H;RPS11;SUN2;RPS5;CNBP;NDUFA2;CIRBP;MIF;RBP1;PSME1;CDK10;NDUFS2;CD24;PFDN6	TF_Perturbations_Followed_by_Expression	TCF3 KO MOUSE GSE26788 CREEDSID GENE 1545 DOWN			E2F1	4.07493e-09	1.57455e-06	28	HMGB2;ASAP2;SMC4;LMNB1;RGS2;PBK;E2F8;HSP90AA1;RRM1;CDKN2C;RRM2;SPAG5;CTPS1;DEK;HSPE1;HNRNPAB;SRP9;PNRC2;CCNA2;CARHSP1;CNIH1;STK24;CDK2;TMEM106C;CKS2;SRSF3;SRSF6;EZH2	TF_Perturbations_Followed_by_Expression	E2F1 OE HUMAN GSE2715 CREEDSID GENE 1129 DOWN			HIF1A	1.44869e-52	5.66726e-50	119	LPGAT1;TFRC;CHPF;SERPINE1;HDLBP;PLOD3;PLOD2;IRS2;PLOD1;ENO2;MKI67;TMEM263;POFUT2;TUBB6;CCND1;CDH2;PIEZO1;SYNPO;TGM2;P3H1;P3H3;HSPG2;RUNX1;MYL6;COL4A2;LOX;MTHFD2;DDIT4;ADAM9;KDELR3;PLBD2;COPB2;COPA;FAM114A1;EPAS1;COPB1;HTRA1;GLG1;MTDH;HSP90B1;CORO1C;PRRC1;IRAK1;STC2;HMOX1;SMAD3;EDEM1;NEK6;SURF4;CRIM1;PYCR1;MSN;NR2F2;EEF2;IGF2R;AZIN1;ANLN;P4HA1;CALU;STT3A;PLXNB2;HYOU1;AMOTL2;CALR;ALDH18A1;STT3B;ITG…	TF_Perturbations_Followed_by_Expression	HIF1A OE 786O HUMAN GSE67237 RNASEQ UP
	NFYA	1.16674e-09	5.83369e-08	97	EIF4A1;MPV17L2;NUDT2;NUBP2;CCDC28A;HYKK;MPC1;FLAD1;RPL36AL;MAF1;ACAA1;CDK5RAP3;PPFIA3;MAP2K3;RARS2;TLE4;CISH;PIH1D1;RPS5;MCCC1;MTURN;LZTFL1;DNAJC30;TARS2;DXO;LRIF1;PHPT1;SLBP;GLO1;ARL2;PRDX5;GRPEL1;MED30;MBIP;CSTF1;ANKZF1;EXPH5;IP6K2;ISOC2;EIF2B2;RAB4B;SDF2L1;NET1;ALDH6A1;HBP1;MAP3K11;SLC25A3;LDB1;AKAP8L;CETN3;DDX41;WDR45;ZCCHC17;CKS1B;AP4M1;ACTR1A;SFR1;HRAS;TPRN;SUN2;LRRC45;CCDC115;DCXR;DDX56;MR…	ENCODE_and_ChEA_Consensus_TFs_from_ChIP-X	NFYA ENCODE			NFKB1	5.30518e-09	1.70827e-06	25	SCOC;PSMD11;ARL6IP1;HMGB2;LMNB1;CHCHD2;IMPA1;PCLAF;PBK;HSP90AA1;RRM1;RRM2;DEK;EIF2S1;SRP9;SGPP1;NIPSNAP2;PNRC2;WEE1;CNIH1;PSMC3;STK24;TIPRL;CDK1;MAPRE1	TF_Perturbations_Followed_by_Expression	NFKB1 INACTIVATION HUMAN GSE20667 CREEDSID GENE 2573 UP			ZEB1	2.41661e-52	7.87815e-50	144	APP;SPARC;SERPINE1;HDLBP;PLOD2;PLAT;PLOD1;ACTB;ACTG1;FADS2;LAMP1;CDH2;CCND1;PSMD2;DPYSL3;BSG;SLC16A3;AP2M1;TGM2;PDIA3;IGFBP4;IGFBP2;AFAP1;ARID5B;ACSL4;ACSL3;ACTN4;PDIA6;TM4SF1;PDIA4;MYL6;CCDC80;COL4A2;ADAM9;TLN1;PFN1;SQSTM1;PHLDB2;ATF4;FTL;ANKRD17;COPB2;CEMIP;COPA;RPN2;KCNE4;MAGED1;RPN1;HTRA1;LTBP2;NID1;SUPT6H;GLG1;HSP90B1;NCSTN;LDHA;STC2;UBC;SERPINH1;PGK1;SEC31A;HSPA9;HSPA5;RDX;SURF4;FN1;CRIM1;G…	TF_Perturbations_Followed_by_Expression	ZEB1 SIRNA CORNEA HUMAN GSE90489 RNASEQ UP
	NFYB	9.37421e-10	5.83369e-08	140	EIF4A1;UBE2D3;MPV17L2;NUDT2;NUBP2;CCDC28A;TIAL1;HYKK;MPC1;FLAD1;RPL36AL;PDK4;MAF1;ACAA1;CDK5RAP3;PPFIA3;RPP38;MEN1;MAP2K3;RARS2;TLE4;MECR;CISH;PIH1D1;RPS5;MCCC1;CIRBP;MTURN;LZTFL1;DAAM1;DNAJC30;TARS2;DXO;LRIF1;PHPT1;TP53;SLBP;RETSAT;GLO1;ARL2;OSGEP;ACAT1;PRDX5;GRPEL1;HNRNPDL;MED30;SWI5;MBIP;CSTF1;HOXC4;TBC1D17;ANKZF1;EXPH5;IP6K2;ISOC2;KLHDC2;EIF2B2;RAB4B;SDF2L1;B3GALT6;SLC16A13;NET1;ALDH6A1;HNRNP…	ENCODE_and_ChEA_Consensus_TFs_from_ChIP-X	NFYB ENCODE			MYB	1.42268e-08	3.92659e-06	26	ARL6IP1;DSCC1;HJURP;HMGB2;KIF11;HSPA14;SMC4;LMNB1;PBK;TK1;TOR3A;YTHDF1;RRM1;RRM2;CBX4;SPAG5;CKAP2;GGH;CTPS1;ESCO2;CCNA2;TMEM106C;TACC3;SBDS;CDK1;EZH2	TF_Perturbations_Followed_by_Expression	MYB KD HUMAN GSE49286 CREEDSID GENE 1842 DOWN			STAT3	3.75671e-52	1.04973e-49	136	ERO1A;APP;LPGAT1;TFRC;COL12A1;INPPL1;HDLBP;SLC4A2;PLOD1;ENO2;MKI67;SOGA1;ICAM1;ACTG1;FADS2;SYDE1;RAVER1;MPRIP;CREB3L1;BSG;DAG1;LONP1;AKT1;PIEZO1;SLC16A3;PDIA3;KIRREL1;IGFBP4;P3H1;ANXA11;ACTN4;FOXP4;HCFC1;PDIA4;HNRNPUL1;MAP7D1;DDIT4;MAPKAPK2;FKBP8;TAGLN2;RABL6;CEMIP;RPN2;MAGED1;COPB1;HIF1A;HSP90B1;BAG6;LDHA;IRAK1;NACC1;ZNF703;SERPINH1;PGK1;ECT2;MYH10;CD276;SLC35E1;FZD7;PLK1;TMEM132A;SURF4;FN1;L1CA…	TF_Perturbations_Followed_by_Expression	STAT3 SIRNA MDAMB231 HUMAN GSE85579 RNASEQ DOWN
	POLR2A	2.63278e-10	1.06891e-07	174	RPL32;CLSTN3;RPL34;UBE2D3;FCF1;MPV17L2;IFI35;TIAL1;PPP1CC;RPS17;EIF2D;MAF1;MAP2K3;RARS2;TLE4;MECR;CISH;RPS5;MCCC1;SPICE1;CIRBP;HUS1;THOC3;BCAM;GPANK1;DNAJC30;PSME1;ULK3;PHPT1;MTMR1;SLBP;RETSAT;GLO1;PEX11A;STXBP2;COPS7B;ARL2;FBXO48;NDRG1;CDKN2AIP;OSGEP;NOP9;ACAT1;PRDX2;GRPEL1;DPH1;MIER2;DVL1;SWI5;MBIP;SMYD2;CSTF1;HOXC4;RNF170;TRPM4;KLHDC2;FIS1;PRNP;EIF2B2;TMEM50A;B3GALT6;FUZ;NBEAL2;TBCA;HSPBAP1;UC…	ENCODE_TF_ChIP-seq_2015	POLR2A MEL cell line mm9			HNF1B	2.08845e-08	4.48321e-06	26	DAZAP2;COCH;CHCHD2;MXI1;PCLAF;CDKN2C;GGH;NDUFC2;ATP1B3;CTPS1;DEK;HSPE1;MRPL22;VAMP8;PSMA3;TSPAN13;HAT1;CDK2;CKS2;CDK1;JTB;SRSF3;SNRNP27;SNRPA1;MAPRE1;ITPA	TF_Perturbations_Followed_by_Expression	HNF1B OE HUMAN GSE3308 CREEDSID GENE 1750 UP			BNC2	1.48019e-51	3.61906e-49	136	ERO1A;TFRC;SERPINE1;TNC;ZDHHC5;HDLBP;PLOD1;MKI67;IPO7;ACTB;ICAM1;ACTG1;FADS2;MPRIP;PSMD2;ARHGDIA;BSG;CAPN2;SACS;PIEZO1;SLC16A3;PDIA3;KIRREL1;AFAP1;ACSL4;HSPG2;PDIA6;PDIA4;ADAM19;MYL6;COL4A2;COL4A1;ADAM9;TAGLN2;TLN1;PFN1;SQSTM1;VCL;FTL;ANKRD17;LRRC59;RPN2;FLII;ABHD2;TWF1;HIF1A;HSP90B1;CORO1C;BAG6;ABR;LDHA;HSPH1;IRAK1;UBC;SERPINH1;PGK1;S100A11;RAB11FIP5;BCL9L;HSPA9;HSPA5;HSPA4;MICAL2;MSN;EEF2;EIF2S…	TF_Perturbations_Followed_by_Expression	BNC2 SIRNA MDAMB231 HUMAN GSE79586 RNASEQ UP
	GATA3	3.91191e-10	1.8575e-07	38	BEX4;EIF4A1;SLC25A3;RPL32;HDAC1;RPL34;UBE2D3;CKS1B;EEF1B2;PRDX2;PPP1CC;RPS17;RBBP4;SFR1;RPL36AL;RPS18;SWI5;RPS2;PAIP2;RPS11;GOLGA7;RPL23;RPS5;CNBP;NDUFA2;TBCA;RPS26;RPS27;EIF3K;HNRNPF;EIF3I;IMPDH2;RBP1;TCP1;SRSF5;CD24;RPS21;TOMM6	TF_Perturbations_Followed_by_Expression	GATA3 OE MOUSE GSE12999 CREEDSID GENE 2531 DOWN			PIN1	2.08845e-08	4.48321e-06	26	SUV39H2;ARL6IP1;HJURP;KIF11;SMC4;ETS2;COCH;LMNB1;PRKAR2B;CAMK2N1;PCLAF;PBK;TK1;SPTSSA;E2F8;RRM2;SPAG5;PDE2A;CKAP2;SORBS2;CCNA2;TACC3;CDK1;SGK3;SGK1;EZH2	TF_Perturbations_Followed_by_Expression	PIN1 DEPLETION HUMAN GSE26262 CREEDSID GENE 477 DOWN			FOXP2	3.109e-51	6.7569e-49	117	APP;SPARC;CHPF;KDELR1;PLOD3;PLAT;SLC4A2;PLOD1;FADS2;EFEMP2;LAMP1;CDH2;BSG;DPYSL3;DAG1;ARL6IP5;WLS;PDIA3;IGFBP4;PCOLCE;PDIA6;PDIA4;GPR161;PAPPA;DNAJB11;ORAI2;ADAM9;TNIK;RPN2;MAGED1;ABHD2;RPN1;HTRA1;SLC38A10;NID1;LTBP1;GLG1;HSP90B1;NCSTN;UBC;SERPINH1;PLXNA2;CD276;HSPA5;EDEM1;TMEM132A;VASN;IGF2R;G6PC3;BMP1;COL5A1;FAT1;CALU;STT3A;HYOU1;CALR;CLPTM1L;STT3B;LRP10;NES;NFE2L1;ITGB1;MCFD2;PIGT;GPAA1;ATP2A2…	TF_Perturbations_Followed_by_Expression	FOXP2 OE SHSY5Y HUMAN GSE100291 RNASEQ UP
	SON	5.80468e-10	1.8575e-07	29	SLBP;SLC25A3;NDUFB5;HDAC1;CETN3;UQCR10;ACAT1;SULT1A1;TSPAN8;RBBP4;VPS51;EIF2D;RPS2;DUT;EIF2B2;PIH1D1;IGFBP3;DCXR;NDUFA2;TBCA;ATP5F1C;EIF3K;IMPDH2;EIF3I;PSME1;NDUFAF3;NDUFS2;STUB1;CRELD2	TF_Perturbations_Followed_by_Expression	SON KD HUMAN GSE26888 CREEDSID GENE 62 UP			NR2F2	6.21478e-08	1.2007e-05	25	CRYBG1;HMGB2;SMC4;LMNB1;CHCHD2;SEC61G;PCLAF;PBK;TK1;SEC11C;DUSP4;SLC12A2;LYPLA1;HSP90AA1;RRM2;GGH;DEK;HSPE1;PNRC2;TSPAN13;CKS2;CDK1;CHMP3;OSBPL1A;SRSF9	TF_Perturbations_Followed_by_Expression	NR2F2 KD HUMAN GSE33182 CREEDSID GENE 822 DOWN			ATF3	3.8446e-51	7.52004e-49	105	LPGAT1;SERPINE1;TNC;PLOD2;ACTB;ACTG1;FADS2;TUBB6;LGALS1;ADGRA2;PSMD2;CAPN2;SACS;AKT1;PLS3;SLC16A3;ANKRD13A;PDGFRB;IGFBP4;ZNF281;ACTN4;HSPG2;ADAM19;MYL6;CCDC80;LOX;EOGT;MXRA8;TLN1;PFN1;JCAD;VCL;LRRC59;EPAS1;SDC2;HSP90B1;CNN2;LDHA;CALD1;PRKAR2A;SERPINH1;HSPA5;SURF4;MICAL2;PARVA;INHBA;GNG12;COL1A1;ANLN;DAB2;CDK6;COL5A1;FAT1;HYOU1;AMOTL2;CALR;EIF4G2;PICALM;ARF4;TRAM1;WDR1;SETD7;AKR1B1;ILK;ATP2A2;CSRP…	TF_Perturbations_Followed_by_Expression	ATF3 SIRNA HDF HUMAN GSE81405 RNASEQ UP
	RBM10	1.26873e-09	3.04496e-07	29	EIF4A1;STOML2;RPL32;RPL34;KATNB1;EEF1B2;PRDX2;RPS17;RPL36AL;RPS18;VPS52;RPL37;RPS2;RPS11;RPL23;RPS5;DCXR;CNBP;RPS26;RPS27;EIF3K;IMPDH2;EIF3I;TCP1;NDUFAF3;STUB1;AGRN;TP53;RPS21	TF_Perturbations_Followed_by_Expression	RBM10 OE HEK293 HUMAN GSE44976 RNASEQ DOWN			SOX11	6.90991e-08	1.21363e-05	28	ZCCHC8;ARL6IP1;CCNC;CSF2RB;SMC4;JCHAIN;LMNB1;SEC61G;PBK;SLC39A6;SEC11C;HSP90AA1;SPAG5;CKAP2;DEK;PNRC2;VAMP8;CCNA2;DBF4;SUCLA2;HAT1;CAPZA2;CKS2;CDK1;SBDS;SRSF3;MAPRE1;SRSF9	TF_Perturbations_Followed_by_Expression	SOX11 DEPLETION HUMAN GSE34763 CREEDSID GENE 353 UP			FOXD4L6	4.43913e-51	7.89358e-49	111	SERPINE1;TNC;PLAT;IPO7;ACTB;ICAM1;ACTG1;NPEPPS;CAPNS1;CREB3L1;PSMD2;CAPN2;SLC16A3;TGM2;KIRREL1;IGFBP4;AFAP1;FOXP4;PDIA6;SND1;ADAM19;MYL6;COL4A2;COL4A1;MAP7D1;DDIT4;TAGLN2;TLN1;PFN1;SQSTM1;VCL;FTL;RPN1;HTRA1;CORO1C;CNN2;NCSTN;LDHA;PRKAR2A;SERPINH1;PGK1;S100A11;RAB11FIP5;SEC31A;CD276;BCL9L;TMEM184B;HSPA5;MICAL2;MSN;L1CAM;EHD1;EHD2;CDK6;COL5A1;STT3A;SRPRA;PLXNB2;HYOU1;CALR;LRP10;FERMT2;EIF4G2;EIF4G1…	TF_Perturbations_Followed_by_Expression	FOXD4L6 SIRNA MDAMB231 HUMAN GSE79586 RNASEQ UP
	BRCA1	2.4762e-08	5.062e-07	121	RPL34;UBE2D3;NUDT2;CWC25;CCDC28A;EEF1B2;PPP1CC;RPL36AL;MTERF1;EIF2D;RPL37;RPS11;CDK5RAP3;PPFIA3;RPP38;JMJD4;MECR;PIH1D1;RPL23;RPS5;WDR73;MIF;MTURN;GTPBP3;PSME1;ULK3;SRSF4;DXO;SRSF5;TP53;SLBP;NPRL2;PEX11B;BTF3L4;COPS7B;ARL2;OMA1;CDKN2AIP;OSGEP;MYL12B;PRDX2;HNRNPDL;CSTF1;E4F1;TBC1D17;ANKZF1;KLHDC2;EIF2B2;RAB4B;SDF2L1;ACBD4;TBCA;RPS26;TBL3;MAFF;ADCK5;NDUFAF3;HBP1;WRAP53;INTS12;SLC25A3;FASTKD2;AKAP8L…	ENCODE_and_ChEA_Consensus_TFs_from_ChIP-X	BRCA1 ENCODE			TP63	1.27004e-07	2.04477e-05	25	ARL6IP1;TMEM41B;HJURP;HMGB2;KIF11;ASAP2;SMC4;EFNB1;ARHGDIB;PCLAF;PBK;TK1;XDH;RRM1;RRM2;SPAG5;CKAP2;DEK;CCNA2;PTPRE;CKS2;TACC3;CDK1;CD44;EZH2	TF_Perturbations_Followed_by_Expression	TP63 UNK HUMAN GSE20286 CREEDSID GENE 2452 DOWN			ZFX	6.493e-51	1.05836e-48	112	APP;SPARC;SERPINE2;SERPINE1;TNC;PLOD3;PLOD2;ACTB;LOXL2;ACTG1;TUBB6;LGALS1;LAMP1;CDH2;ADGRA2;DPYSL2;DPYSL3;ARL6IP5;CAPN2;GRB10;PLS3;WLS;PDIA3;WSB1;IGFBP4;ADAM19;MYL6;COL4A2;LOX;KCTD10;COL4A1;MXRA8;MYADM;ADAM9;FKBP9;PFN1;PHLDB2;VCL;FBN2;COPB2;ABHD4;RPN1;NREP;NID1;GABARAP;CNN2;NUAK1;CALD1;UBC;SERPINH1;MYH10;S100A11;TMEM132A;FN1;MSN;COL1A1;COL1A2;TCN2;COL5A1;COL5A2;FAT1;CALU;AMOTL2;CLPTM1L;FERMT2;PIC…	TF_Perturbations_Followed_by_Expression	ZFX KO MOUSE GSE7069 CREEDSID GENE 177 UP
	GABPA	2.12862e-08	5.062e-07	88	EIF4A1;INTS12;RPL32;RPL34;SETD6;FCF1;CWC25;MEA1;NUBP2;CCDC28A;CKS1B;AP4M1;EEF1B2;MRPL3;MRPL1;FLAD1;RPL36AL;MTG2;CHMP1A;UBXN8;LUC7L;MTERF1;RPL37;RAC1;MAF1;HRAS;MEN1;RARS2;LYPLA2;JMJD4;PIH1D1;RPS5;DDX56;SPICE1;HUS1;AHSA1;MRPL47;CDPF1;WDR73;LZTFL1;PEX6;TARS2;PGAM5;DXO;LRIF1;SFT2D1;TP53;EXOC1;SNAP47;STOML2;NDUFB5;NPRL2;GNAI3;COPS7B;OVCA2;MYL12B;STX10;CYTH2;PRDX5;RECQL5;ZNHIT1;RBBP4;TAF1C;EMC3;POLR2H;…	ENCODE_and_ChEA_Consensus_TFs_from_ChIP-X	GABPA ENCODE			NR4A2	1.95535e-07	2.90596e-05	29	ARL6IP1;HMGB2;LMNB1;NOB1;SEC61G;PBK;PCLAF;IER5;B2M;RRM1;RRM2;RCC2;CTPS1;DEK;HSPE1;HNRNPAB;SRP9;NIPSNAP2;CCNA2;PSMC3;STK24;NDUFS6;HAT1;CKS2;CDK1;JTB;NUP35;SGK1;TOMM5	TF_Perturbations_Followed_by_Expression	NR4A2 OE HUMAN GSE58475 CREEDSID GENE 1431 DOWN			ZIC3	6.99264e-50	1.05212e-47	129	APP;SPARC;SERPINE1;ATN1;HDLBP;PLOD1;COMT;SRP14;ACTB;ACTG1;FADS3;RPS15;FADS2;TUBB6;LGALS1;RGS3;LAMP1;UROD;ADGRA2;ANPEP;ARHGDIA;BSG;COTL1;AKT1;AP2M1;TGM2;IGFBP4;IGFBP2;AFAP1;P3H1;ACTN4;P3H3;PDIA6;TM4SF1;TUFM;PDIA4;MYL6;COL4A2;HNRNPUL1;COL4A1;TMEM259;CDC37;TAGLN2;TLN1;PFN1;SQSTM1;FTL;FBLIM1;EPAS1;MAGED1;RPN1;HTRA1;NID1;HSP90B1;BAG6;SEC14L1;UBC;SERPINH1;PGK1;HSPA5;RDX;SURF4;CRIM1;MSN;EEF2;EIF2S2;PRRC…	TF_Perturbations_Followed_by_Expression	ZIC3 OE HUVEC HUMAN GSE79306 RNASEQ DOWN
	CDX2	3.38796e-09	6.50488e-07	36	BEX4;EIF4A1;SLC25A3;RPL32;HDAC1;RPL34;CKS1B;EEF1B2;PRDX2;PPP1CC;RPS17;RBBP4;RPL36AL;RPS18;SWI5;RPS2;PAIP2;RPS11;GOLGA7;RPL23;RPS5;CNBP;NDUFA2;TBCA;RPS26;RPS27;EIF3K;HNRNPF;EIF3I;IMPDH2;RBP1;TCP1;SRSF5;CD24;RPS21;TOMM6	TF_Perturbations_Followed_by_Expression	CDX2 KO MOUSE GSE12999 CREEDSID GENE 773 UP			NFYB	6.97475e-07	3.59199e-05	125	ARL6IP1;PDCD7;PANK1;GALNT18;GOLIM4;HJURP;CHCHD2;RGS2;CNST;MPC2;MAP3K9;IER5;B2M;SEPHS2;TOR3A;NGDN;SLC11A2;AP1AR;ATP1B3;WRNIP1;ESCO2;THAP5;SOAT1;HAT1;SBDS;SRSF3;LETMD1;SRSF6;BLZF1;OSER1;PFKFB2;ZCCHC8;TXNDC9;STXBP3;RPS19BP1;ITPR2;SLAIN2;PLCXD2;EFNB1;DPH3;PLCG1;TBC1D12;SLC19A2;XRCC6;CBX4;CCDC137;FOXN2;ABTB2;CDK2;CDK1;PLXNB3;ZCCHC2;EZH2;LMBR1L;DAZAP2;HMGB2;KIF11;LMNB1;NADK2;ING2;ATP7B;ALDH2;SEC61G;ZMY…	ENCODE_and_ChEA_Consensus_TFs_from_ChIP-X	NFYB ENCODE			ARX	1.11156e-49	1.55301e-47	128	APP;CHPF;SERPINE1;COL12A1;HDLBP;PLOD3;ACTB;ACTG1;FADS3;RPS15;EFEMP2;LGALS1;MPRIP;LAMP1;PSMD2;BSG;CAPN2;PIEZO1;SLC16A3;AP2M1;WLS;PDIA3;IGFBP4;IGFBP2;ACSL4;ACTN4;HSPG2;PDIA6;SND1;TM4SF1;CLIP2;COL4A2;TMEM259;FKBP8;MYADM;TAGLN2;TLN1;PFN1;PLBD2;ATF4;CEMIP;COPA;FLII;ANKRD11;RPN1;LTBP1;HSP90B1;LDHA;HSPH1;STC2;NACC1;UBC;PGK1;HSPA9;EGR1;HSPA5;FN1;MSN;INHBA;EEF2;IGF2R;EHD2;NR4A1;BHLHE40;SRPRA;PLEKHM2;PLXNB…	TF_Perturbations_Followed_by_Expression	ARX SIRNA BCD HUMAN GSE73433 RNASEQ DOWN
	HNF1A	3.17648e-09	6.50488e-07	38	SNAP47;STOML2;RPL32;RPL34;GLO1;UBE2D3;AKAP8L;EEF1B2;PRDX2;PRDX5;RPS17;RBBP4;RPL36AL;RPS18;DVL1;AP1S1;RPL37;RPS2;RPS11;PAK4;NPDC1;SUN2;RPL23;RPS5;CNBP;DCXR;CIRBP;RPS26;RPS27;HOOK2;EIF3L;EEF1D;HNRNPF;EIF3I;SRSF5;RPS21;ARF5;RNF187	TF_Perturbations_Followed_by_Expression	HNF1A OE LNCAP HUMAN GSE85556 RNASEQ DOWN			PRRX1	3.03644e-07	4.19029e-05	28	DAZAP2;PSMD12;ARL6IP1;HMGB2;SMC4;IFI44L;LMNB1;PCLAF;S1PR3;TK1;SPTSSA;B2M;TPD52;HSP90AA1;XRCC6;ARMT1;RRM2;DTX3L;DDX58;RCC2;SEMA4C;HNRNPAB;VAMP8;PSMA3;CDK1;SRSF3;MAPRE1;ARF6	TF_Perturbations_Followed_by_Expression	PRRX1 SIRNA MCF7 HUMAN GSE79586 RNASEQ UP			FOXQ1	3.29704e-48	4.29934e-46	140	APP;SPARC;SERPINE2;TFRC;SERPINE1;TNC;PLOD2;PLAT;IPO7;ACTB;ICAM1;ACTG1;LGALS1;LAMP1;CDH2;CCND1;DPYSL2;GRB10;CAPN2;SACS;PIEZO1;DENND5A;SLC16A3;PDIA3;KIRREL1;AFAP1;ACTN4;HSPG2;PDIA6;PDIA4;MYL6;RAB31;COL4A2;PAPPA;ADAM12;ADAM9;TAGLN2;TLN1;SQSTM1;VCL;ATF4;FTL;RAI14;FBN2;COPB2;COPA;RPN2;ABHD2;ANKRD11;COPB1;RPN1;SEL1L;NREP;NID1;HIF1A;SUPT6H;GLG1;HSP90B1;BAG6;ABR;LDHA;CALD1;STC2;UBC;SERPINH1;PGK1;CD276;SM…	TF_Perturbations_Followed_by_Expression	FOXQ1 OE SKMEL147 HUMAN GSE103071 RNASEQ UP
