# Supplementary material for: Comparative whole transcriptome analysis of gene expression in three canine soft tissue sarcoma types
Source: PLoS One. 2022 Sep 13;17(9):e0273705. doi: 10.1371/journal.pone.0273705 (PMC9469979; doi:10.1371/journal.pone.0273705)
Supplement: S8 Table — (XLSX) [file pone.0273705.s008.xlsx]

## Sheet: Sheet1
Name	Analysis
ChEA_2016	TF
ENCODE_and_ChEA_Consensus_TFs_from_ChIP-X	TF
ENCODE_TF_ChIP-seq_2015	TF
TF_Perturbations_Followed_by_Expression	TF
TF-LOF_Expression_from_GEO	TF
Transcription_Factor_PPIs	TF
TRANSFAC_and_JASPAR_PWMs	TF
TRRUST_Transcription_Factors_2019	TF
ARCHS4_Cell-lines	Type
ARCHS4_Tissues	Type
